# Supplementary material for: Circulating microRNA/isomiRs as novel biomarkers of esophageal squamous cell carcinoma
Source: PLoS One. 2020 Apr 6;15(4):e0231116. doi: 10.1371/journal.pone.0231116 (PMC7135252; doi:10.1371/journal.pone.0231116)
Supplement: S1 File — (XLSX) [file pone.0231116.s007.xlsx]

## Sheet: Sheet1
Small RNA - Name	Sequence	Small RNA - Length	Small RNA - Match type	HC1	HC2	HC3	HC4	HC5	HC6	HC7	HC8	HC9	HC10	HC11	HC12	HC means	ESCC1	ESCC2	ESCC3	ESCC4	ESCC5	ESCC6	ESCC7	ESCC8	ESCC9	ESCC10	ESCC11	ESCC12	ESCC13	ESCC14	ESCC15	ESCC16	ESCC17	ESCC18	ESCC means
mir-99b	CAAGCTCGTGTCTGTGGGTCCG	22	Mature 3'	0	0	0	0	0	0	0	0	0	0	0	0	0	0	0	0	0	0	0	0	0	0	0	0	0	0	13.8288	0	15.2439	0	0	1.61515
mir-99b	CACCCGTAGAACCGACCTTGCG	22	Mature 5'	217.491	0	205.367	38.8818	31.9428	30.4409	41.655	48.1603	16.6625	0	45.861	0	56.3718	85.2588	42.061	0	20.4445	104.235	0	43.2358	0	0	89.2777	47.4901	0	4.98922	0	130.014	68.5976	0	44.7227	37.7959
mir-99b	CACCCGTAGAACCGACCTTG	20	Mature 5' sub	0	0	68.4556	0	0	7.61023	31.2412	0	0	19.6487	7.64351	0	11.2166	85.2588	126.183	277.624	92.0001	34.7451	93.7295	0	0	39.818	107.133	142.47	12.9067	24.9461	13.8288	0	7.62195	60.31	44.7227	64.6277
mir-99b	CAAGCTCGTGTCTGTGGGT	19	Mature 3' sub	21.7491	0	0	0	0	0	0	0	0	0	0	0	1.81242	0	0	0	0	0	0	0	0	0	0	0	0	0	0	0	0	0	0	0
mir-99b	CAAGCTCGTGTCTGTGGGTCC	21	Mature 3' sub	43.4981	0	0	0	0	0	0	0	0	0	0	0	3.62484	0	0	0	0	0	0	0	0	0	0	0	0	0	0	0	0	0	0	0
mir-99b	CAAGCTCGTGTCTGTGGGTCCGT	23	Mature 3' super	0	0	0	0	63.8855	0	0	0	0	0	0	0	5.32379	0	0	0	0	0	0	0	0	0	0	0	0	0	0	0	0	0	0	0
mir-99b	CACCCGTAGAACCGAC	16	Precursor	0	0	0	0	0	0	0	0	16.6625	0	0	0	1.38854	0	0	0	0	0	0	0	0	0	0	0	0	0	0	0	0	0	0	0
mir-99b	CACCCGTAGAACCGACCT	18	Mature 5' sub	0	0	0	0	0	0	0	0	16.6625	0	0	0	1.38854	0	0	0	10.2222	0	0	0	0	0	0	0	0	4.98922	0	0	0	0	0	0.845081
mir-99b	CACCCGTAGAACCGACCTT	19	Mature 5' sub	0	0	0	0	0	0	0	0	0	0	0	0	0	0	0	0	0	0	0	0	0	0	8.92777	0	0	0	13.8288	0	0	0	0	1.26425
mir-99b	CACCCGTAGAACCGACCTTGC	21	Mature 5' sub	108.745	125.4	136.911	77.7635	31.9428	45.6614	20.8275	0	49.9875	39.2974	7.64351	44.5881	57.3973	341.035	126.183	138.812	184	208.471	187.459	216.179	744.971	59.727	267.833	498.647	180.694	79.8276	304.233	422.544	228.659	361.86	89.4454	257.81
mir-99b	CCACCCGTAGAACCGACCTTGC	22	Mature 5' sub/super	0	0	0	0	0	0	0	0	0	0	0	7.43135	0.619279	0	0	0	0	0	0	0	0	0	0	0	0	0	0	0	0	0	0	0
mir-99b	TAGAACCGACCTTGCG	16	Precursor	0	0	0	0	0	0	0	0	0	0	0	0	0	0	0	0	0	0	0	0	0	0	0	23.7451	0	0	0	0	0	0	0	1.31917
mir-99a//mir-100	AACCCGTAGATCCGA	15	Precursor	0	0	0	0	0	0	0	0	0	0	0	0	0	0	0	0	0	0	0	0	0	0	0	0	0	0	0	0	7.62195	0	22.3614	1.66574
mir-99a	AACCCGTAGATCCGATCTTGTG	22	Mature 5'	43.4981	0	0	116.645	95.8283	7.61023	41.655	0	133.3	117.892	38.2175	37.1568	52.6503	0	42.061	0	51.1112	243.216	93.7295	0	0	19.909	98.2055	47.4901	38.7202	9.97845	55.3151	97.5102	68.5976	60.31	0	51.453
mir-99a	CAAGCTCGCTTCTATGGGTCTG	22	Mature 3'	0	0	68.4556	0	0	15.2205	10.4137	0	16.6625	0	0	0	9.22936	0	0	0	10.2222	0	0	0	0	0	0	0	0	0	0	0	0	0	0	0.567902
mir-99a	AACCCGTAGATCCGATCTTGT	21	Mature 5' sub	239.24	1065.9	684.556	816.517	670.798	30.4409	31.2412	96.3206	49.9875	157.189	76.4351	7.43135	327.171	3154.57	1219.77	3886.73	1431.11	1146.59	7217.17	6528.6	11298.7	885.951	4945.99	6933.56	3213.77	1391.99	5351.73	4290.45	2728.66	15318.7	447.227	4521.74
mir-99a	AAACCCGTAGATCCGATCTTGT	22	Mature 5' sub/super	0	0	0	38.8818	63.8855	0	0	0	0	19.6487	15.287	0	11.4752	341.035	42.061	277.624	20.4445	0	374.918	302.65	124.162	39.818	392.822	427.411	335.575	99.7845	359.548	292.531	106.707	1206.2	22.3614	264.758
mir-99a	AAACCCGTAGATCCGATCT	19	Mature 5' sub/super	0	0	0	0	0	0	0	0	0	0	0	0	0	0	0	0	0	0	0	0	0	0	0	0	12.9067	0	0	0	0	0	0	0.71704
mir-99a	AAACCCGTAGATCCGATCTTG	21	Mature 5' sub/super	0	0	0	0	0	0	0	0	0	0	0	0	0	85.2588	0	0	20.4445	34.7451	93.7295	43.2358	0	0	44.6389	23.7451	0	4.98922	55.3151	65.0068	15.2439	0	0	27.0196
mir-99a	AACCCGTAGATCCGAT	16	Precursor	0	0	0	0	0	0	0	0	0	0	0	0	0	0	0	0	0	0	0	0	0	0	0	0	0	0	0	32.5034	0	0	0	1.80575
mir-99a	AACCCGTAGATCCGATC	17	Mature 5' sub	0	0	0	0	0	0	0	0	0	0	0	0	0	0	0	0	0	0	0	0	0	0	0	0	0	0	0	32.5034	0	0	0	1.80575
mir-99a	AACCCGTAGATCCGATCT	18	Mature 5' sub	0	62.6999	0	0	31.9428	0	0	0	0	0	0	0	7.88688	0	0	0	10.2222	0	93.7295	0	124.162	0	35.7111	94.9803	0	9.97845	13.8288	65.0068	0	0	22.3614	26.11
mir-99a	AACCCGTAGATCCGATCTT	19	Mature 5' sub	0	0	0	0	0	0	0	0	0	0	0	0	0	0	0	0	0	0	93.7295	0	124.162	0	17.8555	0	0	4.98922	0	0	0	0	22.3614	14.6165
mir-99a	ACCCGTAGATCCGATCTTG	19	Mature 5' sub	0	0	0	0	0	0	0	0	0	0	0	0	0	0	0	0	0	0	0	0	0	0	8.92777	0	0	9.97845	0	0	0	0	0	1.05035
mir-99a	ACCCGTAGATCCGATCTTGT	20	Mature 5' sub	0	0	0	0	0	0	0	0	0	0	0	0	0	0	0	0	0	0	0	0	0	0	26.7833	23.7451	0	9.97845	0	0	7.62195	180.93	22.3614	15.0789
mir-99a	CAAGCTCGCTTCTAT	15	Precursor	0	0	0	0	0	7.61023	0	0	0	0	0	0	0.634186	0	0	0	0	0	0	0	0	0	0	0	0	0	0	0	0	0	0	0
mir-99a	CAAGCTCGCTTCTATGGGTCT	21	Mature 3' sub	0	0	0	0	0	0	0	0	16.6625	0	0	14.8627	2.6271	0	42.061	0	0	0	0	0	0	0	0	0	0	0	0	0	30.4878	60.31	0	7.38104
mir-99a	CAAGCTCGCTTCTATGGGTCTGT	23	Mature 3' super	0	0	0	0	0	0	0	0	0	19.6487	0	0	1.63739	85.2588	0	0	0	0	0	0	0	0	0	0	0	0	0	0	0	0	0	4.7366
mir-99a	AACCCGTAGATCCGATCTTG	20	Mature 5' sub	43.4981	125.4	136.911	77.7635	383.313	15.2205	10.4137	48.1603	133.3	98.2434	45.861	0	93.1737	511.553	42.061	277.624	184	312.706	281.188	345.886	496.648	99.5451	678.511	356.176	477.549	119.741	456.349	682.572	167.683	1266.51	111.807	381.562
mir-99a	TAGATCCGATCTTGT	15	Precursor	0	0	0	0	0	0	0	0	0	19.6487	0	0	1.63739	0	0	0	0	0	0	0	0	0	0	0	0	0	0	0	0	0	0	0
mir-98	TGAGGTAGTAAGTTGTATTGTT	22	Mature 5'	43.4981	0	0	0	0	15.2205	10.4137	337.122	66.65	0	0	0	39.4087	0	0	0	0	0	0	0	0	0	0	23.7451	0	0	0	0	0	0	0	1.31917
mir-98	TGAGGTAGTAAGTTGTATTGT	21	Mature 5' sub	152.243	125.4	0	0	31.9428	121.764	62.4824	577.923	66.65	0	45.861	52.0195	103.024	170.518	84.122	555.247	102.222	69.4903	187.459	43.2358	124.162	29.8635	53.5666	118.725	38.7202	89.806	69.1439	32.5034	76.2195	0	22.3614	103.743
mir-98	AGGTAGTAAGTTGTATTG	18	Mature 5' sub	0	0	0	0	0	0	0	0	0	0	0	7.43135	0.619279	0	0	0	0	0	0	0	0	0	0	0	0	0	0	0	0	0	0	0
mir-98	CTATACAACTTACTACTTTC	20	Mature 3' sub	0	0	0	0	0	0	0	0	0	0	0	0	0	0	0	0	0	0	0	0	0	0	17.8555	0	0	0	0	0	0	0	0	0.991975
mir-98	CTATACAACTTACTACTTTCC	21	Mature 3' sub	0	0	0	0	0	0	20.8275	0	0	0	0	0	1.73562	0	0	0	0	0	0	0	0	0	8.92777	0	0	0	0	0	7.62195	0	89.4454	5.88862
mir-98	TATACAACTTACTACTTTC	19	Mature 3' sub	0	0	0	0	0	0	0	0	0	0	0	0	0	0	0	0	0	0	0	0	0	9.95451	0	0	0	0	0	0	0	0	0	0.553028
mir-98	TATACAACTTACTACTTTCC	20	Mature 3' sub	0	0	0	0	0	0	0	0	0	0	0	0	0	0	0	0	0	0	0	0	0	0	0	0	0	0	0	0	0	0	22.3614	1.2423
mir-98	TGAGGTAGTAAGTTGTATTG	20	Mature 5' sub	21.7491	62.6999	0	38.8818	0	53.2716	20.8275	48.1603	83.3125	0	22.9305	22.2941	31.1773	0	0	0	51.1112	0	0	0	124.162	29.8635	26.7833	47.4901	25.8134	24.9461	13.8288	0	15.2439	60.31	22.3614	24.5508
mir-96	GGCACTAGCACATTTTTGCT	20	Mature 5' sub	195.742	376.199	205.367	466.581	0	0	0	0	166.625	334.028	305.74	133.764	182.004	85.2588	168.244	138.812	92.0001	138.981	187.459	43.2358	0	19.909	258.905	522.392	64.5336	34.9246	96.8014	520.055	83.8415	0	0	136.408
mir-96	TTTGGCACTAGCACATTTTTGCT	23	Mature 5'	0	0	68.4556	0	0	7.61023	0	0	0	0	15.287	22.2941	9.47058	0	0	0	10.2222	34.7451	0	0	0	9.95451	8.92777	71.2352	0	0	0	0	0	0	0	7.50472
mir-96	TGGCACTAGCACATTTTTGCT	21	Mature 5' sub	195.742	1128.6	479.189	505.463	0	0	10.4137	0	299.925	707.353	642.055	341.842	359.215	85.2588	168.244	277.624	194.222	382.197	93.7295	129.707	372.486	29.8635	491.028	593.627	129.067	64.8599	124.459	780.082	289.634	60.31	0	237.022
mir-96	TTGGCACTAGCACATTTTTGCT	22	Mature 5' sub	108.745	940.498	1026.83	660.99	0	7.61023	0	48.1603	199.95	727.001	588.55	438.45	395.566	341.035	210.305	277.624	184	729.648	374.918	259.415	1117.46	39.818	285.689	664.862	154.881	64.8599	290.404	1040.11	182.927	0	0	345.442
mir-96	AATCATGTGCAGTGCCAAT	19	Mature 3' sub	0	0	0	0	0	0	0	0	0	0	0	0	0	0	0	0	0	0	0	0	0	0	17.8555	0	0	0	0	0	0	0	0	0.991975
mir-96	ACTAGCACATTTTTGC	16	Precursor	0	0	0	0	0	0	0	0	0	0	0	0	0	0	0	0	0	34.7451	0	0	0	0	8.92777	0	0	0	0	0	0	0	0	2.42627
mir-96	ACTAGCACATTTTTGCT	17	Precursor	260.989	250.799	410.734	272.172	0	7.61023	0	0	33.325	373.325	145.227	89.1762	153.613	0	210.305	0	92.0001	590.667	0	0	124.162	29.8635	151.772	94.9803	38.7202	14.9677	55.3151	97.5102	22.8659	0	0	84.6183
mir-96	CACTAGCACATTTTTGCT	18	Mature 5' sub	86.9962	62.6999	136.911	116.645	0	0	0	0	0	117.892	38.2175	14.8627	47.8521	0	0	138.812	30.6667	69.4903	0	0	0	0	26.7833	23.7451	12.9067	0	0	0	22.8659	0	0	18.0705
mir-96	CTAGCACATTTTTGCT	16	Precursor	21.7491	0	0	116.645	0	0	0	0	0	176.838	107.009	22.2941	37.0446	85.2588	42.061	0	0	34.7451	0	43.2358	124.162	0	44.6389	47.4901	0	0	0	32.5034	7.62195	0	0	25.6509
mir-96	GCACTAGCACATTTTTG	17	Mature 5' sub	0	0	0	0	0	0	0	0	0	19.6487	0	0	1.63739	0	0	0	0	0	0	0	0	0	0	0	0	0	0	0	0	0	0	0
mir-96	GCACTAGCACATTTTTGC	18	Mature 5' sub	0	0	0	0	0	0	0	0	0	0	15.287	0	1.27392	0	0	0	0	0	0	0	0	0	0	0	0	0	0	32.5034	0	0	0	1.80575
mir-96	GCACTAGCACATTTTTGCT	19	Mature 5' sub	65.2472	188.1	68.4556	116.645	0	0	0	0	0	176.838	91.7221	52.0195	63.2523	0	42.061	0	30.6667	138.981	0	43.2358	248.324	29.8635	71.4222	142.47	12.9067	9.97845	13.8288	65.0068	53.3537	0	0	50.1166
mir-96	GGCACTAGCACATTTTTGC	19	Mature 5' sub	0	0	0	0	0	0	0	0	0	0	22.9305	7.43135	2.53016	0	0	0	0	0	0	0	0	0	8.92777	0	0	4.98922	0	32.5034	0	0	0	2.57891
mir-96	TAGCACATTTTTGCT	15	Precursor	0	0	136.911	38.8818	0	0	0	0	0	58.946	68.7916	14.8627	26.5328	0	84.122	0	0	69.4903	0	0	124.162	0	53.5666	47.4901	12.9067	0	27.6575	0	38.1098	0	0	25.4169
mir-96	TGGCACTAGCACATTTTTG	19	Mature 5' sub	43.4981	0	0	0	0	0	0	0	0	0	0	0	3.62484	0	0	0	0	0	0	0	0	0	0	0	0	0	0	0	0	0	0	0
mir-96	TGGCACTAGCACATTTTTGC	20	Mature 5' sub	43.4981	0	0	0	0	0	0	0	0	0	0	0	3.62484	0	0	0	0	0	0	0	0	0	0	0	0	0	13.8288	0	0	0	0	0.768265
mir-96	TTGGCACTAGCACATTT	17	Mature 5' sub	0	0	0	0	0	0	0	0	0	0	0	7.43135	0.619279	0	0	0	0	0	0	0	0	0	0	0	0	0	0	0	0	0	0	0
mir-96	TTGGCACTAGCACATTTTTG	20	Mature 5' sub	0	0	0	0	0	0	10.4137	0	0	0	0	0	0.867811	0	0	0	0	0	0	0	0	0	8.92777	23.7451	0	4.98922	0	0	0	0	22.3614	3.33464
mir-96	TTGGCACTAGCACATTTTTGC	21	Mature 5' sub	0	0	0	0	0	0	0	0	0	0	7.64351	0	0.636959	0	0	0	0	0	0	0	0	0	0	0	0	0	0	0	0	0	0	0
mir-96	TTTGGCACTAGCACATTT	18	Mature 5' sub	0	0	0	0	0	0	0	0	0	0	0	0	0	0	0	0	0	0	0	0	0	0	0	0	0	4.98922	0	0	0	0	0	0.277179
mir-96	TTTGGCACTAGCACATTTT	19	Mature 5' sub	0	0	0	0	0	0	0	48.1603	0	0	0	0	4.01336	0	0	0	0	0	0	0	0	0	8.92777	0	0	0	0	0	0	0	22.3614	1.73829
mir-96	TTTGGCACTAGCACATTTTT	20	Mature 5' sub	0	0	0	0	0	0	0	0	0	0	0	0	0	0	0	0	0	0	0	0	0	0	8.92777	0	0	0	0	0	0	0	0	0.495987
mir-96	TTTGGCACTAGCACATTTTTG	21	Mature 5' sub	21.7491	0	68.4556	38.8818	31.9428	45.6614	31.2412	144.481	0	58.946	61.1481	52.0195	46.2105	0	84.122	0	20.4445	0	0	86.4715	0	99.5451	124.989	0	64.5336	19.9569	82.9726	32.5034	22.8659	0	134.168	42.9207
mir-96	TTTGGCACTAGCACATTTTTGC	22	Mature 5' sub	0	0	0	0	0	22.8307	0	0	0	0	0	0	1.90256	0	0	0	0	0	0	0	0	0	0	0	0	0	0	0	30.4878	0	0	1.69377
mir-96	TTTTGGCACTAGCACATTTTTG	22	Mature 5' sub/super	0	0	68.4556	0	0	0	0	0	0	0	0	0	5.70464	0	0	0	0	0	0	0	0	0	0	0	0	0	0	0	0	0	0	0
mir-96	TTTTGGCACTAGCACATTTTTGCT	24	Mature 5' super	0	0	0	38.8818	0	0	0	0	0	0	0	0	3.24015	0	0	0	0	0	0	0	0	0	0	0	0	0	0	0	0	0	0	0
mir-95	TTCAACGGGTATTTATTGAGCA	22	Mature 3'	0	0	0	0	0	15.2205	31.2412	0	33.325	0	7.64351	29.7254	9.76297	0	126.183	277.624	40.8889	34.7451	0	0	0	0	26.7833	23.7451	12.9067	9.97845	27.6575	65.0068	7.62195	0	0	36.2856
mir-95	TCAACGGGTATTTATTGAG	19	Mature 3' sub	0	0	0	0	0	0	0	0	0	0	0	0	0	0	0	0	0	0	0	0	0	0	0	0	0	4.98922	0	0	0	0	0	0.277179
mir-95	TCAACGGGTATTTATTGAGC	20	Mature 3' sub	0	0	0	0	0	0	10.4137	0	0	0	0	0	0.867811	0	0	0	0	0	0	0	0	0	0	0	0	4.98922	0	0	0	0	0	0.277179
mir-95	TCAACGGGTATTTATTGAGCA	21	Mature 3' sub	0	0	0	0	0	0	0	0	0	0	0	0	0	0	0	0	0	0	0	0	0	0	0	0	0	0	13.8288	0	0	0	0	0.768265
mir-95	TTCAACGGGTATTTATTGAG	20	Mature 3' sub	0	0	0	0	0	0	20.8275	0	0	0	7.64351	0	2.37258	85.2588	0	0	10.2222	34.7451	0	0	0	0	17.8555	0	12.9067	4.98922	0	65.0068	7.62195	0	22.3614	14.4982
mir-95	TTCAACGGGTATTTATTGAGC	21	Mature 3' sub	21.7491	0	0	0	31.9428	0	10.4137	0	0	0	0	22.2941	7.19997	85.2588	168.244	0	30.6667	0	0	43.2358	248.324	0	17.8555	94.9803	12.9067	14.9677	110.63	65.0068	45.7317	120.62	0	58.8016
mir-942	CACATGGCCGAAACAGAGAAGT	22	Mature 3'	21.7491	0	0	0	0	0	0	0	0	0	0	0	1.81242	0	0	0	0	0	0	0	0	0	0	0	0	0	0	0	0	0	0	0
mir-942	CACATGGCCGAAACAGAGAAG	21	Mature 3' sub	0	0	0	0	0	0	0	0	0	0	0	0	0	0	0	0	0	0	0	0	0	0	0	0	12.9067	0	0	0	0	0	0	0.71704
mir-942	TCTTCTCTGTTTTGGCCATG	20	Mature 5' sub	0	0	0	0	0	0	0	0	0	19.6487	0	0	1.63739	0	0	0	0	0	0	0	0	0	8.92777	0	0	0	0	32.5034	0	0	0	2.30173
mir-942	TCTTCTCTGTTTTGGCCATGT	21	Mature 5' sub	65.2472	0	136.911	0	63.8855	22.8307	10.4137	96.3206	0	19.6487	22.9305	29.7254	38.9928	0	42.061	138.812	10.2222	0	0	43.2358	0	9.95451	62.4944	0	0	9.97845	55.3151	65.0068	22.8659	0	0	25.5525
mir-942	TCTTCTCTGTTTTGGCCATGTGT	23	Mature 5' super	0	0	0	0	0	0	0	0	16.6625	0	0	0	1.38854	0	42.061	0	10.2222	0	0	0	0	0	0	0	0	4.98922	0	0	7.62195	0	0	3.60524
mir-942	TTCTCTGTTTTGGCCATGTG	20	Mature 5' sub	0	0	0	0	0	0	10.4137	0	0	0	0	0	0.867811	0	0	0	0	0	0	0	0	0	0	0	0	0	0	0	0	0	0	0
mir-942	TTCTCTGTTTTGGCCATGTGT	21	Mature 5' sub/super	0	0	0	0	0	45.6614	20.8275	0	0	0	15.287	0	6.81466	0	0	0	0	69.4903	0	0	0	19.909	17.8555	0	12.9067	9.97845	13.8288	0	7.62195	0	0	8.42171
mir-942	TTCTCTGTTTTGGCCATGTGTGT	23	Mature 5' sub/super	0	0	0	0	0	7.61023	0	0	0	0	0	0	0.634186	0	0	0	0	0	0	43.2358	0	0	0	0	0	0	0	0	0	0	0	2.40199
mir-941-1//mir-941-2//mir-941-3//mir-941-4//mir-941-5	CACCCGGCTGTGTGCACATGTGC	23	Mature 3'	0	0	0	0	0	0	0	0	16.6625	0	0	0	1.38854	0	0	0	0	0	0	0	0	0	0	0	0	0	0	0	7.62195	180.93	0	10.4751
mir-941-1//mir-941-2//mir-941-3//mir-941-4//mir-941-5	CACCCGGCTGTGTGCACATGT	21	Mature 3' sub	0	0	0	38.8818	63.8855	0	20.8275	0	33.325	0	7.64351	0	13.7136	0	0	0	0	0	0	0	0	19.909	0	0	0	0	0	0	0	0	0	1.10606
mir-940	AAGGCAGGGCCCCCG	15	Precursor	0	0	0	0	0	0	0	0	0	0	7.64351	0	0.636959	0	0	0	0	0	0	0	0	0	0	0	0	0	0	0	0	0	0	0
mir-940	AAGGCAGGGCCCCCGC	16	Mature 3' sub	0	0	0	0	0	0	0	0	0	0	0	0	0	0	0	0	10.2222	0	0	0	0	0	0	0	0	0	0	0	0	0	0	0.567902
mir-939	TGGGGAGCTGAGGCTCTGGGGGTG	24	Mature 5'	0	0	0	0	0	7.61023	31.2412	0	0	0	7.64351	7.43135	4.49386	0	0	0	0	0	0	0	0	0	0	0	0	0	0	0	0	0	0	0
mir-939	TGGGGAGCTGAGGCTCTGGGG	21	Mature 5' sub	0	0	0	0	0	0	0	0	0	0	15.287	0	1.27392	0	0	0	0	0	0	0	0	0	0	0	0	0	0	0	0	0	0	0
mir-939	TGGGGAGCTGAGGCTCTGGGGG	22	Mature 5' sub	0	0	0	0	0	0	0	0	0	0	0	0	0	0	0	0	0	0	0	0	0	0	0	0	0	0	13.8288	0	0	0	0	0.768265
mir-939	TGGGGAGCTGAGGCTCTGGGGGT	23	Mature 5' sub	0	0	0	0	0	7.61023	0	0	0	19.6487	0	7.43135	2.89086	0	0	0	0	0	0	0	0	0	17.8555	0	0	0	0	0	7.62195	0	22.3614	2.65771
mir-937	CCCATCCGCGCTCTGACTCT	20	Mature 3' sub/super	0	0	0	0	0	0	0	0	0	0	0	0	0	0	0	0	10.2222	0	0	0	0	0	0	0	0	0	0	0	0	0	0	0.567902
mir-935	CAGTTACCGCTTCCGCTACCG	21	Mature 3' sub	0	0	0	0	63.8855	0	0	0	0	0	0	0	5.32379	0	0	0	0	0	0	0	0	0	0	0	0	4.98922	13.8288	0	7.62195	0	0	1.46889
mir-935	CAGTTACCGCTTCCGCTACCGC	22	Mature 3' sub	0	0	0	0	0	0	0	0	0	0	0	7.43135	0.619279	0	0	0	0	0	0	0	0	9.95451	0	0	0	0	0	32.5034	0	0	0	2.35877
mir-935	CCAGTTACCGCTTCCGCTACCG	22	Mature 3' sub	0	0	68.4556	0	0	0	0	0	0	0	0	0	5.70464	0	0	0	0	0	0	0	0	0	0	0	0	0	0	0	0	0	0	0
mir-93	CAAAGTGCTGTTCGTGCAGGTAG	23	Mature 5'	3827.83	4263.59	6434.83	5132.39	4152.56	10289	9778.5	8042.77	4248.94	2809.76	4960.64	9014.23	6079.59	5541.82	7318.61	6940.59	3291.56	2640.63	5061.39	6485.36	6828.9	2717.58	4740.65	6767.35	5833.84	6545.86	8518.52	5980.63	6897.87	2955.19	4248.66	5517.5
mir-93	ACTGCTGAGCTAGCACTTCCCG	22	Mature 3'	43.4981	0	0	0	0	15.2205	0	0	83.3125	0	38.2175	7.43135	15.64	0	42.061	0	20.4445	0	93.7295	0	0	19.909	0	0	0	34.9246	13.8288	32.5034	15.2439	0	22.3614	16.3892
mir-93	CAAAGTGCTGTTCGTGCAGGT	21	Mature 5' sub	652.472	564.299	1369.11	699.872	287.485	936.059	468.618	818.725	666.5	1336.11	810.212	1114.7	810.347	255.776	546.793	971.682	480.445	416.942	468.647	172.943	248.324	278.726	589.233	736.097	232.321	967.909	359.548	227.524	564.024	0	424.866	441.211
mir-93	ACTGCTGAGCTAGCACTTCCCGA	23	Mature 3' super	108.745	125.4	136.911	349.936	0	136.984	156.206	144.481	516.538	235.784	275.166	289.823	206.331	85.2588	210.305	138.812	153.333	104.235	187.459	86.4715	248.324	29.8635	71.4222	237.451	38.7202	159.655	55.3151	97.5102	259.146	241.24	22.3614	134.827
mir-93	CAAAGTGCTGTTCGTGCAGG	20	Mature 5' sub	43.4981	0	0	77.7635	95.8283	68.4921	72.8962	96.3206	33.325	314.379	99.3656	126.333	85.6834	341.035	168.244	0	81.7779	34.7451	93.7295	86.4715	124.162	29.8635	35.7111	0	25.8134	44.903	55.3151	32.5034	30.4878	0	67.0841	69.547
mir-93	CAAAGTGCTGTTCGTGCAGGTA	22	Mature 5' sub	130.494	125.4	136.911	194.409	31.9428	205.476	104.137	337.122	499.875	98.2434	99.3656	245.235	184.051	255.776	42.061	138.812	102.222	34.7451	374.918	86.4715	0	59.727	89.2777	118.725	12.9067	359.224	69.1439	195.02	266.768	0	111.807	128.756
mir-93	AAAGTGCTGTTCGTGCAGGT	20	Mature 5' sub	0	0	0	0	0	7.61023	0	48.1603	0	39.2974	7.64351	0	8.55928	0	0	0	0	34.7451	0	0	0	9.95451	8.92777	23.7451	0	0	0	0	0	0	0	4.29847
mir-93	AAAGTGCTGTTCGTGCAGGTA	21	Mature 5' sub	21.7491	0	68.4556	0	0	0	0	0	0	0	0	0	7.51706	0	0	0	0	0	0	0	0	0	0	0	0	14.9677	0	0	0	0	0	0.831537
mir-93	AAAGTGCTGTTCGTGCAGGTAG	22	Mature 5' sub	43.4981	62.6999	68.4556	38.8818	31.9428	76.1023	114.551	96.3206	0	98.2434	38.2175	44.5881	59.4584	0	0	0	30.6667	34.7451	0	0	0	59.727	35.7111	23.7451	64.5336	64.8599	27.6575	260.027	45.7317	0	0	35.967
mir-93	AAAGTGCTGTTCGTGCAGGTAGT	23	Mature 5' sub/super	0	0	68.4556	38.8818	0	0	0	0	0	0	0	0	8.94478	0	0	0	0	0	0	0	0	0	0	0	0	0	0	0	0	0	0	0
mir-93	AAGTGCTGTTCGTGCAGGTA	20	Mature 5' sub	0	0	0	0	0	7.61023	0	0	0	0	0	0	0.634186	0	0	0	0	0	0	0	0	0	0	0	0	0	0	0	0	0	0	0
mir-93	ACTGCTGAGCTAGCACTTC	19	Mature 3' sub	0	0	0	0	0	0	0	0	0	0	0	0	0	0	0	0	0	0	0	0	0	0	8.92777	0	0	0	0	0	0	0	0	0.495987
mir-93	ACTGCTGAGCTAGCACTTCC	20	Mature 3' sub	0	0	0	38.8818	0	0	0	0	0	0	7.64351	0	3.87711	0	0	0	0	0	0	0	0	9.95451	8.92777	0	0	0	0	0	0	0	0	1.04902
mir-93	ACTGCTGAGCTAGCACTTCCC	21	Mature 3' sub	21.7491	0	0	0	0	7.61023	0	48.1603	0	0	0	0	6.45996	0	0	0	0	0	0	0	0	0	0	0	0	4.98922	0	0	0	0	0	0.277179
mir-93	ACTGCTGAGCTAGCACTTCCCGAG	24	Mature 3' super	0	0	0	0	0	0	0	0	0	0	0	0	0	0	0	0	0	0	0	0	124.162	0	0	0	0	9.97845	0	0	0	0	0	7.45224
mir-93	CAAAGTGCTGTTCGT	15	Precursor	0	0	0	0	0	144.594	0	48.1603	0	19.6487	0	0	17.7003	0	0	0	10.2222	0	0	0	0	0	0	0	0	0	0	32.5034	0	0	0	2.37365
mir-93	CAAAGTGCTGTTCGTG	16	Precursor	0	0	0	0	0	0	0	0	0	0	0	0	0	0	0	0	0	0	0	0	0	0	0	0	0	0	0	0	7.62195	0	0	0.423442
mir-93	CAAAGTGCTGTTCGTGC	17	Precursor	0	0	0	38.8818	0	0	0	0	0	0	0	0	3.24015	0	0	0	0	0	0	43.2358	0	0	0	0	0	0	13.8288	32.5034	0	0	0	4.976
mir-93	CAAAGTGCTGTTCGTGCA	18	Mature 5' sub	0	0	0	0	0	0	0	0	0	0	0	7.43135	0.619279	0	0	0	0	0	0	0	0	9.95451	0	0	0	9.97845	0	0	0	0	0	1.10739
mir-93	CAAAGTGCTGTTCGTGCAG	19	Mature 5' sub	21.7491	0	0	0	0	0	0	0	0	0	0	0	1.81242	0	0	0	0	0	0	0	0	0	0	0	0	0	0	0	0	0	0	0
mir-93	CCAAAGTGCTGTTCGTGCAGGTAG	24	Mature 5' super	0	0	0	0	0	0	0	0	0	0	0	0	0	0	0	0	10.2222	0	0	0	0	0	0	0	0	0	0	0	7.62195	0	0	0.991343
mir-93	CTGCTGAGCTAGCACTTCCCGA	22	Mature 3' sub/super	0	0	0	0	0	7.61023	0	0	0	0	0	0	0.634186	0	0	0	0	0	0	0	0	0	0	0	0	0	0	0	0	0	0	0
mir-93	GCTGAGCTAGCACTTCCCGA	20	Mature 3' sub/super	0	0	0	0	0	0	0	0	0	0	0	14.8627	1.23856	0	0	0	0	0	0	0	0	0	0	0	0	0	0	0	0	0	0	0
mir-93	GCTGTTCGTGCAGGTAG	17	Precursor	0	0	0	0	0	0	0	0	0	0	0	0	0	0	0	0	0	0	0	0	0	0	0	0	0	4.98922	0	0	0	0	0	0.277179
mir-93	GTGCTGTTCGTGCAGGTAG	19	Mature 5' sub	0	0	0	0	0	0	0	0	0	0	0	0	0	0	0	0	0	0	0	0	0	0	8.92777	0	0	0	0	0	0	0	0	0.495987
mir-93	TACTGCTGAGCTAGCACTTCCCGA	24	Mature 3' super	0	0	0	0	0	7.61023	0	0	0	0	0	0	0.634186	0	0	0	0	0	0	0	0	0	0	0	0	0	0	0	0	0	0	0
mir-93	TGCTGTTCGTGCAGGTAG	18	Mature 5' sub	0	0	0	0	0	0	0	0	0	0	0	0	0	0	0	0	0	0	0	0	124.162	0	0	0	0	0	0	0	0	0	0	6.89788
mir-93	CAAAGTGCTGTTCGTGCAGGTAGT	24	Mature 5' super	282.738	501.599	547.645	194.409	95.8283	235.917	239.516	433.442	216.613	39.2974	15.287	74.3135	239.717	0	210.305	0	30.6667	104.235	0	172.943	124.162	19.909	133.917	47.4901	51.6269	34.9246	27.6575	227.524	121.951	60.31	22.3614	77.2213
mir-92b	TATTGCACTCGTCCCGGCCTCC	22	Mature 3'	21.7491	62.6999	0	38.8818	31.9428	22.8307	20.8275	0	0	0	0	7.43135	17.1969	255.776	84.122	138.812	61.3334	34.7451	0	86.4715	0	19.909	124.989	47.4901	0	4.98922	41.4863	130.014	53.3537	0	0	60.1939
mir-92b	AGGGACGGGACGCGGTGCAG	20	Mature 5' sub	0	0	0	0	0	0	0	0	0	0	0	0	0	0	0	0	10.2222	0	0	0	0	0	0	0	0	4.98922	13.8288	0	0	0	0	1.61335
mir-92b	AGGGACGGGACGCGGTGCAGT	21	Mature 5' sub	0	0	0	0	0	0	10.4137	0	0	0	0	0	0.867811	0	0	0	10.2222	0	0	0	0	0	0	0	0	0	0	0	0	0	0	0.567902
mir-92b	AGGGACGGGACGCGGTGCAGTGT	23	Mature 5' super	0	0	0	0	0	0	0	0	0	0	0	0	0	0	0	0	0	0	0	0	0	9.95451	0	0	0	0	13.8288	0	0	0	0	1.32129
mir-92b	ATATTGCACTCGTCCCGGCCT	21	Mature 3' sub/super	0	0	0	0	0	0	0	0	0	0	0	0	0	0	0	0	10.2222	0	0	0	0	0	0	0	0	0	0	0	0	0	0	0.567902
mir-92b	ATATTGCACTCGTCCCGGCCTCC	23	Mature 3' super	0	0	0	0	0	0	0	0	0	0	0	7.43135	0.619279	0	0	0	0	0	0	0	0	0	0	0	0	0	0	0	0	0	0	0
mir-92b	TATTGCACTCGTCCC	15	Precursor	0	0	0	0	0	0	0	0	0	0	0	0	0	0	0	0	0	0	0	0	0	0	0	0	0	0	0	32.5034	0	0	0	1.80575
mir-92b	TATTGCACTCGTCCCGGCC	19	Mature 3' sub	0	0	0	0	0	30.4409	0	0	16.6625	0	7.64351	0	4.56225	0	0	0	20.4445	0	0	0	0	0	0	0	0	4.98922	13.8288	0	0	0	0	2.18125
mir-92b	TATTGCACTCGTCCCGGCCT	20	Mature 3' sub	0	0	0	0	0	53.2716	10.4137	48.1603	16.6625	0	7.64351	7.43135	11.9653	0	84.122	0	20.4445	69.4903	0	86.4715	0	9.95451	71.4222	23.7451	77.4403	9.97845	55.3151	32.5034	15.2439	60.31	22.3614	35.489
mir-92b	TATTGCACTCGTCCCGGCCTC	21	Mature 3' sub	0	0	0	0	0	15.2205	31.2412	0	0	0	0	0	3.87181	0	42.061	0	0	0	0	129.707	0	19.909	26.7833	23.7451	0	0	55.3151	0	22.8659	0	0	17.7993
mir-92b	TATTGCACTCGTCCCGGCCTCCG	23	Mature 3' super	0	0	0	0	0	0	0	48.1603	0	0	0	0	4.01336	0	0	0	0	0	0	0	0	0	0	0	0	0	0	0	0	0	0	0
mir-92a-2	TATTGCACTTGTCCCGGCCTGTG	23	Mature 3' super	0	0	0	0	0	22.8307	20.8275	0	0	0	0	0	3.63818	0	0	0	0	0	0	0	124.162	0	0	0	0	0	0	0	0	0	0	6.89788
mir-92a-1//mir-92a-2	TATTGCACTTGTCCCGGCCTG	21	Mature 3' sub	1478.94	501.599	479.189	933.162	287.485	3241.96	2540.95	1830.09	333.25	255.433	443.323	720.841	1087.19	85.2588	630.915	277.624	235.111	382.197	468.647	389.122	620.81	338.453	973.127	831.078	671.15	623.653	1175.45	1267.63	724.085	180.93	1207.51	615.708
mir-92a-1//mir-92a-2	TATTGCACTTGTCCCGGCCTGT	22	Mature 3'	13288.7	6646.18	15265.6	6804.31	6133.01	29893	20306.8	18830.7	6331.75	1788.03	3676.53	7520.53	11373.8	8270.1	7318.61	13187.1	4569.34	8755.78	8060.74	11889.8	20859.2	8312.01	18176.9	21798	13526.2	10811.6	20093.2	22297.3	13338.4	11398.6	11314.8	12998.8
mir-92a-1//mir-92a-2	ACTTGTCCCGGCCTGT	16	Precursor	0	0	0	0	0	0	10.4137	0	0	0	0	0	0.867811	0	0	0	0	0	0	0	0	0	0	0	0	0	0	0	0	0	0	0
mir-92a-1//mir-92a-2	ATTGCACTTGTCCCGGC	17	Mature 3' sub	0	0	0	0	0	0	10.4137	0	0	0	0	0	0.867811	0	0	0	0	0	0	0	0	0	0	0	0	0	0	0	0	0	0	0
mir-92a-1//mir-92a-2	ATTGCACTTGTCCCGGCCT	19	Mature 3' sub	0	0	68.4556	0	0	0	0	0	0	0	0	7.43135	6.32392	0	0	0	0	0	0	0	0	0	0	0	0	0	0	0	0	0	0	0
mir-92a-1//mir-92a-2	ATTGCACTTGTCCCGGCCTG	20	Mature 3' sub	43.4981	0	0	0	0	15.2205	52.0687	48.1603	0	0	22.9305	7.43135	15.7758	0	0	0	0	34.7451	0	0	0	0	0	47.4901	0	9.97845	55.3151	32.5034	7.62195	0	0	10.4252
mir-92a-1//mir-92a-2	ATTGCACTTGTCCCGGCCTGT	21	Mature 3' sub	86.9962	0	68.4556	0	0	106.543	93.7236	144.481	99.975	0	38.2175	22.2941	55.0572	0	0	0	0	34.7451	93.7295	43.2358	0	49.7725	98.2055	94.9803	64.5336	39.9138	69.1439	97.5102	99.0854	301.55	44.7227	62.8405
mir-92a-1//mir-92a-2	CTTGTCCCGGCCTGT	15	Precursor	0	0	0	0	0	0	0	0	0	0	0	7.43135	0.619279	0	0	0	0	0	0	0	0	0	0	0	0	0	0	0	0	0	0	0
mir-92a-1//mir-92a-2	GCACTTGTCCCGGCCTGT	18	Mature 3' sub	0	0	0	0	0	0	0	0	0	0	0	0	0	0	0	0	0	0	93.7295	0	0	0	8.92777	0	0	0	0	0	0	0	0	5.70318
mir-92a-1//mir-92a-2	GTATTGCACTTGTCCCGGCCT	21	Mature 3' sub/super	0	0	0	0	0	0	0	0	0	0	0	0	0	0	0	0	0	0	0	0	0	9.95451	0	0	0	0	0	0	0	0	0	0.553028
mir-92a-1//mir-92a-2	GTATTGCACTTGTCCCGGCCTG	22	Mature 3' sub/super	0	0	0	0	0	0	0	0	0	0	0	0	0	0	42.061	0	0	0	0	0	0	0	0	0	0	0	0	0	0	0	0	2.33672
mir-92a-1//mir-92a-2	GTATTGCACTTGTCCCGGCCTGT	23	Mature 3' super	21.7491	0	0	0	0	38.0512	20.8275	48.1603	0	0	0	0	10.7323	0	0	0	0	0	0	0	0	0	8.92777	0	0	0	0	0	0	0	22.3614	1.73829
mir-92a-1//mir-92a-2	TATTGCACTTGTCCC	15	Precursor	21.7491	0	68.4556	0	0	30.4409	0	0	0	0	0	0	10.0538	0	0	0	0	34.7451	0	0	0	9.95451	0	0	0	4.98922	0	32.5034	0	0	0	4.56624
mir-92a-1//mir-92a-2	TATTGCACTTGTCCCG	16	Precursor	0	0	0	0	0	0	0	0	0	0	7.64351	0	0.636959	0	0	0	10.2222	0	0	0	0	0	8.92777	0	0	0	0	0	7.62195	0	0	1.48733
mir-92a-1//mir-92a-2	TATTGCACTTGTCCCGG	17	Mature 3' sub	0	0	0	0	0	30.4409	0	0	0	0	0	0	2.53674	0	0	0	0	0	0	0	0	0	8.92777	0	0	0	0	0	15.2439	0	0	1.34287
mir-92a-1//mir-92a-2	TATTGCACTTGTCCCGGC	18	Mature 3' sub	21.7491	0	0	0	0	22.8307	0	48.1603	16.6625	0	0	14.8627	10.3554	0	0	0	0	0	0	0	0	9.95451	0	23.7451	0	0	13.8288	65.0068	22.8659	0	0	7.52228
mir-92a-1//mir-92a-2	TATTGCACTTGTCCCGGCC	19	Mature 3' sub	86.9962	0	68.4556	0	0	45.6614	52.0687	48.1603	0	39.2974	30.574	29.7254	33.4116	0	42.061	0	10.2222	0	0	43.2358	124.162	9.95451	71.4222	47.4901	0	24.9461	41.4863	32.5034	38.1098	0	0	26.9774
mir-92a-1//mir-92a-2	TATTGCACTTGTCCCGGCCT	20	Mature 3' sub	304.487	0	273.823	77.7635	127.771	509.886	281.171	337.122	0	0	68.7916	37.1568	168.164	85.2588	0	0	30.6667	382.197	0	43.2358	0	238.908	446.389	451.156	193.601	189.59	179.774	162.517	137.195	0	402.504	163.5
mir-92a-1//mir-92a-2	TGCACTTGTCCCGGCCTGT	19	Mature 3' sub	0	0	0	0	0	7.61023	0	0	0	0	0	7.43135	1.25347	0	0	0	0	0	0	0	0	0	8.92777	0	0	0	0	0	0	0	0	0.495987
mir-92a-1//mir-92a-2	TTGCACTTGTCCCGGCCTG	19	Mature 3' sub	0	0	0	0	0	0	10.4137	0	0	0	0	0	0.867811	0	0	0	0	0	0	0	0	0	0	0	0	0	0	0	0	0	0	0
mir-92a-1//mir-92a-2	TTGCACTTGTCCCGGCCTGT	20	Mature 3' sub	0	0	0	0	0	0	0	0	16.6625	0	0	7.43135	2.00782	0	0	0	0	0	93.7295	0	0	0	0	0	0	0	0	0	0	0	0	5.20719
mir-92a-1	TATTGCACTTGTCCCGGCCTGTT	23	Mature 3' super	195.742	125.4	273.823	116.645	127.771	167.425	52.0687	577.923	133.3	19.6487	15.287	81.7449	157.231	255.776	42.061	0	112.445	173.726	93.7295	43.2358	124.162	69.6816	142.844	166.216	51.6269	109.763	13.8288	422.544	91.4634	60.31	67.0841	113.361
mir-92a-1	AGGTTGGGATCGGTTGCAATGCT	23	Mature 5'	0	0	0	0	0	0	0	0	33.325	0	0	0	2.77708	0	0	0	10.2222	0	0	0	0	0	0	23.7451	0	0	0	0	0	60.31	0	5.23763
mir-92a-1	AGGTTGGGATCGGTTGCAATGC	22	Mature 5' sub	0	0	0	0	0	0	0	0	0	0	15.287	0	1.27392	0	0	0	10.2222	0	0	0	0	0	0	0	0	0	0	0	0	0	0	0.567902
mir-92a-1	ATTGCACTTGTCCCGGCCTGTT	22	Mature 3' sub/super	0	0	0	0	31.9428	0	0	48.1603	0	0	0	0	6.67525	0	0	0	0	0	0	0	0	9.95451	8.92777	0	0	0	0	0	7.62195	0	0	1.47246
mir-92a-1	TATTGCACTTGTCCCGGCCTGTTG	24	Mature 3' super	0	0	0	0	0	0	0	0	0	0	0	0	0	0	0	0	0	0	0	0	0	0	17.8555	0	0	4.98922	0	0	0	0	0	1.26915
mir-922	TGGACTGGGGTCAGACTGTGCCCCGAGGAGA	31	Precursor	0	0	0	0	0	0	0	0	0	0	0	0	0	0	0	0	0	0	0	0	0	0	0	47.4901	0	0	0	0	0	0	0	2.63834
mir-9-1//mir-9-2//mir-9-3	ATAAAGCTAGATAACCGAAAGT	22	Mature 3'	0	0	0	38.8818	0	7.61023	0	0	0	0	0	0	3.87433	0	0	0	0	0	0	0	0	0	0	0	0	9.97845	0	0	0	0	22.3614	1.79666
mir-9-1//mir-9-2//mir-9-3	ATAAAGCTAGATAACCGAAAG	21	Mature 3' sub	0	0	0	0	0	0	0	0	0	0	0	0	0	0	0	0	0	0	0	0	0	9.95451	0	0	0	0	0	0	0	0	0	0.553028
mir-9-1//mir-9-2//mir-9-3	TCTTTGGTTATCTAGCTGTAT	21	Mature 5' sub	0	0	0	0	0	0	0	0	0	0	0	0	0	0	0	0	0	0	0	0	0	0	0	0	0	0	13.8288	0	0	0	0	0.768265
mir-892b	CACTGGCTCCTTTCTGGGTAGA	22	Mature 3'	0	0	0	0	0	0	0	0	0	0	0	7.43135	0.619279	0	0	0	0	0	93.7295	0	0	0	0	0	0	4.98922	0	0	15.2439	60.31	0	9.68181
mir-889	TTAATATCGGACAACCATTGT	21	Mature 3'	0	0	0	0	0	0	0	0	0	0	0	0	0	0	0	0	0	0	0	0	0	0	8.92777	0	0	0	0	65.0068	0	0	0	4.10748
mir-889	TTAATATCGGACAACCATTG	20	Mature 3' sub	0	0	0	0	0	0	0	0	0	0	0	0	0	0	0	0	0	0	0	0	0	0	0	0	0	0	0	0	0	0	22.3614	1.2423
mir-887	GTGAACGGGCGCCATCCCGAGG	22	Mature 3'	0	0	0	0	0	30.4409	0	0	16.6625	0	7.64351	7.43135	5.18152	0	0	0	20.4445	0	0	0	0	0	17.8555	0	0	0	0	0	15.2439	0	0	2.97466
mir-887	GTGAACGGGCGCCAT	15	Precursor	0	0	0	0	0	0	0	0	0	0	0	0	0	0	0	0	0	0	0	0	0	0	0	23.7451	0	0	0	0	0	0	0	1.31917
mir-887	GTGAACGGGCGCCATCCCGAG	21	Mature 3' sub	0	0	0	0	0	0	0	0	0	0	0	0	0	0	0	0	0	0	0	0	0	0	0	0	0	0	13.8288	0	0	0	0	0.768265
mir-887	GTGAACGGGCGCCATCCCGAGGC	23	Mature 3' super	0	0	0	0	0	7.61023	0	0	0	0	0	0	0.634186	0	0	0	0	0	0	0	0	0	0	0	0	0	0	0	0	0	0	0
mir-887	GTGAACGGGCGCCATCCCGAGGCT	24	Mature 3' super	0	0	0	0	0	0	10.4137	0	0	0	0	0	0.867811	0	0	0	0	0	0	0	124.162	0	0	0	0	0	0	0	0	0	22.3614	8.14018
mir-887	GTGAACGGGCGCCATCCCGAGGCTT	25	Mature 3' super	0	0	0	0	0	0	0	0	16.6625	0	0	0	1.38854	0	0	0	0	0	0	0	0	0	0	0	0	0	0	0	0	0	0	0
mir-887	GTGAACGGGCGCCATCCCGAGGCTTT	26	Mature 3' super	0	0	0	0	0	0	0	0	0	0	0	0	0	0	0	0	0	0	0	0	0	0	8.92777	0	0	0	0	0	0	0	0	0.495987
mir-887	TGAACGGGCGCCATCCCGAG	20	Mature 3' sub	0	0	0	0	0	0	0	0	0	0	0	0	0	0	0	0	0	0	0	0	0	0	0	0	0	4.98922	0	0	0	0	0	0.277179
mir-887	TGAACGGGCGCCATCCCGAGG	21	Mature 3' sub	0	0	0	0	0	0	0	0	0	0	0	0	0	0	0	0	0	0	0	0	0	0	0	0	0	0	0	32.5034	0	0	0	1.80575
mir-887	TGAACGGGCGCCATCCCGAGGCTT	24	Mature 3' sub/super	0	0	0	0	0	0	0	0	0	0	0	0	0	0	0	0	0	0	0	0	0	0	0	0	12.9067	0	0	0	0	0	0	0.71704
mir-885	TCCATTACACTACCCTGCCTCTT	23	Mature 5' super	0	0	0	0	0	0	10.4137	96.3206	0	0	0	0	8.89452	170.518	126.183	416.435	81.7779	0	374.918	389.122	124.162	39.818	160.7	593.627	64.5336	44.903	414.863	97.5102	45.7317	542.79	89.4454	209.835
mir-885	AGGCAGCGGGGTGTAGTGGAT	21	Mature 3' sub	0	0	0	0	0	15.2205	0	0	0	0	0	0	1.26837	0	42.061	0	20.4445	0	0	0	0	0	8.92777	23.7451	12.9067	0	41.4863	32.5034	0	120.62	22.3614	18.0587
mir-885	TCCATTACACTACCCTGCCTCT	22	Mature 5'	65.2472	62.6999	136.911	155.527	31.9428	509.886	187.447	337.122	399.9	58.946	68.7916	22.2941	169.726	5286.04	672.976	9716.82	1819.56	312.706	4780.2	5231.53	4966.48	348.408	4249.62	9165.6	3291.21	1012.81	5351.73	4647.99	800.305	9528.98	3466.01	4147.17
mir-885	CCATTACACTACCCTGC	17	Mature 5' sub	0	0	0	0	0	0	0	0	0	0	0	0	0	0	0	0	0	0	0	0	0	0	8.92777	0	0	0	0	0	0	0	0	0.495987
mir-885	CCATTACACTACCCTGCC	18	Mature 5' sub	0	0	0	0	0	0	0	0	0	0	0	0	0	0	0	0	0	0	0	0	0	0	0	0	12.9067	0	0	0	0	0	0	0.71704
mir-885	CCATTACACTACCCTGCCT	19	Mature 5' sub	0	0	0	0	0	0	0	0	0	0	0	0	0	0	0	0	0	0	0	0	0	0	8.92777	0	0	0	0	0	0	0	0	0.495987
mir-885	CCATTACACTACCCTGCCTC	20	Mature 5' sub	0	0	0	0	0	0	0	0	0	0	0	0	0	0	0	0	0	0	0	0	0	0	0	23.7451	0	0	13.8288	0	0	0	0	2.08744
mir-885	CCATTACACTACCCTGCCTCT	21	Mature 5' sub	0	0	0	0	0	0	0	0	16.6625	0	0	0	1.38854	0	0	138.812	0	0	0	0	0	0	142.844	213.706	51.6269	14.9677	82.9726	97.5102	15.2439	120.62	44.7227	51.2792
mir-885	CCATTACACTACCCTGCCTCTT	22	Mature 5' sub/super	0	0	0	0	0	0	0	0	0	0	0	0	0	0	0	0	0	0	0	0	0	0	8.92777	0	0	0	0	0	7.62195	0	0	0.919429
mir-885	CTCCATTACACTACCCTGCCT	21	Mature 5' sub/super	0	0	0	0	0	22.8307	0	0	0	0	0	0	1.90256	0	0	0	0	0	0	0	0	0	0	0	0	0	0	0	0	120.62	0	6.70111
mir-885	CTCCATTACACTACCCTGCCTCT	23	Mature 5' super	0	0	0	0	0	0	0	0	0	0	0	0	0	0	0	0	0	0	0	0	0	0	0	0	0	0	13.8288	0	0	0	0	0.768265
mir-885	TCCATTACACTACCCT	16	Precursor	0	0	0	0	0	45.6614	31.2412	0	0	0	0	0	6.40855	0	0	0	0	0	0	0	0	0	8.92777	0	0	0	0	0	0	0	0	0.495987
mir-885	TCCATTACACTACCCTG	17	Mature 5' sub	0	0	0	0	0	0	0	0	0	0	0	0	0	0	0	0	0	0	0	0	0	0	0	0	12.9067	0	0	0	0	0	0	0.71704
mir-885	TCCATTACACTACCCTGC	18	Mature 5' sub	0	0	0	0	0	0	0	0	0	0	0	0	0	0	0	0	0	0	0	0	124.162	0	8.92777	0	0	0	0	0	0	0	0	7.39387
mir-885	TCCATTACACTACCCTGCC	19	Mature 5' sub	0	0	0	0	0	0	0	0	0	0	0	0	0	0	0	0	10.2222	0	0	0	0	0	8.92777	23.7451	0	0	13.8288	0	0	0	0	3.15133
mir-885	TCCATTACACTACCCTGCCT	20	Mature 5' sub	21.7491	0	0	0	0	7.61023	0	0	16.6625	0	0	0	3.83515	85.2588	0	0	20.4445	0	93.7295	43.2358	0	0	62.4944	237.451	38.7202	19.9569	82.9726	162.517	0	120.62	111.807	59.956
mir-885	TCCATTACACTACCCTGCCTC	21	Mature 5' sub	0	0	0	0	0	0	0	0	0	0	0	0	0	255.776	42.061	416.435	61.3334	34.7451	0	86.4715	0	0	89.2777	94.9803	25.8134	4.98922	96.8014	97.5102	0	60.31	22.3614	77.1592
mir-885	TTACACTACCCTGCCTCT	18	Mature 5' sub	0	0	0	0	0	7.61023	0	0	0	0	0	0	0.634186	0	0	0	0	0	0	0	0	0	0	0	0	0	0	0	0	0	0	0
mir-877	GTAGAGGAGATGGCGCAGGG	20	Mature 5'	0	0	0	0	0	0	31.2412	0	0	0	7.64351	0	3.24039	0	0	0	0	0	0	0	0	9.95451	0	0	0	0	0	0	0	0	22.3614	1.79533
mir-877	TCCTCTTCTCCCTCCTCCCAG	21	Mature 3'	0	62.6999	0	0	0	15.2205	0	0	0	0	0	0	6.49336	0	0	0	0	0	0	0	0	0	0	0	0	0	0	0	0	0	0	0
mir-877	AGAGGAGATGGCGCAG	16	Mature 5' sub	0	0	0	0	0	0	0	0	0	0	0	0	0	0	0	0	0	0	0	0	0	0	0	0	0	0	0	0	7.62195	0	0	0.423442
mir-877	AGAGGAGATGGCGCAGGGGA	20	Mature 5' sub/super	0	0	0	0	0	0	0	0	0	0	0	0	0	0	0	0	0	0	0	0	0	0	0	0	0	0	0	0	0	0	22.3614	1.2423
mir-877	GTAGAGGAGATGGCGCAGG	19	Mature 5' sub	0	0	0	0	0	0	10.4137	0	0	0	0	0	0.867811	0	0	0	0	0	0	0	0	0	17.8555	0	0	0	0	0	0	0	0	0.991975
mir-877	GTAGAGGAGATGGCGCAGGGGA	22	Mature 5' super	0	0	0	0	0	0	0	0	0	0	0	0	0	0	0	0	0	0	0	0	0	9.95451	0	0	0	0	13.8288	0	0	60.31	0	4.67185
mir-877	GTAGAGGAGATGGCGCAGGGGAC	23	Mature 5' super	0	0	0	0	0	38.0512	20.8275	0	0	0	7.64351	37.1568	8.63991	0	42.061	138.812	0	0	0	0	0	9.95451	0	0	12.9067	4.98922	13.8288	0	7.62195	60.31	0	16.138
mir-877	GTAGAGGAGATGGCGCAGGGGACA	24	Mature 5' super	21.7491	0	0	0	0	30.4409	0	0	66.65	0	0	14.8627	11.1419	0	0	0	10.2222	0	0	0	0	0	8.92777	0	0	0	41.4863	0	7.62195	0	0	3.79213
mir-877	TAGAGGAGATGGCGCAGGGGA	21	Mature 5' sub/super	0	0	0	0	0	15.2205	10.4137	0	16.6625	0	7.64351	0	4.16168	0	0	0	0	0	0	0	0	0	0	0	0	4.98922	0	0	7.62195	0	0	0.700621
mir-877	TAGAGGAGATGGCGCAGGGGAC	22	Mature 5' sub/super	0	0	0	0	0	7.61023	10.4137	0	0	0	0	0	1.502	0	0	0	0	0	0	0	0	0	0	0	0	4.98922	0	0	0	0	0	0.277179
mir-877	TCCTCTTCTCCCTCCTCCC	19	Mature 3' sub	0	0	68.4556	0	0	0	0	0	0	0	0	0	5.70464	0	0	0	0	0	0	0	0	0	0	0	0	0	0	0	0	0	0	0
mir-876	TGGATTTCTTTGTGAATCA	19	Mature 5' sub	0	0	0	0	31.9428	0	0	0	0	0	0	0	2.6619	0	0	0	0	34.7451	0	0	0	0	0	23.7451	0	0	0	0	0	0	0	3.24946
mir-876	TGGATTTCTTTGTGAATCACC	21	Mature 5' sub	0	0	0	0	31.9428	0	10.4137	0	0	0	0	0	3.52971	0	0	0	10.2222	0	0	0	0	0	0	0	0	4.98922	0	0	0	0	0	0.845081
mir-874	CGGCCCCACGCACCAGGGTA	20	Mature 5' sub	0	0	0	0	0	0	0	0	0	0	0	0	0	0	0	0	0	0	93.7295	0	0	0	0	0	0	0	0	0	0	0	0	5.20719
mir-874	CGGCCCCACGCACCAGGGTAA	21	Mature 5' sub	0	0	0	0	0	0	0	0	0	0	0	0	0	0	0	0	0	0	0	0	0	0	0	0	12.9067	0	0	0	0	0	22.3614	1.95934
mir-873	GCAGGAACTTGTGAGTCTCCT	21	Mature 5'	0	0	0	0	31.9428	0	10.4137	0	0	0	0	0	3.52971	0	0	0	0	0	0	0	0	0	0	0	0	14.9677	0	0	0	0	0	0.831537
mir-873	GCAGGAACTTGTGAGTCT	18	Mature 5' sub	0	0	0	0	0	0	0	0	0	0	0	0	0	0	0	0	0	34.7451	0	0	0	0	0	0	0	0	0	0	0	0	0	1.93029
mir-873	GCAGGAACTTGTGAGTCTCCTAT	23	Mature 5' super	0	0	0	0	0	0	0	0	0	0	0	7.43135	0.619279	0	0	0	0	0	0	0	0	0	0	0	0	0	0	0	0	0	0	0
mir-8485	ACACACACACACACACAC	18	Mature 3' sub/super	0	0	0	0	0	7.61023	0	0	0	0	0	0	0.634186	0	0	0	0	0	0	0	0	0	0	0	0	0	0	0	0	0	0	0
mir-8485	ACACACACACACACACACACAC	22	Mature 3' sub/super	0	0	0	0	0	0	0	48.1603	0	0	0	0	4.01336	0	0	0	0	0	0	0	0	0	0	0	0	0	0	0	0	0	0	0
mir-8485	ACACACACACACACACACACACA	23	Precursor	0	0	0	0	0	0	0	0	0	0	0	0	0	0	0	0	0	34.7451	0	0	0	0	0	0	0	0	0	0	0	0	0	1.93029
mir-8485	ACACACACACACACACACACACAC	24	Precursor	0	0	0	0	0	0	10.4137	0	0	0	0	0	0.867811	0	0	0	0	0	0	0	0	0	0	0	0	0	0	0	0	0	0	0
mir-8485	ACACACACACACACACACACACACAC	26	Precursor	0	0	0	0	0	15.2205	10.4137	0	0	0	0	0	2.13618	0	0	0	0	0	0	0	0	0	0	0	0	0	0	0	0	0	0	0
mir-8485	ACACACACACACACACACACACACACACACA	31	Precursor	0	0	0	0	0	0	10.4137	0	0	0	0	0	0.867811	0	0	0	0	0	0	0	0	0	0	0	0	0	0	0	0	0	0	0
mir-8485	ACACACACACACACACACACACACACACACACAC	34	Precursor	0	0	0	0	0	0	20.8275	0	0	0	0	0	1.73562	0	0	0	0	0	0	0	0	0	0	0	0	0	0	0	0	0	0	0
mir-8485	ACACACACACACACACACACACACACACACACACA	35	Precursor	0	0	0	0	0	0	10.4137	0	0	0	0	0	0.867811	0	0	0	0	0	0	0	0	0	0	0	0	0	0	0	0	0	0	0
mir-8485	ACACACACACACACACACGT	20	Mature 3' sub/super	0	0	0	0	0	0	0	0	0	19.6487	0	0	1.63739	0	0	0	0	0	0	0	0	0	0	0	0	0	0	0	0	0	0	0
mir-8485	ATACACACACACACACACACA	21	Precursor	0	0	0	0	0	0	0	0	0	0	0	0	0	0	0	0	0	0	0	0	0	0	0	0	0	0	0	0	7.62195	0	0	0.423442
mir-8485	CACACACACACACACACACACA	22	Precursor	0	0	0	0	0	22.8307	0	0	0	0	0	0	1.90256	0	0	0	0	0	0	0	0	0	0	0	0	0	0	0	0	0	0	0
mir-8485	CACACACACACACACACACACAC	23	Precursor	0	0	0	0	0	0	10.4137	0	0	0	0	0	0.867811	0	0	0	0	0	0	0	0	0	0	0	0	0	0	0	0	0	0	0
mir-8485	CACACACACACACACACACACACA	24	Precursor	0	0	0	0	0	0	10.4137	0	0	0	0	0	0.867811	0	0	0	0	0	0	0	0	0	0	0	0	0	0	0	0	0	0	0
mir-8485	CACACACACACACACACACACACACA	26	Precursor	0	0	0	0	0	0	10.4137	0	0	0	0	0	0.867811	0	0	0	0	0	0	0	0	0	0	0	0	0	0	0	0	0	0	0
mir-8485	CACACACACACACACACACACACACAC	27	Precursor	0	0	0	0	0	0	10.4137	0	0	0	0	0	0.867811	0	0	0	0	0	0	0	0	0	0	0	0	0	0	0	0	0	0	0
mir-8485	CACACACACACACACACACACACACACA	28	Precursor	0	0	0	0	0	7.61023	0	0	0	0	0	0	0.634186	0	0	0	0	0	0	0	0	0	0	0	0	0	0	0	0	0	0	0
mir-8485	CACACACACACACACACACACACACACAC	29	Precursor	0	0	0	0	0	0	10.4137	0	0	0	0	0	0.867811	0	0	0	0	0	0	0	0	0	0	0	0	0	0	0	0	0	0	0
mir-8485	CACACACACACACACACACACACACACACA	30	Precursor	0	0	0	0	0	0	10.4137	0	0	0	0	0	0.867811	0	0	0	0	0	0	0	0	0	0	0	0	0	0	0	0	0	0	0
mir-8485	CACACACACACACACACACACACACACACAC	31	Precursor	0	0	0	0	0	7.61023	0	0	0	0	0	0	0.634186	0	0	0	0	0	0	0	0	0	0	0	0	0	0	0	0	0	0	0
mir-8485	GTGTGTGTGTGTGTGTAT	18	Precursor	0	0	0	0	0	0	0	0	0	0	0	0	0	0	0	0	0	34.7451	0	0	0	0	0	0	0	0	0	0	0	0	0	1.93029
mir-8086	AGATGGAGTCTGGCTCTGTTGCCCAGG	27	Precursor	0	0	0	0	0	0	0	0	0	0	0	0	0	0	0	138.812	0	0	0	0	0	0	0	0	0	0	0	0	0	0	0	7.71177
mir-8086	CCAGGCTGGAGTACAGTGGC	20	Precursor	0	0	0	0	0	0	0	0	0	0	0	0	0	0	0	0	0	0	0	0	0	0	8.92777	0	0	0	0	0	0	0	0	0.495987
mir-8086	GCTCTGTTGCCCAGGCTGGAGTACAGTGG	29	Precursor	0	0	0	0	0	0	0	0	0	0	0	0	0	0	0	0	0	0	0	0	0	0	0	0	0	4.98922	0	0	0	0	0	0.277179
mir-8086	GGCTGGAGTACAGTGG	16	Precursor	0	0	0	0	0	0	0	0	0	0	0	0	0	0	0	0	0	0	0	0	0	0	8.92777	0	0	0	0	0	0	0	0	0.495987
mir-8086	GGCTGGAGTACAGTGGC	17	Precursor	0	0	0	38.8818	0	0	0	0	0	0	0	0	3.24015	0	0	0	0	0	0	0	0	0	0	0	0	0	0	0	0	0	0	0
mir-8072	ATGGCGGCGGGGAGGTAGGCAG	22	Mature 5' super	0	0	0	0	0	0	0	0	0	0	7.64351	0	0.636959	0	0	0	0	0	0	0	0	0	0	0	0	0	0	0	0	0	0	0
mir-8072	GCGGCGGGGAGGTAGGCAG	19	Mature 5' sub	0	0	0	0	0	0	0	0	0	0	0	0	0	0	0	0	0	0	0	0	0	0	0	0	12.9067	0	0	0	0	0	0	0.71704
mir-8072	GGGAGGTAGGCAGAGCAGGACGC	23	Precursor	0	0	0	38.8818	0	0	0	0	0	0	0	0	3.24015	0	0	0	0	0	0	0	0	0	0	0	0	0	0	0	0	0	0	0
mir-8064	CACACTGAGCGAGCGGAC	18	Mature 5' sub	21.7491	0	0	0	0	0	0	0	0	0	0	0	1.81242	0	0	0	0	0	0	0	0	0	8.92777	0	0	0	0	0	0	0	0	0.495987
mir-7976	AGATCAAAAGCCTCAGGGCAG	21	Precursor	0	0	0	0	0	0	0	0	0	0	0	0	0	0	0	0	0	0	0	0	0	9.95451	0	0	0	0	0	65.0068	0	0	0	4.16452
mir-7976	AGATCAAAAGCCTCAGGGCAGA	22	Precursor	0	0	0	0	0	0	0	0	0	0	0	22.2941	1.85784	0	0	0	0	0	0	0	0	0	0	0	0	0	0	0	0	0	0	0
mir-7976	TGCCCTGAGACTTTTGCT	18	Mature 5' sub	0	0	0	0	0	7.61023	0	0	0	0	0	0	0.634186	0	0	0	0	0	0	0	0	0	0	0	0	0	0	0	0	0	0	0
mir-7854	TGAGGTGACCGCAGATGGGAA	21	Mature 3'	0	0	0	0	0	0	0	0	0	0	0	0	0	0	0	0	0	0	0	0	0	0	0	47.4901	12.9067	0	0	0	0	0	0	3.35538
mir-7854	TCCATCTCCATCACCTTGAGC	21	Precursor	21.7491	0	0	0	0	0	0	0	0	0	0	0	1.81242	0	0	0	0	0	0	0	0	0	0	0	0	0	0	0	0	0	0	0
mir-7854	TGAGGTGACCGCAGATGGGAAGGA	24	Mature 3' super	0	0	0	0	0	0	0	48.1603	0	0	0	0	4.01336	0	0	0	0	0	0	0	0	0	0	0	0	0	0	0	0	0	0	0
mir-7851	TACCTGGGAGACTGAGGTTGGA	22	Mature 3'	0	0	0	0	0	0	0	0	16.6625	0	0	0	1.38854	0	0	0	0	0	0	0	0	0	0	0	0	0	0	0	0	0	0	0
mir-7851	CCAAGTAGCTGGGAATA	17	Precursor	0	0	0	0	0	0	0	0	0	0	0	0	0	0	0	0	0	0	0	0	0	0	0	23.7451	0	0	0	0	0	0	0	1.31917
mir-7851	CCACCTCATCCTCCCAAGTAG	21	Precursor	0	0	0	0	0	0	0	0	0	0	0	7.43135	0.619279	0	0	0	0	0	0	0	0	0	8.92777	0	0	0	0	0	0	0	0	0.495987
mir-7851	CCCAAGTAGCTGGGA	15	Precursor	0	0	0	0	0	7.61023	0	0	0	0	0	0	0.634186	0	0	0	0	0	0	0	0	0	0	0	0	0	0	0	0	0	0	0
mir-7851	TACCTGGGAGACTGAGGTTG	20	Mature 3' sub	0	0	0	0	31.9428	0	0	0	0	0	0	0	2.6619	0	0	0	0	0	0	0	0	0	0	0	0	0	0	0	0	0	0	0
mir-7850	AGCCACACTACATCCAAACTT	21	Precursor	0	0	0	0	0	0	0	0	0	0	0	0	0	0	0	0	0	0	0	0	0	0	8.92777	0	0	0	0	0	0	0	0	0.495987
mir-7850	AGTTTGGACATAGTGTGGCTGG	22	Mature 5' super	0	0	0	0	0	0	20.8275	0	0	0	0	0	1.73562	0	0	0	0	0	0	0	0	0	0	0	0	0	0	0	0	0	0	0
mir-7848	CTACCCTCGGTCTGCTTACCA	21	Mature 3' sub	21.7491	0	0	0	0	0	0	0	0	0	0	0	1.81242	0	0	0	0	0	0	0	0	0	0	0	0	0	0	0	0	0	0	0
mir-7843	GAGGGCAGAGCCAGCTTCCTGA	22	Mature 5'	21.7491	0	0	0	0	0	0	0	0	0	0	0	1.81242	0	0	0	0	0	0	0	0	0	0	0	0	0	0	0	0	0	0	0
mir-7706	TGAAGCGCCTGTGCTCTGCCGAGA	24	Mature 3'	0	0	0	0	0	7.61023	0	0	0	0	0	0	0.634186	0	0	0	0	0	0	0	0	0	0	0	0	0	0	0	0	0	0	0
mir-7704	CGGGGTCGGCGGCGACG	17	Mature 5' sub	0	0	0	0	0	0	0	0	0	0	0	0	0	0	0	0	0	0	0	0	0	0	0	23.7451	0	0	0	0	0	0	0	1.31917
mir-7704	GGGGTCGGCGGCGACG	16	Mature 5' sub	0	0	0	0	0	0	0	0	0	0	0	0	0	0	0	0	0	0	0	0	0	0	8.92777	0	0	0	0	0	0	0	0	0.495987
mir-7704	GGGTCGGCGGCGACG	15	Mature 5' sub	0	0	0	0	0	0	0	0	16.6625	0	0	0	1.38854	0	0	0	0	0	0	0	0	0	0	0	0	0	0	0	0	0	0	0
mir-769	TGAGACCTCTGGGTTCTGAGCT	22	Mature 5'	21.7491	125.4	0	155.527	63.8855	15.2205	10.4137	96.3206	233.275	117.892	53.5045	66.8822	80.0058	170.518	42.061	138.812	71.5556	0	0	0	0	9.95451	0	23.7451	25.8134	29.9353	0	32.5034	22.8659	0	0	31.5424
mir-769	GAGACCTCTGGGTTCTGAGCT	21	Mature 5' sub	0	0	0	0	0	0	0	0	0	0	0	0	0	0	0	0	10.2222	0	0	0	0	0	0	0	0	0	0	0	0	0	0	0.567902
mir-769	TGAGACCTCTGGGTTCTG	18	Mature 5' sub	0	0	0	0	0	0	0	0	0	0	7.64351	0	0.636959	0	0	0	0	0	0	0	0	0	0	0	0	0	0	0	0	0	0	0
mir-769	TGAGACCTCTGGGTTCTGA	19	Mature 5' sub	0	62.6999	0	38.8818	0	0	0	0	0	0	7.64351	0	9.10209	0	0	0	0	34.7451	0	0	0	0	0	0	12.9067	0	0	0	0	0	0	2.64733
mir-769	TGAGACCTCTGGGTTCTGAG	20	Mature 5' sub	0	0	0	38.8818	0	0	0	0	33.325	19.6487	30.574	7.43135	10.8217	0	0	0	0	34.7451	0	0	0	0	0	0	0	4.98922	0	0	0	0	0	2.20746
mir-769	TGAGACCTCTGGGTTCTGAGC	21	Mature 5' sub	0	0	0	155.527	31.9428	0	10.4137	0	83.3125	58.946	15.287	22.2941	31.4769	0	0	0	51.1112	0	0	0	0	0	17.8555	0	0	0	0	0	53.3537	0	0	6.79558
mir-769	TGAGACCTCTGGGTTCTGAGCTG	23	Mature 5' super	0	0	0	0	0	0	0	0	16.6625	0	0	0	1.38854	0	0	0	0	0	0	0	0	0	0	0	0	0	0	0	0	0	0	0
mir-769	TGAGACCTCTGGGTTCTGAGCTGT	24	Mature 5' super	0	0	0	0	0	0	0	0	0	0	0	0	0	0	0	0	0	0	0	43.2358	0	0	0	0	0	0	0	0	0	0	0	2.40199
mir-769	TGGGATCTCCGGGGTCTTGGT	21	Mature 3' sub	0	0	0	0	0	0	0	0	0	0	0	0	0	0	0	0	0	0	0	0	0	0	0	0	0	0	0	32.5034	0	0	0	1.80575
mir-766	ACTCCAGCCCCACAGCCTCAGC	22	Mature 3'	282.738	62.6999	410.734	77.7635	31.9428	228.307	104.137	144.481	149.963	19.6487	30.574	37.1568	131.679	85.2588	42.061	0	20.4445	0	0	0	124.162	0	44.6389	47.4901	25.8134	0	0	32.5034	76.2195	60.31	67.0841	34.777
mir-766	ACTCCAGCCCCACAG	15	Precursor	0	0	0	0	0	0	0	0	0	0	0	0	0	0	0	0	0	0	0	0	0	0	0	0	0	0	0	32.5034	0	0	0	1.80575
mir-766	ACTCCAGCCCCACAGCCT	18	Mature 3' sub	21.7491	0	0	0	0	0	0	0	0	0	0	0	1.81242	0	0	0	0	0	0	0	0	0	8.92777	0	12.9067	0	13.8288	0	0	0	0	1.98129
mir-766	ACTCCAGCCCCACAGCCTC	19	Mature 3' sub	0	62.6999	0	0	0	0	0	0	0	0	0	0	5.22499	0	0	0	0	0	0	0	0	0	17.8555	0	0	0	0	0	0	0	0	0.991975
mir-766	ACTCCAGCCCCACAGCCTCA	20	Mature 3' sub	0	125.4	0	0	63.8855	53.2716	104.137	192.641	33.325	19.6487	15.287	14.8627	51.8716	170.518	84.122	0	40.8889	138.981	0	0	0	0	98.2055	23.7451	12.9067	29.9353	41.4863	65.0068	38.1098	0	89.4454	46.2972
mir-766	ACTCCAGCCCCACAGCCTCAG	21	Mature 3' sub	108.745	62.6999	205.367	77.7635	415.256	304.409	374.895	577.923	83.3125	0	84.0786	81.7449	198.016	85.2588	168.244	0	92.0001	104.235	0	129.707	0	0	205.339	189.961	103.254	39.9138	248.918	227.524	129.573	0	156.53	104.47
mir-766	AGGAGGAATTGGTGCTGGT	19	Mature 5' sub	21.7491	0	0	0	0	0	0	0	0	0	0	0	1.81242	0	0	0	0	0	0	0	0	0	0	0	0	0	0	0	0	0	0	0
mir-766	AGGAGGAATTGGTGCTGGTCT	21	Mature 5' sub	0	0	0	0	0	0	0	0	0	0	0	0	0	0	0	0	0	0	0	0	0	0	0	0	0	0	0	0	0	0	22.3614	1.2423
mir-766	AGGAGGAATTGGTGCTGGTCTTTC	24	Mature 5' super	0	0	0	0	0	0	0	0	0	0	0	7.43135	0.619279	0	0	0	0	0	0	0	0	0	0	0	0	0	0	0	0	0	0	0
mir-766	CTCCAGCCCCACAGCCTCAG	20	Mature 3' sub	0	0	0	0	0	0	0	0	0	0	7.64351	0	0.636959	0	0	0	0	34.7451	0	0	0	0	0	0	0	0	0	0	0	0	0	1.93029
mir-766	CTCCAGCCCCACAGCCTCAGC	21	Mature 3' sub	0	0	0	0	31.9428	0	0	0	0	0	0	0	2.6619	0	42.061	0	0	0	0	0	0	0	0	0	0	0	0	0	0	0	0	2.33672
mir-766	GGAGGAATTGGTGCTGGTCTTT	22	Mature 5' sub/super	0	0	0	0	0	7.61023	0	0	16.6625	0	0	0	2.02273	0	0	0	0	0	0	0	0	0	0	0	0	0	0	0	0	0	0	0
mir-7641-2	AAGCAGGGTCGGGCCT	16	Precursor	0	0	0	0	0	0	0	0	0	0	0	0	0	0	0	0	0	34.7451	0	0	0	0	0	0	0	0	0	0	0	0	0	1.93029
mir-7641-2	AAGCAGGGTCGGGCCTGGTT	20	Precursor	0	0	0	0	0	0	0	0	0	0	0	0	0	0	0	0	0	34.7451	0	0	0	0	0	0	0	0	0	0	0	0	0	1.93029
mir-7641-2	AAGCAGGGTCGGGCCTGGTTAGT	23	Precursor	0	0	0	0	31.9428	0	0	0	0	0	0	0	2.6619	0	0	0	0	0	0	0	0	0	0	0	0	4.98922	0	0	0	0	0	0.277179
mir-7641-2	AAGCAGGGTCGGGCCTGGTTAGTACTTGGA	30	Precursor	0	0	0	0	0	0	0	0	0	0	0	0	0	0	0	0	0	0	0	0	0	0	0	0	0	4.98922	0	0	0	0	0	0.277179
mir-7641-2	AAGCTAAGCAGGGTCGGGC	19	Precursor	0	0	0	0	31.9428	0	0	0	0	0	0	0	2.6619	0	0	0	0	0	0	0	0	0	0	0	0	0	0	0	0	0	0	0
mir-7641-2	AAGCTAAGCAGGGTCGGGCC	20	Precursor	0	0	0	0	0	0	0	0	0	0	0	0	0	0	0	0	0	0	0	0	0	0	0	0	0	4.98922	0	0	0	0	0	0.277179
mir-7641-2	AAGCTAAGCAGGGTCGGGCCTGGT	24	Precursor	0	0	0	0	0	0	0	0	0	0	0	0	0	0	0	0	0	0	0	0	0	9.95451	0	0	0	0	0	0	0	0	0	0.553028
mir-7641-2	AAGCTAAGCAGGGTCGGGCCTGGTTA	26	Precursor	0	0	0	0	0	0	0	0	0	0	0	0	0	0	0	0	10.2222	0	0	0	0	0	0	0	0	0	0	0	0	0	0	0.567902
mir-7641-2	AAGCTAAGCAGGGTCGGGCCTGGTTAGTACT	31	Precursor	0	0	0	0	0	0	10.4137	0	0	0	0	0	0.867811	0	0	0	0	0	0	0	0	0	0	0	0	9.97845	0	0	0	0	0	0.554358
mir-7641-2	AGCAGGGTCGGGCCT	15	Precursor	21.7491	0	0	0	0	0	0	144.481	0	0	7.64351	0	14.4894	0	0	0	0	0	0	0	0	0	0	0	0	0	0	0	0	0	0	0
mir-7641-2	AGCAGGGTCGGGCCTGG	17	Precursor	0	0	0	0	31.9428	0	0	0	0	19.6487	0	0	4.29929	0	0	0	10.2222	173.726	0	0	0	19.909	0	0	0	0	0	0	0	0	0	11.3254
mir-7641-2	AGCAGGGTCGGGCCTGGT	18	Precursor	0	0	0	38.8818	0	0	0	0	0	0	0	0	3.24015	0	0	0	0	0	0	0	0	0	0	0	0	0	0	0	0	0	0	0
mir-7641-2	AGCAGGGTCGGGCCTGGTT	19	Precursor	21.7491	0	0	0	0	0	0	0	0	0	7.64351	0	2.44938	0	0	0	0	0	0	0	0	0	0	0	0	0	0	0	0	0	0	0
mir-7641-2	AGCAGGGTCGGGCCTGGTTAG	21	Precursor	0	0	0	0	0	0	0	0	0	0	7.64351	0	0.636959	0	0	0	0	0	0	0	0	0	0	0	0	0	0	0	7.62195	0	0	0.423442
mir-7641-2	AGCAGGGTCGGGCCTGGTTAGT	22	Precursor	0	0	0	0	0	0	0	0	16.6625	0	0	0	1.38854	0	0	0	0	0	0	0	0	0	8.92777	0	0	0	0	0	0	0	0	0.495987
mir-7641-2	AGCAGGGTCGGGCCTGGTTAGTACT	25	Precursor	0	0	0	0	0	0	10.4137	0	0	0	0	0	0.867811	0	0	0	0	0	0	0	0	0	0	0	0	0	0	0	0	0	0	0
mir-7641-2	AGCAGGGTCGGGCCTGGTTAGTACTT	26	Precursor	0	0	0	0	0	0	0	0	0	0	0	0	0	0	0	0	0	34.7451	0	0	0	0	0	0	0	0	0	0	0	0	0	1.93029
mir-7641-2	AGCAGGGTCGGGCCTGGTTAGTACTTGGATGG	32	Precursor	0	0	0	0	0	0	20.8275	0	0	0	0	0	1.73562	0	42.061	0	0	0	0	0	0	0	0	0	0	0	0	0	0	0	0	2.33672
mir-7641-2	AGCTAAGCAGGGTCGGGC	18	Precursor	0	0	0	0	0	7.61023	0	0	0	0	0	0	0.634186	0	0	0	0	0	0	0	0	0	0	0	0	0	0	0	0	0	0	0
mir-7641-2	AGCTAAGCAGGGTCGGGCC	19	Precursor	0	0	0	0	0	7.61023	0	0	0	0	0	0	0.634186	0	0	0	0	0	0	0	0	0	0	0	0	0	0	0	0	0	0	0
mir-7641-2	AGCTAAGCAGGGTCGGGCCTGG	22	Precursor	0	0	0	0	0	0	10.4137	0	0	0	0	0	0.867811	0	0	0	0	0	0	0	0	0	0	0	12.9067	0	0	0	0	0	0	0.71704
mir-7641-2	AGGGTCGGGCCTGGT	15	Precursor	0	0	0	0	0	0	0	0	0	0	7.64351	0	0.636959	0	0	0	0	0	0	0	0	0	0	0	0	0	0	0	0	0	0	0
mir-7641-2	AGGGTCGGGCCTGGTTAG	18	Precursor	0	0	0	0	31.9428	0	0	0	0	0	0	0	2.6619	0	0	0	0	0	0	0	0	0	8.92777	0	0	0	0	0	0	0	0	0.495987
mir-7641-2	AGGGTCGGGCCTGGTTAGTA	20	Precursor	0	0	0	38.8818	0	0	0	0	0	0	0	0	3.24015	0	0	0	0	0	0	0	0	0	0	0	0	0	0	0	0	0	0	0
mir-7641-2	AGGGTCGGGCCTGGTTAGTACT	22	Precursor	0	0	0	0	0	0	0	0	0	0	0	0	0	0	0	0	10.2222	0	0	0	0	0	0	0	0	0	0	0	7.62195	0	0	0.991343
mir-7641-2	AGGGTCGGGCCTGGTTAGTACTT	23	Precursor	0	0	0	0	0	0	0	0	0	0	0	0	0	0	0	0	0	34.7451	0	0	0	0	0	0	0	0	0	0	0	0	0	1.93029
mir-7641-2	AGGGTCGGGCCTGGTTAGTACTTGG	25	Precursor	0	0	0	0	0	0	0	0	0	0	0	0	0	0	0	0	0	0	0	0	0	0	0	0	0	4.98922	0	0	0	0	0	0.277179
mir-7641-2	AGGGTCGGGCCTGGTTAGTACTTGGA	26	Precursor	0	0	0	0	0	0	0	0	0	0	0	0	0	0	0	0	0	0	0	0	0	0	0	23.7451	0	0	0	0	0	0	0	1.31917
mir-7641-2	AGGGTCGGGCCTGGTTAGTACTTGGATGG	29	Precursor	0	0	0	0	0	0	0	0	0	0	0	0	0	0	0	0	0	0	0	0	0	0	8.92777	71.2352	0	4.98922	0	0	0	0	0	4.73068
mir-7641-2	ATCTCGGAAGCTAAGCAGGGTC	22	Precursor	0	0	0	0	0	0	0	0	0	0	0	0	0	0	0	0	0	0	0	0	0	0	0	0	0	0	0	32.5034	0	0	0	1.80575
mir-7641-2	ATCTCGGAAGCTAAGCAGGGTCGGGCCT	28	Precursor	0	0	0	0	0	0	0	0	0	0	0	0	0	0	0	0	0	0	0	0	0	0	0	0	0	0	0	0	7.62195	0	0	0.423442
mir-7641-2	ATCTCGGAAGCTAAGCAGGGTCGGGCCTG	29	Precursor	0	0	0	0	0	0	0	0	0	0	0	0	0	0	0	0	0	0	0	0	0	0	0	0	0	0	0	0	7.62195	0	0	0.423442
mir-7641-2	ATCTCGGAAGCTAAGCAGGGTCGGGCCTGG	30	Precursor	0	0	0	0	0	0	0	0	0	0	0	0	0	0	0	0	0	34.7451	0	0	0	0	0	0	0	0	0	0	0	0	0	1.93029
mir-7641-2	ATCTCGGAAGCTAAGCAGGGTCGGGCCTGGT	31	Precursor	0	0	0	0	0	0	20.8275	0	0	0	0	0	1.73562	0	0	0	0	0	0	0	0	0	0	0	0	0	0	0	0	0	0	0
mir-7641-2	ATCTCGGAAGCTAAGCAGGGTCGGGCCTGGTTAGTACT	38	Precursor	0	0	0	0	0	0	0	0	0	0	0	0	0	0	0	0	0	0	0	0	0	0	0	23.7451	0	9.97845	0	0	0	0	0	1.87353
mir-7641-2	ATCTCGGAAGCTAAGCAGGGTCGGGCCTGGTTAGTACTTGG	41	Precursor	0	0	0	0	0	0	0	0	0	0	0	14.8627	1.23856	0	0	0	0	0	0	0	0	0	0	0	0	0	0	0	0	0	0	0
mir-7641-2	CGGAAGCTAAGCAGGGTCGG	20	Precursor	0	0	0	0	0	0	0	0	0	0	7.64351	0	0.636959	0	0	0	0	0	0	0	0	0	0	0	0	0	0	0	0	0	0	0
mir-7641-2	CGGAAGCTAAGCAGGGTCGGG	21	Precursor	0	0	0	0	0	7.61023	0	0	0	0	0	0	0.634186	0	0	0	0	0	0	0	0	0	0	47.4901	0	0	0	32.5034	0	0	0	4.44409
mir-7641-2	CGGAAGCTAAGCAGGGTCGGGC	22	Precursor	0	0	0	0	0	0	10.4137	0	0	0	0	0	0.867811	0	0	0	0	0	0	0	0	0	17.8555	0	0	0	0	0	0	0	0	0.991975
mir-7641-2	CGGAAGCTAAGCAGGGTCGGGCC	23	Precursor	0	0	0	0	0	0	10.4137	0	0	0	0	0	0.867811	0	0	0	0	0	0	0	0	0	0	0	0	0	0	0	0	0	0	0
mir-7641-2	CGGAAGCTAAGCAGGGTCGGGCCT	24	Precursor	0	0	0	0	0	0	0	0	16.6625	0	0	0	1.38854	0	0	0	0	0	0	0	0	0	17.8555	0	0	0	13.8288	0	7.62195	0	0	2.18368
mir-7641-2	CGGAAGCTAAGCAGGGTCGGGCCTGG	26	Precursor	21.7491	0	0	0	0	0	0	0	0	0	0	0	1.81242	0	0	0	0	0	0	0	0	0	0	0	0	0	0	0	0	0	0	0
mir-7641-2	CGGAAGCTAAGCAGGGTCGGGCCTGGT	27	Precursor	0	0	0	0	0	0	0	0	0	0	0	0	0	0	0	138.812	0	0	0	0	0	0	17.8555	23.7451	0	0	13.8288	0	0	0	0	10.7912
mir-7641-2	CGGAAGCTAAGCAGGGTCGGGCCTGGTT	28	Precursor	21.7491	0	0	0	0	0	0	0	0	0	0	0	1.81242	0	0	0	0	0	0	0	0	0	8.92777	23.7451	0	0	27.6575	0	0	0	0	3.35169
mir-7641-2	CGGAAGCTAAGCAGGGTCGGGCCTGGTTA	29	Precursor	0	0	0	0	0	0	0	0	0	0	0	0	0	0	0	0	0	0	0	0	0	0	0	0	12.9067	0	0	0	0	0	0	0.71704
mir-7641-2	CGGAAGCTAAGCAGGGTCGGGCCTGGTTAGTACT	34	Precursor	21.7491	0	0	0	0	0	0	0	0	0	0	0	1.81242	0	0	0	0	0	0	0	0	0	0	0	0	14.9677	0	0	0	60.31	0	4.18209
mir-7641-2	CGGAAGCTAAGCAGGGTCGGGCCTGGTTAGTACTTGG	37	Precursor	0	0	0	0	0	0	0	0	0	0	0	0	0	0	0	0	0	0	0	0	0	0	0	0	0	4.98922	0	0	0	0	0	0.277179
mir-7641-2	CGGAAGCTAAGCAGGGTCGGGCCTGGTTAGTACTTGGAT	39	Precursor	0	0	0	0	0	7.61023	0	0	0	0	0	0	0.634186	0	0	138.812	0	0	0	0	0	0	0	0	0	0	0	0	0	0	0	7.71177
mir-7641-2	CGGGCCTGGTTAGTACT	17	Precursor	0	0	0	0	0	7.61023	0	0	0	0	0	0	0.634186	0	0	0	0	0	0	0	0	0	0	0	0	0	0	0	0	0	0	0
mir-7641-2	CGGGCCTGGTTAGTACTTGGAT	22	Precursor	0	0	0	0	0	0	0	0	0	0	0	0	0	0	0	0	0	0	0	0	0	0	0	0	0	0	0	0	7.62195	0	0	0.423442
mir-7641-2	CGGGCCTGGTTAGTACTTGGATGG	24	Precursor	0	0	0	0	0	0	0	0	0	0	0	0	0	0	0	0	10.2222	0	0	0	0	9.95451	8.92777	0	0	4.98922	0	32.5034	7.62195	0	0	4.12328
mir-7641-2	CGGGCCTGGTTAGTACTTGGATGGG	25	Precursor	0	0	0	0	0	0	0	0	0	0	0	0	0	0	0	0	0	34.7451	0	0	0	0	0	0	0	0	0	0	0	0	0	1.93029
mir-7641-2	CTAAGCAGGGTCGGGCCTGG	20	Precursor	0	0	0	0	0	0	0	0	0	0	0	0	0	0	42.061	0	0	0	0	0	0	0	0	0	0	0	0	0	0	0	0	2.33672
mir-7641-2	CTAAGCAGGGTCGGGCCTGGT	21	Precursor	0	0	0	0	0	7.61023	10.4137	0	0	0	0	0	1.502	0	0	0	0	0	0	0	0	0	0	0	0	0	0	0	0	0	0	0
mir-7641-2	CTCGGAAGCTAAGCAGGGTCGGG	23	Precursor	0	0	0	0	0	0	0	0	0	0	0	0	0	0	0	0	0	0	0	0	0	0	0	0	0	0	0	0	7.62195	0	0	0.423442
mir-7641-2	CTCGGAAGCTAAGCAGGGTCGGGCCTGG	28	Precursor	0	0	0	0	0	7.61023	0	0	0	0	0	0	0.634186	0	0	0	0	34.7451	0	0	0	0	0	0	0	4.98922	0	0	0	0	0	2.20746
mir-7641-2	CTCGGAAGCTAAGCAGGGTCGGGCCTGGT	29	Precursor	0	0	0	0	0	0	10.4137	0	0	0	0	0	0.867811	0	0	0	0	0	0	0	0	0	0	0	0	0	0	0	0	0	0	0
mir-7641-2	CTCGGAAGCTAAGCAGGGTCGGGCCTGGTTAGTA	34	Precursor	0	0	0	0	0	0	0	0	0	0	0	0	0	0	0	0	0	0	0	0	0	0	0	23.7451	0	0	0	0	0	0	0	1.31917
mir-7641-2	CTCGGAAGCTAAGCAGGGTCGGGCCTGGTTAGTACT	36	Precursor	0	0	0	0	0	0	0	0	0	0	0	0	0	0	0	0	0	0	0	0	0	0	0	0	0	4.98922	0	32.5034	0	0	0	2.08292
mir-7641-2	CTCGGAAGCTAAGCAGGGTCGGGCCTGGTTAGTACTTGG	39	Precursor	0	0	68.4556	0	0	0	0	0	0	0	0	0	5.70464	0	42.061	0	0	0	0	0	0	0	0	47.4901	0	0	27.6575	97.5102	0	0	0	11.9288
mir-7641-2	CTCGGAAGCTAAGCAGGGTCGGGCCTGGTTAGTACTTGGA	40	Precursor	0	0	0	0	0	0	0	0	0	0	0	0	0	0	0	0	0	0	0	0	0	0	0	23.7451	0	0	0	0	0	0	0	1.31917
mir-7641-2	GAAGCTAAGCAGGGTCGGGCCT	22	Precursor	0	0	0	0	0	0	0	0	0	0	0	0	0	0	0	0	0	0	0	0	0	0	0	0	0	0	0	0	7.62195	0	0	0.423442
mir-7641-2	GAAGCTAAGCAGGGTCGGGCCTGGTT	26	Precursor	0	0	0	0	0	15.2205	0	0	0	0	0	0	1.26837	0	0	0	0	0	0	0	0	0	0	0	0	0	0	0	0	0	0	0
mir-7641-2	GAAGCTAAGCAGGGTCGGGCCTGGTTAGTACTTGGAT	37	Precursor	0	0	0	0	0	0	0	0	0	0	0	0	0	0	0	0	0	0	0	0	0	0	0	0	0	0	13.8288	0	0	0	0	0.768265
mir-7641-2	GATCTCGGAAGCTAAGCAGGGTCGG	25	Precursor	0	0	0	0	0	0	20.8275	0	0	0	0	0	1.73562	0	0	0	0	0	0	0	0	0	8.92777	0	0	0	0	0	0	0	0	0.495987
mir-7641-2	GATCTCGGAAGCTAAGCAGGGTCGGGCCT	29	Precursor	0	0	0	0	0	0	0	0	0	0	0	0	0	0	0	0	0	0	0	0	0	0	0	0	0	0	0	0	7.62195	0	0	0.423442
mir-7641-2	GATCTCGGAAGCTAAGCAGGGTCGGGCCTGGTT	33	Precursor	0	0	0	0	0	0	0	0	0	0	0	0	0	0	0	0	0	0	0	0	0	0	0	0	0	0	0	32.5034	0	0	0	1.80575
mir-7641-2	GCAGGGTCGGGCCTGGTTAGTACTTGGA	28	Precursor	0	0	0	0	0	0	0	0	0	0	0	0	0	0	0	0	0	0	0	0	0	0	0	0	0	4.98922	0	0	0	0	0	0.277179
mir-7641-2	GCAGGGTCGGGCCTGGTTAGTACTTGGATGG	31	Precursor	0	0	0	0	0	0	0	0	0	0	0	0	0	0	0	0	0	0	0	0	0	0	0	0	0	0	0	0	7.62195	0	0	0.423442
mir-7641-2	GCAGGGTCGGGCCTGGTTAGTACTTGGATGGG	32	Precursor	0	0	0	0	0	0	10.4137	0	0	0	0	0	0.867811	0	0	0	0	0	0	0	0	0	0	0	0	0	0	0	0	0	0	0
mir-7641-2	GCTAAGCAGGGTCGGGCC	18	Precursor	0	0	0	0	0	0	0	0	0	0	0	0	0	0	0	0	0	0	0	0	0	0	17.8555	0	0	0	0	0	0	0	0	0.991975
mir-7641-2	GCTAAGCAGGGTCGGGCCTGG	21	Precursor	0	0	0	0	0	0	0	0	0	0	0	7.43135	0.619279	0	0	0	0	0	0	0	0	0	0	0	0	0	0	0	0	0	0	0
mir-7641-2	GCTAAGCAGGGTCGGGCCTGGT	22	Precursor	0	0	0	0	0	0	0	0	0	0	0	0	0	0	0	0	0	0	0	0	0	0	0	0	0	4.98922	0	0	0	0	0	0.277179
mir-7641-2	GGAAGCTAAGCAGGGTC	17	Precursor	0	0	0	0	0	0	0	0	0	0	7.64351	0	0.636959	0	0	0	0	34.7451	0	0	0	0	0	0	0	0	0	0	0	0	0	1.93029
mir-7641-2	GGAAGCTAAGCAGGGTCGGGC	21	Precursor	0	0	0	0	0	0	0	0	0	0	0	0	0	0	0	0	10.2222	0	0	0	0	0	0	0	0	0	0	0	0	0	0	0.567902
mir-7641-2	GGAAGCTAAGCAGGGTCGGGCC	22	Precursor	0	0	0	0	0	0	0	0	0	0	0	0	0	0	0	0	0	0	93.7295	0	0	0	17.8555	0	0	0	13.8288	0	0	0	0	6.96743
mir-7641-2	GGAAGCTAAGCAGGGTCGGGCCT	23	Precursor	0	0	0	0	0	0	0	0	0	0	0	0	0	0	0	0	0	0	0	0	0	0	0	0	0	4.98922	0	0	0	0	0	0.277179
mir-7641-2	GGAAGCTAAGCAGGGTCGGGCCTG	24	Precursor	0	0	0	0	0	0	0	0	0	0	0	0	0	0	0	0	0	0	0	0	0	0	0	0	0	4.98922	0	0	0	0	0	0.277179
mir-7641-2	GGAAGCTAAGCAGGGTCGGGCCTGG	25	Precursor	0	0	0	0	0	7.61023	10.4137	0	0	0	0	0	1.502	0	0	0	0	0	0	0	0	0	0	0	0	0	0	0	0	0	0	0
mir-7641-2	GGAAGCTAAGCAGGGTCGGGCCTGGT	26	Precursor	0	0	0	0	0	0	0	0	0	0	0	0	0	0	0	0	0	0	0	0	0	0	0	0	0	4.98922	0	0	0	0	0	0.277179
mir-7641-2	GGAAGCTAAGCAGGGTCGGGCCTGGTT	27	Precursor	0	0	0	0	0	0	0	0	0	0	0	0	0	0	42.061	0	0	0	0	0	0	0	0	0	0	0	0	0	0	0	0	2.33672
mir-7641-2	GGAAGCTAAGCAGGGTCGGGCCTGGTTA	28	Precursor	0	0	0	0	0	0	0	0	0	0	0	0	0	0	0	0	0	0	0	0	0	0	0	0	0	4.98922	0	0	0	0	0	0.277179
mir-7641-2	GGAAGCTAAGCAGGGTCGGGCCTGGTTAGTACT	33	Precursor	0	0	0	0	0	0	10.4137	0	0	0	0	0	0.867811	0	0	138.812	0	0	0	0	0	0	0	23.7451	0	9.97845	0	0	0	0	0	9.58529
mir-7641-2	GGAAGCTAAGCAGGGTCGGGCCTGGTTAGTACTT	34	Precursor	0	0	0	0	0	0	0	0	0	0	0	0	0	0	0	0	0	0	0	0	0	0	0	0	0	0	0	32.5034	0	0	0	1.80575
mir-7641-2	GGGTCGGGCCTGGTT	15	Precursor	21.7491	0	0	0	0	7.61023	0	0	0	0	0	0	2.44661	0	0	0	0	0	0	0	0	0	0	0	0	0	0	0	0	0	0	0
mir-7641-2	GGGTCGGGCCTGGTTA	16	Precursor	0	0	0	0	0	0	0	0	0	0	0	0	0	0	0	0	10.2222	0	0	0	0	0	0	0	0	0	0	0	0	0	0	0.567902
mir-7641-2	GGGTCGGGCCTGGTTAGTAC	20	Precursor	0	0	0	0	0	7.61023	0	0	0	0	0	0	0.634186	0	0	0	0	0	0	0	0	9.95451	0	0	0	0	0	0	0	0	0	0.553028
mir-7641-2	GGGTCGGGCCTGGTTAGTACT	21	Precursor	0	0	0	0	0	0	0	0	0	0	0	0	0	0	0	0	10.2222	0	0	0	0	0	0	0	0	9.97845	0	0	0	0	0	1.12226
mir-7641-2	GGGTCGGGCCTGGTTAGTACTTGGA	25	Precursor	0	0	0	0	0	0	0	0	0	0	0	14.8627	1.23856	0	0	0	20.4445	0	0	0	0	0	0	0	0	0	0	0	0	0	0	1.1358
mir-7641-2	GGGTCGGGCCTGGTTAGTACTTGGAT	26	Precursor	0	0	0	0	0	0	0	0	0	0	0	0	0	0	0	0	0	0	0	0	0	0	0	0	0	0	0	0	0	0	22.3614	1.2423
mir-7641-2	GGGTCGGGCCTGGTTAGTACTTGGATGG	28	Precursor	0	0	0	0	0	7.61023	0	0	0	0	0	0	0.634186	0	0	0	0	0	0	0	0	0	17.8555	0	0	0	0	0	0	0	0	0.991975
mir-7641-2	GGGTCGGGCCTGGTTAGTACTTGGATGGGA	30	Precursor	0	0	0	0	0	0	0	0	0	0	0	0	0	0	0	0	0	0	0	0	0	0	0	23.7451	0	4.98922	13.8288	0	0	0	0	2.36461
mir-7641-2	GGGTCGGGCCTGGTTAGTACTTGGATGGGAG	31	Precursor	0	0	0	0	0	0	0	0	0	0	0	0	0	0	0	0	0	0	0	0	0	0	0	0	0	0	13.8288	0	0	0	0	0.768265
mir-7641-2	GGTCGGGCCTGGTTAGT	17	Precursor	0	0	0	0	31.9428	0	0	0	0	0	0	0	2.6619	0	0	0	0	34.7451	0	0	0	0	0	0	0	0	0	0	0	0	0	1.93029
mir-7641-2	GGTCGGGCCTGGTTAGTAC	19	Precursor	0	0	0	0	0	0	0	0	0	0	0	0	0	0	0	0	0	0	0	0	0	0	0	0	0	4.98922	0	0	0	0	0	0.277179
mir-7641-2	GGTCGGGCCTGGTTAGTACT	20	Precursor	0	0	0	0	0	0	0	0	0	0	0	0	0	0	0	0	10.2222	0	0	0	0	0	0	0	0	4.98922	0	0	0	0	0	0.845081
mir-7641-2	GGTCGGGCCTGGTTAGTACTT	21	Precursor	0	0	0	0	0	0	0	0	0	0	0	0	0	0	0	0	0	0	93.7295	0	0	0	0	0	0	0	0	0	0	0	0	5.20719
mir-7641-2	GGTCGGGCCTGGTTAGTACTTGG	23	Precursor	0	0	0	0	0	7.61023	0	0	0	0	0	0	0.634186	0	0	0	0	0	0	0	0	0	0	0	0	0	0	0	0	0	0	0
mir-7641-2	GGTCGGGCCTGGTTAGTACTTGGA	24	Precursor	0	0	0	0	0	0	0	0	0	0	0	0	0	0	0	0	0	0	0	0	0	9.95451	0	0	0	0	0	0	0	0	0	0.553028
mir-7641-2	GGTCGGGCCTGGTTAGTACTTGGAT	25	Precursor	0	0	0	0	0	0	0	0	0	0	0	0	0	0	0	0	0	0	0	0	0	0	0	0	12.9067	0	0	0	0	0	0	0.71704
mir-7641-2	GGTCGGGCCTGGTTAGTACTTGGATG	26	Precursor	0	0	0	0	0	0	10.4137	0	0	0	0	0	0.867811	0	0	0	0	0	0	0	0	0	0	0	0	0	0	0	0	0	0	0
mir-7641-2	GGTCGGGCCTGGTTAGTACTTGGATGG	27	Precursor	0	0	0	0	0	7.61023	31.2412	0	0	0	0	0	3.23762	0	42.061	0	0	0	0	0	0	0	0	0	0	0	13.8288	0	0	0	0	3.10499
mir-7641-2	GGTCGGGCCTGGTTAGTACTTGGATGGG	28	Precursor	0	0	0	0	0	0	0	0	0	0	7.64351	0	0.636959	0	0	0	0	0	0	0	0	0	0	0	12.9067	0	0	0	0	0	0	0.71704
mir-7641-2	GGTCGGGCCTGGTTAGTACTTGGATGGGA	29	Precursor	0	0	0	0	0	15.2205	0	0	0	0	0	0	1.26837	0	0	0	0	0	0	0	0	0	0	0	12.9067	0	13.8288	97.5102	0	0	0	6.90254
mir-7641-2	GTCGGGCCTGGTTAG	15	Precursor	0	0	0	0	0	0	0	0	0	0	0	0	0	0	0	0	10.2222	0	0	0	0	0	0	0	0	0	0	0	0	0	0	0.567902
mir-7641-2	GTCGGGCCTGGTTAGTAC	18	Precursor	21.7491	0	0	0	0	0	0	0	0	0	0	0	1.81242	0	0	0	0	0	0	0	0	0	0	0	0	0	0	0	0	0	0	0
mir-7641-2	GTCGGGCCTGGTTAGTACT	19	Precursor	0	0	0	0	0	0	0	0	0	0	0	0	0	0	0	0	0	0	0	0	0	0	0	23.7451	0	0	0	0	0	0	0	1.31917
mir-7641-2	GTCGGGCCTGGTTAGTACTTGGAT	24	Precursor	0	0	0	0	0	0	0	0	0	0	0	0	0	0	0	0	0	0	0	0	0	9.95451	0	0	12.9067	0	0	0	7.62195	0	0	1.69351
mir-7641-2	GTCGGGCCTGGTTAGTACTTGGATG	25	Precursor	0	0	0	0	0	0	0	0	0	0	0	0	0	0	0	0	0	0	0	0	0	0	0	0	0	0	0	0	7.62195	0	0	0.423442
mir-7641-2	GTCGGGCCTGGTTAGTACTTGGATGG	26	Precursor	21.7491	0	0	0	31.9428	0	0	0	16.6625	0	0	0	5.86286	0	0	0	0	0	0	0	0	0	53.5666	47.4901	51.6269	0	0	0	7.62195	0	0	8.90587
mir-7641-2	TAAGCAGGGTCGGGCCTGG	19	Precursor	0	0	0	0	0	0	0	0	0	0	0	0	0	0	0	0	0	0	0	0	0	0	0	0	0	0	0	0	7.62195	0	0	0.423442
mir-7641-2	TAAGCAGGGTCGGGCCTGGT	20	Precursor	0	0	0	0	0	0	0	0	0	0	0	0	0	0	0	0	10.2222	0	0	0	0	0	0	0	0	0	0	32.5034	0	0	0	2.37365
mir-7641-2	TAAGCAGGGTCGGGCCTGGTT	21	Precursor	0	0	0	0	0	0	0	0	0	0	0	0	0	0	0	0	10.2222	138.981	0	0	0	9.95451	0	0	0	0	0	0	0	0	0	8.84207
mir-7641-2	TAAGCAGGGTCGGGCCTGGTTAG	23	Precursor	0	0	0	0	0	0	0	0	0	0	7.64351	0	0.636959	0	0	0	10.2222	0	0	0	0	0	0	0	12.9067	0	0	0	15.2439	0	0	2.13183
mir-7641-2	TAAGCAGGGTCGGGCCTGGTTAGT	24	Precursor	0	0	0	0	0	0	0	0	0	0	0	0	0	0	0	0	0	0	0	0	0	9.95451	0	0	0	0	0	0	0	0	0	0.553028
mir-7641-2	TAAGCAGGGTCGGGCCTGGTTAGTA	25	Precursor	0	0	0	0	0	0	0	0	0	0	0	0	0	0	0	0	0	0	0	0	0	0	0	0	12.9067	0	0	0	7.62195	0	0	1.14048
mir-7641-2	TAAGCAGGGTCGGGCCTGGTTAGTACT	27	Precursor	0	0	0	0	0	7.61023	0	0	0	0	0	0	0.634186	0	0	0	0	0	0	0	0	0	0	0	0	9.97845	0	0	0	0	0	0.554358
mir-7641-2	TAAGCAGGGTCGGGCCTGGTTAGTACTT	28	Precursor	0	0	0	0	0	0	0	0	0	0	0	0	0	0	0	0	0	0	0	0	0	0	0	23.7451	0	4.98922	0	0	0	0	0	1.59635
mir-7641-2	TAAGCAGGGTCGGGCCTGGTTAGTACTTGGA	31	Precursor	0	0	0	0	0	0	0	0	33.325	0	0	0	2.77708	0	0	0	0	0	0	0	0	0	0	23.7451	0	0	0	0	0	0	0	1.31917
mir-7641-2	TAAGCAGGGTCGGGCCTGGTTAGTACTTGGATG	33	Precursor	0	0	0	0	0	0	10.4137	0	0	0	0	0	0.867811	0	42.061	0	0	0	0	0	0	0	0	0	12.9067	0	0	0	0	0	0	3.05376
mir-7641-2	TAAGCAGGGTCGGGCCTGGTTAGTACTTGGATGG	34	Precursor	0	0	0	0	0	0	0	0	0	0	0	0	0	85.2588	210.305	0	0	0	0	43.2358	0	0	0	71.2352	25.8134	0	0	32.5034	7.62195	0	0	26.443
mir-7641-2	TAAGCAGGGTCGGGCCTGGTTAGTACTTGGATGGG	35	Precursor	0	0	0	0	0	0	0	0	0	0	0	0	0	0	42.061	0	0	0	0	0	0	0	0	23.7451	0	0	0	0	0	0	0	3.65589
mir-7641-2	TCGGAAGCTAAGCAGGGTC	19	Precursor	0	0	0	0	0	0	0	0	0	0	0	0	0	0	0	0	0	0	0	43.2358	0	0	0	0	0	0	0	0	0	0	0	2.40199
mir-7641-2	TCGGAAGCTAAGCAGGGTCGG	21	Precursor	0	0	0	0	0	0	0	0	0	0	0	0	0	0	0	0	0	0	0	0	0	0	0	0	0	0	0	65.0068	0	0	0	3.61149
mir-7641-2	TCGGAAGCTAAGCAGGGTCGGGC	23	Precursor	0	0	0	0	0	0	0	0	0	0	7.64351	0	0.636959	0	0	0	0	0	0	0	0	0	0	0	0	0	0	0	0	0	0	0
mir-7641-2	TCGGAAGCTAAGCAGGGTCGGGCC	24	Precursor	0	0	0	0	0	0	10.4137	48.1603	33.325	0	0	0	7.65825	0	0	0	0	0	0	0	0	0	0	0	0	0	0	0	0	0	0	0
mir-7641-2	TCGGAAGCTAAGCAGGGTCGGGCCTG	26	Precursor	0	0	0	0	0	0	0	0	0	0	0	0	0	0	0	0	0	0	0	43.2358	0	0	0	0	0	0	0	0	0	0	0	2.40199
mir-7641-2	TCGGAAGCTAAGCAGGGTCGGGCCTGGT	28	Precursor	0	0	0	0	0	0	0	0	0	0	0	0	0	0	0	0	0	0	0	0	0	0	0	0	0	4.98922	0	0	0	0	0	0.277179
mir-7641-2	TCGGAAGCTAAGCAGGGTCGGGCCTGGTT	29	Precursor	0	0	0	0	0	0	0	0	0	0	0	0	0	0	0	0	0	34.7451	0	0	0	0	0	0	0	0	0	0	0	0	0	1.93029
mir-7641-2	TCGGAAGCTAAGCAGGGTCGGGCCTGGTTAGTACT	35	Precursor	0	0	0	0	0	0	10.4137	0	0	0	0	0	0.867811	0	0	0	0	0	0	0	0	0	0	23.7451	12.9067	44.903	0	65.0068	0	0	0	8.14231
mir-7641-2	TCGGAAGCTAAGCAGGGTCGGGCCTGGTTAGTACTTGG	38	Precursor	0	0	0	0	0	0	0	0	0	0	0	0	0	0	0	0	0	34.7451	0	0	0	0	0	0	0	0	0	0	0	0	0	1.93029
mir-7641-2	TCGGAAGCTAAGCAGGGTCGGGCCTGGTTAGTACTTGGATGG	42	Precursor	0	0	0	0	0	0	0	0	0	0	0	0	0	0	0	0	0	0	0	0	0	0	0	23.7451	0	0	0	0	0	0	0	1.31917
mir-7641-2	TCGGGCCTGGTTAGTACTTGGATG	24	Precursor	0	0	0	0	0	0	10.4137	0	0	0	0	0	0.867811	0	0	0	0	0	0	0	0	0	0	0	0	0	0	0	0	0	0	0
mir-7641-2	TCGGGCCTGGTTAGTACTTGGATGG	25	Precursor	43.4981	0	0	0	0	15.2205	41.655	0	16.6625	0	7.64351	0	10.39	0	0	0	0	0	0	0	0	0	35.7111	71.2352	0	0	0	0	0	0	0	5.94146
mir-7641-2	TCGGGCCTGGTTAGTACTTGGATGGGA	27	Precursor	0	0	0	0	0	0	0	0	0	0	0	0	0	0	0	0	0	0	0	0	0	0	8.92777	0	0	0	0	0	0	0	0	0.495987
mir-7641-2	TCTCGGAAGCTAAGCAGGGTCGG	23	Precursor	0	0	0	0	0	0	0	0	0	0	0	7.43135	0.619279	0	0	0	0	0	0	0	0	0	0	0	0	0	0	0	0	0	0	0
mir-7641-2	TCTCGGAAGCTAAGCAGGGTCGGGCC	26	Precursor	0	0	0	0	0	0	0	0	0	0	0	0	0	0	0	0	20.4445	0	0	0	0	0	0	0	0	0	0	0	0	0	0	1.1358
mir-7641-2	TCTCGGAAGCTAAGCAGGGTCGGGCCTGG	29	Precursor	0	0	0	0	0	0	0	0	0	0	0	0	0	0	0	0	0	34.7451	0	43.2358	0	0	0	0	0	0	13.8288	0	22.8659	0	0	6.37086
mir-7641-2	TCTCGGAAGCTAAGCAGGGTCGGGCCTGGT	30	Precursor	0	0	0	0	0	0	20.8275	0	0	0	0	0	1.73562	0	0	0	0	0	0	0	0	0	0	47.4901	0	0	0	0	0	0	0	2.63834
mir-7641-2	TCTCGGAAGCTAAGCAGGGTCGGGCCTGGTTAGTAC	36	Precursor	0	0	0	0	0	0	0	0	0	0	0	0	0	0	0	0	0	0	0	0	0	0	0	0	0	0	0	65.0068	0	0	0	3.61149
mir-7641-2	TCTCGGAAGCTAAGCAGGGTCGGGCCTGGTTAGTACT	37	Precursor	0	0	0	0	0	0	0	0	0	0	0	0	0	0	0	0	0	34.7451	0	0	0	0	0	23.7451	0	9.97845	0	32.5034	0	0	0	5.60956
mir-7641-2	TCTCGGAAGCTAAGCAGGGTCGGGCCTGGTTAGTACTTGG	40	Precursor	0	0	0	0	0	0	0	0	0	0	0	0	0	0	42.061	0	0	0	0	0	0	0	0	23.7451	0	4.98922	0	32.5034	0	0	0	5.73882
mir-7641-2	TGATCTCGGAAGCTAAGCAGGGTC	24	Precursor	21.7491	0	0	0	0	0	0	0	0	0	0	0	1.81242	0	0	0	0	0	0	0	0	0	0	0	0	0	0	0	0	0	0	0
mir-7641-2	TGATCTCGGAAGCTAAGCAGGGTCGGGCCT	30	Precursor	43.4981	0	0	0	0	0	0	0	0	0	0	0	3.62484	0	0	0	0	0	0	0	0	9.95451	8.92777	0	0	0	0	0	0	0	0	1.04902
mir-7641-1//mir-7641-2	ATCTCGGAAGCTAAGCAGG	19	Mature 5' sub/super	0	0	0	0	0	0	10.4137	0	0	0	0	0	0.867811	0	0	0	0	0	0	0	0	0	0	0	0	0	0	0	0	0	0	0
mir-7641-1//mir-7641-2	ATCTCGGAAGCTAAGCAGGG	20	Mature 5' sub/super	0	0	0	0	0	0	0	0	0	0	0	0	0	0	0	0	0	0	0	0	0	0	0	0	0	0	13.8288	0	0	0	0	0.768265
mir-7641-1//mir-7641-2	CTGGTTAGTACTTGGATGGGA	21	Precursor	0	0	0	0	0	0	0	0	0	0	0	0	0	0	0	0	0	0	0	0	0	0	0	0	0	0	0	0	7.62195	0	0	0.423442
mir-7641-1//mir-7641-2	GAAGCTAAGCAGGGT	15	Precursor	0	0	0	0	0	0	0	0	0	0	0	0	0	0	0	0	0	34.7451	0	0	0	0	0	0	0	0	0	0	0	0	0	1.93029
mir-7641-1//mir-7641-2	GGCCTGGTTAGTACTTGGA	19	Precursor	0	0	0	0	0	0	0	0	0	0	0	0	0	0	0	0	0	34.7451	0	0	0	0	0	0	0	0	0	0	0	0	0	1.93029
mir-7641-1//mir-7641-2	GGGCCTGGTTAGTACTTGGATGG	23	Precursor	0	0	0	0	0	0	0	0	0	0	0	0	0	0	0	0	0	0	0	0	0	0	0	0	0	0	13.8288	0	0	0	0	0.768265
mir-7641-1//mir-7641-2	GGTTAGTACTTGGATGGG	18	Precursor	0	0	0	0	0	0	0	0	0	0	0	0	0	0	0	0	0	0	0	0	0	0	0	0	0	0	0	65.0068	0	0	0	3.61149
mir-7641-1//mir-7641-2	TCTCGGAAGCTAAGCAGGG	19	Mature 5' sub/super	0	0	0	0	0	0	0	0	0	19.6487	0	0	1.63739	0	0	0	0	0	0	0	0	0	0	0	0	0	0	0	0	0	0	0
mir-7641-1//mir-7641-2	TCTCGGAAGCTAAGCAGGGT	20	Mature 5' sub/super	0	0	0	0	0	0	0	0	0	0	0	0	0	0	0	0	0	0	0	0	0	0	0	0	0	4.98922	0	0	0	0	0	0.277179
mir-7641-1//mir-7641-2	TGGTTAGTACTTGGATGGG	19	Precursor	0	0	0	0	0	0	0	0	0	0	0	0	0	0	0	0	0	0	0	0	0	0	0	0	0	0	0	32.5034	0	0	0	1.80575
mir-760	CGGCTCTGGGTCTGTGGGGAG	21	Mature 3' super	0	0	0	0	0	0	0	0	0	0	0	0	0	0	42.061	0	0	0	0	0	0	0	0	0	0	0	0	0	0	0	0	2.33672
mir-758	TTTGTGACCTGGTCCACTAAC	21	Mature 3' sub	0	0	0	0	0	0	0	0	49.9875	0	0	0	4.16563	0	0	0	0	0	0	0	0	0	0	0	0	0	0	0	0	0	0	0
mir-744	TGCGGGGCTAGGGCTAACAGC	21	Mature 5' sub	239.24	250.799	68.4556	349.936	191.657	266.358	374.895	288.962	199.95	117.892	53.5045	74.3135	206.33	170.518	126.183	416.435	163.556	34.7451	0	43.2358	124.162	0	98.2055	189.961	25.8134	19.9569	69.1439	65.0068	106.707	180.93	44.7227	104.405
mir-744	CTGTTGCCACTAACCTCAACCT	22	Mature 3'	0	0	68.4556	0	0	15.2205	10.4137	0	0	0	15.287	0	9.11474	0	0	0	0	0	0	0	0	0	0	0	0	0	0	0	0	0	0	0
mir-744	TGCGGGGCTAGGGCTAACAGCA	22	Mature 5'	304.487	313.499	616.101	933.162	191.657	342.461	489.446	1107.69	266.6	78.5947	45.861	126.333	401.324	255.776	210.305	0	102.222	0	0	0	0	9.95451	116.061	166.216	103.254	34.9246	138.288	65.0068	114.329	120.62	201.252	91.0116
mir-744	CTGTTGCCACTAACCTCAACC	21	Mature 3' sub	0	62.6999	0	0	0	0	0	0	0	0	0	0	5.22499	0	0	0	0	0	0	0	0	0	0	0	0	4.98922	0	0	0	0	0	0.277179
mir-744	GCGGGGCTAGGGCTAACAGC	20	Mature 5' sub	0	0	0	0	0	0	0	0	0	0	0	0	0	0	0	0	0	0	0	0	0	0	8.92777	0	0	0	0	0	0	0	0	0.495987
mir-744	GCGGGGCTAGGGCTAACAGCA	21	Mature 5' sub	0	0	0	0	31.9428	0	0	48.1603	0	0	0	0	6.67525	0	0	0	10.2222	0	0	0	0	0	0	0	0	0	13.8288	65.0068	0	60.31	0	8.29821
mir-744	TGCGGGGCTAGGGCTAA	17	Mature 5' sub	0	0	0	0	0	0	10.4137	0	0	0	0	0	0.867811	0	0	0	0	0	0	0	0	0	0	0	0	0	0	0	0	0	0	0
mir-744	TGCGGGGCTAGGGCTAACA	19	Mature 5' sub	0	0	0	0	0	22.8307	10.4137	48.1603	0	0	7.64351	0	7.42069	0	0	0	0	0	0	0	0	0	0	0	0	0	0	0	0	0	0	0
mir-744	TGCGGGGCTAGGGCTAACAG	20	Mature 5' sub	86.9962	125.4	0	155.527	0	53.2716	20.8275	48.1603	0	19.6487	15.287	0	43.7598	0	0	0	10.2222	34.7451	0	0	0	0	0	23.7451	0	0	0	0	15.2439	0	0	4.66424
mir-744	TGCGGGGCTAGGGCTAACAGCAG	23	Mature 5' super	0	0	0	0	0	7.61023	0	0	0	0	0	0	0.634186	0	0	0	0	0	0	0	0	0	0	0	0	0	0	0	7.62195	0	0	0.423442
mir-744	TGCGGGGCTAGGGCTAACAGCAGT	24	Mature 5' super	0	0	0	0	0	0	10.4137	0	0	0	0	0	0.867811	0	0	0	0	0	0	0	0	0	0	0	0	0	0	0	0	0	0	0
mir-7-2	ACAACAAATCCCAGTCTACC	20	Mature 3' sub/super	0	0	0	0	0	0	0	0	0	0	7.64351	0	0.636959	0	0	0	0	0	0	0	0	0	0	0	0	0	0	0	0	0	0	0
mir-7114	CCACCCCTCTCCACCA	16	Mature 3' sub	0	0	0	0	0	0	0	0	0	0	0	0	0	0	0	0	0	0	0	0	0	0	0	0	0	0	0	0	15.2439	0	0	0.846883
mir-7111	ATCCTCTCTTCCCTCCTCCCA	21	Mature 3' sub	0	0	0	0	0	0	0	0	0	0	7.64351	0	0.636959	0	0	0	0	0	0	0	0	0	0	0	0	0	0	0	0	0	0	0
mir-7110	CTCTCTCTCCCACTTCCCTGC	21	Mature 3' sub/super	0	0	0	0	0	0	0	0	0	0	0	7.43135	0.619279	0	0	0	0	0	0	0	0	0	0	0	0	0	0	0	0	0	0	0
mir-7110	CTCTCTCTCCCACTTCCCTGCAG	23	Mature 3' super	0	0	0	0	0	0	0	0	0	0	0	0	0	0	0	0	0	0	0	0	0	0	0	0	0	0	0	32.5034	0	0	0	1.80575
mir-7110	TCTCTCTCCCACTTCCCTGCA	21	Mature 3' sub	0	0	0	0	0	0	0	0	0	0	0	7.43135	0.619279	0	0	0	0	0	0	0	0	0	0	0	0	0	0	0	0	0	0	0
mir-7109	CAAGCCTCTCCTGCCCTTCCA	21	Mature 3' sub	21.7491	0	0	0	0	0	0	0	0	0	0	0	1.81242	0	0	0	0	0	0	0	0	0	0	0	0	0	0	0	0	0	0	0
mir-7-1//mir-7-2//mir-7-3	TGGAAGACTAGTGATTTTGTTGT	23	Mature 5'	108.745	125.4	0	116.645	127.771	76.1023	41.655	337.122	116.638	216.135	175.801	148.627	132.553	0	42.061	0	10.2222	0	187.459	43.2358	0	149.318	26.7833	71.2352	64.5336	34.9246	0	227.524	129.573	60.31	44.7227	60.6612
mir-7-1//mir-7-2//mir-7-3	AAGACTAGTGATTTTGTTG	19	Mature 5' sub	21.7491	62.6999	0	77.7635	0	0	0	0	0	39.2974	30.574	22.2941	21.1982	0	0	0	0	104.235	0	0	0	0	26.7833	0	12.9067	4.98922	27.6575	0	7.62195	0	0	10.233
mir-7-1//mir-7-2//mir-7-3	AAGACTAGTGATTTTGTTGT	20	Mature 5' sub	0	0	0	38.8818	0	0	0	0	0	19.6487	7.64351	7.43135	6.13378	0	0	0	0	0	0	0	0	0	0	23.7451	0	4.98922	0	0	0	0	0	1.59635
mir-7-1//mir-7-2//mir-7-3	ACTAGTGATTTTGTTG	16	Precursor	43.4981	62.6999	0	0	0	0	0	0	0	19.6487	15.287	0	11.7611	0	0	0	10.2222	0	0	0	0	0	17.8555	0	0	0	0	0	0	0	0	1.55988
mir-7-1//mir-7-2//mir-7-3	AGACTAGTGATTTTGTTG	18	Mature 5' sub	0	62.6999	0	38.8818	0	0	0	0	16.6625	19.6487	22.9305	44.5881	17.1176	0	42.061	0	20.4445	104.235	0	86.4715	0	0	71.4222	0	0	4.98922	13.8288	65.0068	15.2439	0	0	23.5391
mir-7-1//mir-7-2//mir-7-3	AGACTAGTGATTTTGTTGT	19	Mature 5' sub	0	0	0	0	0	0	0	0	0	0	7.64351	0	0.636959	0	0	0	0	0	0	0	0	0	0	0	0	0	0	32.5034	0	0	0	1.80575
mir-7-1//mir-7-2//mir-7-3	CTAGTGATTTTGTTG	15	Precursor	0	0	0	38.8818	0	0	0	0	0	0	0	7.43135	3.85943	0	0	0	0	0	0	0	0	0	0	0	0	0	0	0	7.62195	0	0	0.423442
mir-7-1//mir-7-2//mir-7-3	CTAGTGATTTTGTTGT	16	Precursor	0	0	0	0	0	0	0	0	0	0	0	0	0	0	0	0	0	34.7451	0	0	0	0	0	0	0	0	0	0	0	0	0	1.93029
mir-7-1//mir-7-2//mir-7-3	GAAGACTAGTGATTTTGTT	19	Mature 5' sub	0	0	0	0	0	0	0	0	0	0	0	0	0	0	0	0	0	0	0	0	0	0	0	23.7451	0	0	0	0	0	0	0	1.31917
mir-7-1//mir-7-2//mir-7-3	GAAGACTAGTGATTTTGTTG	20	Mature 5' sub	43.4981	62.6999	68.4556	155.527	0	0	0	0	49.9875	78.5947	0	14.8627	39.4688	0	0	138.812	40.8889	104.235	0	86.4715	0	9.95451	44.6389	23.7451	12.9067	0	69.1439	97.5102	15.2439	0	0	35.7528
mir-7-1//mir-7-2//mir-7-3	GAAGACTAGTGATTTTGTTGT	21	Mature 5' sub	21.7491	0	0	0	0	0	0	0	33.325	19.6487	45.861	0	10.0486	85.2588	0	0	10.2222	0	0	0	0	0	0	47.4901	0	4.98922	0	0	7.62195	0	0	8.64346
mir-7-1//mir-7-2//mir-7-3	GACTAGTGATTTTGTTG	17	Mature 5' sub	65.2472	0	0	0	0	0	0	0	0	98.2434	22.9305	14.8627	16.7737	85.2588	0	0	20.4445	104.235	0	0	0	9.95451	17.8555	0	12.9067	0	0	0	0	0	0	13.9253
mir-7-1//mir-7-2//mir-7-3	GACTAGTGATTTTGTTGT	18	Mature 5' sub	21.7491	0	0	0	0	0	0	0	16.6625	0	0	0	3.20096	0	0	0	0	0	0	43.2358	0	0	0	23.7451	0	0	0	0	0	0	0	3.72116
mir-7-1//mir-7-2//mir-7-3	GGAAGACTAGTGATTTTGTTG	21	Mature 5' sub	43.4981	125.4	205.367	77.7635	0	0	0	0	33.325	58.946	30.574	29.7254	50.3832	0	0	0	20.4445	34.7451	0	43.2358	0	19.909	71.4222	94.9803	0	14.9677	0	162.517	68.5976	60.31	0	32.8405
mir-7-1//mir-7-2//mir-7-3	GGAAGACTAGTGATTTTGTTGT	22	Mature 5' sub	0	0	136.911	77.7635	0	0	0	0	16.6625	39.2974	7.64351	14.8627	24.4284	0	42.061	0	10.2222	69.4903	0	86.4715	0	0	17.8555	0	12.9067	0	13.8288	97.5102	7.62195	0	0	19.8871
mir-7-1//mir-7-2//mir-7-3	TGGAAGACTAGTGATTTT	18	Mature 5' sub	0	0	0	0	0	0	0	0	16.6625	0	0	0	1.38854	85.2588	0	0	0	0	0	0	0	0	0	0	0	0	0	0	0	0	0	4.7366
mir-7-1//mir-7-2//mir-7-3	TGGAAGACTAGTGATTTTG	19	Mature 5' sub	0	0	0	0	0	0	0	0	0	19.6487	22.9305	0	3.54827	0	0	0	0	34.7451	0	0	0	9.95451	0	0	0	4.98922	0	0	0	0	22.3614	4.00279
mir-7-1//mir-7-2//mir-7-3	TGGAAGACTAGTGATTTTGT	20	Mature 5' sub	0	0	0	0	0	0	0	0	16.6625	19.6487	0	0	3.02593	0	0	0	0	0	0	0	0	0	0	0	0	0	0	0	0	0	0	0
mir-7-1//mir-7-2//mir-7-3	TGGAAGACTAGTGATTTTGTTG	22	Mature 5' sub	0	0	0	0	31.9428	38.0512	31.2412	192.641	0	98.2434	84.0786	81.7449	46.4953	0	0	0	10.2222	0	93.7295	86.4715	0	69.6816	8.92777	47.4901	51.6269	19.9569	0	0	15.2439	0	22.3614	23.6507
mir-7-1//mir-7-2//mir-7-3	TGGAAGACTAGTGATTTTGTTGTT	24	Mature 5' super	0	62.6999	0	38.8818	31.9428	22.8307	10.4137	96.3206	99.975	19.6487	0	22.2941	33.7506	0	0	0	0	0	0	0	0	29.8635	0	0	0	4.98922	0	0	0	0	22.3614	3.17856
mir-7-1	AACAAATCACAGTCTGCCA	19	Mature 3' sub	0	0	0	0	0	0	0	0	0	0	0	0	0	0	0	0	0	0	0	0	0	0	8.92777	0	0	0	0	0	0	0	0	0.495987
mir-7-1	AACAAATCACAGTCTGCCAT	20	Mature 3' sub	0	0	0	0	0	0	0	0	0	0	0	0	0	85.2588	0	0	10.2222	34.7451	0	0	0	0	8.92777	0	12.9067	0	0	0	7.62195	0	0	8.87125
mir-7-1	AACAAATCACAGTCTGCCATA	21	Mature 3' sub	0	0	0	0	31.9428	0	0	48.1603	16.6625	0	0	7.43135	8.68307	0	0	138.812	10.2222	34.7451	0	0	0	0	0	23.7451	0	0	0	0	7.62195	0	0	11.9526
mir-7-1	AACAAATCACAGTCTGCCATAT	22	Mature 3' sub/super	0	0	0	0	0	0	0	0	16.6625	0	0	0	1.38854	0	0	0	0	0	0	0	0	9.95451	0	0	0	9.97845	0	0	0	0	0	1.10739
mir-7-1	CAACAAATCACAGTCTGCCATA	22	Mature 3'	21.7491	0	0	0	31.9428	0	20.8275	0	83.3125	0	0	29.7254	15.6298	0	0	138.812	10.2222	0	93.7295	43.2358	0	0	0	0	0	14.9677	0	0	0	0	44.7227	19.205
mir-7-1	ACAAATCACAGTCTGCCATAT	21	Mature 3' sub/super	0	0	0	0	0	0	0	0	0	0	0	0	0	0	0	0	0	0	0	0	0	0	0	0	0	4.98922	0	0	22.8659	0	22.3614	2.7898
mir-7-1	CAACAAATCACAGTCTGCC	19	Mature 3' sub	0	0	0	0	0	0	0	0	0	0	0	0	0	0	0	0	0	0	0	43.2358	0	0	0	0	0	0	0	0	0	0	0	2.40199
mir-7-1	CAACAAATCACAGTCTGCCA	20	Mature 3' sub	0	0	0	0	0	0	0	0	16.6625	0	0	7.43135	2.00782	0	0	0	10.2222	0	0	0	0	0	0	0	0	0	0	0	0	0	22.3614	1.8102
mir-7-1	CAACAAATCACAGTCTGCCAT	21	Mature 3' sub	0	0	0	0	0	7.61023	10.4137	0	0	0	0	14.8627	2.74056	0	0	0	20.4445	0	0	43.2358	0	19.909	8.92777	0	12.9067	0	55.3151	32.5034	15.2439	0	22.3614	12.8249
mir-7-1	CAACAAATCACAGTCTGCCATAT	23	Mature 3' super	0	0	0	38.8818	0	0	0	0	0	0	0	7.43135	3.85943	0	0	0	10.2222	0	0	0	0	0	0	0	0	0	0	0	0	0	0	0.567902
mir-708	AAGGAGCTTACAATCTAGCTGG	22	Mature 5' sub	0	0	0	0	0	7.61023	0	0	0	0	0	0	0.634186	0	0	0	0	0	0	0	0	0	0	0	0	0	0	0	0	0	0	0
mir-6894	AAGGAGGATGGAGAGCTGGGCCAG	24	Mature 5' sub/super	0	0	0	0	0	0	0	0	0	0	0	0	0	0	0	0	0	0	0	0	0	0	0	0	0	0	0	65.0068	0	0	0	3.61149
mir-6891	GTAAGGAGGGGGATGAGGGGT	21	Mature 5' super	0	0	0	0	31.9428	0	0	0	0	0	0	0	2.6619	0	0	0	0	0	0	0	0	0	0	0	0	0	0	0	0	0	0	0
mir-6891	GTAAGGAGGGGGATGAGGGGTCATATCTCT	30	Precursor	0	0	0	0	0	0	0	0	0	0	0	0	0	0	0	0	0	0	0	0	0	0	0	0	0	0	13.8288	0	0	0	0	0.768265
mir-6891	TAAGGAGGGGGATGAGGGGT	20	Mature 5' super	0	0	0	0	0	0	0	48.1603	0	0	0	0	4.01336	0	0	0	0	0	0	0	0	0	0	0	0	0	0	0	0	0	0	0
mir-6886	TGCCCTTCTCTCCTCCTGCCTCA	23	Mature 3' super	0	0	0	0	0	0	0	0	0	0	0	0	0	0	0	0	0	0	0	0	0	0	0	0	0	0	13.8288	0	0	0	0	0.768265
mir-6885	CTTTGCTTCCTGCTCCCCTAG	21	Mature 3'	0	0	0	0	0	0	0	0	16.6625	0	0	0	1.38854	0	0	0	0	0	0	0	0	0	0	0	0	0	0	0	0	0	0	0
mir-6885	GAGGGGGGCACTGCGCAAGCAAA	23	Mature 5' sub/super	0	0	0	0	0	7.61023	0	0	0	0	0	0	0.634186	0	0	0	0	0	0	0	0	0	0	0	0	0	0	0	0	0	0	0
mir-6884	AGAGGCTGAGAAGGTGATGTTGG	23	Mature 5' super	0	0	0	0	0	0	0	0	0	0	0	0	0	0	0	0	0	0	93.7295	0	0	0	0	0	0	0	0	0	0	0	0	5.20719
mir-6883	TTCCCTATCTCACTCTCCTCAG	22	Mature 3'	0	0	0	0	0	0	0	0	0	0	0	0	0	0	0	0	0	0	0	0	0	0	0	0	0	0	0	0	0	0	22.3614	1.2423
mir-6883	TTCCCTATCTCACTCTCCTCA	21	Mature 3' sub	0	0	0	0	0	7.61023	0	0	0	0	15.287	0	1.9081	0	0	0	0	0	0	0	0	0	0	0	0	0	0	0	0	0	0	0
mir-6883	TTTCCCTATCTCACTCTCCT	20	Mature 3' sub/super	0	0	0	0	0	0	0	0	0	0	7.64351	0	0.636959	0	0	0	0	0	0	0	0	0	0	0	0	0	0	0	0	0	0	0
mir-6882	ACAAGTCAGGAGCTGAAGCAG	21	Mature 5' sub	0	0	0	0	0	7.61023	0	0	0	0	0	0	0.634186	0	0	0	0	0	0	0	0	0	0	0	0	0	0	0	0	0	0	0
mir-6881	CTGCTGATCCTCTTTCGTCCT	21	Precursor	0	0	0	0	0	7.61023	0	0	0	0	0	0	0.634186	0	0	0	0	0	0	0	0	0	0	0	0	0	0	0	0	0	0	0
mir-6881	TGGGGTAAGGATAGGAGGGTC	21	Mature 5' sub	0	0	0	0	0	0	0	0	0	0	0	0	0	0	0	0	0	0	0	0	0	0	0	0	0	0	13.8288	0	0	0	0	0.768265
mir-6879	TGTCACCCGCTCCTTGCCC	19	Mature 3' sub	0	0	0	0	0	7.61023	0	0	0	0	0	0	0.634186	0	0	0	0	0	0	0	0	0	0	0	0	0	0	0	0	0	0	0
mir-6877	AGGGCCGAAGGGTGGAAGCTGC	22	Mature 5'	21.7491	0	0	0	0	0	0	0	0	0	0	0	1.81242	0	0	0	0	0	0	0	0	0	0	0	0	0	0	0	0	0	0	0
mir-6877	AGGGCCGAAGGGTGGAAGCT	20	Mature 5' sub	0	0	0	0	0	0	0	0	0	19.6487	0	0	1.63739	0	0	0	0	0	0	0	0	0	0	0	0	0	0	0	0	0	0	0
mir-6877	TCAGGGCCGAAGGGTGGAAG	20	Mature 5' sub/super	0	0	0	0	0	7.61023	0	0	0	0	0	0	0.634186	0	0	0	0	0	0	0	0	0	0	0	0	0	0	0	0	0	0	0
mir-6877	TCAGGGCCGAAGGGTGGAAGC	21	Mature 5' sub/super	0	0	0	0	0	0	0	0	0	0	0	0	0	0	0	0	0	0	0	0	0	0	0	0	12.9067	0	0	0	0	0	0	0.71704
mir-6877	TTCAGGGCCGAAGGGTGGAAGCT	23	Mature 5' sub/super	0	0	0	0	0	0	0	48.1603	0	0	0	0	4.01336	0	0	0	0	0	0	0	0	0	0	0	0	0	0	0	0	0	0	0
mir-6866	TTAGAGGCTGGAATAGAGATTC	22	Mature 5' sub	0	62.6999	0	0	0	0	0	0	0	0	0	0	5.22499	0	0	0	0	0	0	0	0	0	0	0	0	0	0	0	0	0	0	0
mir-6862-1//mir-6862-2	CGGGCATGCTGGGAGAGACT	20	Mature 5' sub	0	0	0	0	0	7.61023	0	0	0	0	0	0	0.634186	0	0	0	0	0	0	0	0	0	0	0	0	0	0	0	7.62195	0	0	0.423442
mir-6862-1//mir-6862-2	CGGGCATGCTGGGAGAGACTT	21	Mature 5' sub	0	0	0	0	0	0	0	0	0	0	0	7.43135	0.619279	0	0	0	0	0	0	0	0	0	0	0	0	0	0	0	0	0	0	0
mir-6858	GTGAGGAGGGGCTGGC	16	Precursor	0	0	0	0	0	0	0	0	0	0	0	0	0	0	0	0	0	0	0	0	0	0	8.92777	0	0	0	0	0	0	0	0	0.495987
mir-6858	TGAGGAGGGGCTGGCAGGG	19	Mature 5' sub	0	0	0	0	0	0	0	0	0	0	0	0	0	0	0	0	10.2222	0	0	0	0	0	0	0	0	0	0	0	0	0	0	0.567902
mir-6855	AGACTGACCTTCAACCCCAC	20	Mature 3' sub	0	0	0	0	0	0	0	0	16.6625	0	0	0	1.38854	0	0	0	0	0	0	0	0	0	0	0	0	0	0	0	0	0	0	0
mir-6855	AGACTGACCTTCAACCCCACA	21	Mature 3' sub	0	0	0	0	0	0	0	0	16.6625	0	0	0	1.38854	0	0	0	0	0	0	0	0	0	0	0	0	4.98922	0	0	0	0	0	0.277179
mir-6855	TGGGGTTTGGGGTGCAGACATTG	23	Mature 5' sub	0	0	0	0	0	0	0	0	0	0	0	0	0	0	0	0	0	34.7451	0	0	0	0	0	0	12.9067	0	0	0	0	0	0	2.64733
mir-6855	TTGGGGTTTGGGGTGCAGACA	21	Mature 5' sub	0	0	0	0	0	0	0	0	0	0	0	0	0	0	0	0	0	0	0	0	0	0	0	0	0	0	13.8288	0	0	0	0	0.768265
mir-6855	TTGGGGTTTGGGGTGCAGACATT	23	Mature 5' sub	0	0	0	0	0	0	0	0	0	0	0	0	0	0	0	0	0	0	0	0	0	0	0	0	0	0	0	0	0	0	44.7227	2.4846
mir-6855	TTGGGGTTTGGGGTGCAGACATTG	24	Mature 5' sub	0	0	0	0	0	0	0	0	0	0	0	0	0	0	0	0	0	0	0	0	0	0	0	0	0	9.97845	0	0	0	0	0	0.554358
mir-6852	CCCTGGGGTTCTGAGGACATG	21	Mature 5'	0	0	68.4556	0	31.9428	7.61023	10.4137	0	0	0	0	0	9.86853	0	0	0	0	0	0	0	0	0	0	0	0	0	0	0	0	0	0	0
mir-6852	CCCTGGGGTTCTGAGGACAT	20	Mature 5' sub	0	0	0	0	0	0	10.4137	48.1603	0	0	0	0	4.88117	0	0	0	0	0	0	0	0	0	0	0	0	0	0	0	0	0	0	0
mir-6852	GCCCTGGGGTTCTGAGGACAT	21	Mature 5' sub/super	0	0	0	0	0	0	0	0	0	0	7.64351	0	0.636959	0	0	0	0	0	0	0	0	0	0	0	0	0	0	0	0	0	0	0
mir-6843	AGCTGAGGGCAGTGAGGCCCTGGGGAGCTGCTG	33	Precursor	0	0	0	0	0	0	0	0	0	0	0	0	0	0	0	0	0	0	0	0	0	0	0	23.7451	0	0	0	0	0	0	0	1.31917
mir-6842	TTGGCTGGTCTCTGCTCCG	19	Mature 3' sub	0	0	0	0	0	0	0	0	0	0	0	0	0	0	0	0	0	0	0	0	0	0	8.92777	0	0	0	0	0	0	0	0	0.495987
mir-6840	CACCCCCGGGCAAAGACCTG	20	Mature 5' sub/super	0	0	0	0	0	0	0	0	0	0	0	0	0	0	0	0	0	34.7451	0	0	0	0	0	0	0	0	0	0	0	0	0	1.93029
mir-6838	AAGCAGCAGTGGCAAGACTCC	21	Mature 5' sub	0	0	0	0	0	0	0	0	0	0	0	0	0	0	0	0	0	0	0	0	0	0	0	23.7451	0	0	0	0	0	0	0	1.31917
mir-6837	GACCAGGGCCAGCAGGGAATGT	22	Mature 5' super	0	0	0	0	0	0	0	0	0	0	0	0	0	0	0	0	0	0	0	0	0	0	0	23.7451	0	0	0	0	0	0	0	1.31917
mir-6825	TGGGGAGGTGTGGAGTCAGCAT	22	Mature 5'	0	0	0	0	0	0	0	0	16.6625	0	0	0	1.38854	0	0	0	0	0	0	0	0	0	0	0	0	0	0	0	0	0	0	0
mir-6820	TGTGACTTCTCCCCTGCCACAG	22	Mature 3'	0	0	0	0	0	0	0	0	0	0	0	7.43135	0.619279	0	0	0	0	0	0	0	0	0	0	0	0	0	0	0	0	0	0	0
mir-6820	TGTGACTTCTCCCCTGCCACA	21	Mature 3' sub	0	0	0	0	31.9428	0	0	0	0	0	0	0	2.6619	0	0	0	0	0	0	0	0	0	0	0	0	4.98922	0	0	0	0	0	0.277179
mir-6816	GAAGGACCTGCACCTTCGCC	20	Mature 3' super	0	0	0	0	0	0	0	0	0	0	0	0	0	0	0	0	0	0	0	0	0	0	0	0	0	0	0	0	15.2439	0	0	0.846883
mir-6815	GGTGGCGCCGGAGGAGTCAT	20	Mature 5' sub	0	0	0	0	0	0	0	0	0	0	7.64351	0	0.636959	0	0	0	0	0	0	0	0	0	0	0	0	0	0	0	0	0	0	0
mir-6815	GTAGGTGGCGCCGGAGGAGT	20	Mature 5' sub/super	0	0	0	0	0	7.61023	0	0	0	0	7.64351	0	1.27115	0	0	0	0	0	0	0	0	0	0	0	0	0	0	0	0	0	0	0
mir-6815	TAGGTGGCGCCGGAGGAGTCA	21	Mature 5' sub	21.7491	0	0	0	0	0	0	0	0	0	0	0	1.81242	0	0	0	10.2222	0	0	0	0	0	0	0	0	4.98922	0	0	0	0	0	0.845081
mir-6815	TAGGTGGCGCCGGAGGAGTCAT	22	Mature 5' sub	0	0	0	0	0	7.61023	0	0	0	0	0	0	0.634186	0	0	0	0	0	0	0	0	0	0	0	0	0	13.8288	0	7.62195	0	0	1.19171
mir-6815	TGTAGGTGGCGCCGGAGGAGT	21	Mature 5' sub/super	0	0	0	0	0	15.2205	0	0	0	0	0	0	1.26837	0	0	0	0	0	0	0	0	0	0	0	0	0	0	0	0	0	0	0
mir-6812	CCGCTCTTCCCCTGACCCCA	20	Mature 3' sub	0	0	0	0	0	0	0	0	0	0	0	0	0	0	0	0	10.2222	0	0	0	0	0	0	0	0	0	0	0	0	0	0	0.567902
mir-6810	TCCCCTGCTCCCTTGTTCCCCAG	23	Mature 3'	0	0	0	0	0	0	0	0	0	0	0	0	0	0	0	0	0	0	0	0	124.162	0	0	0	0	0	0	0	0	0	0	6.89788
mir-6809	TTGGCAAGGAAAGAAGAGGAT	21	Mature 5' sub/super	0	0	0	0	0	0	0	0	0	0	0	0	0	0	0	0	0	0	0	0	0	0	0	0	0	0	0	0	0	0	22.3614	1.2423
mir-6806	TGAAGCTCTGACATTCCTGCAG	22	Mature 3'	0	0	0	0	0	0	0	0	0	0	0	0	0	0	0	0	0	0	0	0	0	0	0	0	0	0	0	0	15.2439	0	0	0.846883
mir-6805	TAGGGGGCGGCTTGTGGAGTGT	22	Mature 5'	0	0	0	0	0	0	0	0	0	0	0	0	0	0	0	0	0	0	0	0	0	9.95451	8.92777	0	0	0	0	0	0	0	0	1.04902
mir-6805	TAGGGGGCGGCTTGTGGAGT	20	Mature 5' sub	0	0	0	0	0	0	10.4137	0	0	0	0	0	0.867811	0	0	0	0	0	0	0	0	0	0	0	0	0	0	0	0	0	0	0
mir-6804	AGGGTGTCAGCAGGTGACGGT	21	Mature 5' sub/super	0	0	0	0	0	0	0	0	0	0	0	0	0	0	0	0	0	0	0	0	0	0	0	0	0	4.98922	0	0	0	0	0	0.277179
mir-6803	TCCCTCGCCTTCTCACCCTCAG	22	Mature 3'	0	0	0	0	0	0	10.4137	0	0	0	0	0	0.867811	0	0	0	0	0	0	0	0	0	0	23.7451	0	0	0	0	0	0	0	1.31917
mir-6803	TCCCTCGCCTTCTCACCCT	19	Mature 3' sub	0	0	0	38.8818	0	0	0	0	0	0	0	0	3.24015	0	0	0	0	0	0	0	0	0	8.92777	0	0	4.98922	0	0	7.62195	0	0	1.19661
mir-6803	TCCCTCGCCTTCTCACCCTC	20	Mature 3' sub	0	0	0	0	0	0	0	0	0	0	0	7.43135	0.619279	0	0	0	0	0	0	0	0	0	17.8555	23.7451	0	0	0	0	0	0	0	2.31115
mir-6803	TCCCTCGCCTTCTCACCCTCA	21	Mature 3' sub	43.4981	0	68.4556	0	0	121.764	10.4137	144.481	0	19.6487	7.64351	7.43135	35.278	0	0	138.812	0	34.7451	0	0	0	9.95451	8.92777	23.7451	0	19.9569	13.8288	65.0068	22.8659	0	22.3614	20.0113
mir-6802	CTTCACCCCTCTCACCTAAGCAG	23	Mature 3' super	0	0	0	0	0	0	0	48.1603	0	0	0	0	4.01336	0	0	0	0	0	0	0	0	0	0	0	0	0	0	0	0	0	0	0
mir-6802	GCTAGGTGGGGGGCTTGAAGC	21	Mature 5' super	0	0	0	0	0	15.2205	0	0	0	0	0	0	1.26837	0	0	0	0	0	0	0	0	0	0	0	0	0	0	0	0	0	0	0
mir-6802	TTCACCCCTCTCACCTAAGCA	21	Mature 3' sub	0	0	0	0	0	0	0	0	0	0	0	0	0	0	0	0	0	0	0	0	0	0	8.92777	0	0	0	0	0	0	0	0	0.495987
mir-6800	CCTCCTCACACCTCTCCTGG	20	Precursor	0	0	0	0	0	0	0	0	0	0	0	0	0	0	0	0	0	0	0	0	0	0	0	0	0	0	0	0	7.62195	0	0	0.423442
mir-6800	GTAGGTGACAGTCAGGGGCGGGGT	24	Mature 5' super	0	0	0	0	0	0	0	0	0	0	0	0	0	0	0	0	0	0	0	0	0	0	8.92777	0	0	0	0	0	0	0	0	0.495987
mir-6800	TCCTCACACCTCTCCTGGCAT	21	Precursor	0	0	0	0	0	0	0	0	0	0	0	0	0	0	0	0	0	0	0	0	0	0	0	0	0	0	0	0	15.2439	0	0	0.846883
mir-6799	TGCCCTGCATGGTGTCCCCACA	22	Mature 3' sub	0	0	0	0	0	0	0	0	16.6625	0	0	0	1.38854	0	0	0	0	0	0	0	0	0	0	0	0	0	0	0	0	0	0	0
mir-6797	TGCATGACCCTTCCCTCCCC	20	Mature 3' sub	0	0	0	0	0	7.61023	0	0	0	0	0	0	0.634186	0	0	0	0	0	0	0	0	0	0	0	0	0	0	0	0	0	0	0
mir-6793	TCCCCAACCCCTGCCCGCAG	20	Mature 3'	43.4981	0	0	0	0	7.61023	0	0	0	0	0	0	4.25903	0	42.061	0	0	0	0	0	0	0	0	0	0	0	0	0	0	0	0	2.33672
mir-6786	ACGCCCCTTCTGATTCT	17	Mature 3' sub	0	0	0	0	0	7.61023	0	0	0	0	0	0	0.634186	0	0	0	0	0	0	0	0	0	0	0	0	0	0	0	0	0	0	0
mir-6786	GGTGGGGCCGGAGGGGCGT	19	Mature 5' sub	0	0	0	0	0	0	0	0	0	19.6487	0	0	1.63739	0	0	0	0	0	0	0	0	0	0	0	0	0	0	0	0	0	0	0
mir-6786	TGGGGCCGGAGGGGCGT	17	Mature 5' sub	0	0	0	0	0	0	0	0	0	0	7.64351	0	0.636959	0	0	0	0	0	0	0	0	0	8.92777	0	0	0	0	0	0	0	0	0.495987
mir-6780b	TCCCTTGTCTCCTTTCCCTAG	21	Mature 3'	0	0	0	0	31.9428	0	0	0	0	0	0	0	2.6619	0	0	0	0	0	0	0	0	0	0	0	0	0	0	0	0	0	0	0
mir-6780a	TGGGAGGGAAGACAGCTGGAGAGT	24	Mature 5' sub/super	0	0	0	0	0	0	0	0	0	0	0	0	0	0	0	0	0	0	0	0	0	0	0	0	12.9067	0	0	0	0	0	0	0.71704
mir-6780a	TTGGGAGGGAAGACAGCTGGAG	22	Mature 5' sub	0	0	0	38.8818	0	0	10.4137	0	0	0	0	0	4.10796	0	0	0	0	0	0	0	0	0	0	0	0	4.98922	0	0	0	0	0	0.277179
mir-6770-1//mir-6770-2//mir-6770-3	AGAAGGCACAGCTTGCACGT	20	Mature 5' sub	0	0	0	0	0	0	0	0	0	0	0	0	0	0	0	0	0	0	0	0	0	0	8.92777	0	0	0	0	0	0	0	0	0.495987
mir-6770-1//mir-6770-2//mir-6770-3	AGAAGGCACAGCTTGCACGTGA	22	Mature 5' sub	0	0	0	0	0	0	0	0	0	0	0	0	0	0	0	0	0	0	0	0	0	0	8.92777	0	0	0	0	0	0	0	0	0.495987
mir-6769b	CCCTCTCTGTCCCACCCATAG	21	Mature 3'	0	0	0	0	0	0	0	0	0	0	0	0	0	0	0	0	0	0	0	0	0	0	0	0	0	0	0	32.5034	0	0	0	1.80575
mir-6769b	GGTGGGTGGGGAGGAGAAGTGC	22	Mature 5' sub	0	0	0	0	0	0	0	0	0	0	0	0	0	0	0	0	0	0	0	0	0	0	0	0	0	0	0	0	7.62195	0	0	0.423442
mir-6769b	GTGGGTGGGGAGGAGAAGT	19	Mature 5' sub	0	0	0	0	0	0	0	0	0	0	0	7.43135	0.619279	0	0	0	0	0	0	0	0	0	0	0	0	0	0	0	0	0	0	0
mir-6769b	TCCTGGTGGGTGGGGAGGAGAAGTGCCGTCCTCATGAGCC	40	Precursor	0	0	0	0	0	0	0	0	0	0	0	0	0	0	42.061	0	0	0	0	0	0	0	0	0	0	0	0	0	0	0	0	2.33672
mir-6769b	TGGGTGGGGAGGAGAAGTGC	20	Mature 5' sub	0	0	0	0	0	0	0	0	0	0	0	0	0	0	0	0	10.2222	0	0	0	0	0	0	0	0	0	0	0	0	0	0	0.567902
mir-6769b	TGGTGGGTGGGGAGGAGAAGT	21	Mature 5' sub	0	0	0	0	0	0	0	0	0	0	0	7.43135	0.619279	0	0	0	0	0	0	0	0	0	0	0	0	0	0	0	0	0	0	0
mir-6764	TCCCAGGGTCTGGTCAGAGTTG	22	Mature 5'	0	0	0	0	0	0	0	0	0	0	0	0	0	0	0	0	0	0	0	0	0	0	0	0	0	4.98922	0	0	0	0	0	0.277179
mir-6758	TCACTCATTCTCCTCTGTCCA	21	Mature 3' sub/super	0	0	0	0	0	0	0	0	0	0	0	7.43135	0.619279	0	0	0	0	0	0	0	0	0	0	0	0	0	0	0	0	0	0	0
mir-6756	CTCCCCTTCCTCCCTGCCCAG	21	Mature 3' super	0	0	0	0	0	7.61023	0	0	0	0	0	0	0.634186	0	0	0	0	0	0	0	0	0	0	0	0	0	0	0	0	0	0	0
mir-6752	TCCCTGCCCCCATACTCCCAG	21	Mature 3'	0	0	0	0	0	0	0	0	0	0	0	7.43135	0.619279	0	0	0	0	0	0	0	0	0	0	0	0	0	0	0	0	0	0	0
mir-6751	AGACTGAGCCTCTCTCTCT	19	Mature 3' sub/super	0	0	0	38.8818	0	0	0	0	0	0	0	0	3.24015	0	0	0	0	0	0	0	0	0	0	0	0	0	0	0	0	0	0	0
mir-675	TGGTGCGGAGAGGGCCCACAGTG	23	Mature 5'	0	0	0	0	0	0	0	0	0	0	0	0	0	0	0	0	10.2222	0	0	0	0	0	0	0	0	0	0	0	0	0	0	0.567902
mir-675	CTGTATGCCCTCACCGCTCAG	21	Mature 3' super	0	0	0	0	0	0	0	0	0	0	0	0	0	0	0	0	0	34.7451	0	43.2358	124.162	9.95451	0	47.4901	0	0	27.6575	65.0068	15.2439	0	22.3614	21.6587
mir-675	CTGTATGCCCTCACCGCTCAGC	22	Mature 3' super	0	0	0	0	0	0	10.4137	0	16.6625	0	0	0	2.25635	85.2588	0	138.812	10.2222	0	0	43.2358	0	0	17.8555	0	12.9067	0	0	32.5034	7.62195	0	22.3614	20.5988
mir-675	TGGTGCGGAGAGGGCCCAC	19	Mature 5' sub	0	0	0	0	0	0	0	0	0	0	0	0	0	0	0	0	0	0	0	0	0	0	0	23.7451	0	0	0	0	0	0	0	1.31917
mir-675	TGTATGCCCTCACCGCTCAG	20	Mature 3' sub/super	0	0	0	0	0	0	0	0	0	0	0	0	0	0	0	0	0	0	0	0	0	0	0	0	0	0	13.8288	0	0	60.31	0	4.11882
mir-675	TGTATGCCCTCACCGCTCAGC	21	Mature 3' sub/super	0	0	0	0	0	0	20.8275	0	16.6625	0	7.64351	0	3.76112	0	0	0	0	0	0	43.2358	0	0	8.92777	0	0	0	0	32.5034	0	0	22.3614	5.94602
mir-6747	TCCTGCCTTCCTCTGCACCAG	21	Mature 3'	0	0	0	0	0	0	10.4137	0	0	0	0	14.8627	2.10637	0	0	0	0	0	0	0	0	9.95451	0	0	0	0	0	0	0	0	0	0.553028
mir-6745	TCCTGGGTGGAAGAAGGT	18	Precursor	0	0	0	0	0	0	0	0	0	0	0	0	0	0	0	0	0	0	0	0	0	0	0	23.7451	0	0	0	0	0	0	0	1.31917
mir-6741	GGTGGGTGCTGGTGGGAGCCGT	22	Mature 5' sub/super	0	0	0	0	0	0	0	0	16.6625	0	0	0	1.38854	0	0	0	0	0	0	0	0	0	0	0	0	0	0	0	0	0	0	0
mir-6740	AGTTTGGGATGGAGAGAGGAGA	22	Mature 5'	0	0	0	0	0	0	0	0	0	0	0	0	0	0	0	0	0	0	0	0	0	0	0	0	0	0	0	32.5034	0	0	0	1.80575
mir-6740	AGAGAATTCTGATAGTGTCTTCTCTCCTCCCA	32	Precursor	0	0	0	0	0	0	0	0	0	0	0	0	0	0	0	0	0	0	0	0	0	0	8.92777	0	0	0	0	0	0	0	0	0.495987
mir-6740	AGTTTGGGATGGAGAGAGGAGAA	23	Mature 5' super	0	0	0	0	31.9428	0	0	0	0	0	0	0	2.6619	0	0	0	0	0	0	0	0	0	0	0	0	0	0	0	0	0	0	0
mir-6740	AGTTTGGGATGGAGAGAGGAGAAA	24	Mature 5' super	0	0	0	0	0	0	0	0	0	0	0	7.43135	0.619279	0	0	0	0	0	0	0	0	0	0	0	0	0	0	0	0	0	0	0
mir-6737	GGGTTGGGGTGGTCGGCCCTGGAGGG	26	Mature 5' super	0	0	0	0	0	0	10.4137	0	0	0	0	0	0.867811	0	0	0	0	0	0	0	0	0	0	0	0	0	0	0	0	0	0	0
mir-6735	CAGGGCAGAGGGCACAGGAA	20	Mature 5' sub	0	0	0	0	0	7.61023	0	0	0	0	0	0	0.634186	0	0	0	0	0	0	0	0	0	0	0	0	0	0	0	0	0	0	0
mir-6735	CAGGGCAGAGGGCACAGGAAT	21	Mature 5' sub	0	0	0	0	0	0	0	0	0	0	0	0	0	0	0	0	0	0	0	0	0	0	0	0	12.9067	0	0	0	0	0	0	0.71704
mir-6735	CAGGGCAGAGGGCACAGGAATCT	23	Mature 5' sub	0	0	0	0	0	0	0	0	16.6625	0	0	0	1.38854	0	0	0	0	0	0	0	0	0	0	0	0	0	0	0	0	0	0	0
mir-6735	CCAGGGCAGAGGGCACAGGAAT	22	Mature 5' sub/super	0	0	68.4556	0	0	0	0	0	0	0	0	0	5.70464	0	0	0	0	0	0	0	0	0	0	0	0	0	0	0	0	0	0	0
mir-6734	TTGAGGGGAGAATGAGGTGGAGA	23	Mature 5'	0	0	0	0	0	0	0	0	0	0	0	0	0	0	0	0	0	0	0	0	0	0	0	0	0	0	0	0	7.62195	0	0	0.423442
mir-6734	ACTTGAGGGGAGAATGAGGTGG	22	Mature 5' sub/super	0	0	0	0	0	0	0	0	0	0	0	0	0	0	0	0	0	0	0	0	0	0	0	0	0	0	0	0	7.62195	0	0	0.423442
mir-6734	TGAGGGGAGAATGAGGTGGAG	21	Mature 5' sub	21.7491	0	0	0	0	7.61023	0	0	0	0	15.287	0	3.72053	0	0	0	0	0	0	0	0	0	0	0	0	0	0	0	0	0	0	0
mir-6734	TGAGGGGAGAATGAGGTGGAGA	22	Mature 5' sub	43.4981	0	0	0	0	7.61023	0	0	0	0	0	0	4.25903	0	42.061	0	0	0	0	0	0	0	0	0	0	0	0	0	0	0	0	2.33672
mir-6734	TTGAGGGGAGAATGAGGTGG	20	Mature 5' sub	0	0	0	0	0	0	10.4137	0	0	0	0	0	0.867811	0	0	0	0	0	0	0	0	0	0	0	0	0	0	0	0	0	0	0
mir-6734	TTGAGGGGAGAATGAGGTGGAG	22	Mature 5' sub	0	0	0	0	0	0	31.2412	0	0	19.6487	15.287	22.2941	7.37258	0	0	0	0	0	0	0	0	0	17.8555	0	0	0	0	0	0	0	0	0.991975
mir-6734	TTGAGGGGAGAATGAGGTGGAGAA	24	Mature 5' super	0	0	0	0	0	0	0	0	0	19.6487	0	0	1.63739	0	0	0	0	0	0	0	0	0	0	0	0	0	0	0	0	0	0	0
mir-6730	TGACACCCCATCTGCCCTCA	20	Mature 3' sub	0	0	0	0	0	0	0	0	0	0	0	0	0	0	0	0	0	0	0	0	0	0	0	0	0	0	0	0	0	0	22.3614	1.2423
mir-6724-1//mir-6724-2//mir-6724-3//mir-6724-4	TTCTGGGCCCGCGGCGGGC	19	Precursor	0	0	0	0	0	7.61023	0	0	0	0	0	0	0.634186	0	0	0	0	0	0	0	0	0	0	0	0	0	0	0	0	0	0	0
mir-6724-1//mir-6724-2//mir-6724-3//mir-6724-4	TTCTGGGCCCGCGGCGGGCGTGGGGC	26	Mature 5' super	0	0	0	0	0	7.61023	0	0	0	0	0	0	0.634186	0	0	0	0	0	0	0	0	0	0	0	0	0	0	0	0	0	0	0
mir-6723	CGAGAAAGTGTTGTGGGAAG	20	Precursor	0	0	0	0	0	0	0	0	0	0	0	0	0	0	0	0	0	0	0	0	0	9.95451	0	0	0	0	0	0	0	0	0	0.553028
mir-6721	TGGGCAGGGGCTTATTGTAGGA	22	Mature 5' sub	0	0	0	0	0	0	10.4137	0	0	0	0	0	0.867811	0	0	0	0	0	0	0	0	0	0	0	0	0	0	0	0	0	0	0
mir-6715a	CCAAACCAGTCGTGCCTGTGG	21	Mature 3'	0	0	0	0	0	0	0	0	0	0	0	0	0	85.2588	0	0	0	0	0	0	0	0	0	0	0	0	13.8288	0	0	60.31	0	8.85542
mir-671	AGGAAGCCCTGGAGGGGCTGGAG	23	Mature 5'	0	0	0	38.8818	0	0	31.2412	0	49.9875	39.2974	7.64351	7.43135	14.5402	0	0	0	0	0	0	0	0	0	8.92777	23.7451	0	9.97845	13.8288	0	0	0	22.3614	4.38008
mir-671	TCCGGTTCTCAGGGCTCCACC	21	Mature 3'	0	0	0	0	0	0	0	0	16.6625	0	0	0	1.38854	0	0	138.812	0	0	0	0	0	0	0	0	0	0	0	0	7.62195	0	0	8.13521
mir-671	AGGAAGCCCTGGAGGGG	17	Precursor	0	0	0	0	0	0	10.4137	0	0	0	0	0	0.867811	0	0	0	0	0	0	0	0	0	0	0	0	0	0	0	0	0	0	0
mir-671	AGGAAGCCCTGGAGGGGCTGG	21	Mature 5' sub	0	0	0	38.8818	31.9428	0	0	0	0	39.2974	7.64351	7.43135	10.4331	0	0	0	0	0	0	0	0	0	0	0	0	0	0	0	0	0	0	0
mir-671	AGGAAGCCCTGGAGGGGCTGGA	22	Mature 5' sub	0	0	0	0	31.9428	0	10.4137	0	0	0	7.64351	0	4.16667	0	0	0	0	0	0	0	0	0	0	0	0	0	0	0	0	0	0	0
mir-671	AGGAAGCCCTGGAGGGGCTGGAGG	24	Mature 5' super	21.7491	0	0	155.527	0	7.61023	52.0687	48.1603	33.325	19.6487	7.64351	29.7254	31.2882	0	42.061	0	0	0	0	0	0	0	0	0	12.9067	14.9677	0	32.5034	22.8659	60.31	0	10.3119
mir-671	AGGAAGCCCTGGAGGGGCTGGAGGT	25	Mature 5' super	0	0	0	0	31.9428	0	0	48.1603	49.9875	0	7.64351	0	11.4778	85.2588	0	0	0	69.4903	0	0	0	0	0	0	12.9067	4.98922	27.6575	0	30.4878	0	0	12.8217
mir-671	TCCGGTTCTCAGGGCTCCAC	20	Mature 3' sub	21.7491	0	0	0	0	0	0	0	0	0	0	0	1.81242	0	0	0	0	0	0	0	0	0	0	0	0	0	13.8288	0	0	0	44.7227	3.25286
mir-668	ACTCGGCTCGGCCCACTACC	20	Mature 3' sub/super	0	0	0	0	0	0	0	0	0	0	0	0	0	0	0	0	10.2222	0	0	0	0	0	0	0	0	0	0	0	0	0	0	0.567902
mir-665	ACCAGGAGGCTGAGGCCCCTCA	22	Mature 3' super	0	0	0	0	0	0	0	0	0	0	0	0	0	0	0	0	0	0	0	0	0	9.95451	0	0	0	0	0	0	0	0	0	0.553028
mir-665	ACCAGGAGGCTGAGGCCCCTCAC	23	Mature 3' super	0	0	0	0	0	0	0	0	0	0	0	0	0	0	0	0	0	0	0	0	0	0	0	0	0	0	0	0	7.62195	0	22.3614	1.66574
mir-664b	TTCATTTGCCTCCCAGCCTACA	22	Mature 3'	0	0	0	0	0	0	0	0	33.325	0	0	0	2.77708	0	0	0	0	0	0	0	0	0	0	0	0	0	0	0	7.62195	0	0	0.423442
mir-664b	TCATTTGCCTCCCAGCCTACA	21	Mature 3' sub	0	0	0	0	0	0	0	0	0	0	0	0	0	0	0	0	10.2222	0	0	0	0	0	0	0	0	0	0	0	0	0	0	0.567902
mir-664b	TGGGCTAAGGGAGATGATTGGGT	23	Mature 5' sub	0	0	0	0	0	0	0	0	0	0	0	0	0	0	0	0	0	0	0	0	0	0	0	0	0	4.98922	0	0	0	0	0	0.277179
mir-664b	TTCATTTGCCTCCCAGCCT	19	Mature 3' sub	0	0	0	0	0	0	0	0	0	0	0	0	0	0	0	0	0	0	0	0	0	0	0	0	0	0	0	0	7.62195	0	0	0.423442
mir-664b	TTCATTTGCCTCCCAGCCTAC	21	Mature 3' sub	0	0	0	0	0	0	0	0	0	0	0	0	0	0	0	0	0	0	93.7295	0	0	0	17.8555	23.7451	0	0	13.8288	32.5034	0	0	0	10.0924
mir-664a	TATTCATTTATCCCCAGCCTACA	23	Mature 3'	108.745	0	136.911	77.7635	0	121.764	52.0687	240.801	66.65	0	7.64351	0	67.6956	170.518	42.061	138.812	61.3334	104.235	0	43.2358	248.324	0	62.4944	47.4901	12.9067	19.9569	13.8288	0	22.8659	0	0	54.8923
mir-664a	ACTGGCTAGGGAAAATGA	18	Precursor	0	0	0	0	0	0	0	0	0	0	0	0	0	0	0	0	0	0	0	0	0	0	0	0	0	4.98922	0	0	0	0	0	0.277179
mir-664a	ACTGGCTAGGGAAAATGATTG	21	Mature 5' sub	21.7491	0	0	0	0	0	10.4137	0	0	0	0	0	2.68023	0	0	0	0	0	0	0	0	0	17.8555	0	0	0	0	0	15.2439	0	0	1.83886
mir-664a	ACTGGCTAGGGAAAATGATTGG	22	Mature 5' sub	0	0	0	38.8818	0	0	10.4137	0	16.6625	0	0	0	5.4965	0	0	0	10.2222	0	93.7295	0	0	29.8635	44.6389	47.4901	25.8134	9.97845	96.8014	0	0	0	22.3614	21.1611
mir-664a	ACTGGCTAGGGAAAATGATTGGA	23	Mature 5' sub	0	0	0	0	0	0	0	0	16.6625	0	0	0	1.38854	0	0	0	0	0	0	0	0	0	0	0	0	0	0	0	0	0	0	0
mir-664a	ATTCATTTATCCCCAGCCTAC	21	Mature 3' sub	0	0	0	0	0	0	0	0	0	0	0	0	0	0	0	0	0	0	0	0	0	0	8.92777	0	0	0	0	0	0	0	0	0.495987
mir-664a	ATTCATTTATCCCCAGCCTACA	22	Mature 3' sub	0	0	0	0	0	0	10.4137	0	0	0	22.9305	0	2.77869	0	0	0	0	0	0	0	0	0	0	0	0	4.98922	0	0	0	0	0	0.277179
mir-664a	ATTCATTTATCCCCAGCCTACAA	23	Mature 3' sub/super	0	0	0	0	0	0	0	0	0	0	0	0	0	0	0	0	10.2222	0	0	0	0	0	0	0	0	0	0	0	0	0	0	0.567902
mir-664a	CTGGCTAGGGAAAATGATTGGA	22	Mature 5' sub	0	0	0	0	0	7.61023	0	0	0	0	0	7.43135	1.25347	0	0	0	10.2222	0	0	0	0	0	0	0	0	0	0	0	0	0	0	0.567902
mir-664a	TATTCATTTATCCCCA	16	Precursor	0	0	0	0	0	0	10.4137	0	0	0	0	0	0.867811	0	0	0	0	0	0	0	0	0	0	0	0	0	0	0	0	0	0	0
mir-664a	TATTCATTTATCCCCAG	17	Precursor	0	0	0	0	0	0	0	0	0	0	0	0	0	0	0	138.812	0	0	0	0	0	0	0	0	0	0	0	0	0	0	0	7.71177
mir-664a	TATTCATTTATCCCCAGCCT	20	Mature 3' sub	21.7491	0	68.4556	38.8818	0	22.8307	10.4137	0	0	19.6487	7.64351	0	15.8019	0	0	0	20.4445	34.7451	0	0	124.162	0	53.5666	23.7451	0	9.97845	41.4863	0	7.62195	0	22.3614	18.784
mir-664a	TATTCATTTATCCCCAGCCTA	21	Mature 3' sub	0	0	0	0	0	22.8307	0	0	0	0	0	0	1.90256	0	0	0	0	0	0	0	124.162	0	8.92777	0	0	4.98922	0	0	7.62195	0	0	8.09449
mir-664a	TATTCATTTATCCCCAGCCTAC	22	Mature 3' sub	0	0	0	38.8818	63.8855	30.4409	62.4824	0	49.9875	39.2974	0	0	23.748	0	84.122	0	81.7779	0	0	0	0	29.8635	17.8555	47.4901	12.9067	14.9677	55.3151	32.5034	0	0	22.3614	22.1757
mir-664a	TATTCATTTATCCCCAGCCTACAA	24	Mature 3' super	43.4981	0	136.911	38.8818	0	53.2716	0	48.1603	16.6625	0	0	0	28.1155	0	0	0	0	0	93.7295	0	0	0	8.92777	23.7451	25.8134	0	0	97.5102	7.62195	0	22.3614	15.5394
mir-664a	TGGCTAGGGAAAATGATTGGA	21	Mature 5' sub	0	0	0	0	0	0	0	0	0	0	0	0	0	0	0	0	0	0	0	0	0	9.95451	0	0	0	4.98922	0	0	0	0	0	0.830207
mir-664a	TTCATTTATCCCCAGCCTACA	21	Mature 3' sub	0	0	68.4556	0	0	0	0	0	0	0	0	0	5.70464	0	0	0	0	0	0	0	0	0	0	0	0	0	0	0	0	0	0	0
mir-663a	GCCCTCGTGTCTGTGGCGGTGGGATCCC	28	Precursor	0	0	0	0	0	0	0	0	0	0	0	0	0	0	0	0	0	0	0	0	0	0	0	0	0	9.97845	0	0	0	0	0	0.554358
mir-660	TACCCATTGCATATCGGAGTTGT	23	Mature 5' super	608.974	689.698	1095.29	855.399	670.798	449.004	499.859	866.885	416.563	609.109	466.254	572.214	650.004	682.07	1598.32	1526.93	838.223	903.374	749.836	1686.19	2110.75	706.77	1240.96	1828.37	1381.02	952.942	1189.27	1592.67	632.622	361.86	1386.4	1187.14
mir-660	TACCCATTGCATATCGGAGTTG	22	Mature 5'	521.977	250.799	342.278	544.345	415.256	525.106	395.722	192.641	66.65	275.082	305.74	386.43	351.836	341.035	420.61	555.247	357.778	451.687	656.106	735.008	1117.46	308.59	491.028	688.607	1071.26	693.502	442.521	455.048	266.768	301.55	1140.43	583.013
mir-660	ACCTCCTGTGTGCATGGATTA	21	Mature 3'	0	0	0	0	0	0	0	0	0	0	0	0	0	0	0	0	0	0	0	0	0	0	0	0	0	0	0	0	7.62195	0	0	0.423442
mir-660	ACCCATTGCATATCGGAGTTG	21	Mature 5' sub	0	0	0	0	0	0	0	0	0	19.6487	0	0	1.63739	0	42.061	0	0	34.7451	0	0	0	9.95451	0	23.7451	0	4.98922	0	0	0	0	0	6.41639
mir-660	ACCCATTGCATATCGGAGTTGT	22	Mature 5' sub/super	0	0	0	0	0	0	0	0	0	19.6487	0	0	1.63739	0	0	0	0	0	0	0	0	0	0	0	0	4.98922	13.8288	0	7.62195	0	0	1.46889
mir-660	ACCTCCTGTGTGCATGGAT	19	Mature 3' sub	0	0	0	38.8818	31.9428	0	0	0	0	0	7.64351	7.43135	7.15828	0	0	0	0	34.7451	0	0	0	0	8.92777	0	0	0	0	0	0	0	0	2.42627
mir-660	ACCTCCTGTGTGCATGGATT	20	Mature 3' sub	0	0	0	0	31.9428	0	0	0	0	0	7.64351	22.2941	5.15669	0	0	0	0	34.7451	0	0	0	0	17.8555	23.7451	0	0	0	32.5034	7.62195	60.31	0	9.82117
mir-660	ACCTCCTGTGTGCATGGATTAC	22	Mature 3' super	0	0	0	0	0	0	0	0	33.325	0	0	0	2.77708	0	0	0	0	0	0	0	0	0	0	23.7451	12.9067	0	0	0	0	0	0	2.03621
mir-660	ATTGCATATCGGAGTTG	17	Mature 5' sub	0	0	0	0	0	0	0	0	0	0	0	0	0	0	0	0	0	0	0	0	0	0	0	0	0	4.98922	0	0	0	0	0	0.277179
mir-660	CCCATTGCATATCGGAGTTG	20	Mature 5' sub	0	0	0	0	0	0	0	0	0	0	0	0	0	0	0	0	0	0	0	0	0	0	17.8555	0	0	0	0	0	0	0	0	0.991975
mir-660	CCTCCTGTGTGCATGGATT	19	Mature 3' sub	0	0	0	0	0	0	0	0	0	0	0	0	0	0	0	0	0	0	0	0	0	0	0	0	0	0	13.8288	0	0	0	0	0.768265
mir-660	GCATATCGGAGTTGT	15	Precursor	0	0	0	0	0	0	0	0	0	0	0	0	0	0	0	0	0	0	0	0	0	0	0	0	0	0	0	0	0	0	22.3614	1.2423
mir-660	TACCCATTGCATATC	15	Precursor	0	0	0	0	0	0	0	0	0	0	0	0	0	0	0	0	0	0	0	0	124.162	0	0	0	0	0	0	0	0	0	0	6.89788
mir-660	TACCCATTGCATATCG	16	Precursor	0	0	0	0	0	0	0	0	0	0	0	0	0	0	0	0	0	0	0	0	0	0	8.92777	0	0	0	0	0	0	0	0	0.495987
mir-660	TACCCATTGCATATCGG	17	Mature 5' sub	0	0	0	0	0	0	0	0	0	0	0	0	0	0	0	0	0	0	0	0	0	0	0	0	12.9067	0	13.8288	0	0	0	0	1.48531
mir-660	TACCCATTGCATATCGGA	18	Mature 5' sub	0	0	0	0	0	0	0	0	0	0	0	0	0	0	0	0	0	0	0	0	0	0	0	0	0	0	13.8288	0	0	0	0	0.768265
mir-660	TACCCATTGCATATCGGAG	19	Mature 5' sub	0	0	0	38.8818	0	0	0	0	0	19.6487	0	0	4.87754	0	0	0	0	0	0	0	0	0	8.92777	0	0	14.9677	0	0	0	0	0	1.32752
mir-660	TACCCATTGCATATCGGAGT	20	Mature 5' sub	0	0	0	38.8818	0	15.2205	0	0	0	0	7.64351	0	5.14548	0	0	0	0	34.7451	0	0	0	9.95451	8.92777	0	12.9067	4.98922	0	65.0068	0	0	44.7227	10.0696
mir-660	TACCCATTGCATATCGGAGTT	21	Mature 5' sub	21.7491	0	0	116.645	0	15.2205	10.4137	0	0	0	15.287	29.7254	17.4201	0	0	0	20.4445	104.235	0	0	0	29.8635	26.7833	23.7451	64.5336	29.9353	41.4863	0	7.62195	60.31	89.4454	27.6891
mir-660	TTGCATATCGGAGTTG	16	Precursor	0	0	0	0	0	0	0	0	0	0	0	0	0	0	0	0	0	34.7451	0	0	0	0	0	0	0	0	0	0	0	0	0	1.93029
mir-659	TGAACCAAGGAAGAGTCACAGT	22	Precursor	0	0	0	0	0	0	0	0	0	0	0	0	0	0	0	0	0	0	0	0	0	0	0	0	0	0	0	32.5034	0	0	0	1.80575
mir-658	AGGGCGGAGGGAAGT	15	Precursor	0	0	0	38.8818	0	0	0	0	0	0	0	0	3.24015	0	0	0	0	0	0	0	0	0	0	0	0	0	0	0	0	0	0	0
mir-656	AATATTATACAGTCAACCTCT	21	Mature 3'	0	0	0	0	0	15.2205	10.4137	0	16.6625	0	0	0	3.52473	0	0	0	0	0	0	0	124.162	0	0	0	0	4.98922	0	0	7.62195	0	44.7227	10.0831
mir-655	ATAATACATGGTTAACCTCTTT	22	Mature 3'	0	0	0	0	0	0	0	0	16.6625	0	7.64351	0	2.0255	0	0	0	0	0	0	0	0	0	0	0	0	0	0	0	0	0	0	0
mir-655	ATAATACATGGTTAACCTCTT	21	Mature 3' sub	0	62.6999	0	0	0	0	0	0	0	0	0	0	5.22499	0	0	0	0	0	0	0	0	0	0	0	0	0	0	0	0	0	0	0
mir-654	TGGTGGGCCGCAGAACATGTGC	22	Mature 5'	0	62.6999	0	0	0	0	0	48.1603	33.325	0	0	0	12.0154	0	0	0	0	0	0	0	0	0	0	0	0	4.98922	0	0	0	0	0	0.277179
mir-654	AGTGGAAAGATGGTGGGCC	19	Precursor	0	0	0	0	0	0	0	0	0	0	0	0	0	0	0	0	0	0	0	0	0	0	0	0	0	0	0	0	7.62195	0	0	0.423442
mir-654	TATGTCTGCTGACCATCACC	20	Mature 3' sub	0	188.1	0	0	0	0	10.4137	48.1603	33.325	0	7.64351	0	23.9702	0	0	0	0	0	0	0	0	0	0	0	0	0	0	0	0	0	0	0
mir-654	TATGTCTGCTGACCATCACCT	21	Mature 3' sub	0	0	0	0	0	0	0	0	16.6625	19.6487	0	0	3.02593	0	0	0	10.2222	0	0	0	0	0	0	0	0	0	0	0	0	0	0	0.567902
mir-654	TATGTCTGCTGACCATCACCTTT	23	Mature 3' super	0	0	0	0	31.9428	0	0	0	0	0	0	0	2.6619	0	0	0	0	0	0	0	0	0	0	0	0	0	0	0	0	0	0	0
mir-654	TGGTGGGCCGCAGAACATGTG	21	Mature 5' sub	0	0	0	0	0	0	0	0	0	0	0	0	0	0	0	0	10.2222	0	0	0	0	0	0	0	0	0	0	0	0	0	0	0.567902
mir-654	TGGTGGGCCGCAGAACATGTGCT	23	Mature 5' super	0	0	0	0	0	0	0	0	16.6625	0	0	0	1.38854	0	0	0	0	0	0	0	0	0	0	0	0	4.98922	0	0	0	0	0	0.277179
mir-653	TTCACTGGAGTTTGTT	16	Precursor	0	0	0	0	0	0	0	0	0	0	7.64351	0	0.636959	0	0	0	0	0	0	0	0	0	0	0	0	0	0	0	0	0	0	0
mir-652	AATGGCGCCACTAGGGTTGT	20	Mature 3' sub	130.494	0	136.911	233.291	127.771	258.748	208.275	144.481	116.638	176.838	122.296	81.7449	144.791	85.2588	42.061	138.812	51.1112	243.216	187.459	172.943	124.162	99.5451	196.411	47.4901	25.8134	39.9138	110.63	32.5034	91.4634	120.62	89.4454	105.492
mir-652	AATGGCGCCACTAGGGT	17	Mature 3' sub	0	0	0	0	0	0	0	0	0	0	7.64351	0	0.636959	0	42.061	0	0	0	0	0	0	0	0	0	0	0	0	0	0	0	0	2.33672
mir-652	AATGGCGCCACTAGGGTT	18	Mature 3' sub	0	0	0	0	0	7.61023	0	0	0	0	0	7.43135	1.25347	0	0	0	0	0	0	0	0	0	0	0	0	0	13.8288	0	7.62195	0	0	1.19171
mir-652	AATGGCGCCACTAGGGTTG	19	Mature 3' sub	0	62.6999	0	0	31.9428	38.0512	20.8275	0	0	39.2974	7.64351	0	16.7052	0	0	0	0	34.7451	0	0	0	0	8.92777	0	0	9.97845	27.6575	0	7.62195	0	0	4.9406
mir-652	AATGGCGCCACTAGGGTTGTGC	22	Mature 3' super	43.4981	62.6999	68.4556	0	95.8283	22.8307	31.2412	48.1603	316.588	39.2974	0	44.5881	64.4323	0	42.061	0	20.4445	0	0	0	124.162	19.909	0	0	0	0	13.8288	0	15.2439	0	0	13.0916
mir-652	AATGGCGCCACTAGGGTTGTGCA	23	Mature 3' super	0	0	0	0	0	0	0	0	0	0	0	7.43135	0.619279	0	0	0	0	0	0	0	0	0	0	0	0	0	0	0	0	0	0	0
mir-652	AATGGCGCCACTAGGGTTGTG	21	Mature 3'	21.7491	0	68.4556	0	63.8855	76.1023	20.8275	0	149.963	19.6487	15.287	14.8627	37.5651	0	0	0	40.8889	0	0	0	0	9.95451	8.92777	23.7451	0	24.9461	27.6575	32.5034	38.1098	0	111.807	17.6967
mir-652	CAACCCTAGGAGAGGGTGCCATTCA	25	Mature 5'	0	0	0	0	0	0	0	0	0	0	0	0	0	0	0	0	0	0	0	0	0	0	0	0	12.9067	0	0	0	0	0	0	0.71704
mir-652	ACAACCCTAGGAGAGGGTGC	20	Precursor	0	0	0	0	0	0	0	48.1603	16.6625	39.2974	7.64351	7.43135	9.93292	0	42.061	0	0	0	0	0	0	0	8.92777	0	0	0	0	0	0	0	0	2.83271
mir-652	ACAACCCTAGGAGAGGGTGCC	21	Mature 5' sub/super	0	0	0	0	0	7.61023	0	0	0	19.6487	38.2175	0	5.45637	0	0	0	10.2222	0	0	0	0	0	0	0	0	0	0	0	0	0	0	0.567902
mir-652	ACAACCCTAGGAGAGGGTGCCA	22	Mature 5' sub/super	43.4981	0	0	38.8818	95.8283	45.6614	0	0	0	19.6487	38.2175	44.5881	27.1937	0	84.122	0	0	0	0	0	0	39.818	8.92777	0	25.8134	4.98922	0	65.0068	7.62195	0	22.3614	14.37
mir-652	ACAACCCTAGGAGAGGGTGCCAT	23	Mature 5' sub/super	0	62.6999	0	0	0	22.8307	0	0	16.6625	0	0	7.43135	9.13537	0	0	0	10.2222	0	0	0	0	9.95451	26.7833	0	25.8134	0	82.9726	0	15.2439	0	22.3614	10.7417
mir-652	ACAACCCTAGGAGAGGGTGCCATT	24	Mature 5' sub/super	21.7491	250.799	68.4556	0	0	15.2205	72.8962	0	0	19.6487	0	0	37.3975	0	0	0	30.6667	0	0	0	0	9.95451	44.6389	71.2352	12.9067	4.98922	13.8288	0	0	0	44.7227	12.9413
mir-652	ACAACCCTAGGAGAGGGTGCCATTC	25	Mature 5' sub/super	0	0	68.4556	38.8818	0	0	10.4137	240.801	0	0	0	0	29.8794	0	42.061	0	0	0	0	0	0	0	8.92777	0	12.9067	0	0	65.0068	0	0	0	7.16124
mir-652	ACAACCCTAGGAGAGGGTGCCATTCA	26	Mature 5' super	0	62.6999	68.4556	0	0	0	10.4137	0	33.325	0	0	0	14.5745	0	0	0	0	0	0	0	0	0	0	0	12.9067	9.97845	0	0	30.4878	0	22.3614	4.20746
mir-652	ATGGCGCCACTAGGGTTGTGC	21	Mature 3' sub/super	0	0	0	0	0	0	0	0	0	0	0	0	0	0	0	0	0	0	0	0	0	0	0	0	0	0	0	0	15.2439	0	0	0.846883
mir-652	CAACCCTAGGAGAGGGTGCCA	21	Mature 5' sub	0	0	0	38.8818	0	0	0	0	33.325	0	0	7.43135	6.63651	0	0	0	0	0	0	0	0	0	0	0	0	0	0	0	0	0	0	0
mir-652	CAACCCTAGGAGAGGGTGCCAT	22	Mature 5' sub	0	0	0	0	0	0	10.4137	0	0	0	0	0	0.867811	0	0	0	0	0	0	0	0	0	0	0	0	0	0	0	0	0	0	0
mir-652	GAATGGCGCCACTAGGGTTGT	21	Mature 3' sub/super	0	0	0	0	0	0	0	0	0	0	7.64351	0	0.636959	0	0	0	0	0	0	0	0	0	0	0	0	0	0	0	0	0	0	0
mir-652	TGAATGGCGCCACTAGGGTTG	21	Mature 3' sub/super	0	0	0	0	0	0	0	0	0	0	0	0	0	0	0	0	0	0	0	0	0	0	0	23.7451	0	0	0	0	0	0	0	1.31917
mir-652	TGGCGCCACTAGGGTTGT	18	Mature 3' sub	0	62.6999	0	0	0	0	0	0	0	0	0	0	5.22499	0	0	0	0	0	0	0	0	0	0	0	0	0	0	0	0	0	0	0
mir-6516	TTTGCAGTAACAGGTGTGAGCA	22	Mature 5'	0	0	0	0	0	0	41.655	0	0	0	0	0	3.47125	0	42.061	0	0	0	0	0	0	0	0	0	0	0	0	0	0	0	0	2.33672
mir-6516	TTGCAGTAACAGGTGTGAGCAT	22	Mature 5' sub/super	21.7491	0	0	0	0	0	0	0	0	0	0	0	1.81242	0	0	0	0	0	0	0	0	0	0	0	0	0	0	0	0	0	0	0
mir-6516	TTTGCAGTAACAGGTGTGA	19	Mature 5' sub	0	0	0	0	0	0	0	0	0	0	7.64351	0	0.636959	0	0	0	0	0	0	0	0	0	0	0	0	0	0	0	0	0	0	0
mir-6514	ATGGAGTGGACTTTCAGCTGG	21	Mature 5' sub	0	0	0	0	0	0	0	0	0	0	0	0	0	0	0	0	0	0	0	43.2358	0	0	0	0	0	0	0	0	0	0	0	2.40199
mir-6513	TCAAGTGTCATCTGTCCCTAG	21	Mature 3'	0	0	0	0	31.9428	15.2205	0	0	0	0	0	7.43135	4.54955	0	0	0	10.2222	0	0	0	0	0	0	0	0	0	0	0	7.62195	0	0	0.991343
mir-6513	TTTGGGATTGACGCCACATGTCT	23	Mature 5'	0	0	0	0	0	0	0	0	0	0	0	7.43135	0.619279	0	0	0	0	0	0	0	0	0	0	0	0	0	0	0	0	0	0	0
mir-6513	TTTGGGATTGACGCCACATGT	21	Mature 5' sub	21.7491	0	0	0	0	7.61023	0	0	0	0	0	0	2.44661	0	0	0	0	0	0	0	0	0	0	0	0	0	0	0	0	0	0	0
mir-6511b-1//mir-6511b-2	CCTCACCACCCCTTCTGCCTGCA	23	Mature 3'	0	0	0	0	0	7.61023	0	0	0	0	0	0	0.634186	0	0	0	0	0	0	0	0	0	0	0	0	0	0	0	0	0	0	0
mir-6511b-1//mir-6511b-2	ACCACCCCTTCTGCCTGCA	19	Mature 3' sub	0	0	0	0	0	0	0	48.1603	0	0	0	0	4.01336	0	0	0	0	0	0	0	0	0	0	23.7451	0	0	0	0	0	0	0	1.31917
mir-6511b-1//mir-6511b-2	CCTCACCACCCCTTCTGCCTG	21	Mature 3' sub	0	0	0	0	0	0	0	0	0	0	0	0	0	0	0	0	0	0	0	0	0	9.95451	0	0	0	0	0	0	0	0	0	0.553028
mir-6511b-1//mir-6511b-2	CCTCACCACCCCTTCTGCCTGC	22	Mature 3' sub	0	0	0	0	0	7.61023	0	0	0	0	0	0	0.634186	0	0	0	0	0	0	0	0	0	0	0	0	0	0	0	0	0	0	0
mir-6511b-1//mir-6511b-2	TCACCACCCCTTCTGCCTGC	20	Mature 3' sub	0	0	0	0	0	0	10.4137	0	16.6625	0	7.64351	0	2.89331	0	0	0	0	0	0	0	0	0	0	0	0	0	0	0	0	0	22.3614	1.2423
mir-6511b-1//mir-6511b-2	TCACCACCCCTTCTGCCTGCA	21	Mature 3' sub	0	0	0	0	0	7.61023	0	0	0	0	0	0	0.634186	0	0	0	0	0	0	0	0	0	0	0	0	0	0	0	0	0	0	0
mir-6511b-1//mir-6511b-2	TCACCACCCCTTCTGCCTGCAG	22	Mature 3' sub/super	0	0	0	0	0	7.61023	0	48.1603	0	0	0	0	4.64754	0	42.061	0	10.2222	0	0	0	0	0	0	0	0	0	0	0	0	0	0	2.90462
mir-6511b-1//mir-6511b-2	TGCAGGCAGAAGTGGGGCTGA	21	Mature 5' sub	0	0	0	0	0	0	0	0	0	0	0	7.43135	0.619279	0	0	0	0	0	0	0	0	0	0	0	0	0	0	0	0	0	0	0
mir-6511b-1	GGACGGGGCCTGCAGG	16	Precursor	0	0	0	0	0	0	10.4137	0	0	0	0	0	0.867811	0	0	0	0	0	0	0	0	0	0	0	0	0	0	0	0	0	0	0
mir-6511a-1//mir-6511b-1//mir-6511b-2//mir-6511a-2//mir-6511a-3//mir-6511a-4	CCTGCAGGCAGAAGTGGGG	19	Precursor	0	0	0	0	0	0	10.4137	0	0	0	0	0	0.867811	0	0	0	0	0	0	0	0	0	0	0	0	0	0	0	0	0	0	0
mir-6511a-1//mir-6511a-2//mir-6511a-3//mir-6511a-4	CCTCACCATCCCTTCTGCCTGC	22	Mature 3'	0	0	0	0	0	0	0	0	0	0	0	0	0	0	0	0	10.2222	0	0	0	0	0	0	0	0	0	0	0	0	0	0	0.567902
mir-6511a-1//mir-6511a-2//mir-6511a-3//mir-6511a-4	ACCATCCCTTCTGCCTGCAG	20	Mature 3' sub/super	0	0	0	0	0	0	0	0	0	0	0	0	0	0	0	0	0	0	0	0	0	0	0	0	0	4.98922	0	0	0	0	0	0.277179
mir-6511a-1//mir-6511a-2//mir-6511a-3//mir-6511a-4	CCTCACCATCCCTTCTGCCTGCA	23	Mature 3' super	0	0	0	0	0	0	0	0	0	0	7.64351	0	0.636959	0	0	0	0	0	93.7295	0	0	0	0	0	0	0	0	0	0	0	0	5.20719
mir-6511a-1//mir-6511a-2//mir-6511a-3//mir-6511a-4	CTCACCATCCCTTCTGCCTGCA	22	Mature 3' sub/super	0	0	0	0	0	0	0	0	0	0	0	7.43135	0.619279	0	0	0	0	0	0	0	0	0	0	0	0	0	0	0	0	0	0	0
mir-6511a-1//mir-6511a-2//mir-6511a-3//mir-6511a-4	TCACCATCCCTTCTGCCTGCA	21	Mature 3' sub/super	0	0	0	0	0	0	0	0	0	0	0	0	0	0	0	0	0	0	0	0	0	0	17.8555	0	0	0	0	0	0	0	0	0.991975
mir-6511a-1//mir-6511a-2//mir-6511a-3//mir-6511a-4	TCACCATCCCTTCTGCCTGCAG	22	Mature 3' sub/super	0	0	0	0	0	0	0	0	0	0	0	0	0	0	0	0	0	0	0	0	0	0	8.92777	0	0	0	0	0	0	0	0	0.495987
mir-651	TTTAGGATAAGCTTGACTTT	20	Mature 5' sub	0	0	0	0	0	0	0	0	0	0	0	0	0	0	0	0	0	0	0	0	0	0	8.92777	0	0	0	0	0	0	0	0	0.495987
mir-6509	ATTAGGTAGTGGCAGTGGAAC	21	Mature 5'	0	0	0	0	0	0	0	0	0	0	0	0	0	0	0	0	0	0	0	0	0	0	0	0	0	0	0	0	7.62195	0	0	0.423442
mir-6509	ATTAGGTAGTGGCAGTGGA	19	Mature 5' sub	0	0	0	0	0	0	0	0	16.6625	0	0	0	1.38854	0	0	0	0	0	0	0	0	0	0	0	0	0	0	0	0	0	0	0
mir-6503	AGGTCTGCATTCAAATCCCCA	21	Mature 5' sub	0	0	0	0	0	0	0	0	0	0	0	0	0	0	0	0	0	0	0	0	0	0	0	0	0	0	13.8288	0	0	0	0	0.768265
mir-6503	AGGTCTGCATTCAAATCCCCAG	22	Mature 5' sub	0	0	0	0	0	0	0	0	0	0	0	0	0	0	0	0	0	0	0	0	0	0	0	23.7451	0	0	0	0	0	0	0	1.31917
mir-6503	GACTAGGATGCAGACCTCCCT	21	Mature 3' sub/super	0	0	0	0	0	0	0	0	0	0	0	0	0	0	0	0	0	0	0	0	0	9.95451	8.92777	0	0	4.98922	0	0	0	0	0	1.32619
mir-6500	ACACTTGTTGGGATGACCTGC	21	Mature 3'	0	0	0	0	0	0	0	0	0	0	0	0	0	0	0	0	0	0	0	0	124.162	0	0	0	0	0	0	0	0	0	0	6.89788
mir-643	ACTTGTATGCTAGCTCAGGTAG	22	Mature 3'	43.4981	0	0	0	0	0	0	0	0	0	0	0	3.62484	0	0	0	0	0	0	0	0	0	0	0	0	0	0	0	7.62195	0	0	0.423442
mir-642a	AAGACACATTTGGAGAGGGAA	21	Mature 3' sub/super	0	0	0	0	0	0	0	0	0	0	0	0	0	0	0	0	0	0	0	0	0	0	0	0	0	0	0	32.5034	0	0	0	1.80575
mir-642a	ACACATTTGGAGAGGGAACC	20	Mature 3' sub	0	0	0	0	0	0	0	0	0	0	0	7.43135	0.619279	0	0	0	0	0	0	0	0	0	0	0	0	0	0	0	0	0	0	0
mir-642a	GTCCCTCTCCAAATGTGTCTTG	22	Mature 5'	0	0	0	0	0	0	0	0	16.6625	0	7.64351	0	2.0255	0	0	0	0	0	0	0	0	0	35.7111	0	0	0	0	0	0	0	0	1.98395
mir-642a	AGACACATTTGGAGAGGGAA	20	Mature 3' sub	0	0	0	0	31.9428	0	10.4137	0	0	0	0	7.43135	4.14899	0	0	0	0	0	0	0	0	0	0	0	12.9067	0	0	0	0	0	0	0.71704
mir-642a	AGACACATTTGGAGAGGGAAC	21	Mature 3' sub	0	0	0	0	0	0	10.4137	0	0	0	0	0	0.867811	0	0	0	0	34.7451	0	0	0	0	8.92777	23.7451	0	4.98922	13.8288	0	0	0	0	4.79089
mir-642a	GACACATTTGGAGAGGGAACCT	22	Mature 3' sub/super	0	0	0	0	0	0	0	0	0	0	7.64351	0	0.636959	0	0	0	0	0	0	0	0	0	0	0	0	0	0	0	0	0	0	0
mir-642a	GGTCCCTCTCCAAATGTGTCT	21	Mature 5' sub/super	0	0	0	0	0	0	0	0	0	0	0	0	0	0	0	0	0	0	0	0	0	0	0	0	0	0	0	0	0	0	22.3614	1.2423
mir-642a	GTCCCTCTCCAAATGTGTCT	20	Mature 5' sub	21.7491	0	0	0	31.9428	15.2205	10.4137	0	0	0	7.64351	0	7.24746	0	0	0	0	34.7451	0	0	0	0	0	0	12.9067	4.98922	0	0	22.8659	0	0	4.19483
mir-642a	GTCCCTCTCCAAATGTGTCTT	21	Mature 5' sub	0	0	0	0	0	0	0	0	0	0	7.64351	0	0.636959	0	0	0	0	0	0	0	0	0	0	0	0	0	0	0	0	0	0	0
mir-641	AAAGACATAGGATAGAGTCA	20	Mature 5' sub	0	0	0	0	0	0	0	0	0	0	0	7.43135	0.619279	0	0	0	0	0	0	0	0	0	0	23.7451	0	0	13.8288	0	0	0	0	2.08744
mir-641	AAAGACATAGGATAGAGTCAC	21	Mature 5' sub	0	0	0	0	0	0	0	0	0	0	0	7.43135	0.619279	0	0	0	0	34.7451	0	0	0	0	0	0	25.8134	4.98922	0	0	0	0	0	3.64155
mir-641	AAAGACATAGGATAGAGTCACCT	23	Mature 5' sub	0	0	0	0	0	0	0	0	0	0	0	0	0	0	0	0	0	0	0	0	0	0	0	0	0	0	0	32.5034	0	0	0	1.80575
mir-636	TGTGCTTGCTCGTCCCGCCCGCA	23	Mature 3'	0	0	0	0	0	0	0	0	0	0	0	7.43135	0.619279	0	0	0	0	0	0	0	0	0	0	0	0	9.97845	13.8288	0	7.62195	0	0	1.74606
mir-636	TGTGCTTGCTCGTCCCGCCCG	21	Mature 3' sub	0	0	0	0	0	0	0	0	0	0	0	0	0	0	0	0	0	0	0	0	0	9.95451	0	0	12.9067	0	0	0	0	0	0	1.27007
mir-636	TGTGCTTGCTCGTCCCGCCCGC	22	Mature 3' sub	0	0	0	0	0	7.61023	10.4137	0	0	0	0	0	1.502	0	0	0	0	0	0	0	0	0	0	0	0	0	0	0	0	0	0	0
mir-634	ACCAGCACCCCAACTTTGGA	20	Mature 3' sub	0	0	0	0	0	0	0	0	0	0	0	0	0	0	0	0	0	34.7451	0	0	0	0	0	0	0	0	0	0	0	0	0	1.93029
mir-634	ACCAGCACCCCAACTTTGGAC	21	Mature 3' sub	0	0	0	0	0	0	0	0	0	0	0	0	0	0	0	0	0	0	0	0	0	0	0	0	0	0	0	32.5034	0	0	0	1.80575
mir-634	CCAGCACCCCAACTTTGGA	19	Mature 3' sub	0	0	0	0	0	0	0	0	0	0	0	0	0	0	0	0	0	0	0	0	0	0	0	0	0	0	0	32.5034	0	0	0	1.80575
mir-629	GTTCTCCCAACGTAAGCCCAGC	22	Mature 3'	0	0	0	0	0	0	0	0	16.6625	0	0	0	1.38854	0	0	0	0	0	0	0	0	0	0	0	0	0	0	0	7.62195	0	0	0.423442
mir-629	TGGGTTTACGTTGGGAGAACT	21	Mature 5'	0	0	0	155.527	0	175.035	187.447	0	33.325	39.2974	68.7916	74.3135	61.1448	0	84.122	0	0	0	0	0	0	0	26.7833	23.7451	51.6269	9.97845	13.8288	65.0068	76.2195	120.62	44.7227	28.703
mir-629	GTTCTCCCAACGTAAGCCCA	20	Mature 3' sub	0	0	0	0	0	0	0	0	16.6625	0	0	0	1.38854	0	0	0	0	0	0	0	0	0	0	0	0	0	0	0	0	0	0	0
mir-629	GTTCTCCCAACGTAAGCCCAG	21	Mature 3' sub	0	0	68.4556	0	0	15.2205	10.4137	0	0	0	0	0	7.84082	0	0	0	0	0	0	0	0	0	0	0	0	0	13.8288	0	15.2439	0	0	1.61515
mir-629	GTTTACGTTGGGAGAACT	18	Mature 5' sub	0	0	0	0	0	0	10.4137	0	0	0	0	0	0.867811	0	0	0	0	0	0	0	0	0	0	0	0	0	0	0	0	0	0	0
mir-629	TGGGTTTACGTTGGGAG	17	Mature 5' sub	0	0	0	0	0	7.61023	0	0	0	0	0	0	0.634186	0	0	0	0	0	0	0	0	0	0	0	0	0	0	0	0	0	0	0
mir-629	TGGGTTTACGTTGGGAGA	18	Mature 5' sub	0	0	0	0	0	0	0	0	0	0	7.64351	0	0.636959	0	0	0	0	0	0	0	0	0	0	0	0	0	0	0	0	0	0	0
mir-629	TGGGTTTACGTTGGGAGAA	19	Mature 5' sub	43.4981	0	0	0	0	7.61023	0	0	0	0	7.64351	0	4.89599	0	0	0	0	0	0	0	0	0	0	0	0	0	0	32.5034	7.62195	0	0	2.22919
mir-629	TGGGTTTACGTTGGGAGAAC	20	Mature 5' sub	0	0	0	0	0	15.2205	72.8962	0	16.6625	0	0	14.8627	9.97015	0	42.061	0	0	34.7451	0	0	0	0	0	0	12.9067	4.98922	0	0	0	0	0	5.26123
mir-629	TGGGTTTACGTTGGGAGAACTT	22	Mature 5' super	0	0	68.4556	77.7635	0	76.1023	104.137	0	83.3125	0	53.5045	22.2941	40.4642	0	168.244	0	51.1112	104.235	0	43.2358	0	19.909	17.8555	0	77.4403	24.9461	82.9726	97.5102	106.707	60.31	22.3614	48.7133
mir-629	TGGGTTTACGTTGGGAGAACTTT	23	Mature 5' super	0	0	0	0	0	0	31.2412	0	16.6625	19.6487	7.64351	14.8627	7.50488	0	84.122	0	0	0	0	0	0	0	0	0	0	0	0	0	22.8659	0	0	5.94377
mir-629	TGGGTTTACGTTGGGAGAACTTTT	24	Mature 5' super	0	0	0	0	0	0	0	0	0	0	0	0	0	0	0	0	10.2222	0	0	0	0	0	0	0	0	4.98922	0	0	0	0	0	0.845081
mir-629	TTCTCCCAACGTAAGCCCA	19	Mature 3' sub	0	0	0	0	0	0	0	0	0	0	7.64351	0	0.636959	0	0	0	0	0	0	0	0	0	0	0	0	0	0	0	0	0	0	0
mir-629	TTCTCCCAACGTAAGCCCAG	20	Mature 3' sub	0	0	0	0	0	7.61023	0	0	0	0	0	0	0.634186	0	0	0	0	0	0	0	0	0	0	0	0	0	0	0	0	0	0	0
mir-629	TTCTCCCAACGTAAGCCCAGC	21	Mature 3' sub	0	0	0	0	0	0	0	0	0	0	0	7.43135	0.619279	0	0	0	0	0	93.7295	0	0	0	0	0	0	9.97845	0	0	0	0	0	5.76155
mir-629	TTCTCCCAACGTAAGCCCAGCC	22	Mature 3' sub/super	0	0	0	0	0	0	10.4137	0	0	0	0	0	0.867811	0	0	0	0	0	0	0	0	0	0	0	0	0	0	0	7.62195	0	0	0.423442
mir-628	ATGCTGACATATTTACTAGAGG	22	Mature 5'	0	0	0	0	63.8855	0	0	0	0	0	0	0	5.32379	0	0	0	10.2222	0	0	0	0	0	0	0	0	0	0	0	0	0	0	0.567902
mir-628	TCTAGTAAGAGTGGCAGTCGA	21	Mature 3'	0	0	0	0	0	15.2205	0	0	0	0	0	0	1.26837	0	42.061	0	0	0	0	0	0	0	8.92777	0	0	4.98922	13.8288	0	30.4878	0	0	5.57192
mir-628	ATGCTGACATATTTACTAGAGGGT	24	Mature 5' super	0	0	0	0	0	0	0	0	0	0	0	0	0	0	0	0	0	0	0	0	0	0	0	0	0	0	0	0	7.62195	0	0	0.423442
mir-628	TCTAGTAAGAGTGGCAGTCG	20	Mature 3' sub	0	0	0	0	0	0	0	0	0	0	0	0	0	0	0	0	0	0	0	0	0	0	0	0	0	9.97845	0	0	0	0	0	0.554358
mir-628	TCTAGTAAGAGTGGCAGTCGAAG	23	Mature 3' super	21.7491	0	0	0	0	0	10.4137	0	66.65	0	0	0	8.2344	0	0	0	10.2222	0	0	0	0	0	8.92777	0	0	4.98922	0	0	7.62195	0	0	1.76451
mir-628	TTCTAGTAAGAGTGGCAGTCG	21	Mature 3' sub/super	0	0	0	0	0	0	0	0	0	0	0	0	0	0	0	0	0	0	0	0	0	0	0	0	0	4.98922	13.8288	32.5034	0	0	0	2.85119
mir-628	TTCTAGTAAGAGTGGCAGTCGA	22	Mature 3' super	21.7491	0	0	0	0	0	0	0	0	0	0	0	1.81242	0	0	0	0	0	0	0	0	0	0	0	0	0	0	0	0	0	0	0
mir-627	GTGAGTCTCTAAGAAAAGAGGA	22	Mature 5'	0	0	0	116.645	95.8283	22.8307	0	0	0	0	30.574	22.2941	24.0144	0	84.122	0	10.2222	0	0	43.2358	0	0	35.7111	0	25.8134	4.98922	13.8288	32.5034	7.62195	0	67.0841	18.0629
mir-627	GTGAGTCTCTAAGAAAAGAGG	21	Mature 5' sub	0	0	0	0	0	0	0	0	0	0	15.287	0	1.27392	0	0	138.812	0	0	0	0	0	0	0	0	12.9067	0	0	0	0	0	0	8.42881
mir-627	GTGAGTCTCTAAGAAAAGAGGAG	23	Mature 5' super	0	0	0	0	0	0	0	0	0	19.6487	0	0	1.63739	0	0	0	0	0	0	0	0	0	0	0	0	0	0	0	0	0	0	0
mir-627	GTGAGTCTCTAAGAAAAGAGGAGG	24	Mature 5' super	0	0	0	0	0	0	0	0	0	0	0	0	0	0	0	0	0	0	0	0	0	0	0	0	12.9067	0	0	0	0	0	0	0.71704
mir-627	TGAGTCTCTAAGAAAAGAGG	20	Mature 5' sub	0	0	0	0	0	0	0	96.3206	0	0	0	0	8.02671	0	0	0	0	0	0	0	0	0	0	0	0	0	0	0	0	0	0	0
mir-627	TGAGTCTCTAAGAAAAGAGGA	21	Mature 5' sub	0	0	0	38.8818	0	0	0	0	0	0	0	0	3.24015	0	0	0	0	0	0	0	0	0	8.92777	0	0	0	0	0	0	0	0	0.495987
mir-627	TGAGTCTCTAAGAAAAGAGGAG	22	Mature 5' sub/super	0	62.6999	0	0	127.771	45.6614	0	0	0	58.946	53.5045	7.43135	29.6679	0	42.061	0	10.2222	0	0	0	0	0	26.7833	23.7451	12.9067	9.97845	13.8288	97.5102	7.62195	0	44.7227	16.0767
mir-627	TGAGTCTCTAAGAAAAGAGGAGG	23	Mature 5' sub/super	0	0	0	0	0	0	0	0	0	0	15.287	7.43135	1.8932	0	0	0	0	0	0	0	0	9.95451	8.92777	0	0	4.98922	13.8288	0	0	0	0	2.09446
mir-627	TGAGTCTCTAAGAAAAGAGGAGGT	24	Mature 5' sub/super	0	0	0	0	31.9428	0	0	0	0	0	0	0	2.6619	0	0	0	0	0	0	0	0	0	0	0	0	4.98922	0	0	0	0	0	0.277179
mir-626	AGCTGTCTGAAAATGTCTT	19	Mature 3'	0	0	0	0	0	0	0	48.1603	0	0	0	0	4.01336	0	0	0	0	0	0	0	0	0	0	0	0	0	0	0	0	0	0	0
mir-625	AGGGGGAAAGTTCTATAGTCC	21	Mature 5'	21.7491	0	0	0	31.9428	7.61023	0	0	16.6625	0	0	0	6.49705	0	0	0	0	0	0	0	0	0	8.92777	0	0	4.98922	0	0	30.4878	0	22.3614	3.70923
mir-625	GACTATAGAACTTTCCCCCTCA	22	Mature 3'	260.989	188.1	0	38.8818	95.8283	182.646	114.551	337.122	66.65	0	7.64351	52.0195	112.036	0	42.061	0	30.6667	69.4903	93.7295	43.2358	0	39.818	26.7833	23.7451	0	19.9569	96.8014	65.0068	99.0854	0	67.0841	39.8591
mir-625	ACTATAGAACTTTCC	15	Precursor	0	0	0	0	0	7.61023	0	0	0	0	0	0	0.634186	0	0	0	0	0	0	0	0	0	0	0	0	0	0	0	0	0	0	0
mir-625	ACTATAGAACTTTCCCC	17	Mature 3' sub	0	0	0	0	0	0	0	0	0	0	0	0	0	0	0	138.812	0	0	0	0	0	0	0	0	0	0	0	0	0	0	0	7.71177
mir-625	ACTATAGAACTTTCCCCCTCA	21	Mature 3' sub	43.4981	0	0	0	0	22.8307	0	96.3206	49.9875	0	0	0	17.7197	0	0	0	0	0	0	0	124.162	0	0	0	0	0	0	0	7.62195	0	0	7.32133
mir-625	ACTATAGAACTTTCCCCCTCAT	22	Mature 3' sub/super	86.9962	0	0	0	0	7.61023	0	0	0	0	0	0	7.88387	0	0	0	0	0	0	0	0	0	0	71.2352	0	0	0	0	0	0	0	3.95751
mir-625	AGGGGGAAAGTTCTATAGT	19	Mature 5' sub	0	0	0	0	0	15.2205	0	0	16.6625	0	0	0	2.65691	0	0	0	0	0	0	0	0	0	0	0	0	0	0	0	0	0	0	0
mir-625	AGGGGGAAAGTTCTATAGTC	20	Mature 5' sub	0	0	0	0	0	0	0	0	33.325	0	7.64351	0	3.41404	0	0	138.812	10.2222	0	0	0	0	0	0	0	0	0	13.8288	32.5034	0	0	0	10.8537
mir-625	AGGGGGAAAGTTCTATAGTCCT	22	Mature 5' super	21.7491	0	68.4556	0	63.8855	45.6614	41.655	0	66.65	0	15.287	7.43135	27.5646	0	42.061	0	10.2222	0	0	0	0	0	35.7111	0	0	0	0	0	22.8659	0	89.4454	11.1281
mir-625	AGGGGGAAAGTTCTATAGTCCTG	23	Mature 5' super	0	0	0	0	0	0	0	0	16.6625	0	0	0	1.38854	0	0	0	0	0	0	0	0	0	0	0	0	0	0	0	0	0	0	0
mir-625	AGGGGGAAAGTTCTATAGTCCTGT	24	Mature 5' super	43.4981	0	0	0	0	0	0	0	0	0	0	0	3.62484	0	0	0	0	0	0	0	0	0	0	0	0	0	0	0	0	0	0	0
mir-625	GACTATAGAACTTTCCCCC	19	Mature 3' sub	0	0	0	0	0	0	0	0	0	0	0	0	0	0	42.061	0	0	0	0	0	0	9.95451	0	0	0	0	0	0	0	0	0	2.88975
mir-625	GACTATAGAACTTTCCCCCT	20	Mature 3' sub	0	0	0	0	0	0	10.4137	0	0	0	0	7.43135	1.48709	0	0	0	0	0	0	0	0	0	17.8555	23.7451	0	0	13.8288	0	0	0	22.3614	4.32171
mir-625	GACTATAGAACTTTCCCCCTC	21	Mature 3' sub	0	0	0	0	0	45.6614	10.4137	0	16.6625	0	7.64351	0	6.69843	0	0	0	0	0	0	0	0	0	8.92777	23.7451	0	0	0	0	7.62195	0	0	2.2386
mir-625	GACTATAGAACTTTCCCCCTCAT	23	Mature 3' super	217.491	125.4	0	0	127.771	76.1023	41.655	240.801	49.9875	0	0	0	73.2673	0	0	0	10.2222	0	0	0	0	19.909	35.7111	47.4901	12.9067	14.9677	82.9726	32.5034	38.1098	0	67.0841	20.1043
mir-625	GGACTATAGAACTTTCCCCCTCAT	24	Mature 3' super	21.7491	0	0	0	0	0	0	0	0	0	0	0	1.81242	0	0	0	0	0	0	0	0	0	0	0	0	0	0	0	0	0	0	0
mir-624	AAACACAAGGTATTGGTATTAC	22	Mature 3' sub/super	0	0	0	0	0	0	20.8275	0	0	0	0	0	1.73562	0	0	0	0	0	0	0	0	0	0	0	0	0	0	0	0	0	0	0
mir-624	AACACAAGGTATTGGTAT	18	Mature 3' sub/super	0	0	0	0	0	7.61023	0	0	0	0	0	0	0.634186	0	0	0	0	0	0	0	0	0	0	0	0	0	0	0	0	0	0	0
mir-624	AACACAAGGTATTGGTATT	19	Mature 3' sub/super	0	0	0	0	0	0	0	0	0	0	0	0	0	0	0	0	0	0	0	0	0	0	0	0	0	4.98922	0	0	0	0	0	0.277179
mir-624	TAGTACCAGTACCTTGTGTTCA	22	Mature 5'	0	62.6999	0	0	0	30.4409	0	0	0	0	0	7.43135	8.38101	0	0	0	20.4445	0	0	0	0	9.95451	0	23.7451	0	0	0	0	7.62195	0	0	3.43144
mir-624	GTAGTACCAGTACCTTGTGT	20	Mature 5' sub/super	0	0	0	0	0	0	0	0	0	39.2974	0	22.2941	5.13262	0	0	0	0	0	0	0	0	0	26.7833	0	0	4.98922	0	0	0	0	0	1.76514
mir-624	GTAGTACCAGTACCTTGTGTT	21	Mature 5' sub/super	0	0	0	0	0	0	0	48.1603	0	0	0	0	4.01336	0	0	0	0	0	0	0	0	0	0	0	0	0	0	0	0	0	0	0
mir-624	TAGTACCAGTACCTTGTGT	19	Mature 5' sub	0	0	0	0	0	0	10.4137	0	0	0	0	0	0.867811	0	0	0	0	0	0	0	0	0	8.92777	0	0	0	0	0	0	0	0	0.495987
mir-624	TAGTACCAGTACCTTGTGTT	20	Mature 5' sub	0	0	0	0	0	0	0	0	0	0	0	7.43135	0.619279	0	0	0	0	0	0	0	0	0	0	0	0	0	0	0	0	0	0	0
mir-624	TAGTACCAGTACCTTGTGTTC	21	Mature 5' sub	0	0	0	0	0	0	0	0	0	0	7.64351	14.8627	1.87552	0	0	0	0	0	0	0	0	0	0	23.7451	0	0	0	0	15.2439	0	0	2.16605
mir-619	GCTGGGATTACAGGCATGAGCC	22	Mature 5'	0	0	0	0	0	15.2205	0	0	0	0	7.64351	0	1.90533	0	0	0	0	0	0	0	0	0	0	0	0	0	0	0	7.62195	0	0	0.423442
mir-619	CCCAAAATGCTGGGATTACAGGC	23	Precursor	0	0	0	0	0	0	0	0	0	0	0	0	0	0	0	0	0	0	0	0	124.162	0	0	0	0	0	0	0	0	0	0	6.89788
mir-619	CCCAAAATGCTGGGATTACAGGCATGAGCC	30	Precursor	21.7491	0	0	0	0	0	0	0	0	0	0	0	1.81242	0	0	0	0	0	0	0	0	0	0	0	0	0	0	0	0	0	0	0
mir-619	CCCAAAATGCTGGGATTACAGGCATGAGCCA	31	Precursor	0	0	0	0	0	0	0	0	0	0	0	0	0	0	0	0	0	0	0	0	0	0	0	0	0	0	27.6575	0	0	0	0	1.53653
mir-619	GCTGGGATTACAGGC	15	Precursor	21.7491	0	0	38.8818	63.8855	0	0	0	16.6625	0	0	0	11.7649	0	0	0	0	0	0	0	0	0	0	0	0	0	0	0	0	0	0	0
mir-619	GCTGGGATTACAGGCATGA	19	Mature 5' sub	0	0	0	0	0	0	0	0	0	0	0	0	0	0	42.061	0	0	0	0	0	0	0	0	0	0	0	0	0	0	0	0	2.33672
mir-619	GGGATTACAGGCATGAGC	18	Mature 5' sub	0	0	0	0	0	0	0	48.1603	0	0	0	0	4.01336	0	0	0	0	0	0	0	0	0	0	0	0	0	0	0	0	0	0	0
mir-619	TGCTGGGATTACAGGCATGAGCCA	24	Mature 5' super	21.7491	0	0	0	0	0	0	0	0	0	0	0	1.81242	0	0	0	0	0	0	0	0	0	0	0	0	0	0	0	0	0	0	0
mir-619	TGGGATTACAGGCATGAGCCACTGC	25	Mature 5' sub/super	0	0	0	0	0	0	0	0	16.6625	0	0	0	1.38854	0	84.122	0	0	0	0	0	0	0	0	0	0	0	0	0	0	0	0	4.67344
mir-618	AAACTCTACTTGTCCTTCTGA	21	Mature 5' sub	0	0	0	0	0	0	0	0	0	0	0	0	0	0	0	0	0	0	0	0	0	0	0	0	0	0	0	0	0	0	22.3614	1.2423
mir-618	AAACTCTACTTGTCCTTCTGAG	22	Mature 5' sub	0	0	0	0	0	0	0	0	0	0	0	0	0	0	0	0	10.2222	0	0	0	0	0	0	0	0	0	0	0	0	0	0	0.567902
mir-618	AAACTCTACTTGTCCTTCTGAGT	23	Mature 5'	21.7491	0	0	0	0	0	0	0	0	0	0	0	1.81242	0	0	0	0	0	0	0	0	0	0	0	0	0	0	0	0	0	0	0
mir-616	AAGTCATTGGAGGGTTTGAG	20	Mature 3' sub/super	0	0	0	0	0	0	0	0	0	0	7.64351	0	0.636959	0	0	0	0	0	0	0	0	9.95451	0	0	0	0	0	0	0	0	0	0.553028
mir-616	ACTCAAAACCCTTCAGTGACT	21	Mature 5' sub	0	0	0	0	0	7.61023	10.4137	0	0	0	0	0	1.502	0	0	0	10.2222	0	0	0	0	0	0	0	0	0	0	0	0	0	0	0.567902
mir-616	ACTCAAAACCCTTCAGTGACTTC	23	Mature 5' super	0	0	0	0	0	0	10.4137	0	0	0	0	0	0.867811	0	0	0	10.2222	0	0	0	0	0	0	0	0	4.98922	13.8288	0	7.62195	0	22.3614	3.27909
mir-616	ACTCAAAACCCTTCAGTGACTT	22	Mature 5'	0	0	0	0	0	0	0	0	0	0	0	0	0	0	0	0	0	0	0	0	0	0	0	0	0	0	0	0	7.62195	0	0	0.423442
mir-616	TCAAAACCCTTCAGTGACT	19	Mature 5' sub	0	0	0	0	0	0	0	0	0	0	0	0	0	0	0	0	0	34.7451	0	0	0	0	0	0	0	0	0	0	0	0	0	1.93029
mir-615	TCCGAGCCTGGGTCTCCCTCTT	22	Mature 3'	0	0	0	0	0	0	0	0	0	0	0	0	0	0	0	0	0	0	0	0	0	9.95451	0	0	0	4.98922	0	0	0	0	0	0.830207
mir-615	TCCGAGCCTGGGTCTCCCTCT	21	Mature 3' sub	0	0	68.4556	0	0	15.2205	0	0	0	0	0	0	6.97301	0	0	0	0	0	0	0	124.162	0	8.92777	0	0	0	0	0	7.62195	0	0	7.81731
mir-6127	CTCCTCCTCCTCCTC	15	Precursor	21.7491	0	0	0	0	0	0	0	0	0	0	0	1.81242	0	0	0	0	0	0	0	0	0	0	0	0	0	0	0	0	0	0	0
mir-6125	CGGAAGGCGGAGCGGCGGAT	20	Mature 3' sub/super	0	0	0	0	0	0	0	0	0	0	0	0	0	0	0	0	0	0	0	0	0	0	0	0	0	0	0	0	7.62195	0	0	0.423442
mir-612	GCAGGAGGGGCTCCAGGG	18	Precursor	0	0	0	0	0	0	0	0	0	19.6487	0	0	1.63739	0	0	0	0	0	0	0	0	0	17.8555	0	0	0	0	0	0	0	0	0.991975
mir-610	TGAGCTAAATGTGTGCTGGGA	21	Mature 5'	0	0	0	0	0	0	0	0	0	0	0	0	0	0	0	0	0	0	0	0	0	0	0	0	0	0	0	0	7.62195	0	0	0.423442
mir-609	TGGGTTAAATAGTAGAGAT	19	Precursor	0	0	0	0	0	0	0	0	0	0	0	0	0	0	0	0	0	0	0	0	0	0	8.92777	0	0	0	0	0	0	0	0	0.495987
mir-6087	AGGCGGGGGGGCGAG	15	Mature 5' sub	43.4981	0	0	0	31.9428	0	10.4137	0	0	0	0	0	7.15455	0	0	0	0	0	0	0	0	0	0	0	0	0	0	0	0	0	0	0
mir-6087	AGGCGGGGGGGCGAGC	16	Mature 5' sub	0	0	0	0	0	0	0	48.1603	0	0	0	0	4.01336	0	0	0	0	0	0	0	0	0	0	23.7451	0	0	0	0	15.2439	0	0	2.16605
mir-6087	AGGCGGGGGGGCGAGCC	17	Mature 5' sub/super	0	0	0	0	0	0	0	0	0	0	0	0	0	0	0	0	10.2222	0	0	0	0	0	89.2777	23.7451	0	4.98922	0	32.5034	30.4878	0	22.3614	11.8659
mir-6087	AGGCGGGGGGGCGAGCCC	18	Mature 5' sub/super	21.7491	0	0	0	0	22.8307	10.4137	0	16.6625	19.6487	15.287	0	8.88264	170.518	0	138.812	10.2222	0	0	43.2358	0	0	124.989	23.7451	0	4.98922	0	162.517	38.1098	120.62	134.168	53.9959
mir-6087	GAGGGGCTCTCGCTTCTGGCGCCAA	25	Precursor	0	0	0	0	95.8283	0	0	0	0	0	0	0	7.98569	0	0	0	0	0	0	0	0	0	0	0	0	0	0	0	0	0	0	0
mir-6087	GGCGGGGGGGCGAGC	15	Mature 5' sub	0	0	0	0	0	0	0	0	0	0	0	0	0	0	0	0	0	0	0	0	0	0	0	0	0	0	0	32.5034	0	60.31	0	5.1563
mir-6087	GGCGGGGGGGCGAGCC	16	Mature 5' sub/super	0	0	0	0	0	0	0	0	0	0	0	0	0	85.2588	0	0	0	0	0	0	0	0	8.92777	0	0	0	13.8288	0	0	0	0	6.00085
mir-6087	GGCGGGGGGGCGAGCCC	17	Mature 5' sub/super	0	62.6999	0	0	0	0	0	0	0	0	0	0	5.22499	0	0	0	10.2222	0	0	0	0	0	0	23.7451	0	0	0	32.5034	0	0	0	3.69282
mir-6087	GGTGAGGCGGGGGGGCGAG	19	Mature 5' sub/super	0	0	0	0	0	0	0	0	0	0	0	7.43135	0.619279	0	0	0	0	0	0	0	0	0	0	0	0	0	0	0	0	0	22.3614	1.2423
mir-6087	GGTGAGGCGGGGGGGCGAGCC	21	Mature 5' super	0	0	0	0	0	0	10.4137	0	0	0	0	0	0.867811	0	0	0	0	0	0	0	0	0	0	0	0	0	0	0	0	0	0	0
mir-6087	GTGAGGCGGGGGGGCGAG	18	Mature 5' sub/super	0	0	0	0	0	0	10.4137	0	0	0	0	0	0.867811	0	0	0	0	0	0	0	0	0	0	0	0	0	0	0	0	0	0	0
mir-6087	GTGAGGCGGGGGGGCGAGC	19	Mature 5' super	0	0	0	0	0	7.61023	0	0	0	0	0	0	0.634186	0	0	0	0	0	0	0	0	0	0	0	0	0	0	0	0	0	0	0
mir-6087	GTGAGGCGGGGGGGCGAGCC	20	Mature 5' super	0	0	0	0	0	0	0	0	0	0	0	7.43135	0.619279	0	0	0	0	0	0	0	0	0	0	0	0	0	0	0	0	0	0	0
mir-6087	GTGAGGCGGGGGGGCGAGCCC	21	Mature 5' super	0	0	0	0	31.9428	0	0	0	0	0	0	0	2.6619	0	0	0	0	0	0	0	0	0	0	0	0	0	0	0	0	0	0	0
mir-6072	GGGATGGGCTTTGCTACTGCTCCTC	25	Precursor	0	0	0	0	0	0	10.4137	0	0	0	0	0	0.867811	0	0	0	0	0	0	0	0	0	0	0	0	0	0	0	0	0	0	0
mir-6068	TCCGGCGGTGGCTTG	15	Precursor	0	0	0	0	0	0	0	0	0	0	0	0	0	0	0	0	0	0	0	0	0	9.95451	0	0	0	0	0	0	0	0	0	0.553028
mir-605	AGAAGGCACTATGAGATTTAG	21	Mature 3' sub	0	0	0	0	0	0	10.4137	0	0	0	0	0	0.867811	0	0	0	0	0	0	0	0	0	0	0	0	0	0	0	0	0	0	0
mir-600	CATAGGAAGGCTCTTGTCTGT	21	Precursor	0	0	0	0	0	0	0	0	0	0	0	0	0	0	0	0	0	0	0	0	0	9.95451	0	0	0	0	0	0	0	0	0	0.553028
mir-598	TACGTCATCGTTGTCATCGTCA	22	Mature 3'	43.4981	62.6999	0	38.8818	0	22.8307	10.4137	0	99.975	19.6487	15.287	22.2941	27.9607	0	42.061	0	20.4445	34.7451	0	0	0	9.95451	71.4222	47.4901	12.9067	14.9677	13.8288	0	7.62195	0	0	15.3024
mir-598	CCCGATGGTGTGAGCTGGAAATGGGG	26	Precursor	0	0	0	0	0	0	0	0	0	0	0	0	0	0	0	0	0	0	0	0	0	0	0	0	0	0	13.8288	0	0	0	0	0.768265
mir-598	TACGTCATCGTTGTCATCG	19	Mature 3' sub	0	0	0	0	0	7.61023	0	0	0	0	0	0	0.634186	0	0	0	0	0	0	0	0	0	0	0	0	0	0	0	0	0	0	0
mir-598	TACGTCATCGTTGTCATCGT	20	Mature 3' sub	0	0	0	0	0	0	0	0	0	0	0	0	0	0	0	0	0	0	0	0	0	0	0	0	0	0	0	0	30.4878	0	0	1.69377
mir-598	TACGTCATCGTTGTCATCGTC	21	Mature 3' sub	21.7491	62.6999	0	0	0	0	0	0	0	0	7.64351	0	7.67437	0	0	0	0	34.7451	0	0	0	0	0	0	0	0	0	0	0	0	0	1.93029
mir-598	TACGTCATCGTTGTCATCGTCAT	23	Mature 3' super	0	0	68.4556	0	0	0	0	0	0	0	0	0	5.70464	0	0	0	0	0	0	0	0	0	0	0	0	4.98922	0	0	0	0	0	0.277179
mir-597	TGTGTCACTCGATGACCACTGT	22	Mature 5'	0	0	0	0	0	0	0	0	0	39.2974	7.64351	0	3.91174	0	0	0	0	0	0	0	0	0	0	0	0	0	0	0	7.62195	0	0	0.423442
mir-592	TTGTGTCAATATGCGATGATGT	22	Mature 5'	0	0	0	0	0	0	0	0	0	0	0	0	0	0	0	0	0	0	0	0	0	0	8.92777	0	0	0	55.3151	0	0	0	0	3.56905
mir-590	GAGCTTATTCATAAAAGTGCAG	22	Mature 5'	391.483	626.999	479.189	738.753	926.34	799.075	739.375	144.481	449.888	137.541	229.305	274.96	494.782	341.035	546.793	277.624	306.667	590.667	468.647	735.008	372.486	169.227	428.533	284.941	529.176	294.364	497.836	390.041	586.89	482.48	916.816	456.624
mir-590	TAATTTTATGTATAAGCTAGT	21	Mature 3'	0	0	0	38.8818	31.9428	45.6614	20.8275	0	0	0	7.64351	0	12.0797	0	84.122	0	51.1112	69.4903	0	43.2358	0	19.909	0	23.7451	0	9.97845	27.6575	65.0068	15.2439	0	22.3614	23.9923
mir-590	AGCTTATTCATAAAAGTGCAG	21	Mature 5' sub	0	0	0	0	0	0	10.4137	0	0	0	0	0	0.867811	0	0	0	0	0	0	0	0	0	0	0	12.9067	0	0	0	7.62195	60.31	0	4.49104
mir-590	GAGCTTATTCATAAA	15	Precursor	0	0	0	0	0	0	0	0	0	0	0	0	0	0	0	0	0	0	0	0	0	9.95451	0	0	0	0	0	0	0	0	0	0.553028
mir-590	GAGCTTATTCATAAAAGT	18	Mature 5' sub	0	0	0	0	0	0	0	0	0	0	0	0	0	0	0	0	0	0	0	0	0	0	0	0	0	0	0	0	0	0	22.3614	1.2423
mir-590	GAGCTTATTCATAAAAGTG	19	Mature 5' sub	0	0	0	0	0	7.61023	0	0	0	0	0	0	0.634186	0	0	0	0	0	0	0	0	0	0	0	0	0	0	0	0	0	0	0
mir-590	GAGCTTATTCATAAAAGTGC	20	Mature 5' sub	0	0	68.4556	0	0	0	0	0	0	0	0	0	5.70464	0	0	0	0	0	0	0	0	0	8.92777	0	0	0	0	0	0	0	0	0.495987
mir-590	GAGCTTATTCATAAAAGTGCA	21	Mature 5' sub	0	0	0	38.8818	0	30.4409	20.8275	0	16.6625	0	30.574	7.43135	12.0682	0	0	0	10.2222	69.4903	0	0	124.162	0	8.92777	0	0	24.9461	0	0	7.62195	0	0	13.6317
mir-590	GAGCTTATTCATAAAAGTGCAGT	23	Mature 5' super	21.7491	0	0	0	0	15.2205	0	0	0	0	0	0	3.08079	0	0	0	10.2222	0	0	0	0	0	0	0	0	0	0	0	0	0	0	0.567902
mir-590	GTAATTTTATGTATAAGCT	19	Mature 3' sub/super	21.7491	0	0	0	0	0	0	0	0	0	0	0	1.81242	0	0	0	0	0	0	0	0	0	0	0	0	0	0	0	0	0	0	0
mir-590	GTAATTTTATGTATAAGCTA	20	Mature 3' sub/super	0	0	68.4556	0	0	0	0	0	0	0	0	0	5.70464	0	0	0	0	0	0	0	0	0	0	0	12.9067	0	0	0	0	0	0	0.71704
mir-590	GTAATTTTATGTATAAGCTAG	21	Mature 3' sub/super	0	0	0	0	0	15.2205	20.8275	0	16.6625	0	0	7.43135	5.01182	0	0	0	0	0	0	0	0	0	26.7833	0	0	9.97845	13.8288	65.0068	0	0	22.3614	7.66437
mir-590	GTAATTTTATGTATAAGCTAGT	22	Mature 3' super	21.7491	62.6999	0	0	31.9428	7.61023	20.8275	0	83.3125	0	0	0	19.0118	0	0	0	10.2222	0	0	0	0	9.95451	8.92777	23.7451	12.9067	4.98922	27.6575	32.5034	7.62195	0	0	7.69602
mir-590	TAATTTTATGTATAAGCTAG	20	Mature 3' sub	0	0	0	0	0	7.61023	0	0	0	0	0	7.43135	1.25347	0	0	0	0	0	0	0	0	0	0	0	0	4.98922	0	0	15.2439	0	111.807	7.33555
mir-590	TAATTTTATGTATAAGCTAGTC	22	Mature 3' super	0	0	0	0	0	7.61023	0	0	0	0	0	7.43135	1.25347	0	0	0	0	0	0	0	0	0	8.92777	0	0	4.98922	13.8288	0	0	0	0	1.54143
mir-590	TATTCATAAAAGTGCAG	17	Mature 5' sub	0	0	0	0	0	7.61023	0	0	0	0	0	0	0.634186	0	0	0	0	0	0	0	0	0	0	0	0	0	0	0	0	0	0	0
mir-590	TGAGCTTATTCATAAAAGTG	20	Mature 5' sub/super	0	0	0	0	0	0	10.4137	0	0	0	15.287	0	2.14173	0	0	0	0	0	93.7295	0	0	0	0	0	0	0	0	0	0	0	0	5.20719
mir-590	TGAGCTTATTCATAAAAGTGC	21	Mature 5' sub/super	0	0	0	0	31.9428	7.61023	0	0	0	0	0	0	3.29608	0	0	0	0	0	0	0	0	0	8.92777	0	0	4.98922	13.8288	0	0	0	0	1.54143
mir-590	TGAGCTTATTCATAAAAGTGCA	22	Mature 5' sub/super	0	0	0	0	0	0	0	0	0	0	0	7.43135	0.619279	0	0	0	0	0	0	0	0	0	0	0	0	0	0	0	0	0	0	0
mir-590	TGAGCTTATTCATAAAAGTGCAG	23	Mature 5' super	21.7491	0	0	0	0	0	0	0	0	0	0	0	1.81242	0	0	0	0	0	0	0	0	0	0	0	0	0	0	0	0	0	0	0
mir-589	AACCACGTCTGCTCTGA	17	Mature 5' sub	0	0	0	0	0	0	0	0	0	0	0	0	0	0	0	0	0	0	0	0	0	0	0	0	12.9067	0	0	0	0	0	0	0.71704
mir-589	AGAACAAATGCCGGTTCCCAG	21	Mature 3' sub	0	0	0	0	0	0	10.4137	0	0	0	0	0	0.867811	0	0	0	0	0	0	0	0	9.95451	0	0	0	0	0	0	0	0	0	0.553028
mir-589	AGAACAAATGCCGGTTCCCAGA	22	Mature 3' sub	0	0	0	0	0	0	0	0	16.6625	0	0	0	1.38854	0	0	0	0	0	0	0	0	0	0	0	0	0	0	0	0	0	0	0
mir-589	TCAGAACAAATGCCGGTTCCC	21	Mature 3' sub	0	0	0	0	0	0	0	0	0	0	0	0	0	0	0	0	10.2222	0	0	43.2358	0	0	0	0	0	0	0	0	0	0	0	2.96989
mir-589	TCAGAACAAATGCCGGTTCCCA	22	Mature 3' sub	0	0	0	0	0	0	0	0	0	0	0	7.43135	0.619279	0	0	0	0	0	0	0	0	0	17.8555	0	0	4.98922	0	0	0	0	0	1.26915
mir-589	TCAGAACAAATGCCGGTTCCCAG	23	Mature 3' sub	0	0	0	0	0	0	0	0	0	0	0	22.2941	1.85784	0	0	0	0	0	0	0	0	0	0	0	0	0	0	0	0	0	0	0
mir-589	TGAGAACCACGTCTGCTCTG	20	Mature 5' sub	0	0	0	0	0	0	10.4137	0	0	0	7.64351	0	1.50477	0	0	0	0	0	0	0	0	0	17.8555	0	0	14.9677	0	0	0	60.31	0	5.17407
mir-589	TGAGAACCACGTCTGCTCTGA	21	Mature 5' sub	0	0	0	0	0	30.4409	20.8275	0	33.325	0	0	0	7.04945	0	0	0	0	0	0	0	0	0	26.7833	23.7451	0	4.98922	13.8288	0	15.2439	120.62	44.7227	13.8852
mir-589	TGAGAACCACGTCTGCTCTGAGC	23	Mature 5' super	0	0	0	0	0	0	10.4137	0	0	0	0	0	0.867811	0	0	0	0	0	0	0	0	0	0	0	0	0	0	0	0	0	0	0
mir-589	TGAGAACCACGTCTGCTCTGAGCT	24	Mature 5' super	0	0	0	0	0	15.2205	0	0	0	0	0	0	1.26837	0	0	0	0	0	0	0	0	0	0	0	0	0	0	0	0	0	0	0
mir-586	TATGCATTGTATTTTTAGGTCC	22	Mature 5'	0	0	0	0	0	0	0	0	0	0	0	0	0	0	0	0	10.2222	34.7451	0	0	0	0	8.92777	23.7451	12.9067	4.98922	27.6575	65.0068	0	0	0	10.4556
mir-584	TTATGGTTTGCCTGGGACTGAG	22	Mature 5'	0	0	0	0	0	22.8307	0	0	0	0	0	0	1.90256	0	0	0	0	0	0	0	0	0	8.92777	0	0	4.98922	0	0	0	0	0	0.773167
mir-584	ATTATGGTTTGCCTGGGACTGA	22	Mature 5' sub/super	43.4981	62.6999	0	0	0	22.8307	20.8275	144.481	16.6625	0	0	7.43135	26.5359	0	42.061	0	0	34.7451	0	0	0	0	35.7111	0	12.9067	4.98922	41.4863	0	0	0	0	9.54997
mir-584	TATGGTTTGCCTGGGACTG	19	Mature 5' sub	0	0	0	0	0	0	0	0	0	0	0	0	0	0	0	0	0	0	0	0	0	0	0	0	0	0	13.8288	0	0	0	0	0.768265
mir-584	TATGGTTTGCCTGGGACTGA	20	Mature 5' sub	0	0	0	0	0	0	0	0	0	0	0	0	0	0	0	0	0	0	0	0	0	0	17.8555	23.7451	0	0	13.8288	0	0	0	0	3.07941
mir-584	TATGGTTTGCCTGGGACTGAG	21	Mature 5' sub	0	0	0	0	0	7.61023	0	0	0	0	0	0	0.634186	0	0	0	0	0	0	0	0	0	0	0	0	0	0	0	0	0	0	0
mir-584	TGGTTTGCCTGGGACTGA	18	Mature 5' sub	0	0	0	0	0	0	0	0	0	0	0	0	0	0	0	0	0	0	0	0	0	0	0	0	12.9067	0	0	0	0	0	0	0.71704
mir-584	TTATGGTTTGCCTGGG	16	Precursor	0	0	0	0	0	0	0	0	0	0	0	0	0	0	0	0	0	0	0	0	0	0	0	0	0	0	0	0	7.62195	0	0	0.423442
mir-584	TTATGGTTTGCCTGGGA	17	Mature 5' sub	0	0	0	0	0	7.61023	0	0	0	0	0	0	0.634186	0	0	0	0	0	0	0	0	0	0	0	0	0	0	0	0	0	0	0
mir-584	TTATGGTTTGCCTGGGACT	19	Mature 5' sub	0	0	68.4556	0	0	7.61023	0	48.1603	0	0	0	0	10.3522	0	0	0	0	0	0	0	0	0	8.92777	0	0	4.98922	27.6575	0	0	0	0	2.3097
mir-584	TTATGGTTTGCCTGGGACTG	20	Mature 5' sub	0	0	0	77.7635	0	7.61023	31.2412	0	0	0	0	0	9.71791	0	0	0	10.2222	0	0	0	0	0	0	0	0	0	0	0	7.62195	0	0	0.991343
mir-584	TTATGGTTTGCCTGGGACTGA	21	Mature 5' sub	804.715	501.599	753.012	349.936	798.569	601.209	572.756	1589.29	116.638	78.5947	152.87	178.352	541.462	0	336.488	0	92.0001	208.471	187.459	129.707	0	129.409	357.111	94.9803	154.881	79.8276	387.206	227.524	182.927	0	380.143	163.785
mir-583	CAAAGAGGAAGGTCCCATTAC	21	Mature 5'	0	0	0	0	0	0	0	0	16.6625	58.946	0	7.43135	6.91999	0	0	0	10.2222	69.4903	0	0	0	0	0	0	0	0	0	0	0	0	0	4.42847
mir-582	AACTGGTTGAACAACTGAAC	20	Mature 3' sub	0	0	0	0	0	0	20.8275	0	0	0	0	0	1.73562	0	0	0	0	0	0	0	0	0	0	0	0	0	0	0	0	0	0	0
mir-582	AACTGGTTGAACAACTGAACC	21	Mature 3' sub	0	0	0	0	0	0	0	0	49.9875	0	0	0	4.16563	0	0	0	0	0	0	0	0	0	0	0	0	0	0	0	7.62195	0	0	0.423442
mir-582	ACAGTTGTTCAACCAGTTAC	20	Mature 5' sub	0	0	0	0	0	0	0	0	0	0	0	0	0	0	0	0	0	0	0	0	0	0	0	0	0	0	0	0	0	0	22.3614	1.2423
mir-582	ACAGTTGTTCAACCAGTTACT	21	Mature 5' sub	43.4981	0	0	0	0	0	0	0	0	0	0	0	3.62484	0	0	0	10.2222	0	0	0	0	0	0	0	0	4.98922	13.8288	0	7.62195	0	0	2.03679
mir-582	TAACTGGTTGAACAACTGAACC	22	Mature 3'	0	0	0	0	0	0	0	0	0	0	0	0	0	0	0	0	0	0	0	0	0	0	0	0	0	0	0	0	7.62195	0	0	0.423442
mir-582	TTACAGTTGTTCAACCAGTTACT	23	Mature 5'	0	0	0	0	0	0	0	0	0	0	0	0	0	0	0	0	0	0	0	0	0	9.95451	0	0	0	4.98922	0	32.5034	0	0	0	2.63595
mir-582	ATTACAGTTGTTCAACCAGTTA	22	Mature 5' sub/super	0	0	0	0	0	0	0	0	0	0	0	0	0	0	0	0	0	0	0	0	0	0	0	0	0	0	0	0	7.62195	0	0	0.423442
mir-582	TAACTGGTTGAACAACTGA	19	Mature 3' sub	0	0	0	0	0	0	0	0	0	0	0	0	0	0	0	0	0	0	0	0	0	0	0	0	0	0	0	0	7.62195	0	0	0.423442
mir-582	TAACTGGTTGAACAACTGAA	20	Mature 3' sub	0	0	0	0	31.9428	0	0	0	0	0	0	0	2.6619	0	0	0	0	0	0	0	0	0	0	0	0	0	0	0	0	0	0	0
mir-582	TAACTGGTTGAACAACTGAAC	21	Mature 3' sub	0	0	0	0	0	0	0	0	0	0	0	0	0	0	0	0	0	0	0	0	0	9.95451	26.7833	0	12.9067	0	27.6575	0	7.62195	0	0	4.718
mir-582	TAACTGGTTGAACAACTGAACCCA	24	Mature 3' super	0	0	0	0	0	0	0	0	0	0	0	0	0	0	0	0	0	0	0	0	0	0	0	0	0	9.97845	0	0	0	0	0	0.554358
mir-582	TACAGTTGTTCAACCAGTT	19	Mature 5' sub	0	0	0	0	31.9428	7.61023	0	0	0	0	0	0	3.29608	0	0	0	0	0	0	0	0	0	0	0	0	0	0	0	0	0	0	0
mir-582	TACAGTTGTTCAACCAGTTA	20	Mature 5' sub	0	0	0	38.8818	0	0	0	0	0	0	0	0	3.24015	0	0	0	0	0	0	0	0	0	0	0	0	0	0	0	0	0	0	0
mir-582	TACAGTTGTTCAACCAGTTAC	21	Mature 5' sub	0	0	0	0	0	0	0	0	0	0	0	0	0	0	0	0	0	0	0	0	0	0	8.92777	0	0	0	27.6575	32.5034	7.62195	0	0	4.2617
mir-582	TACAGTTGTTCAACCAGTTACT	22	Mature 5' sub	0	0	0	0	0	0	0	0	0	0	0	0	0	0	0	0	10.2222	0	0	0	0	0	0	23.7451	0	4.98922	0	0	7.62195	0	0	2.58769
mir-582	TTACAGTTGTTCAACCAG	18	Mature 5' sub	0	0	0	0	0	0	0	0	0	0	0	0	0	0	0	0	0	0	0	0	0	0	0	0	0	0	13.8288	0	0	0	0	0.768265
mir-582	TTACAGTTGTTCAACCAGT	19	Mature 5' sub	0	0	0	0	0	0	10.4137	0	0	0	0	0	0.867811	0	0	0	0	0	0	0	0	0	0	0	0	0	0	0	0	0	0	0
mir-582	TTACAGTTGTTCAACCAGTT	20	Mature 5' sub	0	62.6999	68.4556	0	0	0	10.4137	0	0	0	0	7.43135	12.4167	0	0	0	0	0	0	0	0	0	0	0	25.8134	0	0	0	0	0	0	1.43408
mir-582	TTACAGTTGTTCAACCAGTTA	21	Mature 5' sub	0	0	0	0	0	0	10.4137	0	0	0	7.64351	7.43135	2.12405	85.2588	0	0	51.1112	0	0	0	0	9.95451	8.92777	0	0	0	0	32.5034	0	0	0	10.4309
mir-582	TTACAGTTGTTCAACCAGTTAC	22	Mature 5' sub	0	0	0	0	0	0	10.4137	0	49.9875	0	0	0	5.03344	0	0	0	10.2222	0	187.459	0	0	9.95451	0	0	12.9067	4.98922	0	0	22.8659	0	22.3614	15.0422
mir-580	TTGAGAATGATGAATCATTAGG	22	Mature 3'	0	0	0	0	0	0	0	0	0	0	0	0	0	0	0	0	0	0	0	0	0	0	0	0	0	0	0	0	0	0	22.3614	1.2423
mir-579	TTCATTTGGTATAAACCGCGATT	23	Mature 3'	0	0	0	0	0	7.61023	10.4137	48.1603	0	0	15.287	0	6.78927	0	0	0	20.4445	0	0	86.4715	0	19.909	53.5666	0	38.7202	9.97845	41.4863	0	7.62195	0	44.7227	17.9401
mir-579	ATCGCGGTTTGTGCCAGATGA	21	Mature 5' sub/super	0	0	0	0	0	7.61023	0	0	0	0	0	0	0.634186	0	0	0	0	0	0	0	0	9.95451	0	0	0	0	13.8288	0	0	0	0	1.32129
mir-579	ATTCATTTGGTATAAACCGCGA	22	Mature 3' sub/super	0	0	0	0	0	0	0	0	0	0	0	0	0	0	0	0	10.2222	0	0	0	0	0	0	0	0	0	0	0	0	0	0	0.567902
mir-579	TCATTTGGTATAAACCGCGATT	22	Mature 3' sub	0	0	0	0	0	0	0	0	0	0	0	0	0	0	0	0	10.2222	0	0	0	0	0	0	0	0	0	13.8288	0	0	0	22.3614	2.57846
mir-579	TTCATTTGGTATAAACC	17	Precursor	0	0	0	0	0	0	10.4137	0	0	0	0	0	0.867811	0	0	0	0	0	0	0	0	0	0	0	0	0	0	0	0	0	0	0
mir-579	TTCATTTGGTATAAACCGC	19	Mature 3' sub	0	0	68.4556	0	0	0	0	0	0	0	0	0	5.70464	0	0	0	0	0	0	0	0	0	0	0	0	0	0	0	0	0	0	0
mir-579	TTCATTTGGTATAAACCGCGA	21	Mature 3' sub	0	0	0	0	0	0	0	0	0	0	0	0	0	0	0	0	10.2222	0	0	0	0	0	0	0	12.9067	14.9677	0	0	0	60.31	44.7227	7.95163
mir-579	TTCATTTGGTATAAACCGCGAT	22	Mature 3' sub	0	0	0	0	0	0	20.8275	48.1603	0	0	7.64351	0	6.38594	0	0	0	10.2222	0	0	0	0	19.909	0	0	25.8134	19.9569	0	0	0	0	0	4.21675
mir-577	GTAGATAAAATATTGGTACCTG	22	Mature 5' super	0	0	68.4556	0	0	0	0	0	0	0	0	0	5.70464	0	0	0	0	0	0	0	0	0	0	0	0	0	0	0	0	0	0	0
mir-576	AAGATGTGGAAAAATTGGA	19	Mature 3' sub	0	0	0	0	0	0	0	0	0	0	0	0	0	0	0	0	0	0	0	0	0	9.95451	0	0	0	0	0	0	0	0	0	0.553028
mir-576	AAGATGTGGAAAAATTGGAA	20	Mature 3' sub	0	0	0	0	0	7.61023	0	0	0	19.6487	0	0	2.27158	0	0	0	0	0	0	0	0	0	0	0	0	0	0	0	0	0	0	0
mir-576	AAGATGTGGAAAAATTGGAAT	21	Mature 3' sub	0	0	0	38.8818	63.8855	15.2205	0	0	0	19.6487	15.287	7.43135	13.3629	0	0	0	30.6667	34.7451	0	0	0	0	17.8555	0	12.9067	4.98922	0	0	15.2439	0	0	6.46707
mir-576	AAGATGTGGAAAAATTGGAATCC	23	Mature 3' super	0	0	0	38.8818	0	0	0	0	0	0	0	0	3.24015	0	0	0	0	0	0	0	0	0	0	0	0	0	0	0	0	60.31	0	3.35056
mir-576	AAGATGTGGAAAAATTGGAATC	22	Mature 3'	0	0	0	38.8818	31.9428	0	0	0	0	0	0	0	5.90204	0	0	0	0	0	0	0	0	9.95451	0	0	0	0	13.8288	0	0	0	0	1.32129
mir-576	ATTCTAATTTCTCCACGTCTTT	22	Mature 5'	0	0	0	0	0	7.61023	0	0	16.6625	0	0	0	2.02273	0	0	0	0	0	0	0	0	0	0	0	0	0	0	0	7.62195	0	0	0.423442
mir-576	AGATGTGGAAAAATTGGAAT	20	Mature 3' sub	0	0	0	0	0	0	0	0	0	0	7.64351	0	0.636959	0	0	0	0	0	0	0	0	0	0	0	0	0	0	0	0	0	0	0
mir-576	ATTCTAATTTCTCCACGTCT	20	Mature 5' sub	21.7491	0	68.4556	0	0	15.2205	52.0687	96.3206	0	39.2974	30.574	29.7254	29.4509	0	0	0	30.6667	138.981	0	43.2358	0	0	44.6389	0	64.5336	24.9461	0	0	38.1098	0	134.168	28.8489
mir-576	ATTCTAATTTCTCCACGTCTT	21	Mature 5' sub	0	0	0	0	0	7.61023	0	0	0	0	0	7.43135	1.25347	0	0	0	0	0	0	0	0	0	0	0	0	4.98922	0	0	22.8659	0	0	1.5475
mir-576	ATTCTAATTTCTCCACGTCTTTG	23	Mature 5' super	21.7491	0	0	0	0	38.0512	0	0	99.975	0	0	52.0195	17.6496	0	0	0	10.2222	0	0	0	0	9.95451	26.7833	0	0	24.9461	13.8288	0	22.8659	120.62	0	12.7345
mir-576	GATTCTAATTTCTCCACGTC	20	Mature 5' sub/super	0	0	68.4556	0	0	0	0	0	0	0	0	0	5.70464	0	0	0	0	0	0	0	0	0	0	0	0	0	0	0	0	0	0	0
mir-574	TGAGTGTGTGTGTGTGAGTGT	21	Mature 5' sub	0	62.6999	0	155.527	31.9428	106.543	83.3099	0	49.9875	78.5947	30.574	14.8627	51.1702	85.2588	84.122	138.812	71.5556	69.4903	93.7295	86.4715	248.324	29.8635	35.7111	261.196	90.3471	29.9353	138.288	32.5034	167.683	241.24	178.891	115.746
mir-574	CACGCTCATGCACACACCCA	20	Mature 3' sub	0	62.6999	0	38.8818	0	0	20.8275	0	33.325	19.6487	30.574	0	17.1631	85.2588	294.427	138.812	71.5556	69.4903	93.7295	43.2358	0	9.95451	89.2777	213.706	25.8134	29.9353	235.089	65.0068	76.2195	361.86	178.891	115.681
mir-574	ACGCTCATGCACACACCCAC	20	Mature 3' sub	0	0	0	0	0	0	0	0	0	0	0	0	0	0	0	0	10.2222	0	0	0	0	0	0	0	0	0	0	0	7.62195	0	0	0.991343
mir-574	ACGCTCATGCACACACCCACA	21	Mature 3' sub	0	0	0	0	0	7.61023	10.4137	0	16.6625	0	0	0	2.89054	85.2588	0	0	0	0	0	0	0	9.95451	26.7833	23.7451	0	0	0	0	15.2439	0	0	8.94364
mir-574	CACGCTCATGCACACACCCACA	22	Mature 3'	43.4981	376.199	273.823	77.7635	127.771	281.579	218.688	192.641	416.563	137.541	160.514	126.333	202.743	1449.4	168.244	1943.36	470.223	138.981	187.459	216.179	248.324	49.7725	169.628	308.686	77.4403	84.8168	304.233	32.5034	175.305	844.34	89.4454	386.575
mir-574	TGAGTGTGTGTGTGTGAGTGTGT	23	Mature 5'	21.7491	0	0	0	0	15.2205	0	48.1603	0	19.6487	0	7.43135	9.35082	85.2588	0	138.812	40.8889	0	0	0	0	0	8.92777	0	0	0	13.8288	0	22.8659	0	44.7227	19.7391
mir-574	CACGCTCATGCACACA	16	Precursor	0	0	0	0	0	0	0	0	0	0	0	0	0	0	0	0	0	0	0	0	0	0	0	0	0	4.98922	0	0	0	60.31	0	3.62773
mir-574	CACGCTCATGCACACACC	18	Mature 3' sub	0	0	0	0	0	0	0	0	16.6625	0	0	0	1.38854	0	0	0	0	0	0	0	0	0	0	0	0	0	0	0	0	0	0	0
mir-574	CACGCTCATGCACACACCC	19	Mature 3' sub	0	0	0	0	0	0	10.4137	0	0	0	0	0	0.867811	0	0	0	0	0	0	0	0	0	0	0	0	4.98922	13.8288	65.0068	7.62195	0	0	5.08038
mir-574	CACGCTCATGCACACACCCACAC	23	Mature 3' super	0	0	0	0	0	0	0	0	0	0	0	0	0	0	0	0	0	0	0	0	0	0	0	71.2352	0	0	0	0	0	0	0	3.95751
mir-574	CCACGCTCATGCACACACCCACA	23	Mature 3' super	0	0	0	0	0	0	0	0	0	0	0	0	0	0	0	0	0	0	0	0	0	0	0	0	0	0	13.8288	0	0	0	0	0.768265
mir-574	CGCTCATGCACACACCCACA	20	Mature 3' sub	0	0	0	0	0	0	0	0	0	0	0	0	0	0	0	0	0	0	0	0	0	0	0	0	0	0	0	0	7.62195	0	0	0.423442
mir-574	CACGCTCATGCACACACCCAC	21	Mature 3' sub	86.9962	0	68.4556	77.7635	63.8855	114.154	41.655	144.481	99.975	19.6487	38.2175	29.7254	65.4131	596.811	210.305	416.435	173.778	104.235	374.918	302.65	496.648	49.7725	419.605	617.372	180.694	84.8168	663.781	325.034	198.171	904.65	581.395	372.282
mir-574	GTGAGTGTGTGTGTGTGAGT	20	Mature 5' sub/super	0	0	0	0	0	0	0	0	0	0	0	0	0	0	0	0	0	0	0	0	0	9.95451	0	0	0	0	0	0	0	0	0	0.553028
mir-574	GTGAGTGTGTGTGTGTGAGTGT	22	Mature 5' sub/super	0	0	68.4556	0	0	0	0	0	0	0	0	0	5.70464	0	0	0	0	0	0	0	0	0	8.92777	0	0	0	0	0	30.4878	0	0	2.18975
mir-574	TCCACGCTCATGCACACACCC	21	Mature 3' sub/super	0	0	0	0	0	0	0	0	0	0	0	0	0	85.2588	0	0	0	0	0	0	0	0	0	0	0	0	0	0	0	0	0	4.7366
mir-574	TCGCTCCGGGTCCACGCTCATGCACACACCCACA	34	Precursor	0	0	0	0	0	0	0	0	0	0	0	0	0	0	0	0	0	0	0	0	0	0	0	0	0	0	0	0	7.62195	0	0	0.423442
mir-574	TGAGTGTGTGTGTGT	15	Precursor	0	0	0	0	0	0	0	0	0	0	0	0	0	0	0	0	0	0	0	0	0	0	0	0	12.9067	0	0	0	0	0	0	0.71704
mir-574	TGAGTGTGTGTGTGTG	16	Precursor	0	0	0	0	0	0	0	0	0	0	0	0	0	0	0	0	0	0	0	0	0	0	0	0	12.9067	0	0	0	0	0	0	0.71704
mir-574	TGAGTGTGTGTGTGTGAG	18	Mature 5' sub	0	0	0	0	0	7.61023	0	0	0	0	7.64351	0	1.27115	0	0	0	0	0	0	0	0	0	0	0	0	0	0	0	0	60.31	0	3.35056
mir-574	TGAGTGTGTGTGTGTGAGT	19	Mature 5' sub	0	0	0	0	0	0	10.4137	0	0	19.6487	7.64351	7.43135	3.76144	0	0	138.812	0	0	0	0	0	0	8.92777	0	51.6269	4.98922	0	32.5034	0	0	22.3614	14.4011
mir-574	TGAGTGTGTGTGTGTGAGTG	20	Mature 5' sub	0	0	0	0	0	7.61023	0	0	0	19.6487	0	0	2.27158	0	0	0	0	0	93.7295	43.2358	0	9.95451	0	0	0	4.98922	0	0	0	0	0	8.43939
mir-574	TGAGTGTGTGTGTGTGAGTGTG	22	Mature 5' sub	0	0	68.4556	0	0	0	0	0	0	0	0	0	5.70464	0	0	0	0	0	0	0	0	0	0	0	0	0	0	0	7.62195	0	0	0.423442
mir-572	GTCCGCTCGGCGGTGGCCCAG	21	Mature 3' super	0	0	0	0	0	0	0	0	0	0	0	0	0	0	0	0	0	0	0	0	0	0	0	0	0	0	13.8288	0	0	0	0	0.768265
mir-570//mir-548ai	AAAGGTAATTGCAGTTTTTC	20	Mature 5' sub	0	0	0	0	0	0	0	0	0	0	0	0	0	0	0	0	0	0	0	0	0	0	8.92777	0	0	0	0	0	0	0	0	0.495987
mir-570	CGAAAACAGCAATTACCTTTGC	22	Mature 3'	0	0	0	0	0	0	10.4137	0	0	0	0	0	0.867811	0	0	0	10.2222	0	0	0	0	0	8.92777	0	0	0	0	0	0	0	0	1.06389
mir-570	CGAAAACAGCAATTACCTTTG	21	Mature 3' sub	0	0	0	0	0	0	0	0	0	0	0	0	0	0	0	0	0	0	0	0	0	0	0	0	0	9.97845	0	0	0	0	0	0.554358
mir-5699	AAGGAAGGACAAGAGGTGTGAGC	23	Precursor	0	0	0	0	0	0	0	0	0	0	0	0	0	0	0	0	0	0	0	0	0	0	0	0	0	0	0	0	0	0	22.3614	1.2423
mir-5695	CTCCAAGAAGAATCTAGACAGA	22	Mature 3' sub/super	0	0	0	0	0	0	0	0	0	0	0	0	0	0	0	0	10.2222	0	0	0	0	0	0	0	0	0	0	0	0	0	0	0.567902
mir-5695	GACTCCAAGAAGAATCTAGA	20	Mature 3' sub/super	0	0	0	0	0	0	0	0	0	0	0	0	0	0	0	0	0	0	0	0	0	0	8.92777	0	0	0	0	0	0	0	0	0.495987
mir-5690	TCAGCTACTACCTCTATTA	19	Mature 5' sub	0	0	0	0	0	0	0	0	0	0	0	0	0	0	0	0	0	0	0	0	0	0	0	0	0	0	0	0	7.62195	0	0	0.423442
mir-5690	TCAGCTACTACCTCTATTAG	20	Mature 5' sub	0	0	0	0	0	0	0	48.1603	0	0	0	0	4.01336	0	0	0	0	0	0	0	0	0	0	0	0	0	0	0	0	0	0	0
mir-566	CTTGAACCCGGGAGGC	16	Precursor	0	0	0	0	0	0	0	0	0	0	0	0	0	0	0	0	0	34.7451	0	0	124.162	0	0	0	0	0	0	0	0	0	0	8.82817
mir-566	GAACCCGGGAGGCGAAGG	18	Precursor	0	0	0	0	0	0	0	0	0	0	7.64351	0	0.636959	0	0	0	0	0	0	0	0	0	0	0	0	0	0	0	0	0	0	0
mir-566	GAATCGCTTGAACCCGGG	18	Precursor	0	0	0	0	31.9428	0	0	0	0	0	0	0	2.6619	0	0	0	0	34.7451	0	0	0	0	8.92777	0	0	0	0	0	0	0	0	2.42627
mir-566	GAATCGCTTGAACCCGGGAGGC	22	Precursor	0	0	0	0	0	0	20.8275	0	0	0	0	0	1.73562	0	0	0	0	0	0	0	0	0	0	0	0	0	0	0	0	0	0	0
mir-566	GCTTGAACCCGGGAGGC	17	Precursor	21.7491	0	0	0	0	38.0512	0	0	0	0	0	0	4.98335	0	0	0	0	0	0	0	0	0	8.92777	0	0	0	0	0	0	0	0	0.495987
mir-566	GGCGTGGTGGCGGGCGCC	18	Precursor	0	0	0	0	0	0	0	0	0	0	0	0	0	0	0	0	0	0	0	0	0	0	0	0	0	0	0	0	0	60.31	0	3.35056
mir-5589	GGCTGGGTGCTCTTGTGCAGT	21	Mature 5'	0	0	0	0	0	0	0	0	0	0	0	0	0	85.2588	0	138.812	20.4445	0	0	0	0	0	35.7111	47.4901	0	0	27.6575	32.5034	0	0	22.3614	22.791
mir-5589	TGCACATGGCAACCTAGCTCC	21	Mature 3' sub	0	0	0	0	0	0	0	0	16.6625	0	0	0	1.38854	0	0	0	10.2222	0	0	0	0	0	17.8555	0	0	0	13.8288	32.5034	0	0	0	4.13389
mir-5588	ACTGGCATTAGTGGGACTTT	20	Mature 5' sub	0	0	0	0	0	0	0	0	0	0	0	0	0	0	0	0	0	0	0	0	0	0	0	0	0	0	13.8288	0	0	0	0	0.768265
mir-5588	TAAAAGTCCCACTAATGCCAG	21	Mature 3' sub/super	0	0	0	0	0	0	0	0	0	0	0	0	0	0	0	0	0	0	0	0	0	0	0	0	0	0	0	0	0	0	22.3614	1.2423
mir-5587	AGCCCCGGGCAGTGTGATCA	20	Mature 3' sub/super	0	0	0	0	0	0	0	0	0	0	0	0	0	0	0	0	0	0	0	0	0	0	8.92777	0	0	0	0	0	0	0	0	0.495987
mir-5583-1//mir-5583-2	AAACTAATATACCCATATTCT	21	Mature 5' sub	0	0	0	0	0	0	0	0	0	0	0	0	0	0	0	0	0	0	0	0	0	0	0	0	0	4.98922	0	0	0	0	0	0.277179
mir-5582	TTAAAACTTTAAGTGTGCCT	20	Mature 3' sub/super	0	0	0	0	0	0	0	0	0	0	0	0	0	0	0	0	0	0	0	0	0	0	0	0	12.9067	0	0	0	0	0	0	0.71704
mir-5581	TTCCATGCCTCCTAGAAGTT	20	Mature 3' sub	0	0	0	0	0	0	0	0	0	0	7.64351	0	0.636959	0	0	0	0	0	0	0	0	0	0	0	12.9067	0	0	0	0	0	0	0.71704
mir-5581	TTCCATGCCTCCTAGAAGTTC	21	Mature 3' sub	0	0	0	0	0	0	10.4137	0	0	0	0	0	0.867811	0	0	0	0	0	0	0	0	0	17.8555	0	0	0	0	0	15.2439	0	0	1.83886
mir-558	GTGTGTGTGTGTGTGTGT	18	Precursor	0	0	0	0	0	7.61023	0	0	0	0	0	0	0.634186	0	0	0	0	69.4903	0	0	0	0	0	0	0	0	0	0	0	0	0	3.86057
mir-558	GTGTGTGTGTGTGTGTGTG	19	Precursor	0	0	0	0	31.9428	15.2205	10.4137	0	0	0	0	0	4.79808	0	0	0	0	0	0	0	0	9.95451	0	0	0	0	0	0	0	0	0	0.553028
mir-558	TGTGTGTGTGTGTGTG	16	Precursor	0	0	0	0	0	7.61023	0	0	0	0	0	0	0.634186	0	0	0	0	0	0	0	0	0	0	0	0	0	0	0	0	0	0	0
mir-558	TGTGTGTGTGTGTGTGG	17	Precursor	0	0	0	0	0	0	0	0	0	0	0	0	0	0	0	0	0	0	0	0	0	0	0	0	0	0	13.8288	0	0	0	0	0.768265
mir-558	TGTGTGTGTGTGTGTGT	17	Precursor	0	0	68.4556	0	0	0	0	0	0	0	0	0	5.70464	0	0	0	0	0	0	0	0	0	0	0	0	0	0	0	0	0	0	0
mir-558	TGTGTGTGTGTGTGTGTG	18	Precursor	0	0	0	38.8818	0	0	0	0	0	0	0	0	3.24015	0	0	0	0	0	0	0	0	0	0	0	0	0	0	0	0	0	0	0
mir-558	TGTGTGTGTGTGTGTGTGG	19	Precursor	0	0	0	0	0	0	0	0	0	0	0	0	0	0	0	0	0	34.7451	0	0	0	0	0	0	0	0	0	0	0	0	0	1.93029
mir-5571	AAGCAATTCTCAAAGGAGCC	20	Mature 5' sub/super	0	0	0	38.8818	0	0	0	0	0	0	0	0	3.24015	0	0	0	0	0	0	0	0	0	0	0	0	0	0	0	0	0	0	0
mir-5571	AAGCAATTCTCAAAGGAGCCTCCCAGG	27	Mature 5' super	0	0	0	0	0	0	0	0	0	0	0	0	0	0	0	0	0	0	0	0	0	0	0	0	0	0	0	0	15.2439	0	0	0.846883
mir-556	ATATTACCATTAGCTCATCTT	21	Mature 3' sub	0	0	0	0	0	0	0	0	0	0	0	7.43135	0.619279	0	0	0	0	0	0	0	0	0	0	0	0	0	0	0	0	0	0	0
mir-556	GATGAGCTCATTGTAATATGA	21	Mature 5' sub	0	0	0	0	0	0	0	0	0	0	0	0	0	0	0	0	0	0	0	0	0	0	0	0	0	0	0	0	7.62195	0	0	0.423442
mir-551b	GCGACCCATACTTGGTTTCAG	21	Mature 3'	0	0	0	0	63.8855	7.61023	0	0	16.6625	0	7.64351	14.8627	9.22204	0	0	0	10.2222	0	0	0	124.162	0	26.7833	0	12.9067	0	0	0	0	0	0	9.67079
mir-551a	GCGACCCACTCTTGGTTTCCA	21	Mature 3'	43.4981	0	0	38.8818	31.9428	7.61023	20.8275	0	233.275	0	7.64351	7.43135	32.5925	0	84.122	0	102.222	0	0	43.2358	124.162	9.95451	17.8555	0	12.9067	9.97845	69.1439	65.0068	60.9756	0	44.7227	35.7937
mir-551a	CGACCCACTCTTGGTTTCCA	20	Mature 3' sub	0	0	0	0	0	0	0	0	0	0	0	0	0	0	0	0	0	0	0	0	0	0	0	0	12.9067	0	0	0	0	0	0	0.71704
mir-551a	GCGACCCACTCTTGGTTTC	19	Mature 3' sub	0	0	0	0	0	7.61023	0	0	0	0	0	0	0.634186	0	0	0	0	0	0	0	0	0	0	0	0	0	0	0	0	0	0	0
mir-551a	GCGACCCACTCTTGGTTTCC	20	Mature 3' sub	0	0	0	0	0	7.61023	10.4137	0	99.975	0	0	0	9.83325	0	42.061	138.812	10.2222	0	0	0	0	0	17.8555	47.4901	25.8134	9.97845	0	32.5034	45.7317	120.62	44.7227	29.7672
mir-550b-1//mir-550b-2	TGTGCCTGAGGGAGTAAGACAC	22	Mature 5' sub/super	0	0	0	0	0	0	0	0	0	0	0	0	0	0	0	0	10.2222	0	0	0	0	0	0	0	0	0	0	0	0	0	0	0.567902
mir-550a-3	AGTGCCTGAGGGAGTAAGAG	20	Mature 5'	21.7491	0	0	0	31.9428	7.61023	0	96.3206	0	78.5947	15.287	7.43135	21.578	0	0	0	0	0	0	0	0	0	0	23.7451	0	4.98922	13.8288	0	7.62195	0	0	2.78806
mir-550a-3	AGTGCCTGAGGGAGTAAGAGT	21	Mature 5' super	0	0	0	0	0	0	0	0	0	0	0	0	0	0	0	138.812	10.2222	0	0	0	0	0	8.92777	0	25.8134	0	13.8288	0	0	0	0	10.978
mir-550a-3	GTGCCTGAGGGAGTAAGAGTCC	22	Mature 5' sub/super	0	0	0	0	0	0	0	0	0	0	0	0	0	0	0	0	0	0	0	0	0	0	0	0	0	0	0	0	7.62195	0	0	0.423442
mir-550a-3	TGCCTGAGGGAGTAAGAGTCC	21	Mature 5' sub/super	0	0	0	0	0	0	0	0	0	0	0	0	0	0	0	0	0	0	0	0	0	0	0	0	0	0	0	0	0	0	22.3614	1.2423
mir-550a-1//mir-550a-2//mir-550a-3	TGTCTTACTCCCTCAGGCACAT	22	Mature 3'	0	0	68.4556	0	0	7.61023	20.8275	0	33.325	0	0	7.43135	11.4708	0	0	0	10.2222	0	93.7295	0	0	0	0	23.7451	0	4.98922	13.8288	0	30.4878	0	22.3614	11.0758
mir-550a-1//mir-550a-2//mir-550a-3	GTCTTACTCCCTCAGGCA	18	Mature 3' sub	0	0	0	0	0	0	0	0	0	0	0	0	0	0	0	0	0	34.7451	0	0	0	0	0	0	0	0	0	0	0	0	0	1.93029
mir-550a-1//mir-550a-2//mir-550a-3	GTCTTACTCCCTCAGGCAC	19	Mature 3' sub	21.7491	0	0	0	0	7.61023	0	0	0	0	0	0	2.44661	0	0	0	0	0	0	0	0	9.95451	0	0	0	0	0	0	0	0	0	0.553028
mir-550a-1//mir-550a-2//mir-550a-3	GTCTTACTCCCTCAGGCACA	20	Mature 3' sub	21.7491	0	0	0	0	68.4921	52.0687	0	16.6625	19.6487	7.64351	29.7254	17.9992	0	0	138.812	10.2222	0	0	43.2358	0	19.909	0	0	12.9067	14.9677	13.8288	0	22.8659	0	22.3614	16.6172
mir-550a-1//mir-550a-2//mir-550a-3	GTCTTACTCCCTCAGGCACAT	21	Mature 3' sub	43.4981	0	0	77.7635	0	7.61023	10.4137	0	33.325	0	22.9305	0	16.2951	0	0	0	10.2222	0	0	0	0	9.95451	0	0	0	4.98922	0	0	22.8659	0	0	2.66843
mir-550a-1//mir-550a-2//mir-550a-3	GTGTCTTACTCCCTCAGGCA	20	Mature 3' sub/super	0	0	0	0	0	7.61023	0	0	0	0	0	0	0.634186	0	0	0	0	0	0	0	0	0	0	0	0	0	0	0	0	0	0	0
mir-550a-1//mir-550a-2//mir-550a-3	GTGTCTTACTCCCTCAGGCACA	22	Mature 3' sub/super	0	0	0	0	0	0	0	0	0	0	0	0	0	0	0	0	0	0	0	0	0	9.95451	0	0	0	0	0	0	0	0	0	0.553028
mir-550a-1//mir-550a-2//mir-550a-3	TCTTACTCCCTCAGGCACA	19	Mature 3' sub	0	0	0	0	0	7.61023	0	0	0	0	0	0	0.634186	0	0	0	0	0	0	0	0	0	0	0	0	0	0	0	0	0	0	0
mir-550a-1//mir-550a-2//mir-550a-3	TCTTACTCCCTCAGGCACAT	20	Mature 3' sub	0	0	0	0	0	0	10.4137	0	0	0	0	0	0.867811	0	0	0	0	0	0	0	0	0	0	0	0	0	0	0	0	0	0	0
mir-550a-1//mir-550a-2//mir-550a-3	TGCCTGAGGGAGTAAGAG	18	Mature 5' sub	0	0	0	0	0	0	0	0	0	0	0	0	0	0	0	0	0	0	0	0	0	0	0	0	0	4.98922	0	0	0	0	0	0.277179
mir-550a-1//mir-550a-2//mir-550a-3	TGTCTTACTCCCTCAGGCA	19	Mature 3' sub	21.7491	0	0	38.8818	31.9428	0	41.655	48.1603	16.6625	0	38.2175	7.43135	20.3917	0	0	0	0	34.7451	0	43.2358	0	9.95451	0	0	0	29.9353	55.3151	0	38.1098	60.31	0	15.0892
mir-550a-1//mir-550a-2//mir-550a-3	TGTCTTACTCCCTCAGGCAC	20	Mature 3' sub	43.4981	0	68.4556	0	0	0	41.655	48.1603	16.6625	19.6487	53.5045	14.8627	25.5373	0	0	0	0	0	0	0	0	49.7725	17.8555	23.7451	0	14.9677	69.1439	0	15.2439	0	0	10.596
mir-550a-1//mir-550a-2//mir-550a-3	TGTCTTACTCCCTCAGGCACA	21	Mature 3' sub	86.9962	250.799	273.823	38.8818	63.8855	121.764	62.4824	144.481	116.638	117.892	206.375	81.7449	130.48	0	84.122	0	81.7779	34.7451	187.459	43.2358	0	19.909	53.5666	23.7451	0	119.741	41.4863	32.5034	83.8415	0	0	44.7852
mir-550a-1//mir-550a-2	AGTGCCTGAGGGAGTAAGAGC	21	Mature 5' sub	21.7491	0	0	0	0	0	0	0	116.638	0	15.287	29.7254	15.2832	0	0	0	0	0	0	0	0	0	0	47.4901	12.9067	0	13.8288	0	22.8659	0	0	5.39397
mir-550a-1//mir-550a-2	AGTGCCTGAGGGAGTAAGAGCC	22	Mature 5' sub	0	0	0	0	0	7.61023	10.4137	0	0	0	0	0	1.502	0	0	0	0	0	0	0	0	0	0	0	0	0	0	0	0	0	0	0
mir-550a-1//mir-550a-2	GTGCCTGAGGGAGTAAGAGC	20	Mature 5' sub	0	0	0	0	0	7.61023	0	0	0	0	0	0	0.634186	0	0	0	0	0	0	0	0	0	0	0	0	0	0	0	0	0	0	0
mir-550a-1//mir-550a-2	TGCCTGAGGGAGTAAGAGCC	20	Mature 5' sub	0	0	0	0	0	0	0	0	0	0	0	0	0	0	0	0	0	0	0	0	0	0	0	0	0	0	13.8288	0	0	0	0	0.768265
mir-550a-1//mir-550a-2	TGCCTGAGGGAGTAAGAGCCC	21	Mature 5' sub	0	0	0	0	0	0	0	0	0	0	0	0	0	0	0	0	0	0	0	0	0	0	0	0	0	0	13.8288	0	0	0	0	0.768265
mir-548w//mir-548ak	AAAAGTAACTGCGGTTTTTG	20	Mature 5' sub	0	0	0	0	0	0	0	0	0	19.6487	0	0	1.63739	0	0	0	0	0	0	0	0	0	0	0	0	0	0	0	0	0	0	0
mir-548w//mir-548ak	CAAAAGTAACTGCGGTTTTTG	21	Mature 5' sub/super	0	0	0	0	0	0	0	0	0	0	0	0	0	0	0	0	10.2222	0	0	0	0	0	0	23.7451	0	0	0	0	0	0	0	1.88707
mir-548w	AAAAGTAACTGCGGTTTTTGC	21	Mature 5' sub	0	0	0	0	0	0	0	0	0	0	0	0	0	0	0	0	0	0	0	0	0	0	8.92777	0	12.9067	0	13.8288	0	7.62195	0	0	2.40473
mir-548w	TGGTGCAAAAGTAACTGCGGTT	22	Precursor	0	0	0	0	0	0	0	0	0	0	0	0	0	0	0	0	0	0	0	0	0	0	0	0	0	4.98922	0	0	0	0	0	0.277179
mir-548v	AAGCTACAGTTACTTTTGCACCA	23	Mature 3' super	0	0	0	0	31.9428	0	0	0	0	0	0	0	2.6619	0	0	0	0	0	0	0	0	0	0	0	0	0	0	0	0	0	0	0
mir-548v	GAGCAAAAGTAATTGCGGT	19	Precursor	0	0	0	0	0	0	10.4137	0	0	0	0	0	0.867811	0	0	0	0	0	0	0	0	0	0	0	0	0	0	0	0	0	0	0
mir-548v	GAGCAAAAGTAATTGCGGTTT	21	Precursor	0	0	0	0	0	0	0	0	0	0	0	0	0	0	0	0	0	0	93.7295	0	0	0	17.8555	0	0	0	0	0	7.62195	0	0	6.62261
mir-548t//mir-548aa-1//mir-548aa-2	AAAAACCACAATTACTTTTG	20	Mature 3' sub	0	0	68.4556	0	0	0	0	0	0	0	0	0	5.70464	0	0	0	0	0	0	0	0	0	0	0	12.9067	0	0	0	0	0	0	0.71704
mir-548t//mir-548aa-1//mir-548aa-2	AAAAACCACAATTACTTTTGC	21	Mature 3' sub	0	0	0	0	0	0	0	0	0	0	0	7.43135	0.619279	0	0	0	10.2222	0	0	0	0	9.95451	0	0	0	0	0	0	0	0	22.3614	2.36323
mir-548t//mir-548aa-1//mir-548aa-2	AAAACCACAATTACTTTTG	19	Mature 3' sub	0	0	0	0	0	0	0	0	0	0	0	0	0	0	0	0	0	0	0	0	0	0	8.92777	0	0	0	0	0	0	0	0	0.495987
mir-548t//mir-548aa-1//mir-548aa-2	AAAACCACAATTACTTTTGCA	21	Mature 3' sub	0	0	0	0	31.9428	0	0	0	0	0	0	0	2.6619	0	0	0	0	0	0	0	0	0	0	0	0	0	0	0	0	0	0	0
mir-548t//mir-548aa-1//mir-548aa-2	AACCACAATTACTTTTGCA	19	Mature 3' sub	0	0	0	0	0	0	0	0	0	0	7.64351	0	0.636959	0	0	0	0	0	0	0	0	0	0	0	0	0	0	0	0	0	0	0
mir-548t//mir-548aa-1//mir-548aa-2	AACCACAATTACTTTTGCAC	20	Mature 3' sub	0	0	0	0	0	0	0	0	0	0	7.64351	0	0.636959	0	0	0	0	0	0	0	0	0	0	0	0	0	0	0	0	0	0	0
mir-548t//mir-548aa-1//mir-548aa-2	AACCACAATTACTTTTGCACC	21	Mature 3' sub	0	0	0	0	0	7.61023	0	0	0	0	0	0	0.634186	0	0	0	0	0	0	0	0	0	0	0	0	0	0	0	0	0	0	0
mir-548t//mir-548aa-1//mir-548aa-2	AACCACAATTACTTTTGCACCAA	23	Mature 3' sub/super	0	0	0	0	0	0	0	0	0	0	0	0	0	0	0	0	10.2222	0	0	0	0	0	0	0	0	0	0	0	0	0	0	0.567902
mir-548t//mir-548aa-1//mir-548aa-2	ACCACAATTACTTTTGCAC	19	Mature 3' sub	0	0	0	0	0	0	0	0	0	0	7.64351	0	0.636959	0	0	0	0	0	0	0	0	0	0	0	0	0	0	0	0	0	0	0
mir-548t//mir-548aa-1//mir-548aa-2	ACCACAATTACTTTTGCACC	20	Mature 3' sub	0	0	0	0	0	0	0	0	0	0	0	0	0	0	0	0	0	0	0	0	0	0	0	0	0	0	0	0	7.62195	0	0	0.423442
mir-548t//mir-548aa-1//mir-548aa-2	ACCACAATTACTTTTGCACCA	21	Mature 3' sub	0	0	0	0	0	15.2205	0	0	16.6625	0	7.64351	0	3.29387	0	0	0	0	0	0	0	0	0	0	0	0	0	0	0	7.62195	0	0	0.423442
mir-548t//mir-548aa-1//mir-548aa-2	ACCACAATTACTTTTGCACCAA	22	Mature 3' sub/super	0	0	0	0	0	0	0	0	0	0	0	0	0	0	0	0	0	0	0	0	0	0	0	0	0	0	0	0	7.62195	0	0	0.423442
mir-548t//mir-548aa-1//mir-548aa-2	CAAAAACCACAATTACTTTTG	21	Mature 3' sub/super	0	0	0	0	0	0	0	0	0	0	0	0	0	0	0	0	0	0	0	0	0	9.95451	8.92777	0	0	0	0	0	0	0	0	1.04902
mir-548t//mir-548aa-1//mir-548aa-2	CAAAAACCACAATTACTTTTGC	22	Mature 3' sub/super	0	0	0	0	0	7.61023	0	0	0	0	0	0	0.634186	0	0	0	10.2222	0	0	0	0	0	0	0	12.9067	0	0	0	0	0	0	1.28494
mir-548t//mir-548aa-1//mir-548aa-2	CCACAATTACTTTTGCACCAACCT	24	Mature 3' sub/super	0	0	0	0	0	0	0	0	0	0	0	0	0	0	0	0	0	0	0	0	0	0	0	0	0	0	0	32.5034	0	0	0	1.80575
mir-548q	AAAAGTAATGGCGGTTTTTG	20	Precursor	0	0	0	0	0	7.61023	0	0	0	0	0	0	0.634186	0	0	0	0	0	0	0	0	0	0	0	0	0	0	0	0	0	0	0
mir-548q	CTGGTGCAAAAGTAATGGCGGT	22	Mature 5' sub/super	0	0	0	0	0	0	0	0	16.6625	0	0	0	1.38854	0	0	0	0	0	0	0	0	0	0	0	0	0	13.8288	0	0	0	0	0.768265
mir-548q	CTGGTGCAAAAGTAATGGCGGTT	23	Mature 5' sub/super	0	0	0	0	0	0	0	0	0	0	0	0	0	0	0	0	0	0	0	0	0	0	0	0	0	4.98922	0	0	0	0	0	0.277179
mir-548q	GCTGGTGCAAAAGTAATGGCGGT	23	Mature 5' super	0	0	0	0	0	7.61023	0	48.1603	0	0	7.64351	0	5.2845	0	0	0	0	0	0	0	0	9.95451	0	0	0	4.98922	0	0	7.62195	0	0	1.25365
mir-548q	GGTGCAAAAGTAATGGCGGT	20	Mature 5' sub/super	0	0	0	0	0	0	0	0	0	0	0	0	0	0	0	0	0	0	0	0	0	0	0	0	0	0	0	0	7.62195	0	0	0.423442
mir-548q	GGTGCAAAAGTAATGGCGGTTT	22	Mature 5' sub/super	0	0	0	0	0	0	0	0	0	0	0	0	0	0	0	0	0	0	0	0	0	0	0	0	0	0	13.8288	0	0	0	0	0.768265
mir-548q	GTGCAAAAGTAATGGCGGTT	20	Mature 5' sub/super	0	0	0	0	0	7.61023	0	0	0	0	0	0	0.634186	0	0	0	0	0	0	0	0	0	0	0	0	0	0	0	0	0	0	0
mir-548q	TGCAAAAGTAATGGCGGTTT	20	Mature 5' sub/super	0	0	0	0	0	0	0	0	0	0	0	0	0	0	0	0	0	0	0	0	0	9.95451	0	0	0	0	0	0	0	0	0	0.553028
mir-548q	TGCAAAAGTAATGGCGGTTTTT	22	Mature 5' sub/super	0	0	0	0	0	0	0	0	0	0	0	0	0	0	0	0	0	0	0	0	0	0	0	0	0	9.97845	0	0	0	0	0	0.554358
mir-548q	TGGTGCAAAAGTAATGGCGGTT	22	Mature 5' sub/super	0	0	0	0	0	0	10.4137	0	0	0	0	0	0.867811	0	0	0	0	34.7451	0	0	0	0	8.92777	0	0	0	0	0	0	0	0	2.42627
mir-548q	TGGTGCAAAAGTAATGGCGGTTT	23	Mature 5' sub/super	0	0	0	0	0	0	20.8275	0	0	0	0	0	1.73562	0	0	0	0	0	0	0	0	0	0	0	0	0	0	0	7.62195	0	0	0.423442
mir-548o//mir-548o-2	CCAAAACTGCAGTTACTTTTGC	22	Mature 3'	0	0	0	0	0	0	0	0	0	0	0	0	0	0	0	0	10.2222	0	0	0	0	0	0	0	0	0	0	0	0	0	0	0.567902
mir-548o//mir-548o-2	CCAAAACTGCAGTTACTTTTG	21	Mature 3' sub	0	0	0	0	0	0	0	0	0	0	0	0	0	0	0	0	10.2222	0	0	0	0	0	0	0	0	0	0	0	0	0	0	0.567902
mir-548l	AAAAGTATTTGCGGGTTTTGT	21	Mature 5' sub	0	0	0	38.8818	0	0	0	0	0	0	0	7.43135	3.85943	0	0	0	0	0	0	0	0	0	0	0	0	0	0	0	0	0	0	0
mir-548k	AAAAGTACTTGCGGATTTTG	20	Mature 5' sub	0	0	0	0	0	0	0	0	0	0	7.64351	0	0.636959	0	0	0	0	0	0	0	0	0	0	0	0	0	0	0	0	0	0	0
mir-548j	AAAAGTAATTGCGGTCTTTGG	21	Mature 5' sub	0	0	0	0	0	7.61023	0	0	0	0	0	0	0.634186	85.2588	0	0	0	0	0	0	0	0	0	0	0	0	0	0	0	0	0	4.7366
mir-548j	AAAAGTAATTGCGGTCTTTGGT	22	Mature 5'	0	0	0	0	0	0	0	0	0	0	0	7.43135	0.619279	0	0	0	0	0	0	0	0	0	0	0	0	0	0	0	0	0	0	0
mir-548j	CAAAAGTAATTGCGGTCTTTGG	22	Mature 5' sub/super	0	0	0	0	0	0	0	0	0	0	0	0	0	0	0	0	0	0	0	0	0	0	0	0	0	0	13.8288	0	0	0	0	0.768265
mir-548j	CAAAAGTAATTGCGGTCTTTGGT	23	Mature 5' super	0	0	0	0	0	0	0	96.3206	0	0	0	0	8.02671	0	0	0	0	0	0	0	0	0	0	0	0	0	0	0	0	0	0	0
mir-548j	GCTGGTGCAAAAGTAATTGCGGT	23	Precursor	0	0	0	0	0	0	0	0	0	0	0	0	0	0	0	0	0	34.7451	93.7295	0	0	0	0	0	0	0	0	0	0	0	0	7.13748
mir-548h-4//mir-548z	AAACCGCAATTACTTTTGCACCAAC	25	Mature 3' sub/super	0	0	0	0	0	0	0	0	0	0	0	0	0	0	0	0	0	0	0	0	0	0	0	0	0	4.98922	0	0	0	0	0	0.277179
mir-548f-2//mir-548f-3//mir-548n//mir-548h-2//mir-548h-3//mir-548h-4//mir-548z//mir-548aa-1//mir-548aa-2	AATTACTTTTGCACCAACCTAA	22	Precursor	0	0	0	0	0	0	0	0	0	0	0	0	0	0	0	0	0	0	0	0	0	0	0	0	0	0	0	0	0	60.31	0	3.35056
mir-548f-2//mir-548f-3//mir-548h-2//mir-548h-4//mir-548z//mir-548aa-1	TTACTTTTGCACCAACCTAAT	21	Precursor	0	0	0	0	0	0	0	0	0	0	0	0	0	0	0	0	10.2222	0	0	0	0	0	0	0	0	0	0	0	0	0	0	0.567902
mir-548f-2//mir-548f-3	CAAAAACTGTAATTACTTTTGC	22	Mature 3' super	0	0	0	0	0	0	0	0	0	0	0	0	0	0	0	0	10.2222	0	0	0	0	0	0	0	0	0	0	0	7.62195	0	0	0.991343
mir-548f-1//mir-548f-2//mir-548f-3//mir-548f-4	CAAAAACTGTAATTACTTTTG	21	Mature 3' super	0	0	0	0	0	0	0	0	0	0	0	0	0	0	0	0	0	0	0	0	0	0	0	0	0	0	0	0	0	0	22.3614	1.2423
mir-548e	AAAAACTGAGACTACTTTTGC	21	Mature 3' sub	0	0	0	0	0	0	0	0	0	0	0	0	0	0	0	0	0	0	93.7295	0	0	0	0	0	12.9067	0	0	0	7.62195	0	0	6.34768
mir-548e	AAAACTGAGACTACTTTTGC	20	Mature 3' sub	0	0	0	0	0	0	0	0	0	0	0	7.43135	0.619279	0	0	0	0	34.7451	0	0	0	0	0	0	0	0	0	0	0	0	0	1.93029
mir-548e	AAAACTGAGACTACTTTTGCA	21	Mature 3' sub	0	0	0	0	0	0	0	0	0	0	0	0	0	0	0	0	0	0	0	0	0	0	8.92777	0	0	0	0	0	0	0	0	0.495987
mir-548e	AAAAGCAATCGCGGTTTTTG	20	Mature 5' sub	0	0	0	0	0	7.61023	0	0	0	0	0	0	0.634186	0	0	0	0	0	0	0	0	9.95451	0	0	0	0	0	0	0	0	0	0.553028
mir-548e	AAAAACTGAGACTACTTTTGCA	22	Mature 3'	0	0	0	0	0	0	0	0	0	0	0	0	0	0	0	0	0	0	0	0	0	0	8.92777	0	0	0	0	0	0	0	0	0.495987
mir-548e	CAAAAGCAATCGCGGTTTTTGC	22	Mature 5'	0	0	0	0	0	0	0	0	0	0	0	0	0	0	0	0	0	0	0	0	0	0	0	23.7451	0	0	0	0	0	0	0	1.31917
mir-548e	CAAAAACTGAGACTACTTTTG	21	Mature 3' sub/super	0	0	0	0	0	0	0	0	0	0	7.64351	0	0.636959	0	0	0	0	0	0	0	0	0	0	0	0	0	0	0	0	0	0	0
mir-548d-1//mir-548d-2//mir-548ad//mir-548ay	TGGTGCAAAAGTAATTGTGGTT	22	Precursor	0	0	0	0	0	0	0	0	0	0	0	0	0	0	0	0	0	0	0	0	0	0	0	0	0	0	0	0	0	0	22.3614	1.2423
mir-548d-1//mir-548d-2//mir-548ad//mir-548ae-2//mir-548ay	AAAAGTAATTGTGGTTTTT	19	Mature 5' sub	0	0	0	0	0	0	0	0	0	0	0	0	0	85.2588	0	0	0	0	0	0	0	0	0	0	0	0	0	0	0	0	0	4.7366
mir-548d-1//mir-548d-2//mir-548ad//mir-548ae-2//mir-548ay	GTGCAAAAGTAATTGTGGTTT	21	Mature 5' sub/super	0	0	0	0	0	0	0	0	0	0	0	0	0	0	0	0	0	34.7451	0	0	0	0	0	0	0	0	0	0	0	0	0	1.93029
mir-548d-1//mir-548d-2	AAAAACCACAGTTTCTTTTG	20	Mature 3' sub	0	0	0	0	0	0	0	0	0	0	0	0	0	0	0	0	0	0	0	0	0	0	0	0	0	0	0	0	0	0	22.3614	1.2423
mir-548d-1//mir-548d-2	AAAAACCACAGTTTCTTTTGC	21	Mature 3' sub	0	0	0	0	0	0	0	0	0	0	0	0	0	0	0	0	0	0	0	0	0	9.95451	0	0	0	0	0	32.5034	0	0	0	2.35877
mir-548d-1//mir-548d-2	AAAGTAATTGTGGTTTTTGCC	21	Mature 5' sub	0	0	0	0	0	0	0	0	0	0	0	0	0	0	0	0	0	0	0	0	0	0	0	0	0	0	0	0	7.62195	0	0	0.423442
mir-548d-1//mir-548d-2	CAAAAACCACAGTTTCTTTTGC	22	Mature 3'	0	62.6999	0	0	0	0	0	0	0	0	0	0	5.22499	85.2588	0	0	0	0	0	0	0	0	17.8555	23.7451	0	0	0	0	0	0	0	7.04774
mir-548d-1//mir-548d-2	CAAAAACCACAGTTTCTTTTG	21	Mature 3' sub	0	0	0	0	0	0	0	0	0	0	0	0	0	0	42.061	0	0	0	0	0	0	29.8635	0	0	0	0	0	0	0	0	0	3.99581
mir-548d-1//mir-548d-2	CAAAAACCACAGTTTCTTTTGCA	23	Mature 3' super	0	0	0	0	0	0	0	0	0	0	0	0	0	0	0	0	0	0	0	0	0	0	0	0	0	0	0	0	7.62195	0	0	0.423442
mir-548c//mir-548o-2//mir-548am//mir-548au	AAAAGTAATTGCGGTTTTTG	20	Mature 5' sub	21.7491	0	0	0	0	0	0	0	0	0	7.64351	0	2.44938	0	0	0	0	0	0	0	0	9.95451	0	0	0	0	0	0	7.62195	0	0	0.97647
mir-548c//mir-548o-2//mir-548am	GTGCAAAAGTAATTGCGGTTT	21	Mature 5' sub/super	0	0	0	0	0	0	0	0	0	0	0	0	0	0	0	0	0	0	0	0	0	0	0	0	0	0	0	0	0	0	67.0841	3.72689
mir-548c//mir-548o-2	AAAGTAATTGCGGTTTTTGCCA	22	Mature 5' sub/super	0	0	0	0	0	0	0	0	0	0	0	0	0	0	0	0	0	0	0	0	0	0	0	0	0	0	0	0	0	0	22.3614	1.2423
mir-548c//mir-548d-1//mir-548d-2//mir-548f-1//mir-548f-4//mir-548h-2//mir-548h-3//mir-548h-4//mir-548i-1//mir-548y//mir-548ad//mir-548aj-2	TTAGGTTGGTGCAAAAGTAA	20	Precursor	0	0	0	0	0	0	0	0	0	0	7.64351	0	0.636959	0	0	0	0	0	0	0	0	0	0	0	0	0	0	0	0	0	0	0
mir-548c	AGGTTGGTGCAAAAGTAATTGCGGTTT	27	Precursor	0	0	0	0	0	0	10.4137	0	0	0	0	0	0.867811	0	0	0	0	0	0	0	0	0	0	0	0	0	0	0	0	0	0	0
mir-548b//mir-548d-1//mir-548d-2//mir-548ad//mir-548ae-2//mir-548ay	AAAAGTAATTGTGGTTTT	18	Mature 5' sub	0	0	0	0	0	0	0	0	0	0	0	0	0	0	0	0	0	0	0	0	0	0	0	0	0	0	0	65.0068	0	0	22.3614	4.85379
mir-548b//mir-548d-1//mir-548d-2//mir-548ad//mir-548ae-2//mir-548ay	CAAAAGTAATTGTGGTTTT	19	Mature 5' sub/super	0	0	0	0	0	0	0	0	0	0	0	0	0	0	0	0	0	0	0	0	0	0	8.92777	0	0	0	0	0	0	0	0	0.495987
mir-548b	AAAAGTAATTGTGGTTTTG	19	Mature 5' sub	0	0	0	0	0	0	0	0	0	0	7.64351	14.8627	1.87552	0	0	0	0	0	0	0	0	9.95451	0	0	0	4.98922	0	0	0	0	0	0.830207
mir-548b	AAAGTAATTGTGGTTTTG	18	Mature 5' sub	0	0	0	0	0	0	0	0	0	0	0	0	0	0	0	0	0	34.7451	0	0	0	0	0	0	0	0	0	0	0	0	0	1.93029
mir-548b	CAAGAACCTCAGTTGCTTTTGT	22	Mature 3'	0	0	0	0	0	7.61023	0	0	16.6625	0	0	0	2.02273	85.2588	0	0	0	0	0	0	0	0	17.8555	23.7451	12.9067	4.98922	0	0	0	0	0	8.04196
mir-548b	CAAAAGTAATTGTGGTTTTG	20	Mature 5' sub/super	0	0	0	0	0	0	0	0	0	0	0	14.8627	1.23856	0	0	0	0	0	0	0	0	0	0	0	0	0	0	0	7.62195	0	0	0.423442
mir-548ay	AAAAGTAATTGTGGTTTTTGC	21	Mature 5'	21.7491	0	0	0	0	7.61023	0	0	0	0	0	0	2.44661	0	0	0	0	0	0	0	0	0	8.92777	0	0	0	27.6575	0	0	0	0	2.03252
mir-548ax	AGAAGTAATTGCGGTTTTGCC	21	Mature 5' sub	0	0	0	0	0	7.61023	0	0	0	0	0	0	0.634186	0	0	0	0	0	0	0	0	0	0	0	0	0	0	0	0	0	0	0
mir-548ax	AGAAGTAATTGCGGTTTTGCCA	22	Mature 5'	0	0	0	0	0	0	0	0	0	0	0	0	0	0	0	0	0	0	0	0	0	0	8.92777	0	0	0	0	0	0	0	0	0.495987
mir-548ax	CAAAAACCGTAATTACTTTTGT	22	Precursor	0	62.6999	0	0	0	7.61023	0	0	0	19.6487	0	0	7.49656	0	0	0	0	0	0	0	0	0	0	0	0	0	0	0	0	0	0	0
mir-548aw	GTCGGTGCAAAAGTCATCACGGT	23	Mature 5' sub/super	0	0	0	0	0	0	0	0	0	0	7.64351	0	0.636959	0	0	0	0	0	0	0	0	0	0	0	0	0	0	0	0	0	0	0
mir-548aw	GTGCAAAAGTCATCACGGTTT	21	Mature 5' super	0	0	0	0	0	0	10.4137	0	0	0	0	0	0.867811	0	0	0	0	34.7451	0	0	0	0	0	0	0	0	0	0	0	0	0	1.93029
mir-548at	AAAAGTTATTGCGGTTTTG	19	Mature 5' sub	0	0	0	0	0	0	0	0	0	0	0	0	0	0	0	0	0	0	0	43.2358	0	0	0	0	0	0	0	0	0	0	0	2.40199
mir-548at	AAAAGTTATTGCGGTTTTGG	20	Mature 5' sub	0	0	0	0	0	0	0	0	0	0	0	0	0	0	0	0	0	0	0	0	0	0	0	0	0	4.98922	0	0	0	0	0	0.277179
mir-548at	AAGTTATTGCGGTTTTGGCT	20	Mature 5' sub	0	0	0	0	0	0	0	0	16.6625	0	0	0	1.38854	0	0	0	0	0	0	0	0	0	0	0	0	0	0	0	0	0	0	0
mir-548aq	CAAAAACTGCAATTACTTTTGC	22	Mature 3'	0	0	0	0	0	0	0	0	0	0	0	0	0	0	0	0	0	0	0	0	0	0	0	0	0	0	13.8288	0	0	60.31	0	4.11882
mir-548al	AAAAGTAATTGCTGTTTTTGC	21	Precursor	0	0	0	0	0	0	0	0	0	0	0	0	0	0	0	138.812	0	0	0	0	0	0	0	0	0	0	0	0	0	0	0	7.71177
mir-548al	CGGTGCAAAAGTAATTGCTGTTT	23	Precursor	0	0	0	0	0	0	0	0	0	0	7.64351	0	0.636959	0	0	0	0	0	0	0	0	0	0	0	0	0	0	0	0	0	0	0
mir-548al	GCAAAAACGGCAATGACTTTTG	22	Mature 3' sub/super	0	0	0	0	0	0	0	0	0	0	0	0	0	0	0	0	0	0	0	0	0	9.95451	0	0	0	0	0	0	0	0	0	0.553028
mir-548al	GTAATGGCAAAAACGGCAATGA	22	Precursor	0	0	0	0	0	7.61023	0	0	0	0	0	0	0.634186	0	0	0	0	0	0	0	0	0	0	0	0	4.98922	0	0	0	0	0	0.277179
mir-548ah	AAAAGTGATTGCAGTGTTTGCCA	23	Mature 5' super	0	0	0	0	0	0	0	0	0	0	0	0	0	0	0	0	0	0	0	0	0	0	0	0	12.9067	0	0	0	0	0	0	0.71704
mir-548ah	CAAAAACTGCAGTTACTTTTGC	22	Mature 3'	0	0	0	0	0	0	0	0	0	0	0	0	0	0	42.061	0	0	0	0	0	0	0	0	0	0	0	0	0	0	0	0	2.33672
mir-548ag-2	CAAGAACCTCAATTACCTTTGC	22	Precursor	0	0	0	0	0	0	0	0	0	0	0	0	0	0	0	0	0	0	0	0	0	0	0	0	0	4.98922	0	0	0	0	0	0.277179
mir-548ad//mir-548ae-2	AAAAGTAATTGTGGTTTTTG	20	Mature 5'	0	0	68.4556	0	31.9428	7.61023	0	0	0	157.189	61.1481	22.2941	29.0533	0	0	0	30.6667	0	0	0	0	39.818	17.8555	0	0	4.98922	0	0	38.1098	0	22.3614	8.54448
mir-548ad//mir-548ae-2	CAAAAGTAATTGTGGTTTTTG	21	Mature 5' super	0	0	0	0	0	0	0	0	0	0	0	0	0	0	0	0	0	34.7451	0	0	0	0	0	0	0	0	0	0	0	0	0	1.93029
mir-548ad	AAAAGTAATTGTGGTTTTTGA	21	Mature 5' super	0	0	0	0	0	0	0	0	0	0	7.64351	0	0.636959	0	0	0	0	0	0	0	0	0	0	0	0	0	0	0	0	0	0	0
mir-548ac	AAAAACCGGCAATTACTTTTG	21	Mature 3' sub	0	0	0	0	0	0	0	0	0	19.6487	0	0	1.63739	0	0	0	0	0	0	0	0	0	0	0	0	0	0	0	0	0	0	0
mir-548aa-2	AATTACTTTTGCACCAACCTAAAT	24	Precursor	0	0	0	0	0	0	0	0	0	0	0	0	0	0	0	0	0	0	0	0	0	0	0	23.7451	0	0	0	0	0	0	0	1.31917
mir-548a-1//mir-548a-2//mir-548a-3	CAAAACTGGCAATTACTTTTG	21	Mature 3' sub	0	0	0	0	0	22.8307	0	0	0	0	0	0	1.90256	0	0	0	0	0	0	0	0	0	0	0	0	0	0	0	0	0	0	0
mir-548a-1	AAAAGTAATTGTGATTTTTG	20	Precursor	0	0	0	0	0	0	0	0	0	0	0	7.43135	0.619279	0	0	0	0	0	0	0	0	9.95451	0	0	0	0	0	0	0	0	0	0.553028
mir-545	TCAGCAAACATTTATTGTGTGC	22	Mature 3'	0	0	0	0	0	30.4409	10.4137	0	0	0	0	0	3.40456	0	0	0	0	0	0	0	0	0	0	0	0	4.98922	0	65.0068	0	0	0	3.88867
mir-545	TCAGTAAATGTTTATTAGATGA	22	Mature 5'	21.7491	0	0	0	0	7.61023	10.4137	0	16.6625	0	0	0	4.70296	0	0	0	0	0	0	0	0	0	0	0	0	0	0	0	0	0	0	0
mir-545	TCAGCAAACATTTATTGTGT	20	Mature 3' sub	0	0	0	0	0	7.61023	0	0	0	0	0	0	0.634186	0	0	0	0	0	0	0	0	0	0	0	0	0	0	0	0	0	0	0
mir-545	TCAGCAAACATTTATTGTGTG	21	Mature 3' sub	0	0	68.4556	0	0	0	0	0	0	0	0	0	5.70464	0	0	0	0	0	0	0	0	0	0	0	0	0	0	0	0	0	0	0
mir-545	TCAGCAAACATTTATTGTGTGCC	23	Mature 3' super	0	0	0	0	0	0	0	0	0	0	7.64351	0	0.636959	0	0	0	10.2222	0	0	0	0	0	17.8555	23.7451	0	0	0	0	0	0	0	2.87905
mir-545	TCAGCAAACATTTATTGTGTGCCT	24	Mature 3' super	0	0	0	38.8818	0	0	10.4137	0	0	0	0	0	4.10796	0	0	0	0	0	0	0	0	0	0	0	0	0	0	0	7.62195	0	0	0.423442
mir-545	TCAGTAAATGTTTATTAGA	19	Mature 5' sub	0	0	0	0	0	0	0	0	0	0	0	0	0	0	0	0	0	0	0	0	0	0	8.92777	0	0	0	0	0	0	0	0	0.495987
mir-545	TCAGTAAATGTTTATTAGATG	21	Mature 5' sub	0	0	0	0	0	0	0	0	0	0	0	0	0	0	0	0	0	0	0	0	0	0	0	0	0	0	0	0	7.62195	0	0	0.423442
mir-543	AAACATTCGCGGTGCACTTCT	21	Mature 3' sub	0	0	0	77.7635	0	0	0	0	33.325	0	0	0	9.25738	0	0	0	0	0	0	0	248.324	0	0	0	0	0	41.4863	0	7.62195	0	0	16.524
mir-543	AAACATTCGCGGTGCACTTCTTT	23	Mature 3' super	0	0	0	0	0	0	0	0	66.65	0	0	0	5.55417	0	0	0	0	0	0	0	0	0	0	0	0	0	0	0	0	0	0	0
mir-543	AACATTCGCGGTGCACTTCTTT	22	Mature 3' sub/super	0	0	0	0	0	0	0	0	16.6625	0	0	0	1.38854	0	0	0	0	0	0	0	0	0	0	0	0	0	0	0	0	0	0	0
mir-543	AAGTTGCCCGTGTTTTTTTCG	21	Precursor	0	0	0	0	0	0	0	0	0	19.6487	0	0	1.63739	0	0	0	0	0	0	0	0	0	0	0	0	0	0	0	0	0	0	0
mir-543	AAACATTCGCGGTGCACTTCTT	22	Mature 3'	21.7491	0	0	0	0	38.0512	0	0	183.288	0	0	0	20.2573	0	0	0	0	34.7451	0	0	0	9.95451	8.92777	0	0	0	0	32.5034	0	0	0	4.78505
mir-543	GAAACATTCGCGGTGCACTTCT	22	Mature 3' sub/super	0	0	0	0	0	0	0	0	0	0	0	0	0	85.2588	0	0	0	0	0	0	0	0	0	0	0	0	0	0	0	0	0	4.7366
mir-543	GAAGTTGCCCGTGTTTTTTTCG	22	Precursor	0	0	0	0	0	0	0	0	0	0	0	0	0	0	0	0	0	0	0	0	0	0	0	0	0	0	0	0	7.62195	0	0	0.423442
mir-542	TCGGGGATCATCATGTCACGAGA	23	Mature 5'	0	0	0	0	0	0	10.4137	0	0	0	0	7.43135	1.48709	0	0	0	0	0	0	0	0	0	0	0	0	0	0	0	0	0	0	0
mir-542	TGTGACAGATTGATAACTGAAA	22	Mature 3'	0	0	0	0	0	0	0	0	16.6625	0	7.64351	0	2.0255	85.2588	0	0	30.6667	0	0	0	0	9.95451	17.8555	23.7451	0	0	0	0	7.62195	0	0	9.72792
mir-542	CTCGGGGATCATCATGTCACG	21	Mature 5' sub/super	0	0	0	0	0	0	0	0	0	0	0	0	0	0	0	0	10.2222	0	0	0	0	0	0	0	0	0	0	0	0	0	0	0.567902
mir-542	GACAGATTGATAACTGAAA	19	Mature 3' sub	21.7491	0	0	0	0	0	0	0	0	0	0	0	1.81242	0	0	0	0	0	0	0	0	0	0	0	0	0	0	0	0	0	0	0
mir-542	TCGGGGATCATCATGTCACGA	21	Mature 5' sub	0	0	0	0	63.8855	0	0	0	0	0	0	0	5.32379	0	0	0	20.4445	0	0	0	0	0	26.7833	0	12.9067	0	0	0	0	0	0	3.34081
mir-542	TGTGACAGATTGATAACTG	19	Mature 3' sub	0	0	0	0	0	0	0	0	33.325	0	0	0	2.77708	0	0	0	0	0	0	0	0	0	0	0	0	0	0	0	0	0	0	0
mir-542	TGTGACAGATTGATAACTGA	20	Mature 3' sub	0	0	0	0	0	22.8307	31.2412	48.1603	33.325	0	0	14.8627	12.535	0	42.061	0	0	34.7451	0	0	0	9.95451	53.5666	23.7451	51.6269	4.98922	0	0	7.62195	0	22.3614	13.9262
mir-542	TGTGACAGATTGATAACTGAA	21	Mature 3' sub	0	0	0	38.8818	0	0	0	0	0	58.946	0	7.43135	8.7716	0	84.122	0	81.7779	0	0	0	0	19.909	8.92777	0	12.9067	4.98922	0	0	0	0	0	11.8129
mir-539	AGAAATTATCCTTGGTGTGTTC	22	Mature 5' sub/super	0	0	0	0	31.9428	0	0	0	0	0	0	0	2.6619	0	0	0	0	0	0	0	0	0	0	0	0	0	0	0	0	0	0	0
mir-539	ATCATACAAGGACAATTTCTTT	22	Mature 3'	0	0	0	0	0	0	0	0	0	0	0	7.43135	0.619279	0	0	0	0	0	0	0	0	0	0	0	0	0	0	0	0	0	0	0
mir-539	GGAGAAATTATCCTTGGTGTGT	22	Mature 5'	0	0	0	0	0	7.61023	0	0	0	0	0	0	0.634186	0	0	0	0	0	0	0	0	0	0	0	0	0	0	0	0	0	0	0
mir-539	ATACAAGGACAATTTCTTTTTG	22	Mature 3' sub/super	0	0	0	0	0	0	0	0	0	0	0	0	0	0	0	0	10.2222	0	0	0	0	0	0	0	0	0	0	0	0	0	0	0.567902
mir-532	CATGCCTTGAGTGTAGGACCGT	22	Mature 5'	21.7491	62.6999	205.367	77.7635	95.8283	68.4921	93.7236	0	116.638	98.2434	38.2175	59.4508	78.1811	170.518	42.061	138.812	92.0001	0	0	172.943	124.162	79.6361	107.133	142.47	64.5336	89.806	69.1439	162.517	45.7317	0	44.7227	85.8995
mir-532	CCTCCCACACCCAAGGCTTGCA	22	Mature 3'	0	0	0	38.8818	0	15.2205	31.2412	144.481	0	0	15.287	22.2941	22.2838	85.2588	0	0	0	69.4903	0	43.2358	0	0	44.6389	71.2352	0	14.9677	0	32.5034	7.62195	0	0	20.4973
mir-532	ATGCCTTGAGTGTAGGACC	19	Mature 5' sub	0	0	0	0	0	7.61023	0	0	0	0	0	0	0.634186	0	0	0	0	0	0	0	0	0	0	0	0	0	0	0	0	0	0	0
mir-532	ATGCCTTGAGTGTAGGACCG	20	Mature 5' sub	21.7491	0	0	0	0	0	0	0	0	0	0	0	1.81242	0	0	0	0	0	0	0	0	0	0	0	0	0	0	0	0	0	0	0
mir-532	ATGCCTTGAGTGTAGGACCGT	21	Mature 5' sub	0	0	0	0	0	0	0	0	0	0	0	0	0	0	0	0	0	0	0	0	0	0	26.7833	0	0	0	0	0	0	0	0	1.48796
mir-532	CATGCCTTGAGTGTA	15	Precursor	0	62.6999	0	0	0	0	0	0	0	0	0	0	5.22499	0	0	0	0	0	0	0	0	0	0	0	0	0	0	0	0	0	0	0
mir-532	CATGCCTTGAGTGTAGGAC	19	Mature 5' sub	0	0	0	0	0	7.61023	0	0	0	0	0	0	0.634186	0	0	0	0	0	0	0	0	0	0	0	0	0	0	0	0	0	0	0
mir-532	CATGCCTTGAGTGTAGGACC	20	Mature 5' sub	0	0	0	38.8818	0	0	0	0	0	0	0	0	3.24015	0	0	0	0	34.7451	0	43.2358	0	0	0	0	0	0	0	0	0	0	0	4.33227
mir-532	CATGCCTTGAGTGTAGGACCG	21	Mature 5' sub	0	0	0	0	0	30.4409	20.8275	0	16.6625	19.6487	45.861	0	11.1201	0	0	138.812	0	0	0	0	0	0	8.92777	0	51.6269	14.9677	13.8288	97.5102	15.2439	0	0	18.9398
mir-532	CATGCCTTGAGTGTAGGACCGTT	23	Mature 5' super	0	0	0	0	0	0	0	0	0	0	15.287	7.43135	1.8932	0	0	0	0	0	0	0	0	9.95451	8.92777	0	0	0	0	0	0	0	0	1.04902
mir-532	CCTCCCACACCCAAGGCTT	19	Mature 3' sub	0	0	0	0	0	0	0	0	0	0	0	0	0	0	0	0	0	0	0	0	0	0	0	47.4901	0	0	0	0	0	0	0	2.63834
mir-532	CCTCCCACACCCAAGGCTTG	20	Mature 3' sub	43.4981	0	136.911	0	0	7.61023	20.8275	0	16.6625	0	45.861	0	22.6142	0	0	0	0	0	0	43.2358	0	0	8.92777	47.4901	25.8134	14.9677	13.8288	65.0068	15.2439	0	22.3614	14.2709
mir-532	CCTCCCACACCCAAGGCTTGC	21	Mature 3' sub	65.2472	0	68.4556	77.7635	0	114.154	83.3099	144.481	33.325	19.6487	30.574	29.7254	55.557	0	0	0	20.4445	104.235	0	43.2358	248.324	19.909	160.7	47.4901	90.3471	49.8922	27.6575	162.517	45.7317	120.62	67.0841	67.1216
mir-532	TTGAGTGTAGGACCGT	16	Precursor	0	0	0	0	0	0	0	0	0	0	7.64351	0	0.636959	0	0	0	0	0	0	0	0	0	0	0	0	0	0	0	0	0	0	0
mir-526b	CTCTTGAGGGAAGCACTTTCTGT	23	Mature 5'	0	0	0	0	0	0	0	0	16.6625	0	0	0	1.38854	0	0	0	0	0	0	0	0	0	0	0	0	0	0	0	0	0	0	0
mir-526b	CTCTTGAGGGAAGCACTTT	19	Mature 5' sub	21.7491	0	0	0	0	0	0	0	0	0	0	0	1.81242	0	0	0	0	0	0	0	0	0	0	0	0	0	0	0	0	0	0	0
mir-522	AAAATGGTTCCCTTTAGAGTGT	22	Mature 3'	0	0	0	38.8818	0	7.61023	0	0	0	0	0	0	3.87433	0	0	0	0	0	0	0	0	0	0	0	0	0	0	0	0	0	0	0
mir-520c	AAAGTGCTTCCTTTTAGAGGGT	22	Mature 3'	0	0	0	0	0	0	10.4137	0	0	0	0	0	0.867811	0	0	0	0	0	0	0	0	0	0	0	0	0	0	0	0	0	0	0
mir-519c//mir-519b//mir-523//mir-518e//mir-522//mir-519a-1	CTCTAGAGGGAAGCGCTTTCTGT	23	Mature 5' super	0	0	0	0	0	0	0	0	0	0	0	0	0	0	0	0	0	0	0	0	0	0	17.8555	0	0	0	0	0	0	0	0	0.991975
mir-519a-1//mir-519a-2	AAAGTGCATCCTTTTAGAGTGT	22	Mature 3'	0	0	0	0	0	0	0	0	0	0	0	0	0	0	0	0	0	0	0	0	0	0	0	0	0	0	13.8288	0	0	0	0	0.768265
mir-519a-1	ACTCTAGAGGGAAGCGCTTTCT	22	Mature 5' sub/super	0	0	0	0	0	0	0	0	0	0	7.64351	0	0.636959	0	0	0	0	0	0	0	0	0	0	0	0	0	0	0	0	0	0	0
mir-5193	TCCTCCTCTACCTCATCCCAGT	22	Mature 3'	0	0	0	0	0	0	0	0	49.9875	0	0	0	4.16563	0	0	0	0	0	0	0	0	0	0	0	0	4.98922	0	0	0	0	22.3614	1.51948
mir-5193	TCCTCCTCTACCTCATCCCAG	21	Mature 3' sub	21.7491	0	0	0	0	0	0	0	0	0	0	0	1.81242	0	0	0	0	0	0	0	0	0	0	0	0	0	0	0	0	0	0	0
mir-5193	TCCTCTACCTCATCCCAGTTCCA	23	Mature 3' sub/super	0	0	0	0	0	7.61023	0	0	0	0	0	0	0.634186	0	0	0	0	0	0	0	0	0	0	0	0	0	0	0	0	0	0	0
mir-5192	GGAGAGTGGATTCCAGGTGGTGAGGGCTTGGT	32	Precursor	0	0	0	0	31.9428	0	0	0	0	0	0	0	2.6619	0	0	0	0	0	0	0	0	0	0	0	0	0	0	0	0	0	0	0
mir-518e	AAAGCGCTTCCCTTCAGAGTGT	22	Mature 3' super	0	0	0	0	0	0	0	0	0	0	0	0	0	0	0	0	0	0	0	0	0	0	8.92777	0	0	0	0	0	0	0	0	0.495987
mir-5189	TGCCAACCGTCAGAGCCCAGA	21	Mature 3'	0	0	0	0	0	0	0	0	0	0	0	0	0	0	0	0	0	0	0	0	0	0	0	0	0	0	13.8288	0	0	0	0	0.768265
mir-5189	TCTGGGCACAGGCGGATGGA	20	Mature 5' sub	21.7491	0	0	0	0	0	0	0	0	0	0	0	1.81242	0	0	0	0	0	0	0	0	0	0	0	0	0	0	0	0	0	0	0
mir-5189	TCTGGGCACAGGCGGATGGACA	22	Mature 5' sub	0	0	0	0	0	0	0	0	0	0	0	0	0	0	0	0	0	0	0	0	0	0	0	23.7451	0	0	0	0	0	0	0	1.31917
mir-5189	TGCCAACCGTCAGAGCCCAGAC	22	Mature 3' super	0	0	0	0	0	0	0	0	0	0	0	0	0	0	0	0	0	0	0	0	0	9.95451	0	0	0	0	0	0	0	0	0	0.553028
mir-5189	TGCCAACCGTCAGAGCCCAGACC	23	Mature 3' super	0	0	0	0	0	0	0	0	16.6625	0	0	0	1.38854	0	0	0	0	0	0	0	0	0	0	0	0	0	0	0	0	0	0	0
mir-5188	ATCGGACCCATTTAAACCGGAG	22	Mature 3' sub	0	0	0	0	0	0	0	0	0	0	0	0	0	0	0	0	0	0	0	0	0	0	0	0	0	9.97845	0	0	0	0	0	0.554358
mir-5188	ATCGGACCCATTTAAACCGGAGA	23	Mature 3' sub/super	0	0	0	0	0	0	0	0	0	0	0	0	0	85.2588	0	0	0	0	0	0	0	0	0	0	0	0	0	0	0	0	0	4.7366
mir-5187	TGGGATGAGGGATTGAAGTGG	21	Mature 5' sub	0	0	68.4556	0	0	7.61023	0	0	0	0	0	0	6.33882	0	0	0	0	0	0	0	0	0	0	0	0	0	0	0	0	0	0	0
mir-517a//mir-517b	AGAAAAGATCGTGCATCCCTTTAGAGTGT	29	Precursor	0	0	0	0	0	0	0	0	0	0	0	0	0	0	0	0	0	0	0	0	0	0	0	0	0	4.98922	0	0	0	0	0	0.277179
mir-517a//mir-517b	ATCGTGCATCCCTTTAGAGTGT	22	Mature 3'	0	0	0	0	0	0	0	0	0	0	0	0	0	0	0	0	0	0	0	0	0	0	0	0	0	0	0	32.5034	0	0	0	1.80575
mir-515-1//mir-515-2	GAGTGCCTTCTTTTGGAGCGTT	22	Mature 3'	0	0	0	0	31.9428	0	0	0	0	0	0	0	2.6619	0	0	0	0	0	0	0	0	0	0	0	0	0	0	0	0	0	0	0
mir-514a-1//mir-514a-2//mir-514a-3	ATTGACACTTCTGTGAGTAG	20	Mature 3' sub	0	0	0	0	0	0	0	0	0	0	0	0	0	0	0	0	0	34.7451	0	0	0	0	0	0	0	0	0	0	0	0	0	1.93029
mir-513a-1//mir-513a-2//mir-513c	TAAATTTCACCTTTCTGAGAAG	22	Mature 3' sub	0	0	0	0	0	0	0	0	0	0	0	0	0	0	0	0	0	0	0	0	124.162	0	0	0	0	0	0	0	0	0	0	6.89788
mir-511	AATGTGTAGCAAAAGACAGAA	21	Mature 3' super	0	0	0	0	0	7.61023	0	0	0	0	0	0	0.634186	0	0	0	0	0	0	0	0	0	0	0	0	0	0	0	0	0	0	0
mir-511	AATGTGTAGCAAAAGACAGA	20	Mature 3'	0	0	0	0	0	0	0	0	0	0	0	0	0	0	0	0	0	0	0	0	0	0	0	0	0	0	0	0	7.62195	0	22.3614	1.66574
mir-511	GTGTCTTTTGCTCTGCAGTCA	21	Mature 5'	0	0	0	0	0	0	0	0	0	0	0	0	0	0	0	0	0	0	0	0	0	0	8.92777	0	0	0	0	0	0	0	22.3614	1.73829
mir-511	GTGTCTTTTGCTCTGCAGTC	20	Mature 5' sub	0	0	0	0	0	0	10.4137	0	0	0	0	0	0.867811	0	0	0	0	0	0	0	0	0	0	0	0	0	0	0	0	0	0	0
mir-5096	AGGTGGGGTTTCACCATGTTGGTCAGGC	28	Precursor	0	0	0	0	0	0	0	0	0	0	0	0	0	0	0	0	0	0	0	0	0	0	0	0	12.9067	0	0	0	0	0	0	0.71704
mir-5096	CAAACTCCTGACCTCAGGTGATC	23	Precursor	0	0	0	0	0	0	0	0	0	0	0	0	0	0	0	0	0	34.7451	0	0	0	0	0	0	0	0	0	0	0	0	0	1.93029
mir-5096	CACCATGTTGGTCAGGCT	18	Mature 5' sub/super	0	0	0	0	0	7.61023	0	0	0	0	0	0	0.634186	0	0	0	0	0	0	0	0	0	0	0	0	0	0	0	0	0	0	0
mir-5096	CACCATGTTGGTCAGGCTGGTCTCAAACTCCT	32	Precursor	0	0	0	0	0	0	0	0	0	0	0	0	0	0	0	0	0	0	0	0	0	0	0	0	0	0	0	0	7.62195	0	0	0.423442
mir-5096	CCATGTTGGTCAGGCTGGTCT	21	Precursor	0	0	0	0	0	0	0	0	0	0	0	0	0	0	42.061	0	0	0	0	0	0	0	0	0	0	0	0	0	0	0	0	2.33672
mir-5096	CCATGTTGGTCAGGCTGGTCTCAAACT	27	Precursor	21.7491	0	0	0	0	0	0	0	0	0	0	0	1.81242	0	0	0	0	0	0	0	0	0	0	0	0	0	0	0	0	0	0	0
mir-5096	CCATGTTGGTCAGGCTGGTCTCAAACTCC	29	Precursor	0	0	0	0	0	0	0	0	0	0	0	0	0	0	42.061	0	0	0	0	0	0	0	0	0	0	0	0	0	0	0	0	2.33672
mir-5096	GCTGGTCTCAAACTCCTGACCT	22	Precursor	0	0	0	0	0	0	0	0	0	0	0	0	0	0	0	0	0	0	0	0	0	0	17.8555	0	0	0	0	0	0	0	0	0.991975
mir-5096	GGCTGGTCTCAAACTCCTGACCT	23	Precursor	0	0	0	0	31.9428	0	0	0	16.6625	0	0	0	4.05044	0	42.061	0	0	0	0	0	0	0	8.92777	0	0	4.98922	0	0	0	0	0	3.10989
mir-5096	GGGTTTCACCATGTTGG	17	Precursor	0	0	0	0	0	0	0	0	0	0	0	0	0	0	0	0	0	0	0	0	0	0	0	0	12.9067	0	0	0	0	0	0	0.71704
mir-5096	GGGTTTCACCATGTTGGTCAGG	22	Mature 5' sub/super	0	0	0	0	0	0	0	0	0	0	0	0	0	0	0	0	0	0	0	0	0	0	0	23.7451	0	0	0	0	7.62195	0	0	1.74261
mir-5096	GGTCTCAAACTCCTGACC	18	Precursor	0	0	0	0	0	0	0	0	0	0	0	0	0	0	0	0	0	34.7451	0	0	0	0	0	0	0	0	0	0	0	0	0	1.93029
mir-5096	GGTCTCAAACTCCTGACCTCAGGTGATCC	29	Precursor	0	0	0	0	0	0	0	0	0	0	0	0	0	0	0	0	0	0	0	0	0	0	17.8555	0	0	0	0	0	0	0	0	0.991975
mir-5096	GGTCTCAAACTCCTGACCTCAGGTGATCCA	30	Precursor	0	0	0	0	0	0	0	0	16.6625	0	0	0	1.38854	0	0	0	0	0	0	0	0	0	0	0	0	0	0	0	0	0	0	0
mir-5096	GGTTTCACCATGTTGGTCAGGCTGG	25	Mature 5' super	0	0	0	0	0	0	0	0	0	0	0	0	0	0	0	0	0	0	0	0	0	0	0	0	0	0	0	0	0	0	22.3614	1.2423
mir-5096	GTCTCAAACTCCTGACC	17	Precursor	0	0	0	0	0	0	0	0	0	0	0	0	0	0	0	0	0	0	0	0	0	0	0	0	12.9067	0	0	0	0	0	0	0.71704
mir-5096	GTCTCAAACTCCTGACCTCAGGTG	24	Precursor	0	0	0	0	0	0	10.4137	0	0	0	0	0	0.867811	0	0	0	0	0	0	0	0	0	0	0	0	0	0	0	0	0	0	0
mir-5095	CGGTGGCTCACGCCTGTAATCCC	23	Precursor	0	0	0	0	0	0	0	0	0	0	0	0	0	0	42.061	0	0	0	0	0	0	0	8.92777	0	0	0	0	0	0	0	0	2.83271
mir-5095	GGATTACAGGCGTGAACC	18	Precursor	0	0	0	0	63.8855	0	0	0	0	0	0	0	5.32379	0	0	0	0	0	0	0	0	0	0	0	0	0	0	0	0	0	0	0
mir-5095	GGTGGCTCACGCCTGTAATCC	21	Precursor	0	0	0	0	0	0	10.4137	0	0	0	0	0	0.867811	0	0	0	0	0	0	0	0	0	0	0	0	0	0	0	0	0	0	0
mir-5090	CCCGGGGCAGATTGGTGTAGGGT	23	Mature 5' sub/super	0	0	0	0	0	0	0	0	0	0	0	0	0	0	0	0	0	0	0	0	0	0	0	0	0	0	0	0	7.62195	0	0	0.423442
mir-508	TGATTGTAGCCTTTTGGAGTAG	22	Mature 3' sub	0	0	0	0	0	0	0	0	0	0	0	0	0	0	0	138.812	0	0	0	0	0	0	0	0	0	0	0	0	0	0	0	7.71177
mir-505	GTCAACACTTGCTGGTTTCCT	21	Mature 3' sub	65.2472	0	68.4556	38.8818	31.9428	76.1023	41.655	48.1603	199.95	137.541	76.4351	59.4508	70.3185	85.2588	126.183	0	71.5556	69.4903	187.459	0	124.162	9.95451	169.628	284.941	103.254	9.97845	248.918	65.0068	144.817	542.79	402.504	146.994
mir-505	ACACTTGCTGGTTTCCT	17	Mature 3' sub	0	0	0	0	0	0	0	0	0	0	0	0	0	170.518	0	0	0	0	0	0	0	0	0	0	0	0	0	0	0	0	0	9.4732
mir-505	CGTCAACACTTGCTGGTTTCCT	22	Mature 3'	65.2472	250.799	0	77.7635	191.657	60.8819	114.551	96.3206	149.963	19.6487	38.2175	22.2941	90.6119	85.2588	42.061	0	235.111	69.4903	0	86.4715	124.162	19.909	71.4222	284.941	90.3471	34.9246	193.603	260.027	68.5976	60.31	313.059	113.316
mir-505	GGGAGCCAGGAAGTATTGATGT	22	Mature 5'	21.7491	125.4	68.4556	0	0	68.4921	62.4824	48.1603	66.65	0	22.9305	37.1568	43.4564	0	0	0	51.1112	0	0	0	0	9.95451	17.8555	23.7451	38.7202	39.9138	55.3151	0	30.4878	60.31	44.7227	20.6742
mir-505	CGTCAACACTTGCTGGTT	18	Mature 3' sub	0	0	0	0	0	0	0	0	0	0	0	0	0	0	0	0	0	0	0	0	0	0	0	23.7451	0	0	0	0	0	0	0	1.31917
mir-505	CGTCAACACTTGCTGGTTT	19	Mature 3' sub	0	0	0	0	0	0	10.4137	0	0	0	0	0	0.867811	0	0	0	0	34.7451	0	0	0	19.909	0	0	12.9067	0	0	32.5034	0	0	0	5.55913
mir-505	CGTCAACACTTGCTGGTTTC	20	Mature 3' sub	0	0	0	38.8818	0	7.61023	20.8275	0	16.6625	39.2974	15.287	0	11.5472	85.2588	0	0	20.4445	0	0	0	0	0	8.92777	0	38.7202	0	27.6575	0	30.4878	0	44.7227	14.2344
mir-505	CGTCAACACTTGCTGGTTTCC	21	Mature 3' sub	0	0	0	155.527	31.9428	22.8307	52.0687	96.3206	0	39.2974	22.9305	29.7254	37.5536	0	210.305	0	30.6667	34.7451	0	0	124.162	29.8635	44.6389	71.2352	25.8134	9.97845	41.4863	162.517	38.1098	120.62	67.0841	56.1792
mir-505	CGTCAACACTTGCTGGTTTCCTC	23	Mature 3' super	21.7491	0	0	0	0	0	0	0	0	0	0	0	1.81242	0	0	0	0	0	0	0	0	0	8.92777	0	0	0	0	0	0	0	0	0.495987
mir-505	CGTCAACACTTGCTGGTTTCCTCT	24	Mature 3' super	21.7491	0	68.4556	0	0	15.2205	20.8275	0	33.325	0	0	22.2941	15.156	0	0	0	0	0	0	0	0	0	0	0	0	0	0	32.5034	7.62195	0	0	2.22919
mir-505	GAGCCAGGAAGTATTGATG	19	Mature 5' sub	0	0	0	0	0	0	0	0	0	0	0	0	0	0	0	0	0	0	0	0	0	0	0	0	0	4.98922	0	0	0	0	0	0.277179
mir-505	GGAGCCAGGAAGTATTGATG	20	Mature 5' sub	0	0	0	0	0	0	0	0	16.6625	0	0	0	1.38854	0	0	0	0	0	0	0	0	0	0	0	0	0	0	0	0	0	0	0
mir-505	GGAGCCAGGAAGTATTGATGT	21	Mature 5' sub	0	0	0	0	0	7.61023	0	0	0	0	0	0	0.634186	0	0	0	0	0	0	0	0	0	0	0	0	0	0	0	0	0	0	0
mir-505	GGAGCCAGGAAGTATTGATGTT	22	Mature 5' sub/super	0	0	0	0	0	0	0	0	33.325	0	0	0	2.77708	0	0	0	0	0	0	0	0	0	0	0	0	0	0	0	0	0	0	0
mir-505	GGGAGCCAGGAAGTATTGA	19	Mature 5' sub	0	0	0	0	0	7.61023	0	0	0	0	0	0	0.634186	0	0	0	0	0	0	0	0	0	0	0	0	0	0	0	0	0	0	0
mir-505	GGGAGCCAGGAAGTATTGAT	20	Mature 5' sub	21.7491	0	0	0	0	0	0	48.1603	0	0	0	0	5.82578	0	0	0	0	0	0	0	0	0	0	23.7451	0	0	0	0	0	0	0	1.31917
mir-505	GGGAGCCAGGAAGTATTGATG	21	Mature 5' sub	0	62.6999	0	0	0	30.4409	20.8275	48.1603	16.6625	0	15.287	0	16.1732	0	0	0	0	0	0	0	0	9.95451	0	47.4901	0	0	55.3151	32.5034	7.62195	0	0	8.49362
mir-505	GGGAGCCAGGAAGTATTGATGTT	23	Mature 5' super	0	0	136.911	0	0	7.61023	20.8275	0	16.6625	0	7.64351	7.43135	16.4239	0	0	0	0	0	0	0	0	0	17.8555	23.7451	38.7202	4.98922	0	32.5034	0	0	0	6.54519
mir-505	GGGAGCCAGGAAGTATTGATGTTT	24	Mature 5' super	0	62.6999	0	0	0	0	10.4137	0	16.6625	0	0	14.8627	8.7199	0	0	0	10.2222	0	0	0	0	0	0	0	0	0	0	0	0	0	0	0.567902
mir-505	GGGGAGCCAGGAAGTATTGATGT	23	Mature 5' super	0	0	0	0	0	0	0	0	0	19.6487	0	0	1.63739	0	0	0	0	0	0	0	0	0	0	0	0	0	0	0	0	0	0	0
mir-505	GTCAACACTTGCTGGTTT	18	Mature 3' sub	0	0	0	0	0	0	0	0	0	0	30.574	0	2.54784	0	0	0	0	0	0	0	0	0	0	0	0	0	0	0	0	0	0	0
mir-505	GTCAACACTTGCTGGTTTC	19	Mature 3' sub	0	0	0	0	31.9428	7.61023	0	0	16.6625	0	0	7.43135	5.3039	0	0	0	0	34.7451	0	0	0	0	0	23.7451	12.9067	0	0	0	7.62195	0	0	4.38994
mir-505	GTCAACACTTGCTGGTTTCC	20	Mature 3' sub	0	0	0	77.7635	63.8855	22.8307	41.655	0	33.325	0	38.2175	7.43135	23.759	85.2588	0	0	30.6667	69.4903	93.7295	0	0	9.95451	35.7111	94.9803	64.5336	0	27.6575	32.5034	7.62195	241.24	178.891	54.0133
mir-505	GTCAACACTTGCTGGTTTCCTC	22	Mature 3' sub/super	0	0	0	0	31.9428	22.8307	0	0	0	0	0	7.43135	5.18373	0	0	0	20.4445	0	0	0	0	0	8.92777	0	0	4.98922	0	0	0	0	0	1.90897
mir-505	GTCAACACTTGCTGGTTTCCTCT	23	Mature 3' sub/super	43.4981	125.4	68.4556	0	63.8855	53.2716	31.2412	192.641	33.325	0	7.64351	7.43135	52.2327	0	0	0	0	34.7451	0	43.2358	0	9.95451	44.6389	71.2352	0	0	13.8288	65.0068	38.1098	60.31	0	21.1703
mir-505	TCAACACTTGCTGGTTTC	18	Mature 3' sub	0	0	0	0	0	0	0	0	0	0	0	0	0	0	0	0	0	0	0	0	0	0	0	0	0	0	0	0	0	0	22.3614	1.2423
mir-505	TCAACACTTGCTGGTTTCC	19	Mature 3' sub	0	0	0	0	0	0	0	0	16.6625	0	7.64351	14.8627	3.26406	85.2588	0	0	0	0	0	0	0	0	0	0	0	0	0	0	7.62195	0	0	5.16004
mir-505	TCAACACTTGCTGGTTTCCT	20	Mature 3' sub	21.7491	0	0	38.8818	31.9428	7.61023	20.8275	0	16.6625	0	0	0	11.4728	0	42.061	0	10.2222	69.4903	0	0	0	9.95451	26.7833	94.9803	0	0	13.8288	0	7.62195	60.31	89.4454	23.5943
mir-505	TCAACACTTGCTGGTTTCCTC	21	Mature 3' sub/super	0	0	0	0	0	0	0	0	0	0	0	0	0	0	0	0	0	0	0	0	0	0	0	0	12.9067	0	0	0	0	0	0	0.71704
mir-505	TCAACACTTGCTGGTTTCCTCT	22	Mature 3' sub/super	21.7491	62.6999	0	38.8818	0	7.61023	10.4137	48.1603	16.6625	0	38.2175	14.8627	21.6048	85.2588	42.061	138.812	30.6667	0	0	43.2358	0	0	0	0	0	4.98922	27.6575	0	7.62195	120.62	22.3614	29.0713
mir-504	AGACCCTGGTCTGCACTCTATCT	23	Mature 5' super	0	0	0	0	0	0	0	0	16.6625	0	0	0	1.38854	0	0	0	0	0	0	0	0	0	0	0	0	0	0	0	0	0	0	0
mir-504	GACCCTGGTCTGCACTCTAT	20	Mature 5' sub	0	0	0	0	0	0	0	0	0	0	0	0	0	0	0	0	0	0	0	0	0	0	0	0	0	4.98922	0	0	0	0	0	0.277179
mir-503	TAGCAGCGGGAACAGTTCTGCAG	23	Mature 5'	21.7491	0	68.4556	77.7635	95.8283	15.2205	10.4137	48.1603	49.9875	0	0	22.2941	34.156	0	42.061	0	20.4445	0	0	0	0	0	0	0	0	9.97845	0	0	0	0	22.3614	5.26918
mir-503	TAGCAGCGGGAACAG	15	Precursor	0	0	0	0	0	0	0	0	0	0	0	0	0	0	0	0	0	0	0	0	0	0	0	0	0	0	0	0	7.62195	0	0	0.423442
mir-503	TAGCAGCGGGAACAGTTCT	19	Mature 5' sub	21.7491	0	0	0	31.9428	15.2205	10.4137	0	0	0	0	22.2941	8.46834	0	0	0	0	0	0	0	0	9.95451	0	0	0	4.98922	0	0	0	0	0	0.830207
mir-503	TAGCAGCGGGAACAGTTCTG	20	Mature 5' sub	0	0	68.4556	0	63.8855	22.8307	31.2412	0	0	0	0	7.43135	16.1537	0	0	0	0	0	93.7295	0	0	0	8.92777	0	0	4.98922	0	0	15.2439	0	22.3614	8.06954
mir-503	TAGCAGCGGGAACAGTTCTGCA	22	Mature 5' sub	0	0	0	0	0	0	0	0	0	0	0	0	0	0	0	0	0	0	0	0	124.162	0	0	0	0	4.98922	0	0	0	0	0	7.17506
mir-503	TAGCAGCGGGAACAGTTCTGCAGT	24	Mature 5' super	0	0	0	0	0	0	0	0	0	0	0	7.43135	0.619279	0	0	0	0	0	0	0	0	0	0	0	0	0	0	0	0	0	0	0
mir-502	AATCCTTGCTATCTGGGTGC	20	Mature 5' sub/super	0	0	0	0	0	0	0	0	0	0	0	0	0	0	0	0	10.2222	0	0	0	0	0	0	0	0	0	0	0	0	0	0	0.567902
mir-502	AATCCTTGCTATCTGGGTGCT	21	Mature 5' sub/super	0	0	0	0	0	0	0	0	0	0	0	0	0	0	0	0	10.2222	0	0	0	0	0	0	0	0	0	0	0	0	0	0	0.567902
mir-502	AATCCTTGCTATCTGGGTGCTAG	23	Mature 5' super	0	0	0	0	0	7.61023	0	0	0	0	0	0	0.634186	0	0	0	0	0	0	0	0	0	0	0	0	0	0	0	0	0	0	0
mir-502	AATGCACCTGGGCAAGGAT	19	Mature 3' sub	0	0	0	77.7635	0	7.61023	20.8275	0	0	0	0	0	8.8501	0	0	0	0	0	0	0	0	0	0	0	0	0	0	0	0	0	0	0
mir-502	AATGCACCTGGGCAAGGATT	20	Mature 3' sub	21.7491	0	0	38.8818	0	60.8819	52.0687	240.801	0	78.5947	30.574	44.5881	47.345	0	0	0	0	0	0	0	0	19.909	0	0	25.8134	4.98922	13.8288	97.5102	22.8659	60.31	89.4454	18.5929
mir-502	AATGCACCTGGGCAAGGATTC	21	Mature 3' sub	21.7491	0	0	77.7635	63.8855	15.2205	62.4824	48.1603	0	0	30.574	7.43135	27.2722	85.2588	0	0	0	0	0	86.4715	124.162	0	8.92777	0	38.7202	14.9677	13.8288	0	45.7317	180.93	44.7227	35.7623
mir-502	AATGCACCTGGGCAAGGATTCAG	23	Mature 3' super	0	0	0	0	0	15.2205	0	48.1603	0	0	0	0	5.28173	0	0	0	0	0	0	0	0	0	0	0	0	0	0	0	0	0	22.3614	1.2423
mir-502	AATGCACCTGGGCAAGGATTCA	22	Mature 3'	0	62.6999	0	116.645	63.8855	60.8819	31.2412	48.1603	0	19.6487	30.574	22.2941	38.0026	85.2588	42.061	138.812	20.4445	104.235	0	86.4715	372.486	29.8635	89.2777	23.7451	25.8134	29.9353	82.9726	0	114.329	120.62	67.0841	79.6339
mir-502	ATGCACCTGGGCAAGGATTCA	21	Mature 3' sub	0	0	0	0	0	0	0	0	16.6625	0	0	0	1.38854	0	0	0	0	0	0	0	0	0	0	0	0	0	0	0	7.62195	0	0	0.423442
mir-502	TAATCCTTGCTATCTGGGTGCTA	23	Mature 5' super	0	0	0	0	0	0	0	0	0	0	0	0	0	0	0	0	10.2222	0	0	0	0	0	0	0	0	0	0	0	0	0	0	0.567902
mir-5010	AGGGGGATGGCAGAGCAAA	19	Mature 5' sub	0	0	0	38.8818	0	0	0	0	0	39.2974	0	0	6.51493	0	0	0	0	0	0	0	0	0	0	0	0	0	0	0	0	0	0	0
mir-5010	AGGGGGATGGCAGAGCAAAA	20	Mature 5' sub	0	0	0	0	0	15.2205	0	0	0	0	0	0	1.26837	0	0	0	0	0	0	0	0	0	0	0	0	0	0	0	0	0	0	0
mir-5010	AGGGGGATGGCAGAGCAAAAT	21	Mature 5' sub	0	0	0	0	0	15.2205	0	0	0	0	0	7.43135	1.88765	0	0	0	0	0	0	0	0	0	8.92777	0	0	0	0	0	7.62195	0	0	0.919429
mir-5010	AGGGGGATGGCAGAGCAAAATT	22	Mature 5'	0	0	0	0	0	7.61023	0	0	0	0	0	7.43135	1.25347	0	0	0	0	0	0	0	124.162	0	0	0	0	4.98922	0	0	22.8659	0	0	8.44539
mir-5010	TTTTGTGTCTCCCATTCCCCAG	22	Mature 3'	0	0	0	0	0	0	0	0	33.325	0	0	0	2.77708	0	0	0	0	0	0	0	0	0	0	0	0	0	0	0	0	0	0	0
mir-5010	TTTTGTGTCTCCCATT	16	Precursor	0	0	0	0	0	0	0	0	0	0	0	0	0	0	0	0	0	0	0	0	0	0	8.92777	0	0	0	0	0	0	0	0	0.495987
mir-5010	TTTTGTGTCTCCCATTCCCCA	21	Mature 3' sub	21.7491	0	68.4556	0	0	0	0	48.1603	0	0	0	0	11.5304	0	0	0	0	0	0	0	0	0	0	0	0	0	0	0	0	0	0	0
mir-5010	TTTTGTGTCTCCCATTCCCCAGA	23	Mature 3' super	0	0	0	0	0	7.61023	0	0	0	0	0	0	0.634186	0	0	0	0	0	0	0	0	0	0	0	0	0	0	0	0	0	0	0
mir-501	AATCCTTTGTCCCTGGGTGAGAG	23	Mature 5' super	0	0	0	0	0	7.61023	20.8275	0	0	0	15.287	0	3.64373	0	0	0	0	0	0	0	0	0	8.92777	0	0	0	0	0	0	0	0	0.495987
mir-501	AATCCTTTGTCCCTGGGTGAGAGT	24	Mature 5' super	0	0	0	0	0	7.61023	0	0	0	0	7.64351	0	1.27115	0	0	0	0	0	0	0	0	0	0	0	0	4.98922	0	0	0	0	0	0.277179
mir-501	AATGCACCCGGGCAAGGAT	19	Mature 3' sub	0	0	0	0	0	0	10.4137	0	0	0	0	0	0.867811	0	0	0	0	0	0	0	0	0	0	0	0	0	0	0	0	0	0	0
mir-501	AATGCACCCGGGCAAGGATT	20	Mature 3' sub	65.2472	62.6999	0	38.8818	0	53.2716	52.0687	0	16.6625	137.541	0	7.43135	36.1503	0	0	0	0	0	0	86.4715	0	29.8635	98.2055	0	0	14.9677	27.6575	0	15.2439	0	22.3614	16.3762
mir-501	AATGCACCCGGGCAAGGATTC	21	Mature 3' sub	0	0	68.4556	0	0	45.6614	20.8275	48.1603	33.325	39.2974	15.287	0	22.5845	0	0	0	0	0	0	0	0	19.909	26.7833	23.7451	0	4.98922	13.8288	65.0068	7.62195	0	44.7227	11.4782
mir-501	AATGCACCCGGGCAAGGATTCT	22	Mature 3'	21.7491	0	68.4556	194.409	63.8855	136.984	62.4824	144.481	66.65	0	30.574	66.8822	71.3794	0	126.183	138.812	51.1112	138.981	93.7295	0	0	19.909	98.2055	166.216	90.3471	54.8815	69.1439	130.014	129.573	60.31	201.252	87.1482
mir-501	AATCCTTTGTCCCTGGGTGAGA	22	Mature 5'	0	0	0	0	0	0	0	0	16.6625	0	7.64351	0	2.0255	0	0	0	0	0	0	0	0	0	0	0	0	4.98922	0	0	0	0	0	0.277179
mir-501	ATGCACCCGGGCAAGGATT	19	Mature 3' sub	0	0	0	0	0	0	0	0	0	0	7.64351	0	0.636959	0	0	0	0	0	0	0	0	0	0	0	0	0	0	0	0	0	0	0
mir-501	ATGCACCCGGGCAAGGATTCT	21	Mature 3' sub	0	0	0	0	0	0	0	0	0	0	0	0	0	0	0	0	0	0	0	43.2358	0	0	0	0	0	0	0	0	0	0	0	2.40199
mir-501	TGCACCCGGGCAAGGATTCTG	21	Mature 3' sub/super	0	0	0	0	0	0	0	0	0	0	0	0	0	0	0	0	0	0	0	0	0	0	0	0	0	0	13.8288	0	0	0	0	0.768265
mir-500b	TAATCCTTGCTACCTGGGTGAG	22	Mature 5' super	0	0	0	0	0	0	0	0	0	0	0	0	0	0	0	0	0	0	0	0	0	0	0	0	0	0	0	0	7.62195	0	0	0.423442
mir-500a//mir-502	ATGCACCTGGGCAAGGATT	19	Mature 3' sub	0	0	0	38.8818	0	0	10.4137	48.1603	0	19.6487	7.64351	0	10.3957	0	0	0	0	34.7451	0	0	0	0	0	0	0	0	0	0	0	0	44.7227	4.41488
mir-500a//mir-502	ATGCACCTGGGCAAGGATTC	20	Mature 3' sub	0	62.6999	0	0	0	0	0	0	0	0	0	0	5.22499	0	0	0	0	0	0	0	0	0	0	0	0	0	0	0	0	0	0	0
mir-500a//mir-500b	TAATCCTTGCTACCTGGGTGAGAG	24	Mature 5' super	0	0	0	0	0	0	0	0	0	0	0	0	0	0	42.061	0	0	0	0	0	0	0	0	0	0	0	13.8288	0	0	0	0	3.10499
mir-500a	AATGCACCTGGGCAAGGATTCT	22	Mature 3' sub/super	0	0	0	0	0	7.61023	20.8275	0	0	0	7.64351	0	3.00677	0	0	0	0	0	0	0	124.162	9.95451	8.92777	23.7451	64.5336	0	0	65.0068	0	0	22.3614	17.7051
mir-500a	AATGCACCTGGGCAAGGATTCTGA	24	Mature 3' super	0	0	0	0	0	0	10.4137	0	0	0	0	0	0.867811	0	0	0	0	0	0	0	0	0	0	0	0	0	0	0	0	0	0	0
mir-500a	ATGCACCTGGGCAAGGATTCTG	22	Mature 3'	0	0	0	0	0	30.4409	0	0	0	19.6487	7.64351	7.43135	5.43037	0	0	0	0	0	0	0	0	0	0	0	0	0	0	32.5034	0	0	0	1.80575
mir-500a	ATGCACCTGGGCAAGGATTCT	21	Mature 3' sub	0	0	0	0	63.8855	22.8307	52.0687	192.641	16.6625	19.6487	22.9305	0	32.5556	0	0	0	20.4445	34.7451	0	43.2358	248.324	0	17.8555	0	0	0	27.6575	32.5034	38.1098	0	44.7227	28.1999
mir-500a	ATGCACCTGGGCAAGGATTCTGA	23	Mature 3' super	0	0	0	0	0	7.61023	0	0	116.638	0	15.287	22.2941	13.4857	0	126.183	0	10.2222	0	0	0	0	9.95451	0	0	0	4.98922	0	65.0068	15.2439	0	0	12.8666
mir-500a	TAATCCTTGCTACCTGGGTGAGAGT	25	Mature 5' super	0	0	0	0	0	0	0	0	0	0	0	7.43135	0.619279	0	0	0	0	0	0	0	0	0	0	0	0	0	13.8288	0	0	0	0	0.768265
mir-5001	TTCTGCCTCTGTCCAGGTCCT	21	Mature 3' sub	0	0	0	0	0	7.61023	0	0	0	0	0	0	0.634186	0	0	0	0	0	0	0	0	0	0	0	0	4.98922	0	0	7.62195	0	0	0.700621
mir-499a	TTAAGACTTGCAGTGATGTTT	21	Mature 5'	0	0	0	0	0	0	0	0	0	0	0	0	0	0	0	0	10.2222	0	187.459	0	124.162	0	80.35	94.9803	38.7202	19.9569	82.9726	0	15.2439	0	178.891	46.2754
mir-499a	TAAGACTTGCAGTGATGTTT	20	Mature 5' sub	0	0	0	0	0	0	0	0	0	0	0	0	0	0	0	0	0	0	0	0	0	0	0	0	12.9067	0	0	0	0	0	0	0.71704
mir-499a	TTAAGACTTGCAGTGATGTT	20	Mature 5' sub	0	0	0	0	0	0	0	0	0	0	0	0	0	0	0	0	0	0	0	0	0	0	8.92777	118.725	0	0	0	0	0	0	0	7.09184
mir-499a	TTAAGACTTGCAGTGATGTTTA	22	Mature 5' super	0	0	0	0	0	0	0	0	0	0	0	0	0	0	0	0	0	0	0	0	0	0	0	0	0	0	0	0	7.62195	0	0	0.423442
mir-497	AGCACACTGTGGTTTGT	17	Mature 5' sub	0	0	0	0	0	0	0	0	0	0	0	0	0	0	0	0	0	0	0	0	0	0	8.92777	0	0	0	0	0	0	0	0	0.495987
mir-497	AGCAGCACACTGTGGTTTGT	20	Mature 5' sub	0	62.6999	0	0	0	7.61023	0	0	0	0	0	0	5.85917	0	0	0	10.2222	0	0	43.2358	0	0	35.7111	23.7451	0	14.9677	13.8288	65.0068	0	0	22.3614	12.7266
mir-497	CAGCAGCACACTGTGGTTTGT	21	Mature 5'	43.4981	188.1	68.4556	38.8818	127.771	60.8819	10.4137	0	16.6625	39.2974	68.7916	52.0195	59.5644	170.518	378.549	416.435	306.667	69.4903	93.7295	432.358	1241.62	99.5451	633.872	451.156	348.482	104.774	539.322	585.061	205.793	180.93	894.454	397.375
mir-497	CAGCAGCACACTGTGGTTT	19	Mature 5' sub	0	0	0	0	0	0	0	0	0	0	0	0	0	0	0	0	0	0	0	0	124.162	0	0	0	0	0	0	0	0	0	0	6.89788
mir-497	CAGCAGCACACTGTGGTTTG	20	Mature 5' sub	21.7491	0	0	0	0	0	0	0	0	19.6487	0	7.43135	4.06909	0	0	0	0	0	0	0	0	0	0	0	12.9067	4.98922	0	65.0068	0	0	0	4.60571
mir-497	CAGCAGCACACTGTGGTTTGTA	22	Mature 5' super	0	0	0	0	0	0	0	0	0	0	0	7.43135	0.619279	0	0	0	0	0	0	0	0	0	0	0	0	0	0	0	0	0	0	0
mir-497	CCAAACCACACTGTGGTGTTAG	22	Mature 3' sub/super	0	0	0	0	0	0	0	48.1603	0	0	0	0	4.01336	0	42.061	0	0	0	0	0	0	9.95451	0	23.7451	0	4.98922	13.8288	32.5034	0	0	0	7.06011
mir-497	CCAGCAGCACACTGTGGTTTGT	22	Mature 5' super	0	0	0	0	0	0	0	0	0	0	0	0	0	0	0	138.812	0	0	0	0	0	0	0	0	0	0	0	0	0	0	0	7.71177
mir-496	TGAGTATTACATGGCCAATCTC	22	Mature 3'	0	0	0	38.8818	0	0	0	0	0	0	0	0	3.24015	0	0	0	0	0	0	0	0	0	8.92777	0	0	4.98922	0	0	0	0	22.3614	2.01546
mir-496	TGAGTATTACATGGCCAATCT	21	Mature 3' sub	0	0	0	0	0	0	0	0	0	0	0	0	0	0	0	0	0	0	0	0	0	0	8.92777	0	0	0	0	0	0	0	0	0.495987
mir-495	AAACAAACATGGTGCACTTCT	21	Mature 3' sub	0	62.6999	0	0	0	15.2205	0	0	33.325	0	0	0	9.27044	0	0	0	0	0	0	0	124.162	0	8.92777	0	0	0	0	0	15.2439	0	22.3614	9.48305
mir-495	AAACAAACATGGTGCACTTCTTT	23	Mature 3' super	43.4981	0	68.4556	0	0	7.61023	0	0	66.65	0	0	7.43135	16.1371	0	0	0	0	0	0	0	0	0	8.92777	0	0	4.98922	0	0	0	0	0	0.773167
mir-495	AAACAAACATGGTGCACTTCTTTT	24	Mature 3' super	0	0	0	0	0	0	0	0	49.9875	0	0	0	4.16563	0	0	0	0	0	0	0	0	0	0	0	0	0	0	0	0	0	0	0
mir-495	AAACAAACATGGTGCACTTCTT	22	Mature 3'	0	0	0	0	31.9428	7.61023	20.8275	0	16.6625	0	0	14.8627	7.65881	0	0	0	10.2222	0	0	0	0	0	17.8555	0	0	4.98922	27.6575	0	7.62195	0	44.7227	6.28162
mir-494	AAACATACACGGGAAACCTCT	21	Mature 3' sub/super	0	0	0	0	0	0	0	0	0	0	0	0	0	0	0	0	0	0	0	0	0	0	0	0	0	0	0	0	7.62195	0	0	0.423442
mir-494	TGAAACATACACGGGAAACCTC	22	Mature 3'	0	0	0	0	0	0	0	0	16.6625	0	0	0	1.38854	0	0	138.812	0	0	0	86.4715	0	0	0	23.7451	12.9067	0	13.8288	0	22.8659	60.31	22.3614	21.1834
mir-494	TGAAACATACACGGGAAAC	19	Mature 3' sub	0	0	0	0	0	0	0	0	0	0	0	0	0	0	0	0	0	0	0	0	0	0	0	0	0	0	0	32.5034	0	0	0	1.80575
mir-494	TGAAACATACACGGGAAACC	20	Mature 3' sub	0	0	0	0	0	0	0	0	0	0	0	0	0	0	0	0	0	0	0	0	0	0	8.92777	0	0	0	0	0	0	0	0	0.495987
mir-494	TGAAACATACACGGGAAACCT	21	Mature 3' sub	0	0	0	0	0	7.61023	0	0	0	0	0	14.8627	1.87274	0	0	0	10.2222	0	0	43.2358	124.162	9.95451	44.6389	0	0	4.98922	0	0	7.62195	60.31	0	16.9519
mir-494	TGAAACATACACGGGAAACCTCT	23	Mature 3' super	43.4981	250.799	0	0	63.8855	45.6614	20.8275	48.1603	149.963	0	7.64351	14.8627	53.7751	0	0	0	10.2222	0	0	0	0	0	8.92777	47.4901	25.8134	4.98922	13.8288	97.5102	15.2439	0	44.7227	14.9305
mir-494	TGAAACATACACGGGAAACCTCTT	24	Mature 3' super	0	0	0	0	0	15.2205	0	0	0	0	0	7.43135	1.88765	0	0	0	0	0	0	0	0	0	0	0	0	0	0	0	0	0	0	0
mir-493	TGAAGGTCTACTGTGTGCCAGG	22	Mature 3'	0	0	0	0	0	0	0	0	0	0	0	7.43135	0.619279	0	0	0	0	0	0	0	0	0	0	0	0	0	0	0	0	0	0	0
mir-493	TTGTACATGGTAGGCTTTCATT	22	Mature 5'	0	0	68.4556	0	31.9428	22.8307	0	0	16.6625	0	7.64351	0	12.2946	0	0	0	0	0	0	0	124.162	0	8.92777	0	0	0	0	0	0	0	44.7227	9.87847
mir-493	TGTACATGGTAGGCTTTCAT	20	Mature 5' sub	0	0	0	0	0	0	0	0	0	0	0	0	0	0	0	0	0	0	0	0	0	0	0	0	12.9067	0	0	0	0	0	0	0.71704
mir-493	TTGTACATGGTAGGCTTTCA	20	Mature 5' sub	0	62.6999	0	0	0	0	0	0	0	0	0	0	5.22499	0	42.061	0	0	0	0	0	0	0	0	0	0	0	0	0	7.62195	0	0	2.76016
mir-492	ACCTGCGGGACAAGATTCTT	20	Mature 5' sub	0	0	0	38.8818	0	0	0	0	16.6625	0	0	0	4.62869	0	0	0	0	0	0	0	0	9.95451	8.92777	0	0	0	0	0	0	0	0	1.04902
mir-492	AGGACCTGCGGGACAAGATTCTT	23	Mature 5'	0	0	0	0	0	0	0	0	0	0	0	0	0	0	0	0	0	0	0	0	0	0	26.7833	0	0	0	0	0	0	0	0	1.48796
mir-492	CCTGCGGGACAAGATTCTT	19	Mature 5' sub	0	0	0	0	0	0	0	0	16.6625	0	7.64351	0	2.0255	0	0	0	0	0	0	0	0	0	8.92777	0	0	0	0	0	7.62195	0	0	0.919429
mir-492	GACCTGCGGGACAAGATTCT	20	Mature 5' sub	0	0	0	0	0	0	0	0	0	19.6487	0	0	1.63739	0	0	0	0	0	0	0	0	0	0	0	0	0	0	0	0	0	0	0
mir-492	GACCTGCGGGACAAGATTCTT	21	Mature 5' sub	0	0	0	0	0	0	0	0	0	0	0	0	0	0	0	0	10.2222	0	187.459	0	0	0	17.8555	23.7451	0	0	0	0	15.2439	0	0	14.1403
mir-492	GGACCTGCGGGACAAGATTCT	21	Mature 5' sub	0	0	0	38.8818	0	0	0	0	0	39.2974	7.64351	0	7.15189	0	0	0	0	0	0	0	0	0	26.7833	0	0	0	0	32.5034	0	0	0	3.29371
mir-492	GGACCTGCGGGACAAGATTCTT	22	Mature 5' sub	21.7491	0	0	0	0	0	0	0	0	0	0	7.43135	2.4317	0	0	0	0	0	0	0	0	0	17.8555	23.7451	0	0	0	0	7.62195	0	0	2.73459
mir-492	TGCGGGACAAGATTCTT	17	Precursor	0	0	0	0	0	0	0	0	0	0	0	0	0	0	0	0	0	0	0	0	0	0	8.92777	0	0	0	0	0	0	0	0	0.495987
mir-491	AGTGGGGAACCCTTCCATGAGG	22	Mature 5'	0	0	0	0	0	0	0	0	16.6625	0	0	0	1.38854	0	0	0	0	0	0	0	0	0	0	0	0	0	0	0	0	0	0	0
mir-491	TGGGGAACCCTTCCATGAGGAGT	23	Mature 5' sub/super	0	0	0	0	0	0	10.4137	0	0	0	7.64351	0	1.50477	0	0	0	0	34.7451	0	0	0	0	0	0	0	0	0	0	0	0	0	1.93029
mir-490	CAACCTGGAGGACTCCATGCTG	22	Mature 3'	0	0	68.4556	0	0	0	0	0	0	0	0	0	5.70464	0	0	0	10.2222	0	0	0	0	0	0	0	0	0	0	32.5034	0	0	0	2.37365
mir-490	CCATGGATCTCCAGGTGGGT	20	Mature 5'	0	0	0	0	0	0	0	0	0	0	0	0	0	0	42.061	0	0	0	0	0	0	0	0	0	0	0	0	0	0	0	0	2.33672
mir-490	CAACCTGGAGGACTCCATGCT	21	Mature 3' sub	0	0	0	0	0	0	0	0	0	0	0	0	0	0	0	0	0	0	0	43.2358	0	0	0	0	0	0	0	32.5034	0	0	0	4.20773
mir-490	CAACCTGGAGGACTCCATGCTGT	23	Mature 3' super	0	0	0	0	0	7.61023	0	0	0	0	0	7.43135	1.25347	0	0	0	0	0	0	0	0	0	0	0	0	0	0	0	0	0	0	0
mir-489	ACATCACATATACGGCAGC	19	Mature 3' sub	0	0	0	38.8818	0	0	0	0	0	0	0	0	3.24015	0	0	0	10.2222	0	0	0	0	0	8.92777	0	0	0	0	0	0	0	0	1.06389
mir-489	ATCACATATACGGCAGC	17	Mature 3' sub	0	0	0	0	0	0	0	0	0	0	0	0	0	0	0	0	0	0	0	0	0	0	8.92777	0	0	0	0	0	0	0	0	0.495987
mir-489	GACATCACATATACGGCAGC	20	Mature 3' sub	0	0	0	0	0	0	0	0	0	0	7.64351	0	0.636959	0	0	0	10.2222	0	0	0	124.162	0	0	0	0	4.98922	0	0	0	0	0	7.74296
mir-489	GTGACATCACATATACGGCAG	21	Mature 3' sub	0	0	0	0	0	15.2205	10.4137	0	0	0	0	0	2.13618	0	0	0	0	0	0	0	0	0	8.92777	23.7451	0	4.98922	0	0	7.62195	0	22.3614	3.75808
mir-489	TGACATCACATATACGGCAGC	21	Mature 3' sub	0	62.6999	0	0	0	0	0	0	0	39.2974	22.9305	0	10.4106	0	42.061	0	0	0	0	0	124.162	0	0	0	0	4.98922	0	0	0	0	0	9.51178
mir-487b	AATCGTACAGGGTCATCCACT	21	Mature 3' sub	0	0	0	0	0	0	0	0	0	0	0	0	0	0	0	0	0	0	0	0	0	0	0	0	0	4.98922	0	0	15.2439	0	0	1.12406
mir-487b	AATCGTACAGGGTCATCCACTTT	23	Mature 3' super	0	0	0	0	0	0	0	0	0	0	0	0	0	0	0	0	0	0	0	0	0	0	0	0	0	4.98922	0	0	0	0	0	0.277179
mir-487b	ATCGTACAGGGTCATCCACTTT	22	Mature 3' sub/super	0	0	0	0	0	0	10.4137	0	0	0	0	0	0.867811	0	0	0	0	0	0	0	0	0	0	0	0	0	0	0	0	0	0	0
mir-487b	AATCGTACAGGGTCATCCACTT	22	Mature 3'	0	0	0	0	31.9428	7.61023	10.4137	0	49.9875	0	7.64351	0	8.96648	0	0	0	0	0	0	0	0	0	8.92777	0	12.9067	0	0	0	7.62195	0	0	1.63647
mir-487b	TCGTACAGGGTCATCCACTTT	21	Mature 3' sub/super	0	0	0	0	0	0	0	0	0	0	0	0	0	0	0	0	0	0	93.7295	0	0	0	8.92777	0	0	0	0	32.5034	0	0	22.3614	8.75122
mir-487a	AATCATACAGGGACATCCAGT	21	Mature 3' sub	0	0	0	0	0	0	0	0	16.6625	0	0	0	1.38854	0	0	0	0	0	0	0	0	0	0	0	0	0	0	0	0	0	0	0
mir-487a	AATCATACAGGGACATCCAGTT	22	Mature 3'	0	0	0	0	0	7.61023	0	0	16.6625	0	0	0	2.02273	0	0	0	0	0	0	0	0	0	0	0	0	0	0	0	0	0	0	0
mir-487a	GTGGTTATCCCTGCTGTGTTCG	22	Mature 5'	0	0	0	0	0	0	0	0	0	0	0	0	0	0	0	0	0	0	0	0	0	0	17.8555	0	0	0	0	0	0	0	0	0.991975
mir-486-2	TCCTGTACTGAGCTGCCCCGAGC	23	Mature 5' super	0	0	68.4556	38.8818	0	60.8819	52.0687	48.1603	16.6625	19.6487	15.287	14.8627	27.9091	85.2588	126.183	0	10.2222	0	0	0	0	0	0	0	0	0	13.8288	0	106.707	60.31	22.3614	23.604
mir-486-2	TCCTGTACTGAGCTGCCCCGAGCT	24	Mature 5' super	0	0	0	0	0	0	0	0	0	0	0	0	0	0	0	0	0	0	0	0	124.162	0	0	0	0	0	0	0	0	0	0	6.89788
mir-486-1//mir-486-2	TCCTGTACTGAGCTGCCCCG	20	Mature 5' sub	326.236	125.4	2669.77	2371.79	798.569	4079.09	2707.57	2311.69	366.575	589.46	611.481	483.038	1453.39	511.553	672.976	694.059	695.112	2397.41	1031.02	1124.13	869.133	1632.54	419.605	332.431	464.642	124.731	179.774	682.572	198.171	0	1252.24	737.895
mir-486-1//mir-486-2	TCCTGTACTGAGCTGCCCCGA	21	Mature 5' sub	6241.98	1567.5	34570.1	20918.4	10189.7	42761.9	34906.8	32749	4398.9	4047.63	5923.72	5008.73	16940.4	6479.67	11356.5	10688.5	10068.9	32695.2	17996.1	27497.9	23218.3	26289.9	7543.97	4084.15	7072.88	2514.57	4701.78	7800.82	5670.73	2050.54	10152.1	12104.6
mir-486-1//mir-486-2	ACTGAGCTGCCCCGAG	16	Precursor	0	0	0	0	0	0	0	0	16.6625	0	0	0	1.38854	0	0	0	0	0	0	0	0	0	0	0	0	0	0	0	0	0	0	0
mir-486-1//mir-486-2	TCCTGTACTGAGCTGCCCCGAG	22	Mature 5'	6154.98	877.798	15539.4	11897.8	4471.99	26247.7	31741.1	13725.7	6864.95	1905.92	2858.67	3529.89	10484.7	6479.67	11440.6	10133.3	6266.23	6010.91	17714.9	17034.9	21480	14045.8	3383.63	3205.58	5201.41	2459.69	4231.6	4582.98	9573.17	3377.36	7580.5	8566.79
mir-486-1//mir-486-2	CGGGGCAGCTCAGTACAGGAT	21	Mature 3'	152.243	0	273.823	38.8818	63.8855	129.374	145.792	48.1603	66.65	117.892	61.1481	74.3135	97.6803	0	0	0	71.5556	34.7451	0	43.2358	124.162	69.6816	53.5666	118.725	38.7202	54.8815	138.288	130.014	167.683	0	67.0841	61.7968
mir-486-1//mir-486-2	CCTGTACTGAGCTGC	15	Precursor	0	0	0	0	0	0	0	0	0	0	0	0	0	0	0	0	0	0	0	0	0	0	0	23.7451	0	0	0	0	0	0	0	1.31917
mir-486-1//mir-486-2	CCTGTACTGAGCTGCC	16	Mature 5' sub	0	0	0	0	0	0	0	0	0	0	0	0	0	0	0	0	0	0	0	0	0	0	0	0	0	0	0	0	7.62195	0	0	0.423442
mir-486-1//mir-486-2	CCTGTACTGAGCTGCCCCG	19	Mature 5' sub	0	0	0	0	0	0	0	0	0	0	0	0	0	0	0	0	0	0	0	0	0	0	0	0	0	0	0	0	0	0	22.3614	1.2423
mir-486-1//mir-486-2	CCTGTACTGAGCTGCCCCGA	20	Mature 5' sub	21.7491	0	273.823	116.645	0	0	0	0	0	0	0	0	34.3514	0	42.061	0	20.4445	34.7451	0	0	0	0	0	0	0	4.98922	0	0	7.62195	0	0	6.10343
mir-486-1//mir-486-2	CCTGTACTGAGCTGCCCCGAG	21	Mature 5' sub	0	0	68.4556	77.7635	0	0	10.4137	0	0	19.6487	0	7.43135	15.3094	0	0	0	10.2222	0	0	0	0	0	0	0	12.9067	0	0	0	15.2439	0	0	2.13183
mir-486-1//mir-486-2	CGGGGCAGCTCAGTACAG	18	Mature 3' sub	0	0	0	0	0	0	0	0	0	0	0	0	0	0	0	0	0	0	0	0	0	0	0	0	12.9067	0	0	0	0	0	0	0.71704
mir-486-1//mir-486-2	CGGGGCAGCTCAGTACAGG	19	Mature 3' sub	0	0	0	0	0	0	0	0	0	0	0	14.8627	1.23856	0	0	0	0	0	0	0	0	0	0	0	12.9067	0	0	0	0	0	0	0.71704
mir-486-1//mir-486-2	CGGGGCAGCTCAGTACAGGA	20	Mature 3' sub	65.2472	62.6999	0	0	31.9428	38.0512	62.4824	48.1603	0	0	30.574	7.43135	28.8824	0	0	138.812	10.2222	34.7451	0	0	124.162	9.95451	0	23.7451	25.8134	39.9138	0	32.5034	30.4878	0	22.3614	27.3734
mir-486-1//mir-486-2	CTGAGCTGCCCCGAG	15	Precursor	0	0	0	0	0	0	0	0	0	0	7.64351	0	0.636959	0	0	0	0	0	0	0	0	0	0	0	0	0	0	0	0	0	0	0
mir-486-1//mir-486-2	CTGTACTGAGCTGCCCCGAG	20	Mature 5' sub	0	0	0	0	0	0	20.8275	0	0	0	0	0	1.73562	0	0	0	0	0	0	0	0	0	0	0	0	0	0	0	0	0	0	0
mir-486-1//mir-486-2	GCAGCTCAGTACAGG	15	Mature 3' sub	0	0	0	38.8818	0	0	0	0	0	0	0	0	3.24015	0	0	0	0	0	0	0	0	0	0	0	0	0	0	0	0	0	0	0
mir-486-1//mir-486-2	GCAGCTCAGTACAGGA	16	Mature 3' sub	0	0	0	0	0	0	0	0	0	0	0	7.43135	0.619279	0	0	0	0	0	0	0	0	0	0	0	0	0	0	0	0	0	0	0
mir-486-1//mir-486-2	GGGCAGCTCAGTACAGGAT	19	Mature 3' sub	0	0	0	0	0	0	0	0	0	0	7.64351	0	0.636959	0	0	0	0	0	0	0	0	0	0	0	0	0	0	0	0	0	0	0
mir-486-1//mir-486-2	GGGGCAGCTCAGTACAG	17	Mature 3' sub	0	0	0	0	0	0	0	0	0	19.6487	0	0	1.63739	0	0	0	0	0	0	0	0	0	0	0	0	0	0	0	0	0	0	0
mir-486-1//mir-486-2	GGGGCAGCTCAGTACAGGA	19	Mature 3' sub	0	0	0	0	0	0	0	0	0	19.6487	0	0	1.63739	0	0	0	0	0	0	0	0	0	0	0	0	0	0	0	0	0	0	0
mir-486-1//mir-486-2	GGGGCAGCTCAGTACAGGAT	20	Mature 3' sub	0	0	0	0	0	7.61023	0	0	0	0	0	0	0.634186	0	0	0	0	0	0	0	0	0	0	0	0	0	0	0	0	0	0	0
mir-486-1//mir-486-2	GTACTGAGCTGCCCCGAG	18	Mature 5' sub	0	0	0	38.8818	0	0	0	0	0	0	0	0	3.24015	0	0	0	10.2222	0	0	0	0	0	0	0	0	0	0	0	0	60.31	0	3.91846
mir-486-1//mir-486-2	TACTGAGCTGCCCCGAG	17	Mature 5' sub	0	0	0	38.8818	0	0	0	0	0	0	0	0	3.24015	0	0	0	0	34.7451	0	0	0	0	0	0	0	0	0	0	0	0	0	1.93029
mir-486-1//mir-486-2	TCCTGTACTGAGCTG	15	Precursor	65.2472	0	0	0	95.8283	509.886	541.514	96.3206	33.325	0	0	14.8627	113.082	0	0	0	0	34.7451	0	0	0	0	44.6389	0	12.9067	14.9677	0	97.5102	83.8415	0	67.0841	19.7608
mir-486-1//mir-486-2	TCCTGTACTGAGCTGC	16	Precursor	152.243	0	0	0	95.8283	585.988	479.032	192.641	199.95	19.6487	15.287	22.2941	146.909	0	0	0	0	0	0	0	0	9.95451	53.5666	71.2352	38.7202	14.9677	0	32.5034	53.3537	0	111.807	21.4504
mir-486-1//mir-486-2	TCCTGTACTGAGCTGCC	17	Mature 5' sub	217.491	0	0	0	159.714	936.059	593.583	96.3206	166.625	58.946	38.2175	44.5881	192.629	0	0	0	0	0	0	0	124.162	19.909	151.772	71.2352	154.881	69.8491	41.4863	130.014	160.061	120.62	178.891	67.9378
mir-486-1//mir-486-2	TCCTGTACTGAGCTGCCC	18	Mature 5' sub	0	0	0	0	0	532.716	395.722	144.481	133.3	0	7.64351	7.43135	101.775	0	0	0	10.2222	34.7451	0	86.4715	124.162	29.8635	8.92777	0	12.9067	14.9677	13.8288	32.5034	38.1098	0	89.4454	27.5641
mir-486-1//mir-486-2	TCCTGTACTGAGCTGCCCC	19	Mature 5' sub	0	0	0	0	0	53.2716	52.0687	0	0	0	0	0	8.77836	0	0	0	10.2222	0	93.7295	43.2358	0	79.6361	0	0	0	0	0	0	0	0	0	12.6013
mir-486-1//mir-486-2	TGTACTGAGCTGCCCCGAG	19	Mature 5' sub	0	0	0	0	0	0	0	0	0	0	7.64351	0	0.636959	0	0	0	0	0	0	0	0	0	0	0	0	0	0	0	0	0	0	0
mir-486-1	ATCCTGTACTGAGCT	15	Precursor	0	0	0	0	0	7.61023	0	0	0	0	0	0	0.634186	0	0	0	0	0	0	0	0	0	0	0	0	0	0	0	0	0	0	0
mir-486-1	ATCCTGTACTGAGCTGCCCCG	21	Mature 5' sub/super	0	0	0	0	0	22.8307	0	0	0	39.2974	7.64351	7.43135	6.43358	0	0	0	0	69.4903	0	0	0	9.95451	0	0	0	0	0	32.5034	0	0	22.3614	7.46164
mir-486-1	ATCCTGTACTGAGCTGCCCCGA	22	Mature 5' sub/super	21.7491	0	68.4556	0	0	114.154	83.3099	192.641	16.6625	39.2974	15.287	7.43135	46.5823	0	42.061	0	20.4445	104.235	0	172.943	0	69.6816	26.7833	23.7451	0	24.9461	13.8288	65.0068	22.8659	0	67.0841	36.3125
mir-486-1	ATCCTGTACTGAGCTGCCCCGAG	23	Mature 5' super	0	0	0	0	0	0	10.4137	0	0	0	7.64351	0	1.50477	0	0	0	0	0	0	0	0	0	0	0	0	0	0	0	0	0	0	0
mir-486-1	CGGGGCAGCTCAGTACAGGATA	22	Mature 3' super	0	0	0	0	0	0	0	0	0	0	7.64351	7.43135	1.25624	0	0	0	0	0	0	0	124.162	0	0	0	0	0	0	0	7.62195	0	22.3614	8.56362
mir-486-1	TCCTGTACTGAGCTGCCCCGAGG	23	Mature 5' super	0	0	0	116.645	0	136.984	83.3099	0	16.6625	0	0	7.43135	30.0861	0	0	0	0	0	0	86.4715	0	0	0	23.7451	0	4.98922	0	0	30.4878	60.31	0	11.4446
mir-485	AGAGGCTGGCCGTGATGAAT	20	Mature 5' sub	0	0	0	0	0	0	0	0	16.6625	0	0	0	1.38854	0	0	0	0	0	0	0	0	0	8.92777	0	25.8134	0	0	0	0	0	0	1.93007
mir-485	AGAGGCTGGCCGTGATGAATTCG	23	Mature 5' super	0	0	0	0	0	0	0	0	16.6625	0	15.287	7.43135	3.28174	0	0	0	0	0	0	0	0	0	8.92777	23.7451	0	0	0	0	0	0	0	1.81516
mir-485	AGAGGCTGGCCGTGATGAATTC	22	Mature 5'	0	0	0	0	0	0	0	0	0	0	0	0	0	0	0	0	0	0	0	0	0	0	0	0	0	0	0	0	7.62195	0	0	0.423442
mir-485	GTCATACACGGCTCTCCTCTCT	22	Mature 3'	0	62.6999	0	0	0	38.0512	20.8275	0	233.275	0	0	7.43135	30.1904	0	0	0	0	0	0	0	0	0	8.92777	0	0	0	0	0	15.2439	0	44.7227	3.82747
mir-485	GTCATACACGGCTCTCCTCTC	21	Mature 3' sub	0	0	0	0	0	7.61023	0	0	0	0	0	0	0.634186	0	0	0	0	0	0	0	0	0	0	0	0	0	0	0	0	0	0	0
mir-484	TCAGGCTCAGTCCCCTCCCG	20	Mature 5' sub	1217.95	62.6999	68.4556	194.409	574.97	456.614	249.93	1059.53	383.238	373.325	374.532	282.391	441.503	511.553	378.549	694.059	265.778	416.942	281.188	86.4715	124.162	338.453	642.8	284.941	425.922	349.246	359.548	227.524	457.317	361.86	156.53	353.491
mir-484	TCAGGCTCAGTCCCCTCCCGA	21	Mature 5' sub	9352.1	2507.99	6914.02	2993.9	4887.24	4870.55	3488.6	8909.65	4582.19	1650.49	2262.48	2103.07	4543.52	2984.06	2523.66	2637.42	2351.11	6844.79	5530.04	4107.4	4966.48	3613.49	7338.63	4986.47	5472.45	3252.97	4660.3	4647.99	6135.67	4583.56	4226.3	4492.38
mir-484	AGGCTCAGTCCCCTCCCG	18	Mature 5' sub	0	0	0	0	0	0	0	0	0	0	0	0	0	0	0	0	0	0	0	0	0	0	0	0	0	4.98922	0	0	0	0	0	0.277179
mir-484	TCAGGCTCAGTCCCCTCCCGAT	22	Mature 5'	6698.71	3009.59	4997.26	2332.91	3162.33	1864.51	1353.79	5682.91	7548.11	609.109	817.855	1233.6	3275.89	3410.35	3028.39	3470.29	2351.11	3995.69	3749.18	2637.38	4097.34	2598.13	6106.6	4060.41	3381.56	2170.31	3208.28	4095.43	4535.06	6694.41	3398.93	3721.6
mir-484	CAGGCTCAGTCCCCT	15	Precursor	0	0	0	0	0	0	0	0	0	0	0	0	0	0	0	0	0	0	0	0	0	0	0	0	0	0	0	0	7.62195	0	0	0.423442
mir-484	CAGGCTCAGTCCCCTCCCG	19	Mature 5' sub	0	0	0	0	0	0	0	0	0	0	7.64351	0	0.636959	0	0	0	0	0	0	0	0	0	0	0	0	0	0	0	0	0	0	0
mir-484	CAGGCTCAGTCCCCTCCCGA	20	Mature 5' sub	0	0	136.911	38.8818	0	0	0	0	16.6625	0	0	0	16.038	0	42.061	0	0	0	0	0	0	0	35.7111	47.4901	0	9.97845	27.6575	65.0068	38.1098	0	0	14.7786
mir-484	CAGGCTCAGTCCCCTCCCGAT	21	Mature 5' sub	21.7491	0	0	0	0	15.2205	0	0	16.6625	0	0	0	4.46934	0	0	0	0	0	0	0	0	0	0	0	12.9067	0	0	0	15.2439	0	0	1.56392
mir-484	CAGGCTCAGTCCCCTCCCGATA	22	Mature 5' sub/super	0	0	68.4556	0	0	0	0	0	0	0	0	0	5.70464	0	0	0	0	0	0	0	0	0	0	0	0	0	0	0	0	0	0	0
mir-484	GGCTCAGTCCCCTCCCGA	18	Mature 5' sub	0	0	0	0	0	0	0	0	0	0	0	0	0	0	0	0	0	0	0	0	0	9.95451	0	0	0	4.98922	0	0	0	0	0	0.830207
mir-484	GTCAGGCTCAGTCCCCTCCCGA	22	Mature 5' sub/super	21.7491	0	0	0	0	0	0	0	16.6625	0	0	0	3.20096	0	0	0	0	0	0	0	0	0	0	0	0	0	0	0	0	0	0	0
mir-484	GTCAGGCTCAGTCCCCTCCCGAT	23	Mature 5' super	0	0	0	0	0	7.61023	0	0	0	0	0	0	0.634186	0	0	0	0	0	0	0	0	0	0	0	0	0	0	32.5034	0	0	0	1.80575
mir-484	TCAGGCTCAGTCCCC	15	Precursor	0	0	0	0	0	22.8307	0	0	0	0	0	0	1.90256	0	0	0	0	34.7451	0	0	0	0	8.92777	0	12.9067	4.98922	0	0	0	0	0	3.42049
mir-484	TCAGGCTCAGTCCCCT	16	Precursor	0	0	0	0	0	0	10.4137	0	0	0	0	0	0.867811	0	0	0	0	0	0	0	0	9.95451	26.7833	0	0	0	27.6575	0	0	0	22.3614	4.81982
mir-484	TCAGGCTCAGTCCCCTC	17	Mature 5' sub	0	0	0	0	0	0	0	0	16.6625	0	0	0	1.38854	0	0	0	0	0	0	0	0	9.95451	0	0	0	4.98922	13.8288	0	0	60.31	22.3614	6.19133
mir-484	TCAGGCTCAGTCCCCTCC	18	Mature 5' sub	21.7491	0	0	0	31.9428	0	20.8275	0	49.9875	0	0	0	10.3756	85.2588	0	0	0	0	0	0	0	9.95451	8.92777	0	0	0	13.8288	0	7.62195	60.31	0	10.3279
mir-484	TCAGGCTCAGTCCCCTCCC	19	Mature 5' sub	0	0	0	0	0	15.2205	10.4137	0	16.6625	0	0	0	3.52473	0	0	0	10.2222	34.7451	0	0	0	0	8.92777	0	0	0	0	0	7.62195	0	0	3.41762
mir-484	TCAGGCTCAGTCCCCTCCCGATA	23	Mature 5' super	173.992	62.6999	205.367	116.645	31.9428	30.4409	72.8962	144.481	383.238	0	7.64351	29.7254	104.923	0	0	138.812	71.5556	0	187.459	43.2358	124.162	29.8635	44.6389	71.2352	38.7202	54.8815	27.6575	130.014	68.5976	241.24	0	70.6707
mir-484	TCAGGCTCAGTCCCCTCCCGATAA	24	Mature 5' super	65.2472	62.6999	68.4556	0	0	0	10.4137	0	133.3	0	0	14.8627	29.5816	85.2588	84.122	0	40.8889	69.4903	93.7295	0	0	19.909	8.92777	23.7451	0	19.9569	0	32.5034	68.5976	0	0	30.3961
mir-484	TCAGGCTCAGTCCCCTCCCGATAAA	25	Mature 5' super	0	0	0	0	0	0	0	0	0	0	0	0	0	0	0	0	0	0	0	0	0	0	0	0	0	0	0	0	7.62195	0	0	0.423442
mir-483	AAGACGGGAGGAAAGAAGGGA	21	Mature 5' sub	21.7491	0	68.4556	77.7635	63.8855	22.8307	41.655	0	49.9875	98.2434	45.861	0	40.8693	0	0	416.435	30.6667	104.235	93.7295	172.943	0	9.95451	294.617	356.176	141.974	34.9246	318.062	357.538	99.0854	1326.82	89.4454	213.7
mir-483	AAGACGGGAGGAAAG	15	Precursor	0	0	0	0	0	0	0	0	0	0	0	0	0	0	0	0	10.2222	0	0	0	0	0	0	0	0	0	0	0	0	0	0	0.567902
mir-483	AAGACGGGAGGAAAGAA	17	Mature 5' sub	0	0	0	0	0	7.61023	0	0	0	0	0	0	0.634186	0	0	0	0	0	0	0	0	0	0	0	0	0	0	0	0	0	22.3614	1.2423
mir-483	AAGACGGGAGGAAAGAAG	18	Mature 5' sub	0	0	0	0	0	0	0	0	16.6625	0	0	0	1.38854	0	0	0	0	0	0	0	0	0	0	0	0	0	13.8288	0	0	0	0	0.768265
mir-483	AAGACGGGAGGAAAGAAGG	19	Mature 5' sub	0	0	0	0	0	0	0	0	0	0	0	14.8627	1.23856	0	0	0	0	0	0	0	0	0	0	0	0	4.98922	0	0	0	0	0	0.277179
mir-483	AAGACGGGAGGAAAGAAGGG	20	Mature 5' sub	0	0	0	0	0	0	0	0	0	19.6487	0	0	1.63739	0	0	0	0	0	0	0	0	0	0	23.7451	0	4.98922	13.8288	0	0	301.55	44.7227	21.602
mir-483	CACTCCTCTCCTCCCGTCTTCT	22	Mature 3' sub/super	0	0	0	77.7635	0	83.7126	20.8275	96.3206	33.325	0	38.2175	14.8627	30.4191	682.07	210.305	1388.12	132.889	69.4903	93.7295	475.593	620.81	39.818	624.944	617.372	167.787	49.8922	414.863	227.524	53.3537	361.86	178.891	356.073
mir-483	AAGACGGGAGGAAAGAAGGGAGTGG	25	Mature 5' super	0	0	0	0	0	0	0	48.1603	0	0	0	0	4.01336	0	0	0	0	0	0	0	0	0	0	0	0	0	0	0	0	0	22.3614	1.2423
mir-483	AAGACGGGAGGAAAGAAGGGAGTGGT	26	Mature 5' super	0	0	0	0	0	0	0	0	0	0	0	0	0	0	0	0	0	0	0	0	0	0	0	0	0	0	0	0	0	60.31	44.7227	5.83515
mir-483	AGACGGGAGGAAAGAAGGGAGTGG	24	Mature 5' sub/super	0	0	0	0	0	0	10.4137	0	16.6625	19.6487	15.287	22.2941	7.0255	85.2588	0	138.812	20.4445	0	93.7295	86.4715	124.162	19.909	107.133	71.2352	77.4403	14.9677	55.3151	227.524	0	904.65	178.891	122.552
mir-483	AAGACGGGAGGAAAGAAGGGAGT	23	Mature 5' super	43.4981	125.4	0	116.645	0	22.8307	20.8275	0	0	0	15.287	7.43135	29.3266	170.518	126.183	832.871	51.1112	0	281.188	129.707	248.324	9.95451	366.039	474.901	361.388	139.698	428.692	455.048	68.5976	2291.78	268.336	372.463
mir-483	AGACGGGAGGAAAGAAGGGA	20	Mature 5' sub	0	0	0	0	0	0	0	0	16.6625	0	0	0	1.38854	0	0	0	0	0	0	0	0	0	0	0	0	0	0	0	0	60.31	0	3.35056
mir-483	AGACGGGAGGAAAGAAGGGAG	21	Mature 5' sub	0	0	0	0	0	22.8307	0	0	0	0	15.287	0	3.17648	0	0	0	0	0	0	0	0	0	0	0	0	0	0	0	0	0	0	0
mir-483	AGACGGGAGGAAAGAAGGGAGT	22	Mature 5' sub/super	0	0	0	0	31.9428	15.2205	10.4137	0	16.6625	19.6487	38.2175	7.43135	11.6281	0	0	0	10.2222	138.981	0	43.2358	124.162	0	53.5666	118.725	64.5336	24.9461	96.8014	65.0068	7.62195	422.17	22.3614	66.2408
mir-483	AGACGGGAGGAAAGAAGGGAGTG	23	Mature 5' sub/super	0	0	0	0	0	0	0	0	16.6625	0	0	0	1.38854	0	0	0	0	0	0	0	0	0	0	0	0	0	0	0	0	0	0	0
mir-483	AGACGGGAGGAAAGAAGGGAGTGGT	25	Mature 5' sub/super	0	62.6999	0	0	0	0	0	0	0	0	0	0	5.22499	0	0	0	0	0	0	0	0	0	0	0	12.9067	0	0	0	0	0	0	0.71704
mir-483	AGACGGGAGGAAAGAAGGGAGTGGTT	26	Mature 5' sub/super	0	0	0	0	0	0	0	0	0	0	0	0	0	0	0	0	0	0	0	0	0	0	26.7833	0	0	0	13.8288	0	0	0	0	2.25623
mir-483	AAGACGGGAGGAAAGAAGGGAG	22	Mature 5'	108.745	0	136.911	155.527	255.542	60.8819	62.4824	144.481	33.325	196.487	91.7221	44.5881	107.558	682.07	42.061	555.247	51.1112	69.4903	562.377	129.707	248.324	9.95451	464.244	617.372	387.202	129.72	719.096	520.055	160.061	3739.22	201.252	516.031
mir-483	TCACTCCTCTCCTCCCGTCTT	21	Mature 3'	0	0	0	0	0	7.61023	0	48.1603	0	0	0	0	4.64754	0	0	0	0	34.7451	0	0	0	0	35.7111	0	0	0	27.6575	0	7.62195	0	22.3614	7.11651
mir-483	CACTCCTCTCCTCCC	15	Mature 3' sub	0	0	0	0	0	0	0	0	0	0	0	0	0	0	0	0	0	0	0	0	0	0	0	23.7451	0	0	0	0	0	0	0	1.31917
mir-483	CACTCCTCTCCTCCCGT	17	Mature 3' sub	0	0	0	0	0	0	0	0	0	0	0	0	0	0	0	0	0	0	0	0	0	0	0	0	0	0	0	32.5034	0	0	0	1.80575
mir-483	CACTCCTCTCCTCCCGTC	18	Mature 3' sub	0	0	0	0	0	0	0	0	0	0	0	0	0	0	0	0	0	0	0	0	0	0	0	0	0	0	13.8288	0	0	0	0	0.768265
mir-483	CACTCCTCTCCTCCCGTCT	19	Mature 3' sub	0	0	0	0	0	7.61023	0	0	0	0	0	0	0.634186	0	0	0	10.2222	0	0	0	0	0	0	47.4901	0	0	0	0	0	0	0	3.20624
mir-483	CACTCCTCTCCTCCCGTCTT	20	Mature 3' sub	0	0	0	0	0	7.61023	0	96.3206	0	0	0	0	8.6609	0	42.061	0	0	0	0	0	0	0	8.92777	23.7451	0	0	0	0	0	0	0	4.15188
mir-483	CACTCCTCTCCTCCCGTCTTC	21	Mature 3' sub/super	0	125.4	0	0	0	0	0	0	33.325	0	0	7.43135	13.8463	85.2588	0	555.247	20.4445	0	0	0	0	9.95451	124.989	94.9803	25.8134	4.98922	69.1439	65.0068	7.62195	0	67.0841	62.8074
mir-483	GAAGACGGGAGGAAAGA	17	Precursor	0	0	0	0	0	0	0	0	0	0	0	0	0	0	0	0	0	0	0	0	0	0	0	0	0	0	0	0	7.62195	0	0	0.423442
mir-483	GAAGACGGGAGGAAAGAAGGGAG	23	Mature 5' super	0	0	0	0	0	0	0	0	0	0	0	0	0	0	0	0	0	0	0	0	0	0	0	0	0	4.98922	13.8288	0	0	0	0	1.04544
mir-483	GAAGACGGGAGGAAAGAAGGGAGT	24	Mature 5' super	0	0	0	0	0	0	0	0	0	0	0	0	0	0	0	0	0	0	0	0	0	0	0	0	0	0	13.8288	0	0	0	0	0.768265
mir-483	TCACTCCTCTCCTCCCGT	18	Mature 3' sub	0	0	0	0	0	0	0	0	0	0	0	0	0	0	0	0	0	0	0	0	0	9.95451	0	0	0	0	0	0	0	0	0	0.553028
mir-483	TCACTCCTCTCCTCCCGTC	19	Mature 3' sub	0	0	0	0	0	7.61023	0	0	0	0	0	0	0.634186	0	0	0	10.2222	34.7451	0	0	0	0	8.92777	0	0	0	13.8288	0	0	0	0	3.76244
mir-483	TCACTCCTCTCCTCCCGTCT	20	Mature 3' sub	0	0	68.4556	0	63.8855	30.4409	31.2412	288.962	33.325	19.6487	22.9305	7.43135	47.1934	85.2588	42.061	138.812	51.1112	0	93.7295	0	0	0	98.2055	0	0	0	69.1439	65.0068	0	60.31	22.3614	40.3333
mir-483	TCACTCCTCTCCTCCCGTCTTC	22	Mature 3' super	0	62.6999	0	0	31.9428	7.61023	0	48.1603	0	0	0	0	12.5344	682.07	0	277.624	10.2222	34.7451	0	0	0	0	80.35	0	12.9067	0	41.4863	0	0	120.62	22.3614	71.2436
mir-483	TCACTCCTCTCCTCCCGTCTTCT	23	Mature 3' super	0	0	0	0	0	7.61023	0	0	0	0	0	7.43135	1.25347	85.2588	0	416.435	10.2222	0	0	0	0	0	26.7833	94.9803	12.9067	0	0	0	0	60.31	0	39.272
mir-4804	TGCTTAACCTTGCCCTCGAA	20	Mature 3' sub	0	0	0	0	0	0	0	0	0	0	0	0	0	0	0	0	0	0	0	0	0	0	0	0	0	4.98922	0	0	0	0	0	0.277179
mir-4802	TATGGAGGTTCTAGACCATGT	21	Mature 5' sub	0	0	0	0	0	0	20.8275	0	0	0	0	0	1.73562	0	0	0	0	0	0	43.2358	0	0	0	0	0	0	0	0	0	0	0	2.40199
mir-4800	CATCCGTCCGTCTGTCCACCT	21	Mature 3' super	0	0	0	0	0	0	0	0	0	0	0	0	0	0	0	0	0	0	0	0	0	0	0	0	0	0	13.8288	0	0	0	0	0.768265
mir-4796	AAAGTGGCAGAGTATAGACACA	22	Mature 3' sub/super	0	0	0	0	0	0	0	0	0	0	0	0	0	0	0	0	0	0	0	0	0	0	0	0	0	0	0	0	0	0	22.3614	1.2423
mir-4787	GCGGGGGTGGCGGCGGCATCCC	22	Mature 5'	0	0	0	0	0	7.61023	0	0	0	19.6487	7.64351	0	2.90854	0	0	0	0	0	0	0	0	0	17.8555	0	0	0	0	0	0	0	0	0.991975
mir-4787	CGGGGGTGGCGGCGGCATCCC	21	Mature 5' sub	0	0	0	0	0	0	0	0	0	19.6487	0	0	1.63739	0	0	0	0	0	0	0	0	0	0	0	0	0	0	0	0	0	0	0
mir-4785	AGAGTCGGCGACGCCGCCAGCT	22	Mature 3' super	0	0	0	0	63.8855	0	0	0	0	0	0	0	5.32379	0	0	0	0	0	0	0	0	0	0	0	0	0	0	0	0	0	0	0
mir-4781	GTTGGAATCCTCGCTAGAGCGT	22	Mature 3' sub/super	0	0	0	0	0	0	0	0	0	0	0	0	0	0	0	0	0	0	0	0	0	0	0	0	0	4.98922	0	0	0	0	0	0.277179
mir-4781	TTGGAATCCTCGCTAGAGCGT	21	Mature 3' sub/super	0	0	0	0	0	0	0	0	0	0	7.64351	0	0.636959	0	0	0	0	0	0	0	0	0	8.92777	0	0	0	0	0	0	0	0	0.495987
mir-4779	TAGGAGGGAATAGTAAAAGCAG	22	Mature 3'	0	0	0	0	0	7.61023	0	0	0	0	0	0	0.634186	0	0	0	0	0	0	0	0	0	0	0	0	0	0	0	0	0	0	0
mir-4773-1//mir-4773-2	AGCAGAACAGGAGCATAGAAAGGCTGG	27	Mature 3' super	0	0	0	0	0	0	0	0	0	0	0	0	0	85.2588	0	0	0	0	0	0	0	0	0	0	0	0	0	0	0	0	0	4.7366
mir-4772	CCTGCAACTTTGCCTGATCAGA	22	Mature 3'	0	0	0	38.8818	0	7.61023	10.4137	0	49.9875	0	0	0	8.90777	0	42.061	0	40.8889	34.7451	0	0	0	9.95451	8.92777	0	0	4.98922	0	0	0	0	0	7.86481
mir-4772	TGATCAGGCAAAATTGCAGACT	22	Mature 5'	0	0	0	38.8818	0	7.61023	10.4137	0	0	0	0	0	4.74214	85.2588	0	0	40.8889	34.7451	0	0	0	0	0	47.4901	12.9067	19.9569	0	0	15.2439	0	22.3614	15.4918
mir-4772	CCTGCAACTTTGCCTGATCA	20	Mature 3' sub	0	0	0	0	0	0	10.4137	0	0	0	0	0	0.867811	0	0	0	0	0	0	0	0	0	0	0	0	0	0	0	0	0	0	0
mir-4772	CCTGCAACTTTGCCTGATCAG	21	Mature 3' sub	0	0	0	38.8818	0	0	10.4137	0	0	0	0	0	4.10796	0	0	0	0	0	0	0	0	0	0	0	12.9067	0	0	0	0	0	0	0.71704
mir-4772	TCTGATCAGGCAAAATTGCAG	21	Mature 5' sub/super	0	0	0	0	0	0	0	0	0	0	0	0	0	0	0	0	0	0	0	0	0	9.95451	0	0	0	0	0	32.5034	15.2439	0	0	3.20566
mir-4772	TGATCAGGCAAAATTGC	17	Mature 5' sub	0	0	0	0	0	0	0	0	0	0	0	0	0	0	0	0	0	0	0	0	0	0	0	0	0	0	0	0	7.62195	0	0	0.423442
mir-4772	TGATCAGGCAAAATTGCAGA	20	Mature 5' sub	0	0	0	0	0	0	0	0	0	0	7.64351	0	0.636959	0	0	0	0	0	0	0	0	19.909	0	0	0	0	13.8288	0	0	0	0	1.87432
mir-4766	ATAGCAATTGCTCTTTTGGAAG	22	Mature 3' super	0	0	0	0	0	0	0	0	16.6625	0	0	0	1.38854	0	0	0	0	0	0	0	0	0	0	0	0	0	0	0	0	0	0	0
mir-4762	CCAAATCTTGATCAGAAGCCT	21	Mature 5'	0	0	0	0	0	0	0	0	0	0	0	0	0	0	0	0	0	0	0	0	0	0	0	0	0	0	0	0	7.62195	0	0	0.423442
mir-4762	CCCAAATCTTGATCAGAAGC	20	Mature 5' sub/super	0	0	0	0	0	0	0	0	0	0	0	0	0	0	0	0	0	0	0	0	0	0	8.92777	0	0	0	0	0	0	0	0	0.495987
mir-4758	TGGGAGCCGGTGGGGCTGGAGTAAGGGC	28	Precursor	0	0	0	0	0	0	0	0	0	0	0	0	0	0	0	0	0	0	0	0	0	0	0	0	0	0	0	0	0	60.31	0	3.35056
mir-4757	CATGACGTCACAGAGGCTTC	20	Mature 3' sub	0	0	0	0	0	0	0	0	0	0	0	0	0	0	0	0	10.2222	0	0	0	0	0	0	0	0	0	0	0	0	0	0	0.567902
mir-4755	GGCTCTGAAGGGAAAGTTGAATC	23	Precursor	0	0	0	0	0	0	0	0	0	0	0	0	0	0	0	0	0	0	0	0	0	0	0	0	0	0	0	0	0	60.31	0	3.35056
mir-4754	ATGCGGACCTGGGTTAGCGGAG	22	Mature 5' sub	43.4981	0	0	0	0	0	0	0	0	0	0	0	3.62484	0	0	0	0	0	0	0	0	0	0	0	0	0	0	0	0	0	0	0
mir-4747	AGGGAAGGAGGCTTGGTCTTAG	22	Mature 5'	0	0	0	0	0	0	0	0	0	19.6487	0	0	1.63739	0	0	0	0	0	0	0	0	0	0	0	0	0	0	0	0	0	0	0
mir-4746	CCGGTCCCAGGAGAACCTGCAGA	23	Mature 5'	0	0	0	0	0	0	0	0	0	0	0	0	0	0	0	0	0	0	0	0	0	0	0	0	0	4.98922	0	0	0	0	0	0.277179
mir-4742	TCTGTATTCTCCTTTGCCTGC	21	Mature 3' sub	0	0	0	0	0	0	0	0	0	0	0	0	0	0	0	0	0	0	0	0	0	0	8.92777	0	0	0	0	0	0	60.31	0	3.84654
mir-4742	TGTATTCTCCTTTGCCTGCAG	21	Mature 3' sub	0	0	0	0	0	0	0	0	0	0	0	0	0	0	0	0	10.2222	0	0	0	0	0	0	0	0	0	0	0	0	0	0	0.567902
mir-4732	TGTAGAGCAGGGAGCAGGAAGCT	23	Mature 5'	86.9962	62.6999	136.911	0	0	235.917	260.343	96.3206	0	117.892	38.2175	44.5881	89.9905	85.2588	126.183	138.812	10.2222	34.7451	187.459	0	0	29.8635	80.35	118.725	129.067	124.731	82.9726	0	114.329	120.62	67.0841	80.579
mir-4732	GCCCTGACCTGTCCTGTTCTG	21	Mature 3'	65.2472	0	0	77.7635	0	22.8307	0	0	0	0	7.64351	7.43135	15.0764	0	0	0	0	0	0	0	0	19.909	0	0	12.9067	4.98922	13.8288	0	22.8659	0	0	4.13887
mir-4732	CCCTGACCTGTCCTGTTC	18	Mature 3' sub	0	0	0	0	0	0	0	0	0	0	0	7.43135	0.619279	0	0	0	0	0	0	0	0	0	0	0	0	0	0	0	0	0	0	0
mir-4732	GCCCTGACCTGTCCTGTT	18	Mature 3' sub	0	0	0	0	0	0	0	0	0	0	0	14.8627	1.23856	0	0	0	0	0	0	0	0	0	0	0	0	0	0	0	0	0	0	0
mir-4732	GCCCTGACCTGTCCTGTTC	19	Mature 3' sub	0	0	0	0	0	7.61023	0	0	0	0	7.64351	0	1.27115	0	0	0	0	0	0	0	0	0	0	0	0	0	0	0	0	0	0	0
mir-4732	GCCCTGACCTGTCCTGTTCT	20	Mature 3' sub	0	0	0	0	0	15.2205	0	0	0	0	7.64351	0	1.90533	0	0	0	0	0	0	0	0	0	8.92777	0	0	0	0	0	0	0	0	0.495987
mir-4732	GCCCTGACCTGTCCTGTTCTGC	22	Mature 3' super	0	0	0	0	0	0	0	0	0	0	7.64351	0	0.636959	0	0	0	0	0	0	0	0	0	0	0	0	0	0	0	0	0	0	0
mir-4732	GTAGAGCAGGGAGCAGGAAGCT	22	Mature 5' sub	0	0	0	0	0	0	0	0	0	19.6487	0	0	1.63739	0	0	0	0	0	0	0	0	0	0	0	0	0	0	0	0	0	0	0
mir-4732	TGTAGAGCAGGGAGCAGGAA	20	Mature 5' sub	0	0	0	0	0	7.61023	0	0	0	0	0	0	0.634186	0	0	0	0	34.7451	0	0	0	0	0	0	0	0	13.8288	0	0	0	22.3614	3.94085
mir-4732	TGTAGAGCAGGGAGCAGGAAG	21	Mature 5' sub	86.9962	0	0	38.8818	31.9428	45.6614	114.551	96.3206	0	39.2974	7.64351	7.43135	39.0605	0	84.122	0	0	34.7451	0	0	0	9.95451	35.7111	0	25.8134	9.97845	0	32.5034	30.4878	60.31	44.7227	20.4638
mir-4732	TGTAGAGCAGGGAGCAGGAAGC	22	Mature 5' sub	0	0	0	0	0	30.4409	20.8275	0	0	0	0	7.43135	4.89165	0	42.061	0	0	0	0	0	0	0	35.7111	23.7451	0	0	0	0	7.62195	0	0	6.06328
mir-4732	TGTAGAGCAGGGAGCAGGAAGCTG	24	Mature 5' super	0	0	0	0	0	22.8307	20.8275	0	0	0	0	0	3.63818	0	42.061	0	0	0	0	43.2358	0	0	8.92777	23.7451	38.7202	4.98922	0	0	0	0	0	8.98217
mir-4732	TGTAGAGCAGGGAGCAGGAAGCTGT	25	Mature 5' super	0	0	0	0	0	0	0	0	0	0	0	0	0	0	0	0	0	0	0	0	0	0	0	0	0	0	0	0	7.62195	0	0	0.423442
mir-4729	TCATTTATCTGTTGGGAAGCT	21	Mature 5' sub	0	0	0	0	0	0	0	0	0	0	0	0	0	0	0	0	0	0	0	0	0	0	0	23.7451	0	0	0	0	0	0	0	1.31917
mir-4728	CATGCTGACCTCCCTCCTGC	20	Mature 3' sub	0	0	0	0	0	7.61023	0	0	0	0	0	0	0.634186	0	0	0	0	0	0	0	0	0	0	0	0	0	0	0	0	0	0	0
mir-4727	ATAGTGGGAAGCTGGCAGATT	21	Mature 3' sub	0	0	0	0	0	0	0	0	16.6625	0	0	0	1.38854	0	0	0	0	0	0	0	0	0	0	0	0	0	0	0	0	0	0	0
mir-4726	AGGGCCAGAGGAGCCTGGAG	20	Mature 5' sub	0	0	0	0	0	0	0	0	0	0	0	0	0	0	0	0	10.2222	0	0	0	0	0	0	0	0	0	0	0	0	0	0	0.567902
mir-4723	TGCCCTCTCTGGCTCCTCCCCAA	23	Mature 3' sub/super	0	0	0	0	0	0	0	0	0	0	0	0	0	0	0	0	0	0	0	0	0	9.95451	0	0	0	0	0	0	0	0	0	0.553028
mir-4717	ACACATGGGTGGCTGTGG	18	Mature 3' sub	0	0	0	0	0	0	0	0	0	0	0	0	0	0	0	0	0	34.7451	0	0	0	0	0	0	0	0	0	0	0	0	0	1.93029
mir-4716	GGGAAGGAAACATGGAGACAA	21	Mature 3' sub/super	0	0	0	0	0	0	0	0	0	0	0	0	0	0	0	0	0	0	0	0	0	0	8.92777	0	0	0	0	0	0	0	0	0.495987
mir-4714	CCAACCTAGGTGGTCAGAGTTG	22	Mature 3'	0	0	0	0	0	0	0	0	0	0	0	0	0	0	0	0	0	0	0	0	0	0	0	0	12.9067	0	13.8288	0	0	0	0	1.48531
mir-4707	AGCCCGCCCCAGCCGAGGTTC	21	Mature 3' sub	0	0	0	0	0	0	0	0	0	0	0	0	0	0	0	0	0	0	0	0	0	0	8.92777	0	0	0	0	0	0	0	0	0.495987
mir-4705	TCAATCACTTGGTAATTGCTG	21	Mature 5' sub	0	0	0	0	0	0	0	0	0	0	0	0	0	0	0	0	0	0	0	0	124.162	0	0	0	0	0	0	0	0	0	0	6.89788
mir-4695	CTGATCTCACCGCTGCCTCCTT	22	Mature 3' sub/super	0	0	0	0	0	0	0	0	0	0	0	0	0	0	0	0	0	0	0	0	0	0	0	0	0	0	13.8288	0	0	0	0	0.768265
mir-4690	GCAGCCCAGCTGAGGCCTCT	20	Mature 3' sub	0	0	0	0	0	0	0	0	0	0	0	0	0	0	0	0	0	0	0	0	0	9.95451	0	0	0	4.98922	0	0	0	0	0	0.830207
mir-4690	TGAACCCGTGGGTGAGGAGTGCAGCCCAG	29	Precursor	0	0	0	0	0	0	0	0	0	0	0	0	0	0	0	0	0	0	0	0	0	0	0	23.7451	0	0	0	0	0	0	0	1.31917
mir-4687	CAGCCCTCCTCCCGCACCCA	20	Mature 5' sub	0	0	0	0	0	7.61023	0	0	0	0	0	0	0.634186	0	0	0	0	0	0	0	0	0	0	0	0	0	0	0	0	0	0	0
mir-4687	CAGCCCTCCTCCCGCACCCAA	21	Mature 5' sub	21.7491	0	0	0	0	22.8307	10.4137	0	0	0	0	0	4.58279	0	0	0	0	0	0	0	0	0	0	0	0	9.97845	0	0	0	0	0	0.554358
mir-4685	TCTCCCTTCCTGCCCTGGCTAG	22	Mature 3'	0	0	0	38.8818	0	0	0	0	0	0	0	7.43135	3.85943	0	0	0	10.2222	0	0	0	0	0	0	0	0	0	0	32.5034	0	0	0	2.37365
mir-4685	CTCCCTTCCTGCCCTGGCT	19	Mature 3' sub	0	0	0	0	0	0	0	0	0	0	0	0	0	0	0	0	0	0	0	0	0	0	8.92777	0	0	0	0	0	0	0	0	0.495987
mir-4685	TCTCCCTTCCTGCCCTGGCT	20	Mature 3' sub	21.7491	0	0	38.8818	0	15.2205	20.8275	48.1603	0	19.6487	30.574	14.8627	17.4937	0	0	138.812	0	34.7451	0	0	0	0	8.92777	0	0	4.98922	13.8288	32.5034	7.62195	0	0	13.4127
mir-4683	TGGAGATCCAGTGCTCGCCCGA	22	Mature 3' sub	0	0	0	0	0	0	0	0	0	0	0	0	0	0	0	0	0	0	0	0	0	0	0	0	0	0	0	0	15.2439	0	0	0.846883
mir-4676	AGAGCCAGTGGTGAGACAGTGA	22	Mature 5' super	0	0	0	0	0	0	0	0	0	0	0	7.43135	0.619279	0	0	0	0	0	0	0	0	0	0	0	0	4.98922	0	0	7.62195	0	0	0.700621
mir-4676	GAGCCAGTGGTGAGACAGTGA	21	Mature 5'	0	0	0	0	0	0	0	0	33.325	0	0	7.43135	3.39636	0	0	0	0	0	0	43.2358	0	0	0	0	0	0	0	0	0	0	0	2.40199
mir-4676	CACTGTTTCACCACTGGCT	19	Mature 3' sub	0	0	0	0	0	0	0	0	0	0	0	0	0	0	0	0	0	0	0	0	0	0	0	0	0	0	13.8288	0	0	0	0	0.768265
mir-4676	CACTGTTTCACCACTGGCTCT	21	Mature 3' sub	0	0	0	0	0	0	0	0	0	0	7.64351	0	0.636959	0	0	0	0	0	0	0	0	0	0	0	0	0	0	0	0	0	0	0
mir-4669	TGTGTCCGGGAAGTGGAGGAGG	22	Mature 3'	0	0	0	0	95.8283	15.2205	10.4137	0	0	0	0	7.43135	10.7412	0	0	0	0	0	0	0	124.162	0	0	0	0	0	0	0	0	0	0	6.89788
mir-4667	ACTGGGGAGCAGAAGGAGAACC	22	Mature 5'	0	0	0	0	0	0	0	0	0	0	7.64351	0	0.636959	0	0	0	0	34.7451	0	0	124.162	0	53.5666	0	0	4.98922	0	0	38.1098	0	0	14.1985
mir-4667	GGGGAGCAGAAGGAGAACC	19	Mature 5' sub	0	0	0	0	0	0	0	0	0	0	0	0	0	0	0	0	0	0	0	0	0	0	0	0	0	0	0	32.5034	0	0	0	1.80575
mir-4662a	TTAGCCAATTGTCCATCTTTAG	22	Mature 5'	0	0	0	0	0	0	0	48.1603	0	0	0	0	4.01336	0	0	0	0	0	0	0	0	0	0	0	0	0	0	0	0	0	0	0
mir-4662a	TTAGCCAATTGTCCATCTTTA	21	Mature 5' sub	0	0	0	0	0	0	0	0	0	0	0	0	0	0	0	0	0	0	0	0	0	0	0	0	0	0	13.8288	0	0	0	0	0.768265
mir-4661	AACTAGCTCTGTGGATCCTGA	21	Mature 5' sub	0	0	0	0	0	0	10.4137	0	0	0	0	0	0.867811	0	0	0	0	0	0	0	0	0	0	0	0	0	13.8288	0	0	0	0	0.768265
mir-4660	TGCAGCTCTGGTGGAAAATGGAGA	24	Mature 5' super	0	0	0	0	0	0	0	0	0	0	0	0	0	0	0	0	0	0	0	0	0	0	8.92777	0	0	4.98922	0	0	0	0	0	0.773167
mir-4659b	TTGCCATGTCTAAGAAGAAA	20	Mature 5' super	0	0	0	0	0	0	0	0	0	0	0	0	0	0	0	0	0	0	0	0	0	0	17.8555	0	0	0	0	0	0	0	0	0.991975
mir-4659a	TTCTTCTTAGACATGGCAACG	21	Mature 3' sub	0	0	0	0	0	0	0	0	0	0	0	0	0	0	0	0	0	0	0	0	0	9.95451	0	0	0	0	0	0	0	0	0	0.553028
mir-4657	AATGTGGAAGTGGTCTGAGGCAT	23	Mature 5'	0	0	0	0	0	0	0	0	0	0	0	0	0	0	0	0	0	0	0	0	0	0	0	0	0	0	0	32.5034	0	0	0	1.80575
mir-4647	TGAAGATGGTGCTGTGCTGA	20	Mature 5' sub/super	0	0	0	0	0	0	0	0	0	0	0	0	0	0	0	0	0	0	0	0	0	0	0	0	0	0	13.8288	0	0	0	0	0.768265
mir-4646	TGGGAAGAGGAGCTGAGGGAC	21	Mature 5' sub/super	0	0	0	0	0	0	0	0	0	0	0	0	0	0	0	0	0	0	0	0	0	0	0	0	0	4.98922	0	0	0	0	0	0.277179
mir-4645	ACCAGGCAAGAAATATTGTC	20	Mature 5' super	0	0	0	0	0	0	10.4137	0	0	0	0	0	0.867811	0	0	0	0	0	0	0	0	0	0	0	0	0	0	0	0	0	0	0
mir-455	GCAGTCCATGGGCATATACAC	21	Mature 3'	0	0	0	0	0	0	0	0	0	0	0	0	0	0	0	0	10.2222	0	0	0	0	0	0	23.7451	0	0	0	0	0	0	0	1.88707
mir-455	CAGTCCATGGGCATATACACT	21	Mature 3' sub/super	0	0	0	0	0	7.61023	0	0	0	0	0	0	0.634186	0	0	0	0	0	0	0	0	0	8.92777	0	0	0	0	0	0	180.93	0	10.5477
mir-455	CAGTCCATGGGCATATACACTT	22	Mature 3' sub/super	0	0	0	0	0	0	0	0	0	0	0	0	0	0	0	0	10.2222	0	0	0	0	0	0	0	0	0	0	0	0	0	0	0.567902
mir-455	GCAGTCCATGGGCATATAC	19	Mature 3' sub	0	0	0	0	0	0	0	0	0	0	0	0	0	0	0	0	0	0	0	0	0	0	0	0	0	0	13.8288	0	0	60.31	0	4.11882
mir-455	GCAGTCCATGGGCATATACA	20	Mature 3' sub	0	0	0	0	0	0	0	0	0	19.6487	0	0	1.63739	0	0	0	10.2222	0	0	0	0	0	0	0	0	0	0	32.5034	0	0	0	2.37365
mir-455	GTATGTGCCTTTGGACTAC	19	Mature 5' sub/super	0	0	0	0	0	0	0	0	0	0	0	0	0	0	0	0	10.2222	0	0	0	0	0	0	0	0	0	0	0	0	0	0	0.567902
mir-455	TGTGCCTTTGGACTACATCG	20	Mature 5' sub	0	0	0	0	0	0	0	0	0	0	0	0	0	0	0	0	0	0	0	0	0	0	0	0	0	0	13.8288	0	0	0	0	0.768265
mir-455	TGTGCCTTTGGACTACATCGT	21	Mature 5' sub/super	0	0	0	0	0	0	0	0	0	0	0	0	0	0	0	0	0	0	0	0	0	0	0	0	0	0	13.8288	0	0	0	0	0.768265
mir-454	ACCCTATCAATATTGTCTCT	20	Mature 5' sub	0	0	0	0	0	0	0	48.1603	0	19.6487	0	7.43135	6.27003	0	0	0	0	0	0	0	0	0	0	0	0	0	0	0	0	0	0	0
mir-454	ACCCTATCAATATTGTCTCTG	21	Mature 5' sub	0	0	68.4556	0	0	38.0512	0	48.1603	16.6625	0	0	0	14.2775	0	42.061	0	10.2222	0	0	0	0	0	8.92777	23.7451	25.8134	0	13.8288	0	7.62195	0	0	7.34557
mir-454	ACCCTATCAATATTGTCTCTGCT	23	Mature 5' super	0	0	0	0	0	0	0	0	33.325	0	0	0	2.77708	0	0	0	0	0	0	0	0	0	0	0	0	0	0	0	0	0	0	0
mir-454	AGTGCAATATTGCTTATAGGGT	22	Mature 3' sub	0	0	0	0	0	7.61023	0	0	0	0	0	0	0.634186	0	0	0	0	0	0	0	0	0	0	0	0	14.9677	0	0	0	0	0	0.831537
mir-454	AGTGCAATATTGCTTATAGGGTT	23	Mature 3' sub/super	0	0	0	0	0	7.61023	0	0	0	0	0	7.43135	1.25347	0	0	0	0	0	0	0	0	0	0	0	0	0	0	0	0	0	0	0
mir-454	AGTGCAATATTGCTTATAGGGTTT	24	Mature 3' sub/super	0	0	0	0	0	0	10.4137	0	0	0	0	0	0.867811	0	0	0	0	0	0	0	0	0	0	0	0	0	0	0	0	0	0	0
mir-454	ACCCTATCAATATTGTCTCTGC	22	Mature 5'	0	62.6999	0	0	0	15.2205	0	0	0	0	7.64351	0	7.13032	0	0	0	10.2222	0	0	0	0	0	17.8555	0	0	14.9677	0	0	7.62195	0	0	2.81486
mir-454	TAGTGCAATATTGCTTATAGGGT	23	Mature 3'	65.2472	62.6999	0	77.7635	63.8855	106.543	41.655	0	149.963	19.6487	7.64351	7.43135	50.2067	0	42.061	0	20.4445	104.235	93.7295	0	248.324	39.818	53.5666	189.961	25.8134	109.763	55.3151	0	38.1098	0	44.7227	59.2146
mir-454	TAGTGCAATATTGCTTATAG	20	Mature 3' sub	0	0	0	0	0	0	0	0	0	0	7.64351	0	0.636959	0	0	0	0	0	0	0	0	0	0	0	0	0	0	0	0	0	0	0
mir-454	TAGTGCAATATTGCTTATAGG	21	Mature 3' sub	0	0	0	0	0	7.61023	0	0	0	0	0	0	0.634186	0	0	138.812	0	0	0	0	0	0	0	0	0	0	0	0	0	0	0	7.71177
mir-454	TAGTGCAATATTGCTTATAGGG	22	Mature 3' sub	0	0	0	0	0	7.61023	10.4137	0	0	0	7.64351	7.43135	2.75824	0	0	0	0	0	0	0	0	0	8.92777	0	25.8134	0	13.8288	0	15.2439	0	0	3.54522
mir-454	TAGTGCAATATTGCTTATAGGGTT	24	Mature 3' super	21.7491	62.6999	68.4556	0	31.9428	0	0	48.1603	33.325	0	0	7.43135	22.8137	0	42.061	0	10.2222	0	0	0	0	9.95451	8.92777	0	0	0	0	0	15.2439	0	44.7227	7.28512
mir-454	TAGTGCAATATTGCTTATAGGGTTT	25	Mature 3' super	0	0	0	0	0	15.2205	0	0	0	0	0	14.8627	2.50693	0	0	0	10.2222	0	0	0	0	0	26.7833	47.4901	0	0	0	0	0	0	0	4.69421
mir-4532	CCCCGGGGAGCCCGGCG	17	Mature 5'	0	0	0	0	0	0	0	0	0	0	0	0	0	0	0	0	0	0	0	0	0	9.95451	0	0	0	0	0	0	0	0	0	0.553028
mir-4532	CCCCGGGGAGCCCGGC	16	Mature 5' sub	0	0	0	38.8818	0	0	0	0	0	0	0	0	3.24015	0	0	0	0	0	0	0	0	0	8.92777	0	0	0	0	0	0	0	0	0.495987
mir-4532	CCCCGGGGAGCCCGGCGG	18	Mature 5' super	0	0	0	0	0	0	0	0	0	0	0	0	0	0	0	0	10.2222	0	0	0	0	0	0	0	0	0	0	0	0	0	0	0.567902
mir-4532	CCCGGGGAGCCCGGC	15	Mature 5' sub	0	0	0	0	0	0	0	0	0	0	0	0	0	0	0	0	0	0	0	0	0	0	8.92777	0	0	0	0	0	0	0	0	0.495987
mir-4532	CCCGGGGAGCCCGGCG	16	Mature 5' sub	0	0	0	0	0	0	0	0	0	39.2974	0	0	3.27478	0	0	0	0	0	0	0	0	0	17.8555	0	0	0	0	0	0	60.31	22.3614	5.58483
mir-4532	CCCGGGGAGCCCGGCGG	17	Mature 5' sub/super	0	0	0	0	31.9428	0	0	0	0	0	15.287	7.43135	4.55509	85.2588	0	0	20.4445	0	0	0	0	0	0	23.7451	0	4.98922	41.4863	0	7.62195	0	0	10.197
mir-4532	CGGGGAGCCCGGCGG	15	Mature 5' sub/super	0	0	0	0	0	0	0	0	0	0	0	0	0	0	0	0	0	0	0	0	0	0	0	0	0	0	0	32.5034	7.62195	0	0	2.22919
mir-4526	GGCCCAGTCCCTGCTGTCATGC	22	Precursor	0	0	0	0	0	0	0	0	0	0	0	0	0	0	0	138.812	0	0	0	0	0	0	0	0	0	0	0	0	0	0	0	7.71177
mir-4525	GGGGGGATGTGCATGCTGGTT	21	Mature 5'	0	0	0	0	0	7.61023	0	0	0	0	0	0	0.634186	0	0	0	0	0	0	0	0	0	0	0	0	0	0	0	0	0	0	0
mir-4524a	AGCAGCATGAACCTGTCTCA	20	Mature 5' sub	0	0	0	0	0	0	0	0	0	0	0	0	0	0	0	0	0	0	0	0	0	0	8.92777	0	0	0	13.8288	0	0	0	0	1.26425
mir-4524a	TGAGACAGGCTTATGCTGCTAT	22	Mature 3'	0	0	0	0	0	0	0	0	0	0	0	0	0	0	0	0	0	0	0	0	124.162	0	0	23.7451	12.9067	4.98922	0	0	0	60.31	22.3614	13.8041
mir-4524a	TGAGACAGGCTTATGCTGCTA	21	Mature 3' sub	0	0	0	0	0	0	0	0	0	0	0	0	0	0	0	0	0	0	0	0	0	0	0	0	0	0	13.8288	0	0	0	0	0.768265
mir-4523	GACCGAGAGGGCCTCGGCTGT	21	Mature 5'	0	0	0	0	0	0	10.4137	0	0	0	0	0	0.867811	0	0	0	0	0	0	0	0	0	0	0	0	0	0	0	0	0	0	0
mir-452	AACTGTTTGCAGAGGAAA	18	Mature 5' sub	0	0	0	0	0	0	0	0	0	0	0	0	0	0	0	0	0	0	0	0	0	0	0	0	0	0	0	0	7.62195	0	22.3614	1.66574
mir-452	AACTGTTTGCAGAGGAAACT	20	Mature 5' sub	0	0	0	0	0	0	0	0	0	0	0	0	0	0	0	0	0	0	0	0	0	0	0	0	0	0	0	32.5034	0	0	67.0841	5.53264
mir-452	AACTGTTTGCAGAGGAAACTG	21	Mature 5' sub	0	0	0	0	0	0	0	0	0	0	0	0	0	0	42.061	0	40.8889	0	0	0	0	9.95451	53.5666	47.4901	12.9067	14.9677	13.8288	0	0	0	89.4454	18.0617
mir-452	AACTGTTTGCAGAGGAAACTGAG	23	Mature 5' super	0	0	0	0	0	0	0	0	0	0	0	0	0	0	0	0	0	0	0	0	0	0	8.92777	0	0	0	0	0	7.62195	0	0	0.919429
mir-452	AACTGTTTGCAGAGGAAACTGAGA	24	Mature 5' super	21.7491	0	0	0	0	0	0	0	0	0	0	0	1.81242	0	0	0	0	0	0	0	0	9.95451	8.92777	0	0	0	0	0	0	0	0	1.04902
mir-452	AACTGTTTGCAGAGGAAACTGA	22	Mature 5'	0	0	0	38.8818	127.771	0	0	0	16.6625	0	0	7.43135	15.8956	85.2588	84.122	0	132.889	0	187.459	43.2358	372.486	9.95451	89.2777	118.725	103.254	9.97845	96.8014	97.5102	38.1098	0	335.42	100.249
mir-452	CTCAGTCTCATCTGCAAAGAAG	22	Precursor	0	0	0	0	0	0	0	0	0	0	0	0	0	0	0	0	0	0	0	0	0	0	0	0	0	0	0	32.5034	0	0	0	1.80575
mir-452	CTGTTTGCAGAGGAAACTGAGA	22	Mature 5' sub/super	0	0	0	0	0	0	0	0	0	0	0	0	0	0	0	0	0	0	0	0	0	0	0	0	0	0	0	0	0	60.31	0	3.35056
mir-452	TCAGTCTCATCTGCAAAGAAG	21	Precursor	0	0	0	0	0	0	0	0	0	0	0	0	0	85.2588	0	0	0	0	0	43.2358	0	0	0	0	0	0	0	0	0	0	0	7.13858
mir-452	TCAGTCTCATCTGCAAAGAAGT	22	Mature 3' sub/super	0	0	0	0	0	0	0	0	0	0	0	0	0	0	0	0	10.2222	0	0	0	0	0	17.8555	23.7451	12.9067	0	0	0	0	0	0	3.59609
mir-452	TGTTTGCAGAGGAAACTGAG	20	Mature 5' sub/super	21.7491	0	0	0	0	0	0	0	0	0	0	0	1.81242	0	0	0	0	0	0	43.2358	0	0	8.92777	23.7451	0	0	13.8288	0	7.62195	0	0	5.40885
mir-452	TGTTTGCAGAGGAAACTGAGA	21	Mature 5' sub/super	0	0	0	0	0	7.61023	0	0	0	0	0	0	0.634186	0	0	138.812	10.2222	0	0	0	0	9.95451	17.8555	23.7451	12.9067	4.98922	0	97.5102	7.62195	0	89.4454	22.9479
mir-452	TGTTTGCAGAGGAAACTGAGAC	22	Mature 5' sub/super	0	0	0	0	0	7.61023	0	0	0	0	0	0	0.634186	0	0	0	0	0	0	0	0	0	0	0	0	0	0	0	0	0	0	0
mir-451b	AACTCAGTAATGGTAACG	18	Precursor	0	0	0	0	0	0	0	0	0	0	0	0	0	0	0	0	0	0	0	0	0	0	8.92777	0	0	0	0	0	0	0	0	0.495987
mir-451b	AACTCAGTAATGGTAACGGT	20	Precursor	0	0	0	38.8818	0	0	0	0	0	0	7.64351	0	3.87711	0	0	0	0	0	0	0	0	0	0	0	0	0	0	0	0	0	0	0
mir-451b	AACTCAGTAATGGTAACGGTT	21	Precursor	0	0	0	38.8818	0	0	0	0	0	0	7.64351	7.43135	4.49639	0	0	0	0	0	0	0	0	0	0	0	0	0	0	0	0	0	0	0
mir-451b	AACTCAGTAATGGTAACGGTTT	22	Precursor	0	0	0	155.527	0	0	0	0	0	39.2974	30.574	7.43135	19.4025	0	0	0	20.4445	34.7451	0	0	0	9.95451	44.6389	23.7451	0	0	0	0	0	0	0	7.41823
mir-451b	ACTCAGTAATGGTAACGG	18	Precursor	0	0	0	0	0	0	0	0	0	19.6487	0	0	1.63739	0	0	0	0	0	0	0	0	0	8.92777	0	0	0	0	0	0	0	0	0.495987
mir-451b	ACTCAGTAATGGTAACGGT	19	Precursor	21.7491	0	0	0	0	0	0	0	0	0	0	0	1.81242	0	0	0	0	0	0	0	0	0	0	0	0	0	0	0	0	0	0	0
mir-451b	ACTCAGTAATGGTAACGGTTT	21	Precursor	0	0	0	38.8818	0	0	0	0	0	0	0	0	3.24015	0	0	0	0	0	0	0	0	0	0	0	0	0	0	0	0	0	0	0
mir-451b	AGTAATGGTAACGGTTT	17	Precursor	0	0	0	0	0	0	0	0	0	39.2974	0	14.8627	4.51334	0	0	0	0	0	0	0	0	0	0	0	0	0	0	0	0	0	0	0
mir-451b	CAGTAATGGTAACGGT	16	Precursor	0	0	0	0	0	0	0	0	0	19.6487	0	0	1.63739	0	0	0	0	0	0	0	0	0	8.92777	0	0	0	0	0	0	0	0	0.495987
mir-451b	CAGTAATGGTAACGGTTT	18	Precursor	0	0	0	0	0	0	0	0	0	39.2974	7.64351	0	3.91174	0	0	0	0	0	0	0	0	0	0	0	0	0	13.8288	0	0	0	0	0.768265
mir-451b	CTCAGTAATGGTAACGGTTT	20	Precursor	0	0	0	0	0	0	0	0	0	19.6487	7.64351	14.8627	3.51291	0	0	0	0	0	0	0	0	9.95451	8.92777	0	0	0	0	0	7.62195	0	0	1.47246
mir-451b	GTAATGGTAACGGTT	15	Precursor	0	0	0	0	0	0	0	0	0	0	0	0	0	0	0	0	0	0	0	0	0	0	8.92777	0	0	0	0	0	0	0	0	0.495987
mir-451b	GTAATGGTAACGGTTT	16	Precursor	21.7491	125.4	0	0	0	0	0	0	0	0	22.9305	0	14.1733	0	0	0	0	0	0	0	0	0	35.7111	23.7451	0	0	0	0	0	0	0	3.30312
mir-451b	TAATGGTAACGGTTT	15	Precursor	0	0	0	0	0	0	0	0	16.6625	98.2434	30.574	0	12.1233	0	0	0	0	69.4903	0	0	0	0	8.92777	0	0	0	0	0	0	0	0	4.35656
mir-451b	TCAGTAATGGTAACGG	16	Precursor	0	0	0	0	0	0	0	0	0	0	7.64351	0	0.636959	0	0	0	0	0	0	0	0	0	0	0	0	0	0	0	0	0	0	0
mir-451b	TCAGTAATGGTAACGGTTT	19	Precursor	0	0	0	0	0	0	0	0	0	0	15.287	7.43135	1.8932	0	0	0	0	0	0	0	0	0	0	0	0	0	0	0	0	0	0	0
mir-451a	AAACCGTTACCATTA	15	Precursor	86.9962	125.4	136.911	233.291	191.657	22.8307	20.8275	0	0	196.487	84.0786	29.7254	94.0169	170.518	84.122	138.812	153.333	347.451	281.188	302.65	0	428.044	35.7111	47.4901	90.3471	44.903	0	65.0068	30.4878	0	0	123.337
mir-451a	AAACCGTTACCATTACTGAGTTTAGTA	27	Mature 5' super	21.7491	62.6999	136.911	0	191.657	30.4409	52.0687	0	99.975	0	22.9305	14.8627	52.7746	170.518	336.488	0	10.2222	208.471	0	172.943	0	29.8635	151.772	189.961	206.508	9.97845	27.6575	97.5102	121.951	60.31	0	99.6752
mir-451a	AAACCGTTACCATTACTGAGTTTAGTAA	28	Precursor	43.4981	62.6999	136.911	0	0	0	10.4137	0	0	0	0	7.43135	21.7462	0	42.061	277.624	10.2222	138.981	93.7295	0	0	0	44.6389	142.47	64.5336	4.98922	82.9726	97.5102	22.8659	0	0	56.811
mir-451a	AAACCGTTACCATTACTGAGTTTAGTAATG	30	Precursor	0	62.6999	0	0	0	15.2205	20.8275	0	0	0	0	0	8.22898	0	168.244	0	0	34.7451	0	86.4715	124.162	0	8.92777	118.725	64.5336	0	55.3151	65.0068	22.8659	0	0	41.6109
mir-451a	AACCGTTACCATTAC	15	Precursor	0	0	0	0	31.9428	0	0	0	0	0	0	0	2.6619	0	42.061	0	0	0	0	43.2358	0	9.95451	0	0	0	0	0	0	7.62195	0	22.3614	6.95748
mir-451a	AACCGTTACCATTACT	16	Mature 5' sub	21.7491	0	0	0	63.8855	0	0	0	0	0	0	0	7.13621	0	0	0	0	34.7451	0	0	0	9.95451	0	0	25.8134	0	0	0	15.2439	0	0	4.76428
mir-451a	AACCGTTACCATTACTG	17	Mature 5' sub	0	0	0	0	0	7.61023	0	0	0	0	0	0	0.634186	0	0	0	0	0	0	0	0	0	0	0	12.9067	0	0	0	0	0	0	0.71704
mir-451a	AACCGTTACCATTACTGA	18	Mature 5' sub	0	0	0	0	0	0	10.4137	0	0	0	22.9305	0	2.77869	0	0	0	0	0	0	0	0	0	17.8555	0	0	9.97845	13.8288	0	7.62195	0	22.3614	3.98034
mir-451a	AACCGTTACCATTACTGAG	19	Mature 5' sub	130.494	0	0	0	255.542	114.154	135.379	0	99.975	117.892	76.4351	52.0195	81.8242	0	0	0	0	34.7451	0	0	0	9.95451	205.339	0	167.787	229.504	138.288	65.0068	91.4634	0	156.53	61.0343
mir-451a	AACCGTTACCATTACTGAGT	20	Mature 5' sub	782.966	188.1	0	0	383.313	243.527	406.136	96.3206	999.75	157.189	198.731	193.215	304.104	0	126.183	0	10.2222	34.7451	0	0	0	19.909	428.533	237.451	696.963	463.998	566.98	227.524	1189.02	180.93	67.0841	236.086
mir-451a	AACCGTTACCATTACTGAGTTT	22	Mature 5' sub/super	369.734	815.098	136.911	77.7635	1022.17	121.764	218.688	240.801	199.95	392.974	267.523	304.685	347.338	85.2588	0	0	40.8889	208.471	0	129.707	0	228.954	714.222	403.666	722.776	778.319	331.891	422.544	579.268	60.31	178.891	271.398
mir-451a	AACCGTTACCATTACTGAGTTTA	23	Mature 5' sub/super	0	0	0	0	0	7.61023	10.4137	0	0	0	7.64351	14.8627	3.37752	0	0	0	0	0	0	0	0	0	0	0	0	34.9246	13.8288	0	15.2439	0	0	3.5554
mir-451a	AACCGTTACCATTACTGAGTTTAG	24	Mature 5' sub/super	65.2472	376.199	136.911	116.645	95.8283	114.154	83.3099	96.3206	116.638	58.946	122.296	200.647	131.928	170.518	84.122	0	112.445	34.7451	0	216.179	0	29.8635	401.75	237.451	387.202	753.373	262.747	325.034	487.805	0	22.3614	195.866
mir-451a	AACCGTTACCATTACTGAGTTTAGT	25	Mature 5' sub/super	0	0	0	0	0	0	0	0	16.6625	0	0	7.43135	2.00782	0	0	0	0	0	0	0	0	0	0	0	0	0	0	0	15.2439	0	0	0.846883
mir-451a	AACCGTTACCATTACTGAGTTTAGTA	26	Mature 5' sub/super	0	0	0	0	0	7.61023	0	0	0	0	0	0	0.634186	0	0	0	0	0	0	0	0	0	0	0	0	0	0	0	0	0	0	0
mir-451a	AAACCGTTACCATTAC	16	Precursor	43.4981	62.6999	0	155.527	95.8283	15.2205	41.655	0	0	98.2434	30.574	22.2941	47.1284	170.518	126.183	138.812	61.3334	173.726	749.836	216.179	248.324	607.225	62.4944	71.2352	103.254	49.8922	13.8288	65.0068	30.4878	60.31	22.3614	165.056
mir-451a	AAACCGTTACCATTACT	17	Mature 5' sub	173.992	125.4	136.911	155.527	287.485	76.1023	62.4824	96.3206	0	157.189	214.018	118.902	133.694	255.776	84.122	0	102.222	347.451	937.295	302.65	372.486	647.043	98.2055	47.4901	116.161	69.8491	69.1439	162.517	76.2195	0	22.3614	206.166
mir-451a	AAACCGTTACCATTACTGA	19	Mature 5' sub	956.959	501.599	684.556	1166.45	1756.85	1354.62	760.203	722.404	233.275	2200.65	1475.2	705.979	1043.23	170.518	294.427	555.247	807.556	3057.57	1499.67	2248.26	1117.46	2488.63	758.861	522.392	929.284	918.017	636.124	650.068	655.488	301.55	872.093	1026.85
mir-451a	AAACCGTTACCATTACTGAG	20	Mature 5' sub	43628.6	17681.4	20331.3	25312	38491	52175.8	38405.9	22828	11830.4	44189.9	25758.6	21721.8	30196.2	4859.75	8159.83	10966.1	15323.1	38810.3	13403.3	18548.1	8567.17	20416.7	26649.4	14555.7	44437.8	38691.4	31460.5	20542.2	15144.8	5186.66	77862.3	22977
mir-451a	AAACCGTTACCATTACTGAGT	21	Mature 5' sub	212445	35488.1	36486.9	78035.7	43506	114443	115363	43729.5	136449	118305	92134.8	94846.4	93436	28817.5	65615.1	44281	26076.9	43883.1	69266.1	59795.1	55872.9	74688.7	69824.1	43121.1	149886	76345.1	110893	64681.8	174291	77980.8	91301.4	73701.1
mir-451a	AAACCGTTACCATTACTGAGTTT	23	Mature 5' super	100742	123644	55791.3	62016.4	167476	70455.5	49444.4	93768.1	19145.2	133356	172606	144978	99451.8	69144.9	60736.1	65102.7	62314.7	162955	122411	159151	107524	228327	124284	71876.3	161270	135398	89887	128128	94862.8	10795.5	75894.5	107226
mir-451a	AAACCGTTACCATTACTGAGTTTA	24	Mature 5' super	2370.65	4263.59	3628.15	2449.55	4216.44	1818.85	770.617	2937.78	1249.69	3988.68	4700.76	4540.56	3077.94	5712.34	2691.9	4858.41	3690.23	6671.07	12653.5	5577.41	5090.64	3792.67	4213.91	4226.62	3291.21	8571.49	2309.4	5200.55	3711.89	241.24	939.177	4635.76
mir-451a	AAACCGTTACCATTACTGAGTTTAG	25	Mature 5' super	22336.3	81259	53053.1	36782.1	29962.3	21963.1	11611.3	25765.7	16229.3	29924.9	39150	52026.9	35005.4	63517.8	31798.1	65380.3	39008	54063.4	110507	53655.6	52023.8	30132.3	48513.5	61950.9	41843.6	102534	39425.8	52720.5	46021.3	4583.56	7446.33	50284.8
mir-451a	AATGGTAATGGTTCTCTTGC	20	Precursor	0	0	0	0	0	0	0	0	0	0	22.9305	0	1.91088	0	0	0	0	0	0	0	0	0	0	0	0	0	0	0	0	0	0	0
mir-451a	AAACCGTTACCATTACTGAGTTTAGT	26	Mature 5' super	326.236	125.4	136.911	311.054	255.542	91.3228	322.826	240.801	3715.74	98.2434	45.861	156.058	485.499	0	1724.5	416.435	81.7779	69.4903	468.647	345.886	993.295	189.136	339.255	284.941	374.295	79.8276	387.206	585.061	785.061	844.34	89.4454	447.7
mir-451a	AACCGTTACCATTACTGAGTT	21	Mature 5' sub	413.232	376.199	136.911	116.645	1245.77	304.409	260.343	337.122	283.263	628.758	657.342	393.862	429.488	85.2588	84.122	138.812	61.3334	243.216	0	43.2358	124.162	149.318	624.944	261.196	645.336	1396.98	373.377	617.565	396.341	0	223.614	303.823
mir-451a	AAACCGTTACCATTACTG	18	Mature 5' sub	195.742	188.1	136.911	77.7635	191.657	205.476	124.965	144.481	16.6625	353.676	420.393	66.8822	176.892	0	84.122	138.812	122.667	138.981	93.7295	86.4715	0	218.999	107.133	47.4901	245.228	89.806	55.3151	97.5102	91.4634	0	22.3614	91.116
mir-451a	ACCATTACTGAGTTT	15	Precursor	21.7491	0	0	0	0	0	0	0	0	0	7.64351	7.43135	3.06866	0	0	0	0	0	0	0	0	0	17.8555	0	0	4.98922	0	0	0	0	0	1.26915
mir-451a	ACCGTTACCATTACTGAG	18	Mature 5' sub	0	0	0	0	0	7.61023	0	0	0	58.946	0	29.7254	8.02347	0	0	0	0	0	0	0	0	9.95451	0	0	0	14.9677	0	0	0	0	0	1.38457
mir-451a	ACCGTTACCATTACTGAGT	19	Mature 5' sub	0	0	68.4556	0	0	7.61023	10.4137	0	0	98.2434	68.7916	14.8627	22.3648	0	0	0	0	0	0	43.2358	0	29.8635	26.7833	0	12.9067	14.9677	13.8288	0	45.7317	0	0	10.4065
mir-451a	ACCGTTACCATTACTGAGTT	20	Mature 5' sub	21.7491	0	0	0	31.9428	22.8307	0	0	0	39.2974	30.574	14.8627	13.4381	0	0	0	30.6667	0	93.7295	43.2358	0	29.8635	17.8555	0	12.9067	4.98922	13.8288	97.5102	0	0	0	19.1437
mir-451a	ACCGTTACCATTACTGAGTTT	21	Mature 5' sub/super	65.2472	0	0	0	0	0	0	0	0	58.946	7.64351	29.7254	13.4635	0	84.122	0	10.2222	0	0	43.2358	0	49.7725	8.92777	0	0	19.9569	27.6575	0	15.2439	0	0	14.3966
mir-451a	ACCGTTACCATTACTGAGTTTA	22	Mature 5' sub/super	0	0	0	0	0	0	0	0	0	0	0	0	0	0	0	0	0	0	0	0	0	0	0	0	0	9.97845	0	0	0	0	0	0.554358
mir-451a	ACCGTTACCATTACTGAGTTTAG	23	Mature 5' sub/super	0	0	0	0	0	15.2205	0	0	0	0	0	0	1.26837	0	0	0	10.2222	0	0	43.2358	0	0	8.92777	0	0	0	0	32.5034	7.62195	0	0	5.69506
mir-451a	ATGGCAAGGAAACCGTTACCA	21	Precursor	0	0	0	0	0	0	0	0	0	0	0	0	0	0	0	0	0	0	0	0	0	0	0	0	0	4.98922	0	0	0	0	0	0.277179
mir-451a	ATGGTAATGGTTCTCTTGCT	20	Precursor	21.7491	0	0	0	0	0	0	0	0	0	0	0	1.81242	0	0	0	0	0	0	0	0	0	0	0	0	0	0	0	0	0	0	0
mir-451a	ATGGTAATGGTTCTCTTGCTA	21	Precursor	0	0	0	0	0	0	0	0	0	0	0	7.43135	0.619279	0	0	0	0	0	0	0	0	0	0	0	0	0	0	0	0	0	0	0
mir-451a	AAACCGTTACCATTACTGAGTTTAGTAAT	29	Precursor	43.4981	188.1	342.278	116.645	63.8855	76.1023	229.102	48.1603	149.963	19.6487	45.861	7.43135	110.89	341.035	1388.01	416.435	30.6667	312.706	374.918	821.48	993.295	99.5451	214.267	1662.16	658.243	99.7845	539.322	520.055	289.634	60.31	67.0841	493.83
mir-451a	AAACCGTTACCATTACTGAGTT	22	Mature 5'	164597	173741	109118	106458	190251	130150	68303.7	149923	39156.9	324812	329512	291175	173100	109643	68559.4	112715	166244	167819	171525	111116	47802.3	321919	134274	103766	113682	281572	100010	129201	90076.2	14052.2	106731	130595
mir-451a	CCATTACTGAGTTTAG	16	Precursor	0	0	0	0	0	0	0	0	0	0	15.287	0	1.27392	0	0	0	0	0	0	0	0	9.95451	0	0	0	0	0	0	0	0	0	0.553028
mir-451a	CCGTTACCATTACTGA	16	Mature 5' sub	0	0	0	0	31.9428	0	0	0	0	0	0	0	2.6619	0	0	0	0	0	0	0	0	0	0	0	0	0	0	0	0	0	0	0
mir-451a	CCGTTACCATTACTGAG	17	Mature 5' sub	21.7491	0	0	0	0	0	10.4137	0	0	0	0	0	2.68023	0	0	0	0	0	0	43.2358	0	9.95451	8.92777	0	12.9067	0	0	0	0	0	0	4.16804
mir-451a	CCGTTACCATTACTGAGT	18	Mature 5' sub	86.9962	0	0	77.7635	127.771	15.2205	10.4137	0	0	19.6487	53.5045	14.8627	33.8484	0	0	0	0	34.7451	0	0	0	9.95451	35.7111	0	12.9067	4.98922	13.8288	0	7.62195	0	67.0841	10.3801
mir-451a	CCGTTACCATTACTGAGTT	19	Mature 5' sub	21.7491	0	0	0	0	0	0	48.1603	0	0	53.5045	104.039	18.9544	85.2588	0	0	20.4445	69.4903	0	0	0	9.95451	0	0	0	19.9569	0	0	15.2439	0	44.7227	14.7262
mir-451a	CCGTTACCATTACTGAGTTT	20	Mature 5' sub/super	0	62.6999	0	0	0	15.2205	0	0	0	58.946	15.287	7.43135	13.2987	0	0	0	0	34.7451	0	86.4715	0	19.909	8.92777	0	25.8134	0	0	0	22.8659	0	22.3614	12.283
mir-451a	CCGTTACCATTACTGAGTTTA	21	Mature 5' sub/super	0	0	0	0	0	0	0	0	0	0	0	0	0	0	0	0	0	0	0	0	0	0	0	0	0	0	0	0	7.62195	0	0	0.423442
mir-451a	CCGTTACCATTACTGAGTTTAG	22	Mature 5' sub/super	0	0	0	0	31.9428	0	0	0	0	0	38.2175	14.8627	7.08525	0	0	0	10.2222	0	0	43.2358	0	0	26.7833	0	0	9.97845	0	0	15.2439	0	0	5.85909
mir-451a	CGTTACCATTACTGA	15	Mature 5' sub	0	0	0	0	31.9428	7.61023	0	0	0	0	0	0	3.29608	0	0	0	0	0	0	0	0	0	0	0	0	0	0	0	0	0	0	0
mir-451a	CGTTACCATTACTGAG	16	Mature 5' sub	0	0	0	0	0	0	0	0	0	0	0	0	0	0	0	0	0	0	0	0	0	0	0	0	12.9067	0	0	0	0	0	0	0.71704
mir-451a	CGTTACCATTACTGAGT	17	Mature 5' sub	21.7491	0	0	0	0	7.61023	10.4137	0	0	19.6487	45.861	14.8627	10.0121	0	0	0	0	0	0	0	0	9.95451	0	0	12.9067	4.98922	0	0	7.62195	0	0	1.97069
mir-451a	CGTTACCATTACTGAGTT	18	Mature 5' sub	43.4981	0	0	0	127.771	0	0	0	16.6625	58.946	68.7916	14.8627	27.5443	0	0	0	30.6667	0	0	0	0	49.7725	17.8555	47.4901	0	9.97845	0	0	7.62195	0	0	9.07696
mir-451a	CGTTACCATTACTGAGTTT	19	Mature 5' sub/super	21.7491	0	0	0	0	7.61023	20.8275	0	0	19.6487	7.64351	7.43135	7.07586	0	84.122	0	10.2222	0	0	0	0	9.95451	8.92777	0	0	0	13.8288	0	0	0	0	7.05863
mir-451a	CGTTACCATTACTGAGTTTAG	21	Mature 5' sub/super	0	0	0	0	0	7.61023	0	0	0	0	7.64351	14.8627	2.5097	0	0	0	0	0	0	0	0	0	0	0	0	4.98922	0	0	0	0	0	0.277179
mir-451a	CGTTACCATTACTGAGTTTAGT	22	Mature 5' sub/super	0	0	0	0	0	0	0	0	0	0	7.64351	0	0.636959	0	0	0	0	0	0	0	0	0	0	0	0	0	0	0	0	0	0	0
mir-451a	GAAACCGTTACCATT	15	Precursor	0	0	0	0	0	0	0	0	0	0	0	0	0	0	0	0	0	0	0	0	0	0	0	0	0	4.98922	0	0	0	0	0	0.277179
mir-451a	GAAACCGTTACCATTA	16	Precursor	0	0	0	0	0	0	0	0	0	0	0	0	0	0	0	0	0	0	0	0	0	9.95451	0	0	0	0	0	0	0	0	0	0.553028
mir-451a	GAAACCGTTACCATTAC	17	Precursor	0	0	0	0	0	0	0	0	0	0	0	0	0	0	0	0	0	0	0	43.2358	0	0	0	0	0	0	0	0	0	0	0	2.40199
mir-451a	GAAACCGTTACCATTACT	18	Mature 5' sub/super	0	0	0	0	0	0	0	0	0	0	0	0	0	0	0	0	0	0	0	0	0	0	8.92777	0	0	0	0	0	0	0	0	0.495987
mir-451a	GAAACCGTTACCATTACTGAG	21	Mature 5' sub/super	0	0	0	0	0	7.61023	0	0	0	0	0	0	0.634186	0	0	0	20.4445	34.7451	0	0	0	0	17.8555	0	12.9067	29.9353	13.8288	0	0	0	0	7.20644
mir-451a	GAAACCGTTACCATTACTGAGT	22	Mature 5' sub/super	65.2472	0	0	0	31.9428	22.8307	72.8962	0	0	0	7.64351	0	16.7134	85.2588	0	0	20.4445	34.7451	0	43.2358	0	9.95451	26.7833	47.4901	25.8134	24.9461	41.4863	32.5034	22.8659	60.31	44.7227	28.92
mir-451a	GAAACCGTTACCATTACTGAGTT	23	Mature 5' super	21.7491	0	0	0	63.8855	22.8307	20.8275	48.1603	0	0	38.2175	14.8627	19.2111	85.2588	0	138.812	92.0001	34.7451	93.7295	0	124.162	39.818	17.8555	47.4901	51.6269	44.903	0	0	15.2439	0	44.7227	46.1315
mir-451a	GAAACCGTTACCATTACTGAGTTT	24	Mature 5' super	43.4981	0	0	38.8818	63.8855	22.8307	0	0	0	19.6487	7.64351	0	16.3657	85.2588	84.122	0	10.2222	34.7451	0	0	0	119.454	8.92777	23.7451	77.4403	44.903	27.6575	32.5034	38.1098	0	22.3614	33.8584
mir-451a	GAAACCGTTACCATTACTGAGTTTA	25	Mature 5' super	0	0	0	0	0	0	0	0	0	0	7.64351	0	0.636959	0	0	0	10.2222	0	0	0	0	0	0	0	0	14.9677	0	0	0	0	0	1.39944
mir-451a	GAAACCGTTACCATTACTGAGTTTAG	26	Mature 5' super	0	0	0	38.8818	0	0	0	0	0	0	0	0	3.24015	170.518	0	0	0	0	0	43.2358	0	0	0	0	0	29.9353	13.8288	0	7.62195	60.31	0	18.0805
mir-451a	GTTACCATTACTGAGT	16	Mature 5' sub	43.4981	0	0	0	31.9428	0	0	48.1603	0	19.6487	53.5045	7.43135	17.0155	0	42.061	0	0	0	0	0	0	9.95451	8.92777	0	12.9067	4.98922	13.8288	32.5034	0	0	0	6.95397
mir-451a	GTTACCATTACTGAGTT	17	Mature 5' sub	0	0	0	77.7635	31.9428	22.8307	0	0	0	117.892	30.574	22.2941	25.2748	0	42.061	0	10.2222	0	0	0	0	0	17.8555	0	0	4.98922	27.6575	0	0	0	0	5.71031
mir-451a	GTTACCATTACTGAGTTT	18	Mature 5' sub/super	0	0	0	0	95.8283	38.0512	0	48.1603	0	58.946	61.1481	29.7254	27.6549	85.2588	0	0	20.4445	0	0	0	0	9.95451	44.6389	0	12.9067	19.9569	0	65.0068	22.8659	0	22.3614	16.8552
mir-451a	GTTACCATTACTGAGTTTA	19	Mature 5' sub/super	0	0	0	0	0	0	0	0	0	0	0	0	0	0	0	0	0	0	0	0	0	0	8.92777	0	0	0	0	0	0	0	0	0.495987
mir-451a	GTTACCATTACTGAGTTTAG	20	Mature 5' sub/super	0	0	0	0	31.9428	22.8307	0	0	0	0	0	0	4.56446	85.2588	0	0	0	0	0	0	0	0	26.7833	0	0	0	0	0	15.2439	0	0	7.07144
mir-451a	GTTACCATTACTGAGTTTAGT	21	Mature 5' sub/super	0	0	0	0	0	7.61023	0	0	0	0	0	0	0.634186	0	0	0	0	0	0	0	0	0	0	0	0	0	0	0	0	0	0	0
mir-451a	GTTTAGTAATGGTAATGGTT	20	Precursor	0	0	0	0	0	0	0	0	0	0	0	0	0	0	0	0	0	0	0	0	0	0	26.7833	0	0	0	0	0	0	0	0	1.48796
mir-451a	TAATGGTAATGGTTCTCTTG	20	Precursor	21.7491	62.6999	0	0	0	0	0	96.3206	0	0	0	7.43135	15.6834	0	0	0	0	34.7451	0	0	0	0	0	0	0	0	0	0	7.62195	0	0	2.35373
mir-451a	TAATGGTAATGGTTCTCTTGC	21	Precursor	0	0	0	0	0	0	0	0	0	0	0	0	0	0	0	0	0	0	0	0	0	9.95451	0	0	0	0	0	0	0	0	0	0.553028
mir-451a	TAATGGTAATGGTTCTCTTGCT	22	Precursor	0	0	0	0	0	0	0	0	0	0	0	0	0	0	0	0	0	69.4903	0	0	0	0	0	0	0	0	0	0	0	0	0	3.86057
mir-451a	TACCATTACTGAGTT	15	Precursor	0	0	0	0	0	7.61023	0	0	0	19.6487	38.2175	7.43135	6.07565	0	0	0	0	0	0	0	0	19.909	8.92777	0	0	0	27.6575	0	7.62195	0	0	3.56202
mir-451a	TACCATTACTGAGTTT	16	Precursor	0	0	0	0	0	7.61023	0	0	0	19.6487	7.64351	7.43135	3.52781	0	42.061	0	0	34.7451	0	0	0	9.95451	17.8555	0	0	0	0	0	7.62195	0	0	6.23545
mir-451a	TACCATTACTGAGTTTAG	18	Precursor	21.7491	0	0	0	0	0	0	0	0	0	0	0	1.81242	0	0	0	0	0	0	0	0	0	0	0	0	0	0	0	0	0	0	0
mir-451a	TGGTAATGGTTCTCTTGCT	19	Precursor	21.7491	0	0	0	0	0	0	0	0	0	0	0	1.81242	0	0	0	0	0	0	0	0	0	0	0	0	0	0	0	0	0	0	0
mir-451a	TTACCATTACTGAGT	15	Precursor	108.745	0	0	0	0	7.61023	0	0	49.9875	19.6487	30.574	22.2941	19.905	0	0	138.812	0	0	0	0	0	29.8635	26.7833	0	154.881	19.9569	55.3151	0	22.8659	120.62	0	31.6165
mir-451a	TTACCATTACTGAGTT	16	Precursor	86.9962	62.6999	0	38.8818	63.8855	7.61023	0	0	16.6625	176.838	129.94	185.784	64.1081	0	0	0	81.7779	104.235	93.7295	43.2358	0	39.818	124.989	0	25.8134	124.731	13.8288	0	45.7317	0	0	38.7717
mir-451a	TTACCATTACTGAGTTT	17	Precursor	65.2472	62.6999	0	38.8818	0	15.2205	0	0	0	117.892	107.009	66.8822	39.4861	85.2588	42.061	0	40.8889	0	374.918	43.2358	124.162	69.6816	142.844	118.725	77.4403	64.8599	27.6575	97.5102	60.9756	0	0	76.1233
mir-451a	TTACCATTACTGAGTTTA	18	Precursor	0	0	0	0	0	0	0	0	0	0	0	0	0	0	0	0	0	0	0	0	0	0	0	0	0	0	0	0	7.62195	0	0	0.423442
mir-451a	TTACCATTACTGAGTTTAG	19	Precursor	0	0	0	0	0	0	0	0	0	0	7.64351	52.0195	4.97191	0	0	0	10.2222	34.7451	0	0	0	0	35.7111	0	0	9.97845	13.8288	0	0	0	0	5.80476
mir-451a	TTTAGTAATGGTAATGGTT	19	Precursor	0	0	0	0	0	7.61023	0	0	0	0	0	0	0.634186	0	0	0	0	0	0	0	0	0	0	0	0	0	0	0	0	0	0	0
mir-451a	TTTAGTAATGGTAATGGTTC	20	Precursor	0	0	0	0	0	7.61023	0	0	0	0	0	0	0.634186	0	0	0	0	0	0	0	0	0	0	0	0	0	0	0	0	0	0	0
mir-451a	TTTAGTAATGGTAATGGTTCT	21	Precursor	21.7491	0	0	0	0	15.2205	0	0	0	0	0	0	3.08079	0	42.061	0	0	0	0	0	0	0	0	0	12.9067	19.9569	0	0	15.2439	0	22.3614	6.25166
mir-4516	GGGAGAAGGGTCGGGGC	17	Mature 5'	0	0	0	0	0	0	0	48.1603	0	0	0	0	4.01336	0	0	0	0	0	0	0	0	0	0	0	0	0	0	0	0	0	0	0
mir-4516	GGGAGAAGGGTCGGG	15	Mature 5' sub	0	0	0	0	0	0	0	0	0	0	0	0	0	0	0	0	0	0	0	0	0	0	0	0	0	9.97845	0	0	0	0	0	0.554358
mir-4516	GGGAGAAGGGTCGGGG	16	Mature 5' sub	0	0	0	0	0	0	0	0	0	0	0	7.43135	0.619279	0	0	0	0	0	0	0	0	0	8.92777	0	0	0	0	0	0	0	0	0.495987
mir-4511	GAAGAACTGTTGCATTTGCCCT	22	Mature 5'	0	0	0	0	0	0	0	0	0	0	0	0	0	0	0	0	0	0	0	0	0	0	0	0	0	0	0	32.5034	0	0	0	1.80575
mir-4511	GAAGAACTGTTGCATTTGCCCTG	23	Mature 5' super	0	0	0	0	0	0	0	0	0	0	0	0	0	0	0	0	0	0	0	0	0	0	0	0	0	4.98922	0	0	0	0	0	0.277179
mir-450b	TTTGCAATATGTTCCTGAAT	20	Mature 5' sub	0	0	0	0	0	0	0	48.1603	0	0	0	0	4.01336	0	0	0	0	0	0	0	0	0	0	0	12.9067	0	0	0	0	0	22.3614	1.95934
mir-450b	TTTTGCAATATGTTCCTGAA	20	Mature 5' sub	0	0	0	0	0	7.61023	0	0	0	0	0	0	0.634186	0	0	0	0	0	0	0	0	0	0	0	0	0	0	0	0	0	0	0
mir-450b	TTTTGCAATATGTTCCTGAAT	21	Mature 5' sub	0	0	0	0	0	15.2205	10.4137	0	16.6625	0	15.287	0	4.79864	0	42.061	0	30.6667	0	0	0	124.162	9.95451	26.7833	0	25.8134	4.98922	13.8288	0	15.2439	0	67.0841	20.0326
mir-450b	TTTTGCAATATGTTCCTGAATAT	23	Mature 5' super	0	0	0	0	0	0	0	0	0	0	0	0	0	0	0	0	0	0	0	0	0	0	0	0	0	4.98922	0	0	0	0	0	0.277179
mir-450b	TTTTTGCAATATGTTCCTGAAT	22	Mature 5' sub/super	0	0	0	0	0	0	0	0	0	0	0	0	0	0	42.061	0	10.2222	0	0	0	0	9.95451	0	0	0	0	0	0	0	0	0	3.45765
mir-450a-2	ATTGGGGACATTTTGCATTCA	21	Mature 3' sub	0	0	0	0	0	0	0	0	0	0	0	0	0	0	0	0	0	0	0	0	0	0	0	0	0	0	0	32.5034	0	0	0	1.80575
mir-450a-2	TTGGGGACATTTTGCATTCA	20	Mature 3' sub	0	0	0	0	0	0	0	0	0	0	0	0	0	0	0	0	10.2222	0	0	0	0	0	0	0	0	0	0	0	0	0	0	0.567902
mir-450a-1//mir-450a-2	TTTTGCGATGTGTTCCTAATAT	22	Mature 5'	0	0	0	0	0	0	0	0	0	0	0	0	0	0	0	0	10.2222	0	0	0	0	0	0	0	0	0	0	0	0	0	0	0.567902
mir-450a-1//mir-450a-2	TTTTGCGATGTGTTCCTAA	19	Mature 5' sub	0	0	0	0	0	0	0	0	0	0	0	0	0	0	0	0	0	34.7451	0	0	0	0	0	0	0	0	0	0	0	0	0	1.93029
mir-450a-1//mir-450a-2	TTTTGCGATGTGTTCCTAAT	20	Mature 5' sub	21.7491	0	0	0	0	0	10.4137	0	16.6625	19.6487	0	0	5.70616	0	0	0	0	0	0	0	0	0	0	0	0	0	13.8288	0	0	0	0	0.768265
mir-450a-1	ATTGGGAACATTTTGCATGTAT	22	Mature 3'	0	0	0	0	0	0	0	0	16.6625	0	0	0	1.38854	0	0	0	0	0	0	0	0	0	0	0	0	0	0	0	0	0	0	0
mir-4508	AGCGGGGCTGGGCGC	15	Mature 5' sub/super	0	0	0	0	0	7.61023	0	0	0	0	7.64351	0	1.27115	0	0	0	0	0	0	0	0	0	0	0	0	4.98922	13.8288	0	0	0	0	1.04544
mir-4508	AGCGGGGCTGGGCGCG	16	Mature 5' sub/super	21.7491	0	0	0	0	7.61023	0	0	0	0	7.64351	0	3.08357	0	0	0	0	0	0	0	0	0	17.8555	0	0	0	0	0	0	0	0	0.991975
mir-4508	AGCGGGGCTGGGCGCGC	17	Mature 5' sub/super	0	0	0	38.8818	0	0	0	0	0	0	0	0	3.24015	0	0	0	0	0	0	0	0	0	0	0	0	0	0	0	0	0	0	0
mir-4508	AGCGGGGCTGGGCGCGCG	18	Mature 5' super	65.2472	0	0	0	0	30.4409	31.2412	48.1603	0	58.946	0	7.43135	20.1223	0	0	0	0	0	0	0	0	0	0	0	0	0	13.8288	32.5034	0	0	0	2.57401
mir-4508	GCGGGGCTGGGCGCGCG	17	Mature 5'	0	0	0	0	0	15.2205	10.4137	0	0	19.6487	7.64351	7.43135	5.02981	0	0	0	0	34.7451	0	0	0	0	0	0	0	0	13.8288	0	0	0	0	2.69855
mir-4508	GCGGGGCTGGGCGCGC	16	Mature 5' sub	0	0	0	38.8818	0	0	0	0	0	0	0	0	3.24015	0	0	0	0	0	0	0	0	0	0	0	0	0	0	0	0	0	0	0
mir-4505	CTGGGCTGGGACGGA	15	Mature 5' sub	0	0	0	0	0	0	0	0	0	19.6487	0	0	1.63739	0	0	0	0	0	0	0	0	0	26.7833	0	0	0	0	0	0	0	0	1.48796
mir-4505	GCTGGGCTGGGACGGA	16	Mature 5' sub	0	0	0	38.8818	0	0	0	0	0	0	0	0	3.24015	0	0	0	0	0	0	0	0	0	0	0	0	0	0	0	0	0	0	0
mir-449b	CAGCCACAACTACCC	15	Precursor	0	0	0	0	0	0	0	0	0	0	0	0	0	0	0	0	0	0	0	0	0	0	0	0	0	0	0	0	0	60.31	0	3.35056
mir-449b	CAGCCACAACTACCCTGCCACT	22	Mature 3'	0	0	0	0	0	0	0	0	0	0	0	0	0	0	0	0	0	0	0	0	0	0	0	0	0	0	0	0	0	60.31	0	3.35056
mir-449b	GCAGTGTATTGTTAGCTGGC	20	Mature 5' sub	0	0	0	38.8818	0	0	0	0	0	0	0	0	3.24015	0	0	0	0	0	0	0	0	0	0	0	0	0	0	0	0	0	0	0
mir-449a	GGCAGTGTATTGTTAGCTGGT	21	Mature 5' sub	0	0	0	0	0	0	0	48.1603	0	0	0	0	4.01336	0	0	0	0	0	0	0	0	0	0	0	0	0	0	0	0	0	0	0
mir-4492	GGGGCTGGGCGCGCGC	16	Mature 3' sub	0	0	0	0	0	0	0	0	0	0	0	0	0	0	0	0	10.2222	0	0	0	0	0	0	0	0	0	0	0	0	0	0	0.567902
mir-4489	TGGGGCTAGTGATGCAGGACG	21	Mature 5'	0	0	0	0	0	0	0	0	16.6625	0	0	0	1.38854	0	0	0	0	0	0	0	0	0	0	0	0	0	0	0	0	0	0	0
mir-4488	AGGGGGCGGGCTCCG	15	Mature 5' sub	0	0	0	0	0	0	0	0	0	0	0	0	0	0	0	0	0	34.7451	0	0	0	0	0	0	0	0	0	0	0	0	0	1.93029
mir-4488	AGGGGGCGGGCTCCGG	16	Mature 5' sub	0	0	0	0	0	0	0	0	0	0	0	0	0	0	42.061	0	0	0	0	0	0	0	0	0	0	0	0	0	0	0	0	2.33672
mir-4488	AGGGGGCGGGCTCCGGC	17	Mature 5' sub	0	0	0	0	0	0	0	0	0	0	7.64351	0	0.636959	0	0	0	10.2222	0	0	0	0	0	0	0	12.9067	0	0	0	0	0	0	1.28494
mir-4488	AGGGGGCGGGCTCCGGCG	18	Mature 5'	0	0	0	0	0	0	0	0	0	0	0	0	0	0	0	0	10.2222	0	0	0	0	0	0	23.7451	0	0	0	0	0	0	0	1.88707
mir-4488	GGGGGCGGGCTCCGGC	16	Mature 5' sub	0	0	0	0	0	0	0	0	0	0	0	0	0	0	42.061	0	0	0	0	0	0	0	0	0	0	0	0	0	0	0	0	2.33672
mir-4488	GGGGGCGGGCTCCGGCG	17	Mature 5' sub	0	0	0	0	0	0	0	0	0	0	0	0	0	0	0	0	0	0	0	0	0	0	0	0	0	0	0	0	0	0	22.3614	1.2423
mir-4487	GAAGGGAACTGTCCTTCAGCCAGAGCTGGCTGA	33	Precursor	0	0	0	0	0	0	0	0	0	0	0	7.43135	0.619279	0	0	0	0	0	0	0	0	0	0	0	0	0	0	0	0	0	0	0
mir-4485	TAACGGCCGCGGTACCC	17	Mature 3' sub	0	0	0	0	0	7.61023	0	0	0	0	0	0	0.634186	0	0	0	0	0	0	0	0	0	0	0	0	0	0	0	0	0	0	0
mir-4482	TTTCTATTTCTCAGTGGGGCT	21	Mature 3' sub	0	0	0	0	0	0	0	0	0	0	0	0	0	0	0	0	0	0	0	0	0	0	0	0	12.9067	0	0	0	0	0	0	0.71704
mir-4477b	ACATTTGTGATTGATGGGAGG	21	Precursor	0	0	0	0	0	0	0	0	0	0	0	0	0	0	0	0	0	0	0	0	0	0	0	0	0	0	0	32.5034	0	0	0	1.80575
mir-4473	TAGTGCTCTCCGTTACAAGTAT	22	Mature 3' sub/super	0	0	0	0	0	0	0	0	0	0	0	7.43135	0.619279	0	0	0	0	0	0	0	0	0	0	0	0	0	0	0	0	0	0	0
mir-4467	TGGCGGCGGTAGTTATGGGCT	21	Mature 5' sub	0	0	0	0	0	0	0	0	0	0	0	7.43135	0.619279	0	0	0	0	0	0	0	0	0	0	0	0	0	0	0	0	0	0	0
mir-4466	GGGTGCGGGCCGGCGGGG	18	Mature 5'	0	0	0	0	0	0	0	0	0	0	0	0	0	0	0	0	0	0	0	0	0	0	0	23.7451	0	0	0	0	0	0	0	1.31917
mir-4466	GGGTGCGGGCCGGCGG	16	Mature 5' sub	21.7491	0	0	0	0	0	0	0	0	0	0	0	1.81242	0	0	0	0	0	0	0	0	0	0	0	0	0	0	0	0	0	0	0
mir-4459	AGGAGGTGGAGGTTGC	16	Precursor	0	0	0	0	0	0	0	0	0	0	0	0	0	0	0	0	0	0	0	0	0	0	0	0	0	0	13.8288	0	0	0	0	0.768265
mir-4459	AGGAGGTGGAGGTTGCAGTGAGC	23	Precursor	0	0	0	0	0	0	0	0	0	0	0	0	0	0	0	0	0	0	0	0	0	0	0	23.7451	0	0	0	0	0	0	0	1.31917
mir-4459	AGGTGGAGGTTGCAGTGAG	19	Precursor	0	0	0	0	0	0	0	0	0	0	0	0	0	0	0	0	0	0	0	43.2358	0	0	0	0	0	0	0	0	0	0	0	2.40199
mir-4459	GAGGTGGAGGTTGCAGTGAGC	21	Precursor	0	0	0	0	0	7.61023	0	0	0	0	0	0	0.634186	0	0	0	0	0	0	0	0	0	0	0	0	0	0	0	7.62195	60.31	0	3.774
mir-4459	GGAGGTGGAGGTTGC	15	Precursor	0	0	0	0	0	0	0	0	0	0	7.64351	0	0.636959	0	0	0	0	0	0	0	0	0	0	0	0	0	0	0	0	0	0	0
mir-4459	GGAGGTGGAGGTTGCAGTGAG	21	Precursor	0	0	0	0	0	0	0	0	0	0	0	0	0	0	0	0	0	0	0	0	0	0	0	0	0	4.98922	0	0	7.62195	0	0	0.700621
mir-4459	GGAGGTGGAGGTTGCAGTGAGC	22	Precursor	0	0	0	0	0	0	0	0	0	0	0	0	0	0	0	0	10.2222	0	0	0	0	0	0	0	0	0	0	0	0	0	0	0.567902
mir-4459	GGAGGTGGAGGTTGCAGTGAGCC	23	Precursor	0	0	0	0	0	0	0	0	0	0	0	0	0	0	0	0	0	0	0	0	0	0	0	0	0	0	0	0	7.62195	0	0	0.423442
mir-4459	GGAGGTGGAGGTTGCAGTGAGCCA	24	Precursor	0	62.6999	0	0	0	0	0	0	0	0	0	0	5.22499	0	0	0	0	0	0	0	0	0	0	0	0	0	0	0	0	0	0	0
mir-4459	GGTGGAGGTTGCAGTGAGCCAAGATC	26	Precursor	0	0	0	0	0	0	0	0	16.6625	0	0	0	1.38854	0	0	0	0	0	0	0	0	0	0	0	0	0	0	0	0	0	0	0
mir-4454	ATCCGAGTCACGGCACCA	18	Mature 5' sub	0	0	0	0	0	0	0	0	0	0	0	0	0	0	0	0	0	0	0	0	0	0	0	0	0	4.98922	0	0	0	0	0	0.277179
mir-4454	ATCCGAGTCACGGCACCAAA	20	Mature 5' sub/super	0	0	0	0	31.9428	0	0	0	0	0	0	0	2.6619	0	0	0	10.2222	0	0	0	0	0	0	0	0	0	0	0	0	0	0	0.567902
mir-4454	TCCGAGTCACGGCACCA	17	Mature 5' sub	0	0	0	0	31.9428	0	0	0	0	0	0	0	2.6619	0	0	0	0	0	0	0	0	0	0	0	0	0	0	0	0	0	0	0
mir-4454	TCCGAGTCACGGCACCAA	18	Mature 5' sub/super	0	0	0	0	0	0	0	0	0	0	0	0	0	0	0	0	0	0	0	0	0	0	0	0	0	0	0	0	0	0	22.3614	1.2423
mir-4454	TCCGAGTCACGGCACCAAA	19	Mature 5' sub/super	0	0	0	0	0	0	0	0	0	0	15.287	0	1.27392	0	0	0	0	0	0	0	0	0	0	0	0	0	0	0	0	0	0	0
mir-4454	TCCGAGTCACGGCACCAAAT	20	Mature 5' sub/super	0	0	0	0	0	0	0	0	0	0	0	0	0	0	0	0	0	0	0	0	0	0	0	0	0	0	0	0	0	0	22.3614	1.2423
mir-4449	CGTCCCGGGGCTGCGCGAGGCA	22	Mature 3'	0	0	0	0	0	0	0	0	0	0	0	0	0	0	0	0	0	0	0	0	0	0	8.92777	0	0	0	13.8288	0	0	0	0	1.26425
mir-4449	CCTCGGCGGCCCGGGGGGC	19	Precursor	0	0	0	0	0	0	0	0	0	19.6487	0	0	1.63739	0	0	0	0	0	0	0	0	0	0	0	0	0	0	0	0	0	0	0
mir-4449	TCCCGGGGCTGCGCGAGGCA	20	Mature 3' sub	0	0	0	0	0	0	0	0	16.6625	0	0	0	1.38854	0	0	0	0	0	0	0	0	0	0	0	0	0	0	0	0	0	0	0
mir-4449	TCCCGGGGCTGCGCGAGGCAC	21	Mature 3' sub/super	0	0	0	0	0	0	0	0	0	0	0	0	0	0	0	0	0	0	0	0	0	0	17.8555	0	0	0	0	0	0	0	0	0.991975
mir-4446	CAGGGCTGGCAGTGACATGGGT	22	Mature 3'	0	0	0	0	31.9428	22.8307	0	0	49.9875	0	7.64351	7.43135	9.98632	0	0	0	0	0	0	0	0	0	0	0	0	0	0	0	7.62195	0	22.3614	1.66574
mir-4444-1//mir-4444-2	TGAACTCGAGTTGGAAGAGGCG	22	Mature 3' super	0	0	0	0	0	0	0	0	0	0	0	7.43135	0.619279	0	0	0	0	0	0	0	0	0	0	0	0	0	0	0	0	0	0	0
mir-4440	TGTCGTGGGGCTTGCTGGCTTG	22	Mature 3'	0	0	0	0	0	0	0	0	0	0	0	0	0	0	0	0	0	0	0	0	0	0	8.92777	0	0	0	0	0	0	0	0	0.495987
mir-4440	TGTCGTGGGGCTTGC	15	Precursor	0	0	0	0	0	0	0	0	0	0	7.64351	0	0.636959	0	0	0	0	0	0	0	0	0	0	0	0	0	0	0	0	0	0	0
mir-4433b	ACAGGAGTGGGGGGTGGGACG	21	Mature 3' sub/super	0	0	0	0	0	0	0	0	0	0	0	7.43135	0.619279	0	0	0	0	0	0	0	0	0	8.92777	0	0	0	0	0	0	0	0	0.495987
mir-4433b	ACAGGAGTGGGGGGTGGGACGT	22	Mature 3' super	43.4981	188.1	0	0	31.9428	30.4409	31.2412	96.3206	0	0	0	7.43135	35.7479	0	0	0	10.2222	0	0	0	124.162	0	8.92777	23.7451	0	0	41.4863	32.5034	0	0	22.3614	14.6338
mir-4433b	ACAGGAGTGGGGGGTGGGACGTA	23	Mature 3' super	0	0	0	0	0	0	41.655	0	0	0	0	0	3.47125	0	0	0	0	0	0	0	0	0	0	0	0	0	13.8288	0	0	0	0	0.768265
mir-4433b	ACAGGAGTGGGGGGTGGGACGTAA	24	Mature 3' super	0	0	0	0	0	0	0	0	0	0	0	0	0	0	0	0	0	0	0	0	0	0	0	0	0	0	13.8288	0	0	0	0	0.768265
mir-4433b	AGGAGTGGGGGGTGGGACGTA	21	Mature 3' sub/super	0	0	0	0	0	0	10.4137	0	0	0	0	0	0.867811	0	0	0	0	0	0	0	0	0	0	0	0	0	0	0	7.62195	0	0	0.423442
mir-4433b	ATGTCCCACCCCCACTCCT	19	Mature 5' sub	0	0	0	0	0	0	0	48.1603	0	0	0	0	4.01336	0	0	0	0	0	0	0	0	0	0	0	0	0	0	0	0	0	0	0
mir-4433b	ATGTCCCACCCCCACTCCTG	20	Mature 5' sub	21.7491	0	0	0	31.9428	7.61023	10.4137	0	0	19.6487	0	14.8627	8.85226	0	0	0	0	0	0	0	0	0	0	0	0	0	0	0	0	0	0	0
mir-4433b	ATGTCCCACCCCCACTCCTGTT	22	Mature 5' super	1109.2	250.799	0	38.8818	127.771	525.106	364.481	1300.33	266.6	137.541	53.5045	230.372	367.049	0	0	0	10.2222	104.235	0	43.2358	0	19.909	89.2777	71.2352	51.6269	0	152.116	65.0068	83.8415	241.24	22.3614	53.0171
mir-4433b	ATGTCCCACCCCCACTCCTGTTT	23	Mature 5' super	195.742	0	0	0	31.9428	114.154	31.2412	288.962	66.65	0	15.287	59.4508	66.9524	0	0	0	0	0	0	0	0	0	0	23.7451	0	4.98922	13.8288	0	0	0	0	2.36461
mir-4433b	ATGTCCCACCCCCACTCCTGT	21	Mature 5'	478.479	438.899	0	0	127.771	433.783	156.206	818.725	66.65	117.892	38.2175	245.235	243.488	0	0	0	0	0	0	43.2358	124.162	0	187.483	47.4901	25.8134	0	27.6575	32.5034	15.2439	60.31	111.807	37.5392
mir-4433b	CAGGAGTGGGGGGTGGGACGT	21	Mature 3'	0	0	0	0	0	0	20.8275	0	0	0	0	0	1.73562	0	0	0	0	0	0	0	124.162	0	0	0	0	0	0	0	0	0	0	6.89788
mir-4433b	GGAGTGGGGGGTGGGACGTAAGG	23	Mature 3' sub/super	21.7491	62.6999	0	0	31.9428	22.8307	10.4137	0	0	19.6487	0	0	14.1071	0	0	0	0	0	0	0	0	0	0	0	0	0	0	0	7.62195	0	0	0.423442
mir-4433b	GGAGTGGGGGGTGGGACGTAAGGA	24	Mature 3' sub/super	0	0	0	0	0	38.0512	10.4137	0	0	0	0	7.43135	4.65802	0	0	0	0	0	0	0	0	0	0	0	0	0	0	32.5034	0	0	0	1.80575
mir-4433b	TATGTCCCACCCCCACTCCTG	21	Mature 5' sub/super	0	0	0	0	0	45.6614	10.4137	144.481	0	0	0	22.2941	18.5708	0	0	0	0	0	0	0	0	0	0	0	0	0	0	0	0	0	0	0
mir-4433b	TATGTCCCACCCCCACTCCTGT	22	Mature 5' super	86.9962	62.6999	68.4556	0	31.9428	136.984	83.3099	481.603	0	0	0	66.8822	84.9061	0	0	0	0	34.7451	0	0	124.162	0	26.7833	0	0	0	55.3151	0	15.2439	0	0	14.2361
mir-4433b	TGTCCCACCCCCACTC	16	Mature 5' sub	21.7491	0	0	0	0	0	0	0	0	0	0	0	1.81242	0	0	0	0	0	0	0	0	0	0	0	0	0	0	0	0	0	0	0
mir-4433b	TGTCCCACCCCCACTCCT	18	Mature 5' sub	0	0	0	0	31.9428	0	10.4137	0	0	0	0	7.43135	4.14899	0	0	0	0	0	0	0	0	0	0	0	0	0	0	0	0	0	0	0
mir-4433b	TGTCCCACCCCCACTCCTG	19	Mature 5' sub	43.4981	0	0	0	0	38.0512	0	0	0	0	0	14.8627	8.03433	0	0	0	0	0	0	0	0	0	0	23.7451	0	0	0	0	0	0	0	1.31917
mir-4433b	TGTCCCACCCCCACTCCTGT	20	Mature 5' sub	43.4981	0	0	0	0	22.8307	10.4137	48.1603	16.6625	0	0	7.43135	12.4164	0	0	0	0	0	0	0	0	0	17.8555	0	0	0	13.8288	32.5034	0	0	0	3.56599
mir-4433b	TGTCCCACCCCCACTCCTGTT	21	Mature 5' sub/super	108.745	250.799	0	0	0	60.8819	104.137	288.962	99.975	0	0	89.1762	83.5564	0	0	0	0	0	0	0	0	19.909	26.7833	0	12.9067	4.98922	13.8288	65.0068	7.62195	0	44.7227	10.876
mir-4433b	TGTCCCACCCCCACTCCTGTTT	22	Mature 5' sub/super	347.985	125.4	0	0	31.9428	114.154	52.0687	337.122	183.288	0	0	126.333	109.858	0	0	0	0	34.7451	0	43.2358	124.162	0	53.5666	23.7451	51.6269	9.97845	41.4863	130.014	60.9756	0	22.3614	33.1054
mir-4433b	TTATGTCCCACCCCCACTCCT	21	Mature 5' sub/super	0	0	0	0	0	0	10.4137	48.1603	0	0	0	0	4.88117	0	0	0	0	0	0	0	0	0	0	0	0	0	0	0	0	0	22.3614	1.2423
mir-4433b	TTATGTCCCACCCCCACTCCTG	22	Mature 5' sub/super	0	0	0	0	0	0	0	48.1603	0	0	0	0	4.01336	0	0	0	0	0	0	0	0	0	0	0	0	0	0	0	0	0	0	0
mir-4433b	TTATGTCCCACCCCCACTCCTGT	23	Mature 5' super	0	0	0	0	0	0	0	0	0	0	0	14.8627	1.23856	0	0	0	0	0	0	0	0	0	8.92777	0	0	0	0	0	0	0	0	0.495987
mir-4433a	ACAGGAGTGGGGGTGGGACAT	21	Mature 3'	0	0	0	0	127.771	0	0	0	0	0	0	0	10.6476	0	0	0	0	0	0	0	0	0	0	0	0	0	0	0	0	0	0	0
mir-4429	AAAAGCTGGGCTGAGAGGCGA	21	Mature 5' super	0	0	0	0	0	0	0	0	16.6625	0	0	0	1.38854	0	0	0	0	0	0	0	0	0	8.92777	0	0	0	0	0	0	0	0	0.495987
mir-4429	AAAAGCTGGGCTGAGAGGCG	20	Mature 5'	0	0	0	0	0	0	0	0	0	19.6487	0	0	1.63739	0	0	0	0	0	0	0	0	0	0	0	0	0	0	0	0	0	0	0
mir-4423	CATAGGCACCAAAAAGCAAC	20	Mature 3' sub/super	0	0	0	0	0	0	10.4137	0	0	0	0	0	0.867811	0	0	0	0	0	0	0	0	0	0	0	0	0	0	0	0	0	0	0
mir-4423	ATAGGCACCAAAAAGCAACAA	21	Mature 3'	0	0	0	0	0	0	0	0	0	0	0	0	0	0	0	0	0	0	0	43.2358	0	0	0	0	0	0	0	0	0	0	0	2.40199
mir-4422	GGCCCTTCTTGATGCTCTTGA	21	Precursor	0	0	0	0	0	7.61023	0	0	0	0	0	0	0.634186	0	0	0	0	0	0	0	0	0	0	0	0	0	0	0	0	0	0	0
mir-4419a	ACTCGGGAGGCTGAG	15	Precursor	0	0	0	0	0	0	0	0	0	0	0	0	0	0	0	0	0	0	0	0	0	0	0	0	0	0	13.8288	0	0	0	0	0.768265
mir-4419a	ACTCGGGAGGCTGAGG	16	Precursor	0	0	0	0	0	0	0	0	0	0	0	0	0	0	0	0	0	0	0	0	0	9.95451	0	0	0	0	0	0	0	0	0	0.553028
mir-4419a	AGCTACTCGGGAGGC	15	Precursor	0	0	0	0	0	0	0	48.1603	0	0	0	0	4.01336	0	0	0	0	0	0	0	0	0	0	0	0	0	0	0	0	0	0	0
mir-4419a	AGCTACTCGGGAGGCTGA	18	Precursor	0	0	0	0	0	0	0	0	0	0	0	0	0	0	0	0	0	0	0	0	0	0	0	0	0	0	0	32.5034	0	0	0	1.80575
mir-4419a	AGCTACTCGGGAGGCTGAGG	20	Precursor	0	0	0	0	31.9428	0	10.4137	0	0	0	0	0	3.52971	0	0	0	0	0	0	0	0	0	0	0	0	0	0	32.5034	0	0	0	1.80575
mir-4419a	GAGGCTGAGGGAGGAGA	17	Mature 3' sub/super	0	0	0	0	0	0	0	0	0	0	7.64351	0	0.636959	0	0	0	0	0	0	0	0	0	0	0	0	0	0	0	0	0	0	0
mir-4419a	GCTACTCGGGAGGCTGAGG	19	Precursor	0	0	0	38.8818	63.8855	0	0	0	0	0	0	0	8.56394	0	0	0	0	0	0	0	0	0	0	0	0	0	0	0	0	0	0	0
mir-4417	GGTGGGCTTCCCGGAGGG	18	Mature 5'	0	0	0	0	0	22.8307	0	0	0	0	0	0	1.90256	0	0	0	0	0	0	0	0	0	0	0	0	0	0	0	0	0	0	0
mir-433	ATCATGATGGGCTCCTCGGTG	21	Mature 3' sub	0	0	0	0	0	0	0	0	0	0	7.64351	0	0.636959	0	0	0	0	0	0	0	0	0	0	0	0	0	0	0	0	0	0	0
mir-433	ATCATGATGGGCTCCTCGGTGTT	23	Mature 3' super	0	0	0	0	0	0	0	0	16.6625	0	0	0	1.38854	0	0	0	0	0	0	0	0	0	0	0	0	0	0	0	0	0	0	0
mir-433	ATCATGATGGGCTCCTCGGTGT	22	Mature 3'	0	0	0	38.8818	0	22.8307	20.8275	0	116.638	0	7.64351	7.43135	17.8544	0	0	0	10.2222	0	0	43.2358	124.162	0	8.92777	47.4901	25.8134	19.9569	0	0	0	0	0	15.5449
mir-433	TACGGTGAGCCTGTCATTATTC	22	Mature 5'	0	0	0	0	0	0	0	0	0	0	0	0	0	0	0	0	0	34.7451	0	0	0	0	0	0	0	0	0	0	0	0	0	1.93029
mir-433	TCATGATGGGCTCCTCGGTGT	21	Mature 3' sub	21.7491	0	0	0	0	0	0	0	0	0	0	0	1.81242	0	0	0	0	0	0	0	0	0	0	0	0	0	0	0	0	0	0	0
mir-4326	TGTTCCTCTGTCTCCCAGACT	21	Mature 5' super	0	0	0	0	0	0	0	0	16.6625	0	7.64351	0	2.0255	0	0	0	0	0	0	0	0	0	0	0	0	0	0	0	0	0	0	0
mir-4326	TGTTCCTCTGTCTCCCAGACTCT	23	Mature 5' super	0	0	0	0	31.9428	22.8307	0	0	16.6625	0	0	7.43135	6.57228	0	0	0	0	0	0	0	0	0	0	0	0	9.97845	0	0	0	0	0	0.554358
mir-4324	CCCTGAGACCCTAAC	15	Mature 3' sub	0	0	0	0	0	0	0	0	0	0	0	0	0	0	0	0	0	0	0	0	0	0	0	23.7451	0	0	0	0	0	0	0	1.31917
mir-432	CTGGATGGCTCCTCCATGTCT	21	Mature 3'	0	0	0	0	0	0	0	0	0	0	0	0	0	0	0	0	0	0	0	0	0	0	0	0	0	4.98922	0	0	0	0	0	0.277179
mir-432	TCTTGGAGTAGGTCATTGGGTGG	23	Mature 5'	0	0	0	0	0	0	0	0	0	0	7.64351	0	0.636959	0	0	0	0	0	0	0	0	0	0	0	0	0	0	0	0	0	0	0
mir-432	TCTTGGAGTAGGTCATTGGGT	21	Mature 5' sub	0	0	0	0	0	0	0	0	0	0	0	0	0	0	0	0	0	0	0	0	0	0	0	0	0	4.98922	0	32.5034	0	0	0	2.08292
mir-431	CAGGTCGTCTTGCAGGGCTTCT	22	Mature 3'	0	0	0	0	0	0	10.4137	0	0	0	0	0	0.867811	0	0	0	0	0	0	0	0	0	0	0	0	0	0	0	0	0	0	0
mir-431	TGTCTTGCAGGCCGTCATGCA	21	Mature 5'	0	0	0	0	0	0	0	0	33.325	0	0	0	2.77708	0	0	0	10.2222	0	0	0	0	0	0	0	0	0	0	0	0	0	44.7227	3.0525
mir-431	TGTCTTGCAGGCCGTCATGC	20	Mature 5' sub	0	62.6999	0	0	0	0	0	0	33.325	0	22.9305	0	9.91295	0	0	0	0	0	0	0	0	0	0	0	0	0	13.8288	0	0	0	0	0.768265
mir-431	TGTCTTGCAGGCCGTCATGCAG	22	Mature 5' super	0	0	0	0	0	0	0	0	16.6625	0	0	0	1.38854	0	0	0	0	0	0	0	0	0	0	0	0	0	0	0	0	0	0	0
mir-431	TGTCTTGCAGGCCGTCATGCAGG	23	Mature 5' super	0	0	0	0	31.9428	0	0	0	0	0	0	0	2.6619	0	0	0	0	0	0	0	0	0	0	0	0	0	0	0	0	0	0	0
mir-4306	TGGAGAGAAAGGCAG	15	Mature 3' sub	0	0	0	0	0	22.8307	20.8275	0	0	19.6487	7.64351	7.43135	6.53181	0	0	0	0	0	0	0	0	9.95451	0	0	0	0	0	0	0	0	0	0.553028
mir-4306	TGGAGAGAAAGGCAGT	16	Mature 3' sub	43.4981	0	0	38.8818	0	15.2205	0	0	0	19.6487	22.9305	0	11.6816	0	0	0	0	34.7451	0	0	0	9.95451	17.8555	0	0	0	13.8288	0	0	0	0	4.24355
mir-429	TAATACTGTCTGGTAAAACCGT	22	Mature 3'	0	0	0	0	0	0	0	0	0	0	0	0	0	0	0	0	10.2222	0	0	0	0	0	8.92777	0	0	0	0	0	7.62195	0	0	1.48733
mir-429	TAATACTGTCTGGTAAAACCG	21	Mature 3' sub	0	0	0	0	0	0	0	0	0	0	7.64351	0	0.636959	0	0	0	10.2222	0	0	0	124.162	9.95451	26.7833	0	25.8134	0	0	0	0	0	22.3614	12.1832
mir-4286	ACCCCACTCCTGGTACCAT	19	Mature 5' super	434.981	501.599	753.012	699.872	191.657	106.543	135.379	385.282	649.838	39.2974	68.7916	141.196	342.287	341.035	336.488	138.812	235.111	382.197	93.7295	172.943	0	49.7725	258.905	284.941	90.3471	69.8491	193.603	260.027	327.744	723.72	134.168	227.411
mir-4286	ACCCCACTCCTGGTA	15	Mature 5' sub	21.7491	0	0	0	0	7.61023	0	0	0	0	0	0	2.44661	0	0	0	0	0	0	0	0	0	0	0	0	0	0	0	0	0	0	0
mir-4286	ACCCCACTCCTGGTACCATA	20	Mature 5' super	0	0	0	0	0	0	10.4137	0	0	19.6487	0	7.43135	3.12448	0	42.061	0	20.4445	0	0	43.2358	0	0	0	0	0	0	27.6575	32.5034	22.8659	0	22.3614	11.7294
mir-4286	ACCCCACTCCTGGTACC	17	Mature 5'	0	0	0	38.8818	0	0	0	0	33.325	0	0	0	6.01723	0	0	0	0	0	0	0	0	0	26.7833	0	0	0	0	0	15.2439	0	0	2.33485
mir-4286	CCCCACTCCTGGTACCA	17	Mature 5' sub/super	0	0	0	0	0	0	0	0	0	0	0	0	0	0	0	0	0	0	0	0	0	0	0	0	0	0	13.8288	0	0	0	0	0.768265
mir-4286	CCCCACTCCTGGTACCAT	18	Mature 5' sub/super	43.4981	0	0	0	0	0	0	0	0	0	0	0	3.62484	0	0	0	0	0	0	0	0	0	0	0	0	0	0	0	0	0	0	0
mir-4286	ACCCCACTCCTGGTACCA	18	Mature 5' super	717.719	376.199	753.012	1283.1	447.199	152.205	187.447	337.122	783.138	176.838	152.87	148.627	459.623	170.518	420.61	277.624	644.001	277.961	93.7295	86.4715	0	39.818	169.628	118.725	64.5336	24.9461	207.432	162.517	434.451	60.31	134.168	188.191
mir-4279	TCTCTCTCTCTCCTCC	16	Precursor	0	0	0	0	0	0	0	0	0	0	0	0	0	0	0	0	0	0	0	0	0	0	0	0	0	0	0	32.5034	0	0	0	1.80575
mir-4269	GCAGGCACAGACAGCCCTGGC	21	Mature 5'	0	0	0	0	0	7.61023	0	48.1603	0	0	0	0	4.64754	0	0	0	0	0	0	0	0	0	0	0	0	0	0	0	0	0	22.3614	1.2423
mir-425	AATGACACGATCACT	15	Precursor	0	0	0	0	0	0	0	0	0	0	0	0	0	0	0	0	0	0	0	0	0	9.95451	0	0	0	0	0	0	0	0	0	0.553028
mir-425	AATGACACGATCACTC	16	Precursor	0	0	0	0	0	0	0	0	0	0	0	0	0	0	0	0	10.2222	0	0	43.2358	0	0	8.92777	0	0	0	0	0	0	0	0	3.46588
mir-425	AATGACACGATCACTCC	17	Precursor	21.7491	0	0	0	0	0	0	0	0	0	0	0	1.81242	0	0	0	0	0	0	0	0	0	0	0	0	0	0	0	0	0	0	0
mir-425	AATGACACGATCACTCCC	18	Mature 5' sub	0	0	0	0	0	0	0	0	16.6625	0	0	0	1.38854	0	0	0	0	34.7451	0	0	0	0	0	0	0	0	0	0	0	0	0	1.93029
mir-425	AATGACACGATCACTCCCG	19	Mature 5' sub	21.7491	0	0	0	0	53.2716	0	0	16.6625	0	22.9305	7.43135	10.1704	0	0	0	0	138.981	93.7295	43.2358	0	19.909	35.7111	47.4901	38.7202	24.9461	27.6575	0	7.62195	0	67.0841	30.2826
mir-425	AATGACACGATCACTCCCGTTGAG	24	Mature 5' super	108.745	125.4	0	194.409	127.771	76.1023	156.206	240.801	849.788	39.2974	7.64351	14.8627	161.752	0	126.183	0	0	34.7451	93.7295	43.2358	0	19.909	80.35	23.7451	25.8134	39.9138	41.4863	65.0068	83.8415	60.31	0	41.015
mir-425	AATGACACGATCACTCCCGTTGAGT	25	Mature 5' super	108.745	0	0	77.7635	0	38.0512	166.62	288.962	949.763	0	0	37.1568	138.922	0	0	0	10.2222	0	0	0	248.324	9.95451	26.7833	118.725	0	0	0	65.0068	45.7317	120.62	67.0841	39.5807
mir-425	ACACGATCACTCCCGTTG	18	Mature 5' sub	0	0	0	0	0	0	0	0	0	0	0	0	0	0	0	0	0	0	0	0	0	9.95451	0	0	0	0	0	0	0	0	0	0.553028
mir-425	AATGACACGATCACTCCCGT	20	Mature 5' sub	65.2472	188.1	0	38.8818	63.8855	129.374	187.447	96.3206	133.3	314.379	160.514	44.5881	118.503	170.518	84.122	277.624	10.2222	173.726	0	172.943	0	69.6816	160.7	94.9803	77.4403	84.8168	124.459	32.5034	99.0854	0	201.252	101.893
mir-425	AATGACACGATCACTCCCGTT	21	Mature 5' sub	1065.7	438.899	479.189	583.226	670.798	890.397	978.891	626.084	949.763	1198.57	649.698	349.274	740.041	170.518	336.488	555.247	235.111	764.393	187.459	518.829	620.81	437.998	848.139	237.451	593.709	693.502	553.151	552.558	518.293	301.55	693.202	489.912
mir-425	AATGACACGATCACTCCCGTTG	22	Mature 5' sub	3784.34	3197.69	2601.31	2721.72	2363.76	3729.01	3967.63	3082.26	6048.49	3222.38	2782.24	1471.41	3247.69	1619.92	1640.38	1388.12	1942.22	3509.26	2249.51	2421.2	1862.43	1931.17	2553.34	2422	2361.93	2873.79	2807.24	2112.72	2332.32	1085.58	1565.3	2148.8
mir-425	ACGATCACTCCCGTTGAG	18	Precursor	0	0	0	0	0	0	0	0	0	0	0	7.43135	0.619279	0	0	0	0	0	0	0	0	0	0	0	0	0	0	0	0	0	0	0
mir-425	ATCGGGAATGTCGTGTCCG	19	Mature 3' sub	0	0	0	38.8818	0	0	0	0	33.325	0	0	0	6.01723	0	0	0	10.2222	0	0	0	0	0	0	0	0	0	0	0	0	0	0	0.567902
mir-425	ATCGGGAATGTCGTGTCCGC	20	Mature 3' sub	0	0	0	38.8818	63.8855	7.61023	10.4137	48.1603	16.6625	0	0	0	15.4678	0	0	0	0	0	0	0	0	9.95451	17.8555	0	0	4.98922	0	0	0	0	0	1.82218
mir-425	ATCGGGAATGTCGTGTCCGCC	21	Mature 3' sub	0	0	0	0	31.9428	0	10.4137	0	16.6625	0	0	0	4.91825	0	0	0	10.2222	34.7451	0	0	0	0	8.92777	0	0	4.98922	0	0	22.8659	0	0	4.54168
mir-425	ATCGGGAATGTCGTGTCCGCCCA	23	Mature 3' super	0	0	0	0	0	0	0	0	0	0	0	0	0	0	0	0	0	0	0	0	0	9.95451	0	0	0	0	0	0	0	0	0	0.553028
mir-425	ATCGGGAATGTCGTGTCCGCCCAGT	25	Mature 3' super	0	0	0	0	31.9428	0	10.4137	0	16.6625	0	0	0	4.91825	0	0	0	0	0	0	0	0	0	0	0	0	0	0	0	0	0	0	0
mir-425	ATGACACGATCACTCCC	17	Mature 5' sub	43.4981	0	0	0	0	0	0	0	0	0	0	0	3.62484	0	0	0	0	0	0	0	0	0	0	0	0	0	0	0	0	0	0	0
mir-425	ATGACACGATCACTCCCG	18	Mature 5' sub	0	0	0	0	31.9428	0	0	0	0	0	0	0	2.6619	0	0	0	0	0	0	0	0	0	0	0	0	0	0	0	0	0	0	0
mir-425	ATGACACGATCACTCCCGT	19	Mature 5' sub	0	0	0	0	0	22.8307	10.4137	0	16.6625	0	7.64351	0	4.79587	0	0	0	0	0	0	43.2358	0	0	0	0	0	0	13.8288	0	0	0	0	3.17025
mir-425	ATGACACGATCACTCCCGTT	20	Mature 5' sub	0	0	0	38.8818	31.9428	7.61023	0	0	0	0	7.64351	0	7.17319	0	42.061	0	0	34.7451	0	0	0	0	0	0	0	4.98922	13.8288	0	0	0	0	5.31245
mir-425	ATGACACGATCACTCCCGTTG	21	Mature 5' sub	21.7491	188.1	0	0	0	30.4409	72.8962	48.1603	49.9875	0	30.574	0	36.8256	0	0	0	10.2222	34.7451	0	0	0	0	26.7833	0	0	29.9353	13.8288	0	38.1098	0	22.3614	9.777
mir-425	ATGACACGATCACTCCCGTTGA	22	Mature 5' sub	21.7491	188.1	0	77.7635	31.9428	121.764	41.655	96.3206	266.6	117.892	160.514	66.8822	99.2652	0	42.061	0	51.1112	104.235	0	43.2358	0	69.6816	89.2777	23.7451	25.8134	54.8815	110.63	195.02	60.9756	60.31	0	51.721
mir-425	ATGACACGATCACTCCCGTTGAG	23	Mature 5' sub/super	0	0	68.4556	0	63.8855	0	0	48.1603	33.325	19.6487	7.64351	0	20.0932	0	0	0	0	0	0	0	0	0	0	0	0	0	0	0	0	0	0	0
mir-425	ATGACACGATCACTCCCGTTGAGT	24	Mature 5' sub/super	108.745	0	136.911	0	0	15.2205	72.8962	48.1603	266.6	39.2974	0	37.1568	60.4156	0	0	0	0	0	0	0	0	29.8635	17.8555	0	25.8134	9.97845	13.8288	130.014	38.1098	60.31	0	18.0985
mir-425	CATCGGGAATGTCGT	15	Precursor	0	0	0	0	0	7.61023	0	0	0	0	0	7.43135	1.25347	0	0	0	0	0	0	0	0	0	0	0	0	0	0	0	0	0	0	0
mir-425	CATCGGGAATGTCGTGTCCG	20	Mature 3' sub/super	0	0	0	38.8818	0	7.61023	10.4137	0	0	0	0	14.8627	5.9807	0	0	0	0	0	0	0	0	0	8.92777	0	0	19.9569	27.6575	0	0	0	0	3.14123
mir-425	CATCGGGAATGTCGTGTCCGC	21	Mature 3' sub/super	0	0	0	0	31.9428	7.61023	20.8275	0	0	0	0	7.43135	5.65099	0	0	0	10.2222	0	0	0	0	0	26.7833	47.4901	0	0	0	32.5034	0	0	89.4454	11.4691
mir-425	CATCGGGAATGTCGTGTCCGCC	22	Mature 3' sub/super	0	0	0	0	0	15.2205	10.4137	0	33.325	0	15.287	0	6.18719	0	0	0	10.2222	34.7451	0	0	0	0	0	0	0	4.98922	41.4863	0	7.62195	0	0	5.5036
mir-425	CATCGGGAATGTCGTGTCCGCCC	23	Mature 3' super	0	0	0	0	0	0	0	0	33.325	0	0	0	2.77708	0	0	0	0	0	0	0	0	0	0	0	0	0	0	0	0	0	0	0
mir-425	AATGACACGATCACTCCCGTTGA	23	Mature 5'	2414.15	2570.69	2053.67	2138.5	1820.74	1955.83	3082.47	2985.94	7514.79	1748.73	1865.02	1590.31	2645.07	2728.28	1345.95	2220.99	2238.67	868.629	1593.4	1772.67	869.133	1363.77	1258.82	831.078	787.31	2080.51	1479.68	1787.69	1882.62	1025.27	670.841	1489.18
mir-425	ATCGGGAATGTCGTGTCCGCCC	22	Mature 3'	0	125.4	0	77.7635	31.9428	7.61023	10.4137	48.1603	16.6625	0	0	14.8627	27.7346	85.2588	0	0	0	0	0	0	0	0	8.92777	0	0	0	0	0	7.62195	0	0	5.65603
mir-425	CCATCGGGAATGTCGTGTCCG	21	Mature 3' sub/super	0	0	0	0	0	0	10.4137	0	0	0	0	0	0.867811	0	0	0	0	0	0	0	0	0	0	0	0	0	0	0	0	0	0	0
mir-425	CCATCGGGAATGTCGTGTCCGC	22	Mature 3' sub/super	0	0	0	0	0	0	0	0	16.6625	0	0	0	1.38854	0	0	0	0	0	0	0	0	0	0	0	0	0	0	0	0	0	0	0
mir-425	GAATGACACGATCACTCCCGTTG	23	Mature 5' sub/super	0	0	0	0	0	0	0	0	0	0	0	0	0	0	0	0	0	0	0	0	0	0	0	0	0	4.98922	0	32.5034	0	0	0	2.08292
mir-425	GAATGACACGATCACTCCCGTTGA	24	Mature 5' super	0	0	0	0	0	0	0	0	0	0	0	0	0	0	0	0	0	0	0	0	0	9.95451	0	0	0	0	0	0	0	0	0	0.553028
mir-425	TCGGGAATGTCGTGTCCGCCC	21	Mature 3' sub	0	0	0	0	0	0	10.4137	0	0	0	0	0	0.867811	0	0	0	0	0	0	0	0	0	0	0	0	0	0	0	0	0	0	0
mir-425	TCGGGAATGTCGTGTCCGCCCA	22	Mature 3' sub/super	0	0	0	38.8818	0	0	0	0	0	0	0	0	3.24015	0	0	0	0	0	0	0	0	0	0	0	0	0	0	0	0	0	0	0
mir-425	TGACACGATCACTCCCGTTG	20	Mature 5' sub	0	0	0	0	0	0	0	0	33.325	0	7.64351	0	3.41404	0	0	0	0	0	0	0	0	0	0	0	0	0	0	0	0	0	0	0
mir-425	TGACACGATCACTCCCGTTGA	21	Mature 5' sub	0	0	68.4556	0	0	0	0	0	33.325	0	0	0	8.48172	85.2588	0	0	0	0	0	0	0	0	0	0	0	0	0	0	0	0	0	4.7366
mir-425	TGACACGATCACTCCCGTTGAGT	23	Mature 5' sub/super	0	0	0	0	0	0	0	0	0	0	0	0	0	0	0	0	0	0	0	0	0	0	0	0	0	0	13.8288	0	7.62195	0	0	1.19171
mir-424	AAAACGTGAGGCGCTGCTATA	21	Mature 3' sub/super	0	0	0	0	0	0	0	0	0	0	7.64351	0	0.636959	0	0	0	0	34.7451	0	0	0	0	0	0	0	0	0	0	0	0	0	1.93029
mir-424	AAAACGTGAGGCGCTGCTATAC	22	Mature 3' sub/super	0	0	0	0	0	0	0	0	0	0	0	0	0	0	0	0	10.2222	0	0	0	0	0	0	0	0	0	0	0	0	0	0	0.567902
mir-424	AAACGTGAGGCGCTGCTATAC	21	Mature 3' sub/super	0	0	0	0	0	0	0	0	0	0	0	0	0	0	0	0	0	0	0	0	0	0	0	0	0	4.98922	0	0	0	0	0	0.277179
mir-424	ACAGCAGCAATTCATGTTTTG	21	Mature 5' sub/super	0	0	0	0	0	0	0	0	0	0	7.64351	0	0.636959	0	42.061	0	10.2222	0	0	0	0	0	0	0	0	0	13.8288	0	0	0	0	3.67289
mir-424	ACAGCAGCAATTCATGTTTTGA	22	Mature 5' sub/super	0	0	0	0	0	0	0	0	0	0	15.287	7.43135	1.8932	0	42.061	0	10.2222	0	0	0	124.162	9.95451	0	0	0	0	13.8288	32.5034	7.62195	0	0	13.353
mir-424	AGCAGCAATTCATGTTTTGA	20	Mature 5' sub	0	0	0	0	31.9428	0	0	0	0	0	0	0	2.6619	0	0	0	0	0	0	0	0	0	0	0	0	0	0	0	0	0	0	0
mir-424	CAAAACGTGAGGCGCTGCT	19	Mature 3' sub	0	0	0	0	0	0	10.4137	0	0	0	7.64351	0	1.50477	0	42.061	0	0	0	0	0	0	0	0	0	0	4.98922	0	0	0	0	22.3614	3.8562
mir-424	CAAAACGTGAGGCGCTGCTA	20	Mature 3' sub	0	0	0	0	0	0	0	0	0	0	0	0	0	0	0	0	0	0	0	0	0	0	0	23.7451	0	0	0	0	0	0	0	1.31917
mir-424	CAGCAATTCATGTTTTGA	18	Mature 5' sub	0	0	0	0	0	0	0	0	0	0	0	0	0	0	0	0	0	0	0	0	0	0	8.92777	0	12.9067	0	0	0	0	0	0	1.21303
mir-424	CAGCAGCAATTCATG	15	Precursor	0	0	0	38.8818	0	7.61023	0	0	0	0	0	0	3.87433	0	0	0	0	0	0	0	0	0	0	0	0	0	0	0	0	0	0	0
mir-424	CAGCAGCAATTCATGTTT	18	Mature 5' sub	0	0	0	0	0	0	0	0	0	0	0	0	0	0	0	0	0	0	0	0	0	0	0	0	0	4.98922	0	0	0	0	0	0.277179
mir-424	CAGCAGCAATTCATGTTTT	19	Mature 5' sub	0	0	0	0	0	0	0	0	0	0	0	0	0	85.2588	0	0	0	0	0	43.2358	0	0	0	0	0	0	0	0	0	0	0	7.13858
mir-424	CAGCAGCAATTCATGTTTTG	20	Mature 5' sub	21.7491	0	0	0	0	22.8307	0	0	0	0	0	0	3.71498	0	42.061	0	0	0	0	43.2358	0	0	8.92777	71.2352	0	14.9677	0	32.5034	7.62195	0	0	12.2529
mir-424	CAAAACGTGAGGCGCTGCTAT	21	Mature 3'	0	0	0	0	0	7.61023	10.4137	0	0	19.6487	0	7.43135	3.75867	0	0	0	10.2222	34.7451	93.7295	0	0	29.8635	35.7111	0	0	4.98922	0	65.0068	22.8659	0	44.7227	18.992
mir-424	CAGCAGCAATTCATGTTTTGAA	22	Mature 5'	0	62.6999	0	0	0	22.8307	0	0	49.9875	19.6487	7.64351	14.8627	14.8061	170.518	42.061	138.812	71.5556	0	0	0	0	9.95451	53.5666	23.7451	25.8134	9.97845	13.8288	32.5034	0	0	44.7227	35.3922
mir-424	GCAGCAATTCATGTTTTGA	19	Mature 5' sub	0	0	0	0	0	0	0	0	0	0	0	0	0	0	0	0	0	0	0	0	0	0	0	0	0	0	0	0	0	0	22.3614	1.2423
mir-424	CAGCAGCAATTCATGTTTTGA	21	Mature 5' sub	304.487	2006.4	1163.75	1010.93	1086.05	852.346	760.203	1059.53	449.888	196.487	229.305	512.763	802.677	1023.11	3196.64	1110.49	1860.45	1702.51	1124.75	2464.44	1862.43	666.952	2392.64	1662.16	1393.93	788.297	732.925	2892.8	868.902	301.55	3130.59	1620.86
mir-423	AAAGCTCGGTCTGAGGCCCCTCA	23	Mature 3' sub/super	0	0	0	0	0	0	0	0	0	0	0	0	0	0	0	0	0	0	0	0	0	0	0	0	0	0	0	0	0	0	22.3614	1.2423
mir-423	AAGCTCGGTCTGAGGCCC	18	Precursor	0	0	0	0	0	0	10.4137	0	0	0	0	0	0.867811	0	0	0	0	0	0	0	0	0	0	0	0	0	0	0	0	0	0	0
mir-423	AAGCTCGGTCTGAGGCCCC	19	Mature 3' sub/super	0	0	0	0	0	0	0	0	0	19.6487	0	0	1.63739	0	0	0	0	0	0	0	0	0	0	0	0	4.98922	0	0	0	0	0	0.277179
mir-423	AAGCTCGGTCTGAGGCCCCT	20	Mature 3' sub/super	0	0	0	0	0	0	10.4137	0	16.6625	0	15.287	0	3.53027	0	0	0	0	0	0	0	0	0	8.92777	0	0	0	0	65.0068	0	0	22.3614	5.34978
mir-423	AAGCTCGGTCTGAGGCCCCTC	21	Mature 3' sub/super	0	0	0	0	31.9428	0	0	0	0	0	7.64351	7.43135	3.91813	0	0	0	0	34.7451	0	0	0	0	0	0	0	0	0	0	7.62195	0	0	2.35373
mir-423	AAGCTCGGTCTGAGGCCCCTCA	22	Mature 3' sub/super	0	0	0	77.7635	0	7.61023	20.8275	0	0	0	15.287	0	10.124	0	0	0	0	34.7451	0	0	0	0	17.8555	23.7451	25.8134	14.9677	13.8288	0	45.7317	120.62	44.7227	19.0017
mir-423	AAGCTCGGTCTGAGGCCCCTCAG	23	Mature 3' sub/super	21.7491	0	0	0	0	0	20.8275	0	0	0	0	0	3.54804	0	0	0	0	0	0	0	0	0	0	0	0	9.97845	0	32.5034	0	0	0	2.3601
mir-423	AAGCTCGGTCTGAGGCCCCTCAGT	24	Mature 3' super	108.745	125.4	136.911	155.527	31.9428	38.0512	52.0687	144.481	183.288	19.6487	7.64351	29.7254	86.1193	0	0	416.435	61.3334	104.235	0	43.2358	124.162	19.909	116.061	284.941	25.8134	34.9246	41.4863	162.517	144.817	422.17	22.3614	112.467
mir-423	TGAGGGGCAGAGAGCGAGACT	21	Mature 5' sub	4523.8	1065.9	2395.95	3460.48	4248.39	4284.56	3467.77	5827.39	1166.38	3595.71	2277.77	1226.17	3128.36	596.811	1009.46	694.059	981.334	5976.16	1031.02	1167.37	1738.27	1761.95	2803.32	1211	1961.82	1217.37	1479.68	1885.2	2019.82	1387.13	2638.64	1753.36
mir-423	AGCTCGGTCTGAGGCCCCT	19	Mature 3' sub	108.745	0	0	38.8818	127.771	15.2205	31.2412	48.1603	116.638	98.2434	7.64351	7.43135	49.998	0	84.122	138.812	51.1112	138.981	0	86.4715	124.162	9.95451	53.5666	47.4901	12.9067	9.97845	55.3151	32.5034	60.9756	0	156.53	59.0488
mir-423	TGAGGGGCAGAGAGCGAGAC	20	Mature 5' sub	282.738	62.6999	0	155.527	415.256	182.646	218.688	337.122	199.95	275.082	137.583	52.0195	193.276	85.2588	126.183	0	51.1112	590.667	93.7295	0	124.162	19.909	276.761	142.47	25.8134	24.9461	55.3151	130.014	121.951	60.31	156.53	115.841
mir-423	TGAGGGGCAGAGAGCGAGACTT	22	Mature 5' sub	674.221	501.599	1300.66	660.99	1245.77	837.126	624.824	1252.17	549.863	491.217	321.027	282.391	728.487	426.294	420.61	277.624	204.445	1077.1	374.918	475.593	869.133	358.362	687.439	997.293	438.829	279.397	497.836	845.089	830.793	784.03	872.093	595.382
mir-423	TGAGGGGCAGAGAGCGAGACTTTT	24	Mature 5' super	195.742	188.1	684.556	583.226	287.485	273.968	260.343	818.725	566.525	176.838	84.0786	111.47	352.588	511.553	420.61	694.059	419.111	694.903	187.459	562.065	372.486	228.954	169.628	213.706	103.254	99.7845	179.774	162.517	251.524	663.41	290.698	345.861
mir-423	AGCTCGGTCTGAGGC	15	Precursor	0	62.6999	0	0	0	0	0	0	0	0	0	0	5.22499	0	0	0	0	0	0	0	0	0	0	0	0	0	0	0	0	0	0	0
mir-423	AGCTCGGTCTGAGGCC	16	Precursor	0	0	0	0	0	0	0	0	0	19.6487	0	0	1.63739	0	0	0	0	34.7451	0	0	0	0	0	0	0	0	0	0	0	0	0	1.93029
mir-423	AGCTCGGTCTGAGGCCC	17	Precursor	0	0	0	0	0	0	0	0	0	0	0	0	0	85.2588	0	0	0	0	0	0	0	0	0	0	0	0	0	0	0	0	22.3614	5.9789
mir-423	AGCTCGGTCTGAGGCCCC	18	Mature 3' sub	21.7491	0	68.4556	38.8818	31.9428	0	0	0	16.6625	0	53.5045	0	19.2664	170.518	84.122	0	0	0	0	0	0	0	8.92777	23.7451	0	4.98922	0	0	30.4878	0	22.3614	19.175
mir-423	AGCTCGGTCTGAGGCCCCTC	20	Mature 3' sub	0	0	0	0	0	7.61023	0	0	0	0	0	0	0.634186	0	0	0	0	0	0	0	0	0	0	0	0	0	0	0	0	0	0	0
mir-423	AGCTCGGTCTGAGGCCCCTCA	21	Mature 3' sub	21.7491	62.6999	0	77.7635	127.771	182.646	114.551	48.1603	33.325	39.2974	137.583	74.3135	76.655	0	42.061	138.812	30.6667	173.726	93.7295	43.2358	0	29.8635	62.4944	47.4901	38.7202	34.9246	0	65.0068	53.3537	0	0	47.4491
mir-423	AGCTCGGTCTGAGGCCCCTCAG	22	Mature 3' sub	86.9962	62.6999	68.4556	116.645	0	22.8307	93.7236	0	216.613	0	22.9305	14.8627	58.8131	85.2588	168.244	277.624	0	34.7451	0	0	0	9.95451	62.4944	0	25.8134	9.97845	13.8288	65.0068	99.0854	241.24	22.3614	61.9797
mir-423	AGCTCGGTCTGAGGCCCCTCAGTC	24	Mature 3' super	0	0	0	0	0	0	0	0	33.325	0	0	0	2.77708	0	0	0	0	0	0	0	0	0	0	0	0	0	0	0	0	0	0	0
mir-423	AGGGGCAGAGAGCGAGACT	19	Mature 5' sub	0	0	0	0	0	0	0	0	0	0	7.64351	0	0.636959	0	0	0	0	0	0	0	0	0	0	0	0	0	0	32.5034	0	0	0	1.80575
mir-423	AGGGGCAGAGAGCGAGACTTT	21	Mature 5' sub	0	0	0	0	0	0	10.4137	0	0	0	0	0	0.867811	0	0	0	0	0	0	0	0	19.909	8.92777	0	0	14.9677	0	0	0	0	0	2.43358
mir-423	AGGGGCAGAGAGCGAGACTTTT	22	Mature 5' sub/super	21.7491	0	0	0	0	0	10.4137	0	0	0	15.287	0	3.95415	0	0	0	20.4445	0	0	0	0	19.909	0	0	0	0	0	0	0	0	22.3614	3.48416
mir-423	CAGAGAGCGAGACTTT	16	Precursor	0	0	0	0	0	0	0	0	0	0	0	0	0	0	0	0	0	0	0	0	0	0	8.92777	0	0	0	0	0	0	0	0	0.495987
mir-423	AGCTCGGTCTGAGGCCCCTCAGT	23	Mature 3'	2414.15	2758.79	3148.96	2955.01	2267.94	1088.26	1978.61	2648.82	2782.64	373.325	473.897	535.057	1952.12	2557.76	1388.01	2082.18	1063.11	1633.02	1968.32	691.772	1862.43	647.043	2124.81	2516.98	1355.21	967.909	1604.14	2827.8	2080.79	4402.63	1587.66	1853.42
mir-423	TGAGGGGCAGAGAGCGAGACTTT	23	Mature 5'	2457.64	3385.79	3696.6	3343.83	3897.02	3356.11	3155.36	5779.23	2732.65	1061.03	1146.53	876.9	2907.39	1960.95	1892.74	2220.99	1328.89	4968.56	3374.26	1815.9	3476.53	1592.72	3937.15	3158.09	2607.16	1431.91	2184.95	6013.13	2644.82	3980.46	4159.21	2930.47
mir-423	GAGGGGCAGAGAGCGAGACTTT	22	Mature 5' sub	0	0	0	0	0	7.61023	0	0	0	0	0	0	0.634186	0	0	0	0	0	0	0	0	0	0	0	0	0	0	0	0	0	0	0
mir-423	GCTCGGTCTGAGGCCCCTCAGT	22	Mature 3' sub	0	0	0	0	0	0	0	0	16.6625	0	0	0	1.38854	0	0	0	10.2222	0	0	43.2358	0	0	0	0	0	0	0	32.5034	7.62195	60.31	22.3614	9.79193
mir-423	GGGGCAGAGAGCGAGACTT	19	Mature 5' sub	0	0	0	0	0	0	0	0	16.6625	0	0	0	1.38854	0	0	0	0	0	0	0	0	0	0	0	0	0	0	0	0	0	0	0
mir-423	GGGGCAGAGAGCGAGACTTT	20	Mature 5' sub	0	0	0	0	0	0	0	0	0	0	7.64351	0	0.636959	0	0	0	0	0	0	0	0	0	0	0	0	0	0	0	0	0	0	0
mir-423	TCTGAGGCCCCTCAGT	16	Precursor	0	0	0	0	0	0	0	0	33.325	0	0	0	2.77708	0	0	0	0	0	0	0	0	0	0	0	0	0	0	0	0	0	0	0
mir-423	TGAGGGGCAGAGAGC	15	Precursor	0	0	0	0	0	0	52.0687	0	0	0	0	0	4.33906	0	42.061	0	0	0	0	0	0	0	0	23.7451	0	0	0	0	0	0	0	3.65589
mir-423	TGAGGGGCAGAGAGCG	16	Precursor	0	0	0	0	0	22.8307	0	0	0	0	0	0	1.90256	0	42.061	0	0	34.7451	0	0	0	0	0	0	0	0	0	0	0	0	0	4.26701
mir-423	TGAGGGGCAGAGAGCGA	17	Precursor	0	0	0	0	31.9428	22.8307	10.4137	0	0	19.6487	0	0	7.06966	0	42.061	0	10.2222	0	0	0	0	0	8.92777	0	0	0	0	32.5034	0	0	0	5.20636
mir-423	TGAGGGGCAGAGAGCGAG	18	Mature 5' sub	21.7491	0	68.4556	0	0	45.6614	31.2412	48.1603	0	58.946	22.9305	0	24.762	0	0	0	0	34.7451	0	0	0	0	17.8555	0	12.9067	0	27.6575	0	22.8659	0	22.3614	7.68845
mir-423	TGAGGGGCAGAGAGCGAGA	19	Mature 5' sub	239.24	62.6999	205.367	77.7635	287.485	182.646	312.412	192.641	199.95	334.028	175.801	37.1568	192.266	0	126.183	138.812	71.5556	451.687	0	0	124.162	69.6816	205.339	142.47	103.254	54.8815	124.459	130.014	83.8415	0	178.891	111.402
mir-421	ATCAACAGACATTAATTGGG	20	Mature 3' sub	0	0	68.4556	0	0	0	0	48.1603	0	0	0	0	9.71799	0	0	0	0	0	0	0	0	0	0	0	0	0	0	0	0	0	0	0
mir-421	ATCAACAGACATTAATTGGGC	21	Mature 3' sub	0	0	0	0	95.8283	7.61023	0	0	0	0	7.64351	0	9.25683	0	42.061	0	0	0	0	0	0	19.909	0	0	0	0	0	32.5034	7.62195	0	0	5.67196
mir-421	ATCAACAGACATTAATTGGGCG	22	Mature 3' sub	0	0	68.4556	0	0	15.2205	20.8275	0	16.6625	0	0	0	10.0972	85.2588	0	0	10.2222	0	0	0	0	0	8.92777	71.2352	25.8134	4.98922	13.8288	32.5034	15.2439	120.62	0	21.5913
mir-421	CAACAGACATTAATTGGGCGC	21	Mature 3' sub	0	0	0	0	0	0	0	0	0	0	0	0	0	0	0	0	0	0	0	0	0	0	0	0	0	0	0	32.5034	0	0	0	1.80575
mir-421	ATCAACAGACATTAATTGGGCGC	23	Mature 3'	21.7491	0	0	38.8818	0	15.2205	52.0687	48.1603	49.9875	19.6487	0	7.43135	21.0956	85.2588	84.122	0	40.8889	0	0	43.2358	0	0	44.6389	0	12.9067	4.98922	41.4863	32.5034	30.4878	0	22.3614	24.6044
mir-421	CTCATTAAATGTTTGTTGAAT	21	Precursor	0	0	0	0	0	0	0	0	0	0	0	0	0	0	0	0	0	0	0	0	0	0	0	0	0	4.98922	0	0	0	0	0	0.277179
mir-421	TCAACAGACATTAATTGGGCG	21	Mature 3' sub	0	0	0	0	0	0	0	0	0	0	0	0	0	0	42.061	0	0	0	0	0	0	0	17.8555	23.7451	0	0	0	0	0	0	0	4.64787
mir-421	TCAACAGACATTAATTGGGCGC	22	Mature 3' sub	0	0	68.4556	77.7635	0	7.61023	0	48.1603	66.65	0	0	0	22.3866	0	0	0	0	0	0	0	0	0	8.92777	0	25.8134	0	13.8288	0	22.8659	60.31	22.3614	8.56151
mir-412	TGGTCGACCAGTTGGAAAGTAAT	23	Mature 5'	0	0	0	0	0	7.61023	0	0	0	0	0	0	0.634186	0	0	0	0	0	0	0	0	0	0	0	0	0	0	0	0	0	0	0
mir-411	ATAGTAGACCGTATAGCGTAC	21	Mature 5' sub/super	0	0	0	0	0	0	0	0	0	0	0	0	0	0	0	0	0	0	0	0	0	0	0	0	0	0	0	65.0068	0	0	0	3.61149
mir-411	ATAGTAGACCGTATAGCGTACG	22	Mature 5' super	0	0	0	0	0	0	0	0	0	0	0	0	0	0	0	0	0	0	0	0	0	0	0	0	0	0	0	0	0	60.31	0	3.35056
mir-411	TATGTAACACGGTCCACTAACC	22	Mature 3'	0	0	0	0	0	0	0	0	33.325	0	0	0	2.77708	0	0	0	0	0	0	0	0	0	0	0	0	0	0	0	0	0	0	0
mir-411	TATGTAACACGGTCCACTAA	20	Mature 3' sub	0	0	0	0	0	0	0	0	0	0	0	7.43135	0.619279	0	0	0	0	0	0	0	0	0	0	0	0	0	0	0	0	0	0	0
mir-411	TATGTAACACGGTCCACTAAC	21	Mature 3' sub	0	0	0	0	0	0	0	0	0	0	7.64351	0	0.636959	0	0	0	0	0	0	0	0	0	0	0	0	0	0	0	0	0	0	0
mir-410	AATATAACACAGATGGCCTG	20	Mature 3' sub	0	0	0	0	0	0	0	0	0	0	0	0	0	0	0	0	0	0	0	0	0	0	8.92777	0	0	0	0	0	0	0	0	0.495987
mir-410	ATATAACACAGATGGCCT	18	Mature 3' sub	0	0	0	0	0	0	0	0	0	0	0	0	0	0	0	0	0	0	0	0	0	0	8.92777	0	0	0	0	0	0	0	0	0.495987
mir-410	AATATAACACAGATGGCCTGT	21	Mature 3'	0	0	0	0	0	0	0	0	49.9875	0	0	0	4.16563	0	0	0	0	0	0	0	0	0	0	0	0	0	0	0	0	0	0	0
mir-410	AGGTTGTCTGTGATGAGTTCG	21	Mature 5'	0	0	0	0	0	15.2205	0	0	0	0	15.287	7.43135	3.16157	0	0	0	10.2222	0	0	0	0	0	8.92777	23.7451	0	0	0	32.5034	15.2439	0	0	5.03569
mir-409	AATGTTGCTCGGTGAACCCCT	21	Mature 3' sub	0	0	0	0	0	0	10.4137	48.1603	33.325	0	7.64351	0	8.29521	0	0	0	0	0	0	0	0	0	8.92777	0	0	0	0	0	0	0	0	0.495987
mir-409	AATGTTGCTCGGTGAACCCCTTT	23	Mature 3' sub/super	0	0	0	0	0	0	0	0	0	0	7.64351	0	0.636959	0	0	0	0	0	0	0	0	0	0	0	0	0	0	0	0	0	0	0
mir-409	AGGTTACCCGAGCAACTTTG	20	Mature 5' sub	0	0	0	0	0	0	0	0	0	0	0	0	0	0	0	0	0	34.7451	0	0	0	0	0	0	0	0	0	0	0	0	22.3614	3.17258
mir-409	AGGTTACCCGAGCAACTTTGC	21	Mature 5' sub	0	0	0	0	0	0	0	0	0	0	7.64351	0	0.636959	0	0	0	0	0	0	0	0	0	0	0	0	0	0	0	0	0	22.3614	1.2423
mir-409	AGGTTACCCGAGCAACTTTGCATC	24	Mature 5' super	0	0	0	0	0	0	10.4137	0	0	0	0	0	0.867811	0	0	0	0	0	0	0	0	0	0	0	0	0	0	0	0	0	0	0
mir-409	AGGTTACCCGAGCAACTTTGCATCT	25	Mature 5' super	0	0	0	0	0	0	0	48.1603	0	0	0	0	4.01336	0	0	0	0	0	0	0	0	0	0	0	0	0	0	0	0	0	0	0
mir-409	AGGTTACCCGAGCAACTTTGCAT	23	Mature 5'	0	0	0	0	0	7.61023	0	48.1603	33.325	0	15.287	0	8.69854	0	0	0	0	0	0	0	0	0	0	0	0	0	0	0	0	0	0	0
mir-409	GAATGTTGCTCGGTGAACCCCT	22	Mature 3'	43.4981	0	0	38.8818	0	15.2205	41.655	144.481	216.613	0	30.574	29.7254	46.7207	0	0	0	0	0	0	0	0	0	35.7111	0	12.9067	0	13.8288	0	7.62195	0	67.0841	7.61959
mir-409	CGAATGTTGCTCGGTG	16	Precursor	0	0	0	0	0	7.61023	0	0	0	0	0	0	0.634186	0	0	0	0	0	0	0	0	0	0	0	0	0	0	0	0	0	0	0
mir-409	CGAATGTTGCTCGGTGAACCCC	22	Mature 3' sub/super	0	0	0	0	0	0	0	0	16.6625	0	0	0	1.38854	0	0	0	0	0	0	0	0	0	0	0	0	0	0	0	0	0	0	0
mir-409	CGAATGTTGCTCGGTGAACCCCT	23	Mature 3' super	21.7491	564.299	0	38.8818	0	53.2716	20.8275	48.1603	149.963	19.6487	22.9305	66.8822	83.8844	0	0	0	0	0	0	0	0	0	0	0	0	0	0	0	7.62195	60.31	22.3614	5.01629
mir-409	CGAATGTTGCTCGGTGAACCCCTT	24	Mature 3' super	0	62.6999	0	0	0	22.8307	20.8275	0	0	0	22.9305	14.8627	12.0126	0	0	0	0	0	0	0	0	0	0	0	0	0	0	0	0	0	0	0
mir-409	CGAATGTTGCTCGGTGAACCCCTTT	25	Mature 3' super	0	0	0	0	0	38.0512	0	0	33.325	0	0	0	5.94801	0	0	0	0	0	0	0	0	0	0	0	0	0	0	0	0	0	0	0
mir-409	GAATGTTGCTCGGTGAACCCC	21	Mature 3' sub	0	0	0	0	0	0	0	0	16.6625	0	0	0	1.38854	0	0	0	0	0	0	0	0	0	0	0	0	0	0	0	0	0	0	0
mir-409	GAATGTTGCTCGGTGAACCCCTT	23	Mature 3' super	0	0	0	0	31.9428	7.61023	31.2412	0	83.3125	0	7.64351	22.2941	15.337	0	42.061	0	10.2222	0	0	0	0	0	0	0	0	0	0	0	0	60.31	0	6.25518
mir-409	GAATGTTGCTCGGTGAACCCCTTT	24	Mature 3' super	21.7491	0	0	0	0	7.61023	10.4137	96.3206	0	0	7.64351	7.43135	12.5974	0	0	0	0	0	0	0	0	0	0	0	0	0	0	0	0	0	111.807	6.21149
mir-3960	CGGCGGCGGCGGCGG	15	Precursor	0	0	0	0	0	0	0	0	0	19.6487	0	0	1.63739	0	0	0	0	0	0	0	0	0	0	23.7451	0	0	0	0	0	0	0	1.31917
mir-3960	GCGGCGGCGGCGGCGG	16	Precursor	0	0	0	0	0	0	0	0	0	0	7.64351	0	0.636959	0	0	0	0	0	0	0	0	0	0	0	0	4.98922	13.8288	0	0	0	0	1.04544
mir-3945	TACAGCCTCTTATGCTTTCC	20	Precursor	0	0	0	0	0	0	0	0	0	0	0	0	0	0	0	0	0	0	0	0	0	0	0	0	12.9067	0	0	0	0	0	0	0.71704
mir-3945	TACAGCCTCTTATGCTTTCCA	21	Precursor	0	0	0	0	0	0	0	0	33.325	0	0	0	2.77708	0	0	0	0	0	0	0	0	0	0	0	0	0	0	0	0	0	22.3614	1.2423
mir-3944	TGTGCAGCAGGCCAACCGAGA	21	Mature 5'	0	0	68.4556	0	0	0	0	0	0	0	0	0	5.70464	0	0	0	0	0	0	0	0	0	8.92777	23.7451	0	0	13.8288	0	0	120.62	22.3614	10.5268
mir-3944	TGTGCAGCAGGCCAACCGAG	20	Mature 5' sub	0	0	0	0	0	0	0	0	0	0	0	0	0	0	0	0	0	0	0	0	0	0	0	0	0	0	0	0	0	0	22.3614	1.2423
mir-3942	AGCAATACTGTTACCTGAAAT	21	Mature 5' sub	0	0	0	0	0	0	0	0	0	0	0	0	0	0	0	0	0	0	0	0	0	0	8.92777	0	0	0	0	0	0	0	0	0.495987
mir-3940	ACAGCCCGGATCCCAGCCCA	20	Mature 3' sub/super	0	0	0	0	0	0	0	0	16.6625	0	0	0	1.38854	0	0	0	0	0	93.7295	0	0	0	0	0	0	0	0	0	0	0	0	5.20719
mir-3940	ACAGCCCGGATCCCAGCCCAC	21	Mature 3' sub/super	0	0	0	0	0	7.61023	0	0	0	0	0	0	0.634186	0	0	0	0	0	0	0	0	0	8.92777	0	0	0	0	0	0	0	0	0.495987
mir-3940	ACAGCCCGGATCCCAGCCCACT	22	Mature 3' sub/super	0	0	0	0	0	15.2205	10.4137	0	0	0	7.64351	0	2.77314	0	0	0	0	0	0	0	0	0	0	0	0	4.98922	0	32.5034	0	0	0	2.08292
mir-3940	CAGCCCGGATCCCAGCCCACT	21	Mature 3' sub	0	0	68.4556	0	0	0	0	0	0	0	0	0	5.70464	0	0	138.812	0	0	0	0	0	9.95451	0	23.7451	0	4.98922	0	0	0	0	0	9.86114
mir-3940	CAGCCCGGATCCCAGCCCACTT	22	Mature 3'	0	0	0	0	0	0	0	0	16.6625	0	0	0	1.38854	0	0	0	0	0	0	0	0	0	0	0	0	0	0	0	0	0	0	0
mir-3934	TCAGGTGTGGAAACTGAGGCAG	22	Mature 5'	0	0	0	0	0	0	0	0	0	0	0	0	0	0	0	0	0	0	0	0	0	0	0	0	0	0	13.8288	0	0	0	0	0.768265
mir-3929	AGCACTTTGGGAGGC	15	Precursor	21.7491	0	0	0	63.8855	0	0	0	0	0	0	0	7.13621	0	0	0	0	0	0	0	0	0	0	0	0	0	0	0	0	0	0	0
mir-3929	ATCCCAGCACTTTGGGAGG	19	Precursor	0	0	0	0	0	0	0	0	0	0	0	0	0	0	0	0	0	0	0	0	0	0	0	0	12.9067	0	0	0	0	0	0	0.71704
mir-3929	CAGCACTTTGGGAGGC	16	Precursor	0	0	0	0	31.9428	0	0	0	0	0	0	0	2.6619	0	0	0	0	0	0	0	0	0	8.92777	0	0	0	0	0	0	0	0	0.495987
mir-3929	CAGCACTTTGGGAGGCTG	18	Precursor	0	0	0	0	0	7.61023	0	0	0	0	0	0	0.634186	0	0	0	0	0	0	0	0	0	0	0	0	0	13.8288	0	0	0	0	0.768265
mir-3929	CAGCACTTTGGGAGGCTGA	19	Precursor	0	0	0	0	0	7.61023	0	0	0	0	0	0	0.634186	0	0	0	0	0	0	0	0	0	0	0	0	0	0	0	0	0	0	0
mir-3929	CCAGCACTTTGGGAGGC	17	Precursor	0	0	0	0	95.8283	7.61023	0	0	0	0	0	0	8.61988	0	0	0	0	0	0	0	0	0	0	0	0	0	0	0	0	0	0	0
mir-3929	CCAGCACTTTGGGAGGCTGA	20	Precursor	0	62.6999	0	0	0	0	0	0	0	0	0	0	5.22499	0	0	0	0	0	0	0	0	0	0	0	0	0	0	0	0	0	0	0
mir-3929	CCCAGCACTTTGGGAGGC	18	Precursor	0	0	0	0	0	0	0	0	0	0	0	0	0	0	0	0	0	34.7451	0	0	0	0	0	0	0	0	0	0	0	0	0	1.93029
mir-3929	GTAATCCCAGCACTT	15	Precursor	0	0	0	0	0	0	0	0	0	0	0	0	0	0	0	0	0	0	0	0	0	0	8.92777	0	0	0	0	0	0	0	0	0.495987
mir-3929	TAATCCCAGCACTTTGGGAGG	21	Precursor	0	0	0	0	0	0	0	0	0	0	0	0	0	0	0	0	0	0	0	0	0	0	0	0	0	0	0	0	0	0	22.3614	1.2423
mir-3929	TCCCAGCACTTTGGGAGGC	19	Precursor	0	0	0	0	0	0	0	0	0	0	0	7.43135	0.619279	0	0	0	0	0	0	0	0	0	0	0	0	0	0	0	0	0	0	0
mir-3928	GGAGGAACCTTGGAGCTTCGGC	22	Mature 3'	0	0	0	77.7635	0	0	0	0	0	0	0	7.43135	7.09957	0	0	0	0	0	0	0	0	0	0	0	0	0	0	0	0	60.31	0	3.35056
mir-3926-1//mir-3926-2	GGAGCTGGCCAAAAAGCAGGCAGA	24	Mature 5' sub/super	0	0	0	0	0	0	0	0	0	0	0	0	0	0	0	0	0	0	0	0	0	0	17.8555	0	0	0	0	0	0	0	0	0.991975
mir-3922	TGTGGGACTTCTGGCCTTGA	20	Precursor	0	0	0	0	0	0	0	0	33.325	0	0	0	2.77708	0	0	0	0	0	0	0	0	0	0	0	0	0	0	0	0	0	0	0
mir-3913-1//mir-3913-2	ATTTGGGACTGATCTTGATGT	21	Mature 5' sub/super	0	0	0	0	0	0	0	0	0	0	7.64351	0	0.636959	0	0	0	0	0	0	0	0	0	0	0	0	0	0	0	0	0	0	0
mir-3913-1//mir-3913-2	AGACATCAAGATCAGTCCCAAA	22	Mature 3'	21.7491	0	0	0	0	0	0	0	0	0	0	0	1.81242	0	0	0	0	0	0	0	0	0	0	0	0	0	0	0	0	0	0	0
mir-3913-1//mir-3913-2	TGGGACTGATCTTGATGT	18	Mature 5' sub	0	0	0	38.8818	0	0	0	0	0	0	0	0	3.24015	0	0	0	0	0	0	0	0	0	0	0	0	0	0	0	0	0	0	0
mir-3912	ACTAACGCATAATATGGACATG	22	Mature 3' sub/super	0	0	0	0	0	0	0	0	49.9875	0	0	0	4.16563	0	0	0	0	0	0	0	0	0	0	0	0	0	0	32.5034	0	0	0	1.80575
mir-3912	ATACTAACGCATAATATGGAC	21	Mature 3' sub/super	0	0	0	0	0	0	0	0	0	0	0	0	0	0	0	0	0	0	0	0	0	0	0	0	0	0	0	0	7.62195	0	0	0.423442
mir-3912	TAACGCATAATATGGACATGT	21	Mature 3'	0	0	0	0	0	0	0	0	0	0	0	0	0	0	0	0	10.2222	0	0	0	0	0	0	0	0	0	0	0	0	0	0	0.567902
mir-3912	TGTCCATATTATGGGTTAGT	20	Mature 5' sub	0	0	0	0	0	0	0	0	0	0	7.64351	0	0.636959	0	0	0	0	0	0	0	0	0	0	0	0	0	0	0	0	0	0	0
mir-3909	TGTCCTCTAGGGCCTGCAGTCT	22	Mature 3'	0	0	0	0	0	0	0	0	16.6625	0	0	14.8627	2.6271	0	0	0	40.8889	34.7451	93.7295	0	0	0	44.6389	23.7451	0	4.98922	0	0	38.1098	60.31	0	18.9531
mir-3909	TGTCCTCTAGGGCCTGCAGT	20	Mature 3' sub	0	0	0	0	0	0	0	0	0	0	0	0	0	85.2588	0	0	0	0	0	0	0	0	8.92777	0	12.9067	0	0	0	0	0	0	5.94963
mir-3908	AGTCTCCCTCTGTCGCC	17	Precursor	0	0	0	0	0	0	0	0	0	0	0	0	0	0	0	0	0	0	0	0	0	0	0	0	0	0	0	0	0	60.31	0	3.35056
mir-383	AGATCAGAAGGTGATTGTGG	20	Mature 5' sub	0	0	0	0	0	0	0	0	0	0	0	0	0	0	0	0	0	0	0	0	0	0	17.8555	0	0	0	0	0	0	0	0	0.991975
mir-382	AAGTTGTTCGTGGTGGATTCG	21	Mature 5' sub	0	0	0	0	31.9428	0	0	0	0	0	0	7.43135	3.28118	0	0	0	0	0	0	0	0	0	0	0	0	0	0	0	0	0	22.3614	1.2423
mir-382	AATCATTCACGGACAACACT	20	Mature 3' sub	0	0	0	0	0	0	0	0	0	0	0	0	0	0	0	0	0	0	0	0	0	0	35.7111	0	0	0	0	0	0	0	0	1.98395
mir-382	AATCATTCACGGACAACACTTT	22	Mature 3' super	0	0	0	38.8818	31.9428	0	0	0	16.6625	0	0	14.8627	8.52914	0	0	0	0	34.7451	0	0	0	0	0	0	0	4.98922	0	0	0	0	22.3614	3.44976
mir-382	AATCATTCACGGACAACACTTTT	23	Mature 3' super	0	0	0	0	0	0	0	0	0	0	0	0	0	0	0	0	0	0	0	0	0	9.95451	0	0	0	0	0	0	0	0	0	0.553028
mir-382	AGTTGTTCGTGGTGGATTCGCT	22	Mature 5' sub/super	0	0	0	0	0	0	0	0	0	0	0	0	0	0	0	0	0	0	0	0	0	0	0	0	0	0	13.8288	0	0	0	0	0.768265
mir-382	AATCATTCACGGACAACACTT	21	Mature 3'	0	125.4	0	0	0	0	0	0	0	0	0	7.43135	11.0693	0	0	0	0	0	0	0	0	0	0	0	0	0	0	0	0	0	0	0
mir-382	GAAGTTGTTCGTGGTGGATTCG	22	Mature 5'	21.7491	0	136.911	116.645	63.8855	91.3228	52.0687	96.3206	249.938	19.6487	30.574	96.6076	81.3059	170.518	42.061	0	30.6667	0	0	0	124.162	9.95451	71.4222	0	64.5336	14.9677	13.8288	0	45.7317	0	134.168	40.1119
mir-381	TATACAAGGGCAAGCTCTCTGT	22	Mature 3'	0	62.6999	0	0	31.9428	0	0	48.1603	0	0	0	0	11.9002	0	0	0	10.2222	0	0	0	124.162	0	8.92777	0	25.8134	0	0	32.5034	0	0	22.3614	12.4439
mir-380	TATGTAATATGGTCCACATCT	21	Mature 3' sub	0	0	0	0	0	7.61023	0	0	33.325	0	0	0	3.41127	0	0	0	0	0	0	0	0	0	0	0	0	4.98922	0	0	0	0	0	0.277179
mir-379	TGGTAGACTATGGAACGTAGG	21	Mature 5'	0	0	0	0	0	0	10.4137	0	16.6625	0	0	0	2.25635	0	0	0	0	0	0	0	0	0	8.92777	0	0	0	0	0	0	0	0	0.495987
mir-379	TGGTAGACTATGGAACGTAG	20	Mature 5' sub	0	0	0	0	0	7.61023	10.4137	0	0	0	0	0	1.502	0	0	0	0	0	0	0	0	0	0	0	0	0	0	0	0	60.31	0	3.35056
mir-378d-2	ACTGGACTTGGAGTCAG	17	Mature 5' sub	0	0	0	0	0	0	0	0	0	0	0	0	0	0	0	0	0	0	0	0	0	0	0	0	0	0	13.8288	0	7.62195	0	0	1.19171
mir-378d-2	ACTGGACTTGGAGTCAGA	18	Mature 5' sub	0	0	0	0	0	0	0	0	0	19.6487	22.9305	0	3.54827	0	0	0	10.2222	0	0	43.2358	124.162	9.95451	0	0	12.9067	0	0	0	0	0	0	11.1378
mir-378d-2	ACTGGACTTGGAGTCAGAA	19	Mature 5' sub	0	0	0	0	0	0	0	0	0	19.6487	0	0	1.63739	85.2588	0	0	0	0	0	0	0	0	8.92777	0	0	0	0	0	0	0	22.3614	6.47488
mir-378d-2	ACTGGACTTGGAGTCAGAAAA	21	Mature 5' super	0	0	0	0	0	0	0	0	0	0	0	0	0	0	0	0	0	0	0	0	0	0	0	0	12.9067	0	0	0	7.62195	0	0	1.14048
mir-378d-2	ACTGGACTTGGAGTCAGAAA	20	Mature 5'	0	0	0	0	0	0	0	0	0	0	0	0	0	0	0	0	0	0	0	0	0	0	0	0	0	0	13.8288	0	0	0	22.3614	2.01056
mir-378d-2	CTGGACTTGGAGTCA	15	Mature 5' sub	0	0	0	0	0	0	0	0	0	0	0	0	0	0	0	0	0	0	0	0	0	9.95451	0	0	0	0	0	0	0	0	0	0.553028
mir-378d-2	CTGGACTTGGAGTCAGA	17	Mature 5' sub	0	0	0	0	0	0	0	0	0	0	0	0	0	0	0	0	0	0	0	0	0	0	0	0	0	0	0	32.5034	0	0	0	1.80575
mir-378c	ACTGGACTTGGAGTCAGAAGA	21	Mature 5' sub	0	0	0	0	0	30.4409	10.4137	0	16.6625	0	53.5045	7.43135	9.87109	85.2588	0	0	10.2222	69.4903	0	0	124.162	19.909	26.7833	94.9803	12.9067	4.98922	41.4863	32.5034	0	0	0	29.0384
mir-378c	ACTGGACTTGGAGTCAGAAG	20	Mature 5' sub	108.745	125.4	0	311.054	255.542	45.6614	52.0687	48.1603	16.6625	471.568	244.592	133.764	151.102	426.294	42.061	138.812	102.222	277.961	281.188	518.829	372.486	69.6816	339.255	166.216	51.6269	74.8383	318.062	97.5102	144.817	422.17	581.395	245.857
mir-378c	CACTGGACTTGGAGTCAGAAG	21	Mature 5' sub/super	0	0	0	0	0	0	0	0	0	0	0	0	0	0	0	0	0	0	0	0	0	0	0	0	0	0	13.8288	0	0	0	0	0.768265
mir-378c	CTGGACTTGGAGTCAGAAG	19	Mature 5' sub	65.2472	0	68.4556	272.172	0	22.8307	0	0	0	19.6487	30.574	0	39.9107	0	0	138.812	0	0	0	0	0	0	0	0	0	4.98922	0	0	0	0	44.7227	10.4735
mir-378a	ACTGGACTTGGAGTCAGAAGGCC	23	Mature 3' super	0	0	0	38.8818	0	0	0	0	0	0	0	0	3.24015	0	0	138.812	0	0	0	0	0	0	0	0	0	0	13.8288	0	7.62195	0	0	8.90347
mir-378a	CACTGGACTTGGAGTCAGAAGG	22	Mature 3' sub/super	0	0	0	0	0	0	0	0	0	0	0	0	0	0	0	138.812	10.2222	0	0	0	0	0	0	0	0	0	0	0	0	0	0	8.27967
mir-378a	CTCCTGACTCCAGGTCCTGTGT	22	Mature 5'	0	0	0	38.8818	0	22.8307	0	48.1603	33.325	58.946	22.9305	22.2941	20.614	85.2588	0	138.812	81.7779	0	187.459	0	0	0	8.92777	0	64.5336	34.9246	82.9726	32.5034	83.8415	180.93	0	54.5523
mir-378a	CTCCTGACTCCAGGTCCTG	19	Mature 5' sub	0	0	0	0	0	7.61023	0	0	0	0	0	0	0.634186	0	0	0	0	0	0	0	0	0	0	0	0	0	0	0	0	0	0	0
mir-378a	CTCCTGACTCCAGGTCCTGT	20	Mature 5' sub	0	0	0	0	0	7.61023	0	0	0	0	0	0	0.634186	0	0	0	0	34.7451	0	0	0	0	0	0	0	0	0	0	0	0	0	1.93029
mir-378a	CTCCTGACTCCAGGTCCTGTG	21	Mature 5' sub	0	0	0	0	0	0	0	0	0	0	0	0	0	0	0	0	10.2222	0	0	0	0	0	0	0	0	0	0	0	0	0	0	0.567902
mir-378a	CTGGACTTGGAGTCAGAAGG	20	Mature 3' sub	43.4981	0	0	349.936	0	15.2205	41.655	96.3206	33.325	137.541	61.1481	0	64.887	0	0	0	30.6667	69.4903	0	0	0	0	89.2777	71.2352	38.7202	4.98922	55.3151	130.014	45.7317	60.31	89.4454	38.0664
mir-378a	CTGGACTTGGAGTCAGAAGGC	21	Mature 3' sub	43.4981	0	205.367	738.753	0	7.61023	41.655	96.3206	49.9875	19.6487	30.574	7.43135	103.404	0	84.122	416.435	61.3334	34.7451	0	86.4715	124.162	0	53.5666	71.2352	38.7202	29.9353	96.8014	0	45.7317	241.24	134.168	84.3704
mir-378a	ACTGGACTTGGAGTCAGAAGG	21	Mature 3' sub	0	0	136.911	544.345	766.626	441.394	291.585	192.641	283.263	805.596	527.402	237.803	352.297	1108.36	546.793	1665.74	398.667	416.942	1031.02	864.715	1614.1	179.181	919.561	807.332	606.616	269.418	1673.28	715.075	625	3739.22	1006.26	1010.41
mir-378a	TCCTGACTCCAGGTCCTGTGT	21	Mature 5' sub	0	0	0	0	0	0	0	48.1603	0	19.6487	22.9305	0	7.56162	0	0	0	10.2222	34.7451	0	0	0	0	0	0	12.9067	4.98922	13.8288	0	22.8659	60.31	0	8.88155
mir-378a	TCCTGACTCCAGGTCCTGTGTGT	23	Mature 5' sub/super	0	0	0	0	0	0	0	0	0	0	0	0	0	0	42.061	0	0	0	0	0	0	0	0	0	0	0	0	0	0	0	0	2.33672
mir-378a	ACTGGACTTGGAGTCAGAAGGC	22	Mature 3'	130.494	313.499	205.367	699.872	862.454	449.004	499.859	722.404	216.613	628.758	496.828	222.941	454.008	1875.69	420.61	3470.29	582.667	729.648	1780.86	1556.49	2359.08	298.635	1455.23	1424.7	851.844	503.912	2793.41	1267.63	1067.07	11217.7	1945.44	1977.83
mir-377	AATCACACAAAGGCAACTTTTG	22	Mature 3' sub/super	0	0	0	0	0	0	0	0	0	0	0	0	0	0	0	0	0	0	0	0	0	0	0	0	0	0	0	0	7.62195	0	0	0.423442
mir-377	AGAGGTTGCCCTTGGTGAATT	21	Mature 5' sub	0	0	0	0	0	0	0	0	0	0	0	0	0	0	0	0	0	0	0	0	0	0	0	0	0	0	0	32.5034	0	0	0	1.80575
[truncated: 3,452 more rows]
