# Supplementary material for: Circulating microRNA/isomiRs as novel biomarkers of esophageal squamous cell carcinoma
Source: PLoS One. 2020 Apr 6;15(4):e0231116. doi: 10.1371/journal.pone.0231116 (PMC7135252; doi:10.1371/journal.pone.0231116)
Supplement: S2 File — (XLSX) [file pone.0231116.s008.xlsx]

## Sheet: Sheet1
Small RNA - Name	Sequence	Small RNA - Length	Small RNA - Match type	HC13	HC14	HC15	HC16	HC17	HC18	HC19	HC20	HC21	HC22	HC23	HC24	HC25	HC26	HC27	HC28	HC29	HC30	HC31	HC32	HC33	HC34	HC35	HC36	HC37	HC38	HC39	HC40	HC41	HC42	HC means	ESCC19	ESCC20	ESCC21	ESCC22	ESCC23	ESCC24	ESCC25	ESCC26	ESCC27	ESCC28	ESCC29	ESCC30	ESCC31	ESCC32	ESCC33
mir-99b	ACCCGTAGAACCGACCTTGCG	21	Mature 5' sub	0	0	0	0	0	0	0	0	0	0	0	0	0	0	0	0	0	0	0	0	0	0	35.2721	0	0	0	0	0	0	0	1.17574	0	0	0	0	0	0	0	0	0	0	0	0	0	0	0
mir-99b	CAAGCTCGTGTCTGTGGGT	19	Mature 3' sub	0	0	0	0	26.4957	0	0	0	0	0	0	0	0	0	0	0	0	0	0	0	0	0	0	0	0	0	0	0	0	0	0.883189	0	0	0	0	0	0	0	0	0	0	0	0	0	0	0
mir-99b	CAAGCTCGTGTCTGTGGGTC	20	Mature 3' sub	0	0	0	0	0	0	0	0	0	0	3.3561	0	29.5447	0	0	0	0	0	0	0	0	0	0	0	0	0	0	0	0	0	1.09669	0	0	0	10.0049	0	0	0	0	0	0	0	0	0	0	0
mir-99b	CAAGCTCGTGTCTGTGGGTCC	21	Mature 3' sub	0	0	0	0	0	0	0	0	0	0	0	0	0	0	0	0	0	0	0	0	0	0	0	0	0	0	0	0	5.75772	0	0.191924	0	0	0	0	0	0	0	0	0	5.35797	0	0	0	0	0
mir-99b	CAAGCTCGTGTCTGTGGGTCCG	22	Mature 3'	0	0	0	0	0	0	0	0	0	0	0	0	0	0	0	0	0	0	0	0	0	0	0	0	0	0	0	0	0	0	0	0	0	0	0	0	11.8321	0	0	0	0	0	0	0	0	0
mir-99b	CAAGCTCGTGTCTGTGGGTCCGT	23	Mature 3' super	0	0	0	0	26.4957	0	0	0	0	0	6.7122	0	0	0	0	23.6552	0	0	0	0	0	0	0	0	0	0	0	0	0	0	1.89544	0	0	0	0	11.3084	0	0	0	0	0	0	0	0	0	0
mir-99b	CACCCGTAGAACCGA	15	Precursor	0	0	0	0	0	0	0	0	0	0	0	0	0	0	0	0	0	0	0	0	0	0	0	0	0	0	0	0	0	0	0	0	0	0	10.0049	0	0	0	0	0	0	0	0	0	0	0
mir-99b	CACCCGTAGAACCGACCT	18	Mature 5' sub	0	0	0	0	0	0	54.2682	0	0	0	0	0	0	0	0	0	0	0	0	0	0	0	0	0	0	0	0	0	0	0	1.80894	0	37.3678	0	0	22.6168	11.8321	0	17.2173	0	21.4319	0	0	39.0027	0	0
mir-99b	CACCCGTAGAACCGACCTT	19	Mature 5' sub	0	0	0	3.7987	0	0	0	0	0	0	0	0	0	0	0	0	0	0	0	4.16439	0	0	0	0	0	0	0	0	0	0	0.265436	8.37921	0	0	0	0	0	0	0	0	0	0	0	0	0	0
mir-99b	CACCCGTAGAACCGACCTTG	20	Mature 5' sub	19.0886	44.8712	0	0	26.4957	41.9992	54.2682	46.8922	0	0	0	6.04047	19.6965	53.9665	73.4282	47.3104	0	13.0887	14.0863	24.9864	9.3726	169.269	35.2721	54.7645	19.4009	0	21.6361	0	5.75772	12.9868	27.1559	0	74.7356	0	70.0343	22.6168	94.6566	53.7533	51.652	35.7935	42.8637	33.4818	32.7815	29.252	16.7949	39.6888
mir-99b	CACCCGTAGAACCGACCTTGC	21	Mature 5' sub	63.6286	179.485	0	7.5974	264.957	20.9996	217.073	39.0768	0	43.518	20.1366	6.04047	9.84824	107.933	73.4282	0	22.5736	8.72578	0	54.1371	46.863	49.7849	141.088	109.529	77.6036	0	0	20.8429	28.7886	25.9736	54.6544	67.0337	186.839	50.4388	230.113	45.2335	236.642	322.52	172.173	465.316	332.194	33.4818	327.815	175.512	134.359	79.3777
mir-99b	CACCCGTAGAACCGACCTTGCG	22	Mature 5'	44.54	0	0	45.5844	185.47	62.9987	108.536	132.861	10.2884	58.024	10.0683	42.2833	19.6965	0	55.0711	165.586	22.5736	13.0887	9.39086	37.4795	28.1178	29.871	141.088	0	77.6036	30.8718	0	41.6858	40.304	25.9736	47.9686	92.1713	0	0	20.0098	67.8503	35.4962	26.8767	25.826	0	26.7898	0	229.471	0	0	178.6
mir-99a//mir-100	AACCCGTAGATCCGA	15	Precursor	0	0	0	0	0	0	0	0	0	0	0	6.04047	0	0	0	0	0	0	0	0	0	0	0	0	0	0	0	0	0	0	0.201349	0	0	0	0	0	0	0	8.60867	0	0	0	0	0	0	0
mir-99a	AACCCGTAGATCCGATCTTGT	21	Mature 5' sub	69.9915	89.7424	405.186	37.987	556.409	146.997	217.073	250.092	25.721	174.072	134.244	132.89	128.027	647.598	55.0711	94.6208	45.1472	13.0887	51.6497	41.6439	9.3726	49.7849	141.088	219.058	174.608	185.231	129.817	145.9	69.0926	138.526	152.658	360.306	1008.93	50.4388	1100.54	746.353	650.764	833.177	895.301	751.664	208.961	100.445	622.849	711.799	302.308	317.511
mir-99a	AACCCGTAGATCCGATCTTG	20	Mature 5' sub	38.1772	0	162.075	26.5909	132.478	41.9992	54.2682	101.6	15.4326	130.554	97.3269	60.4047	9.84824	161.9	18.357	47.3104	56.434	0	4.69543	4.16439	9.3726	19.914	35.2721	164.294	97.0045	61.7436	86.5445	20.8429	74.8503	4.32893	57.9261	150.826	635.253	0	220.108	113.084	141.985	107.507	163.565	178.968	69.6536	33.4818	196.689	302.271	117.564	79.3777
mir-99a	AAACCCGTAGATCCGATCTTG	21	Mature 5' sub/super	0	0	0	0	26.4957	0	0	0	0	0	13.4244	0	0	0	0	0	0	0	0	0	0	0	0	0	0	0	0	0	5.75772	4.32893	1.66689	8.37921	0	0	0	0	0	0	0	0	5.35797	0	0	0	0	0
mir-99a	AAACCCGTAGATCCGATCTTGT	22	Mature 5' sub/super	0	0	0	0	0	0	0	0	0	0	3.3561	0	0	0	0	0	0	0	4.69543	0	0	0	0	0	0	0	0	62.5287	5.75772	8.65786	2.83319	25.1376	112.103	0	20.0098	11.3084	11.8321	0	17.2173	0	10.7159	0	0	19.5014	50.3846	0
mir-99a	AACCCGTAGATCCGAT	16	Precursor	0	0	0	0	0	0	0	0	0	0	0	0	0	0	0	0	0	0	0	0	0	0	0	0	0	0	0	0	0	0	0	0	0	0	0	0	0	0	0	0	0	0	0	19.5014	0	0
mir-99a	AACCCGTAGATCCGATCT	18	Mature 5' sub	0	0	0	0	0	0	0	0	0	0	13.4244	6.04047	0	0	0	23.6552	0	0	4.69543	0	0	0	0	0	19.4009	0	0	0	0	0	2.24055	0	0	0	10.0049	22.6168	0	80.63	17.2173	0	5.35797	0	0	0	0	0
mir-99a	AACCCGTAGATCCGATCTT	19	Mature 5' sub	0	0	0	0	0	0	0	0	0	0	6.7122	0	0	0	0	0	0	0	0	0	0	0	0	0	0	0	0	0	0	0	0.22374	0	37.3678	0	20.0098	0	0	0	0	0	0	0	0	0	16.7949	0
mir-99a	AACCCGTAGATCCGATCTTGTG	22	Mature 5'	38.1772	0	162.075	15.1948	79.487	41.9992	162.805	117.231	10.2884	101.542	26.8488	24.1619	19.6965	53.9665	18.357	23.6552	0	0	9.39086	4.16439	37.4904	0	35.2721	109.529	58.2027	0	0	0	28.7886	17.3157	39.8546	108.93	0	0	40.0196	22.6168	59.1604	26.8767	8.60867	35.7935	0	33.4818	32.7815	29.252	16.7949	39.6888
mir-99a	ACCCGTAGATCCGATCTTGT	20	Mature 5' sub	0	0	0	0	0	0	0	0	0	14.506	0	6.04047	0	0	0	0	0	0	0	0	0	0	0	0	0	0	0	0	0	0	0.684882	8.37921	37.3678	0	0	0	11.8321	0	60.2607	71.5871	32.1478	0	0	0	16.7949	0
mir-99a	ACCCGTAGATCCGATCTTGTG	21	Mature 5' sub	0	0	0	0	0	0	0	0	0	14.506	0	0	0	0	0	0	0	0	0	0	0	0	0	0	0	0	0	0	0	0	0.483533	8.37921	0	0	0	0	0	0	0	0	0	0	0	0	0	0
mir-99a	CAAGCTCGCTTCTATGGGT	19	Mature 3' sub	0	0	0	0	0	0	0	0	0	0	0	0	0	0	0	0	0	0	0	0	0	0	0	0	0	0	0	0	0	0	0	0	0	0	0	0	0	0	0	0	0	0	0	0	16.7949	0
mir-99a	CAAGCTCGCTTCTATGGGTC	20	Mature 3' sub	0	0	0	0	0	0	0	0	0	0	0	0	0	0	0	0	0	0	0	0	0	0	0	0	0	0	0	0	0	0	0	0	0	0	10.0049	0	0	0	0	0	0	0	0	0	0	0
mir-99a	CAAGCTCGCTTCTATGGGTCT	21	Mature 3' sub	0	0	0	3.7987	0	0	0	0	0	0	0	0	0	0	0	0	11.2868	0	0	4.16439	0	0	0	0	19.4009	0	0	0	0	4.32893	1.43266	0	0	0	50.0245	11.3084	11.8321	107.507	17.2173	107.381	42.8637	0	0	0	100.769	0
mir-99a	CAAGCTCGCTTCTATGGGTCTG	22	Mature 3'	0	0	0	0	0	0	0	15.6307	0	0	0	0	0	0	0	0	0	0	0	0	0	0	0	0	0	0	0	0	0	4.32893	0.665322	0	0	0	0	56.5419	23.6642	0	0	0	5.35797	0	0	0	0	0
mir-99a	CAAGCTCGCTTCTATGGGTCTGT	23	Mature 3' super	0	0	0	0	0	0	0	0	0	0	0	0	0	0	0	0	0	0	4.69543	8.32879	0	0	0	0	0	0	0	0	5.75772	4.32893	0.770362	0	0	0	0	0	0	0	8.60867	0	0	0	0	0	0	0
mir-98	TGAGGTAGTAAGTTGTATTGT	21	Mature 5' sub	63.6286	0	81.0373	75.974	105.983	41.9992	162.805	117.231	20.5768	58.024	40.2732	72.4857	59.0894	269.833	110.142	70.9656	135.442	139.612	37.5634	49.9727	56.2356	139.398	211.633	54.7645	58.2027	0	21.6361	62.5287	103.639	95.2364	83.8637	50.2753	37.3678	50.4388	30.0147	67.8503	82.8246	80.63	43.0433	143.174	37.5058	100.445	131.126	68.2547	100.769	39.6888
mir-98	AGGTAGTAAGTTGTATTGTTGT	22	Mature 5' sub/super	0	0	0	0	0	0	0	0	0	0	0	0	0	0	0	0	0	0	0	4.16439	0	0	0	0	0	0	0	0	0	0	0.138813	0	0	0	0	0	0	0	0	0	0	0	0	0	0	0
mir-98	CTATACAACTTACTACTTT	19	Mature 3' sub	0	0	0	3.7987	0	0	0	0	0	14.506	0	0	0	0	0	0	0	4.36289	0	0	0	0	0	0	0	0	0	0	0	0	0.755586	0	0	0	0	0	0	0	0	0	0	0	0	0	0	0
mir-98	CTATACAACTTACTACTTTC	20	Mature 3' sub	0	0	0	0	0	0	0	0	0	0	0	0	0	0	0	0	0	0	0	4.16439	0	0	0	0	0	0	0	0	0	0	0.138813	0	0	0	0	0	0	0	8.60867	0	0	0	0	9.75068	0	19.8444
mir-98	CTATACAACTTACTACTTTCC	21	Mature 3' sub	0	44.8712	0	0	0	0	0	0	10.2884	0	0	6.04047	0	107.933	0	0	0	8.72578	4.69543	8.32879	0	0	0	0	0	0	0	0	0	4.32893	6.50707	0	0	0	0	0	0	26.8767	17.2173	0	5.35797	0	32.7815	39.0027	0	0
mir-98	CTATACAACTTACTACTTTCCC	22	Mature 3'	0	0	0	0	0	0	0	0	0	0	0	0	0	0	0	0	0	0	0	0	0	0	0	0	0	0	0	0	0	0	0	0	0	0	0	0	0	0	0	0	5.35797	0	0	0	0	0
mir-98	CTATACAACTTACTACTTTCCCT	23	Mature 3' super	0	0	0	0	0	0	0	0	0	0	0	0	0	0	0	0	0	0	0	0	0	0	0	0	0	0	0	0	0	0	0	0	0	0	0	0	0	0	0	0	0	0	0	0	0	19.8444
mir-98	TATACAACTTACTACTTTC	19	Mature 3' sub	0	0	0	7.5974	0	0	0	0	0	0	0	0	0	0	0	0	0	0	0	0	0	0	0	0	0	0	0	0	0	4.32893	0.397544	0	0	0	0	0	0	0	0	0	0	0	0	0	16.7949	0
mir-98	TATACAACTTACTACTTTCC	20	Mature 3' sub	0	0	0	0	0	0	108.536	0	0	0	3.3561	0	9.84824	0	0	0	0	0	0	0	0	0	0	0	0	0	0	0	0	0	4.05802	0	0	0	0	0	0	0	0	0	0	0	0	0	0	0
mir-98	TGAGGTAGTAAGTTG	15	Precursor	0	0	0	0	0	0	0	0	0	0	0	0	0	0	0	0	0	0	0	0	0	0	0	0	0	0	0	0	0	0	0	0	0	0	0	11.3084	0	0	0	0	0	0	0	0	0	0
mir-98	TGAGGTAGTAAGTTGTA	17	Mature 5' sub	0	0	0	0	0	0	0	0	0	0	0	0	0	0	0	0	0	0	0	0	0	0	0	0	19.4009	0	0	0	0	0	0.646697	0	0	0	0	0	0	0	0	0	0	0	0	0	0	0
mir-98	TGAGGTAGTAAGTTGTAT	18	Mature 5' sub	0	0	0	0	0	0	0	0	0	0	0	0	0	0	0	0	0	0	0	0	0	0	0	0	0	0	0	0	0	0	0	0	0	0	0	0	0	0	0	0	5.35797	0	0	0	0	0
mir-98	TGAGGTAGTAAGTTGTATT	19	Mature 5' sub	0	0	0	0	0	0	0	0	0	0	0	0	0	0	0	0	0	0	0	0	0	0	0	0	0	0	0	0	0	0	0	0	0	0	0	0	0	0	0	0	0	0	0	0	0	0
mir-98	TGAGGTAGTAAGTTGTATTG	20	Mature 5' sub	57.2658	44.8712	162.075	56.9805	79.487	83.9983	0	31.2615	0	0	30.2049	12.0809	19.6965	0	73.4282	0	11.2868	26.1773	4.69543	16.6576	9.3726	59.7419	0	54.7645	19.4009	61.7436	0	0	23.0309	34.6314	32.4284	0	74.7356	0	30.0147	67.8503	11.8321	80.63	17.2173	71.5871	10.7159	167.409	32.7815	19.5014	0	119.067
mir-98	TGAGGTAGTAAGTTGTATTGTT	22	Mature 5'	57.2658	44.8712	162.075	3.7987	0	41.9992	54.2682	7.81537	0	0	36.9171	6.04047	0	0	110.142	141.931	11.2868	8.72578	14.0863	12.4932	37.4904	9.95699	352.721	54.7645	58.2027	30.8718	0	62.5287	0	0	44.0084	8.37921	0	0	30.0147	0	11.8321	0	0	0	0	33.4818	65.563	0	0	59.5333
mir-98	TGAGGTAGTAAGTTGTATTGTTG	23	Mature 5' super	0	0	0	3.7987	0	0	0	0	0	0	0	0	0	0	0	0	0	0	0	0	0	0	0	0	0	0	0	0	0	4.32893	0.270921	0	0	0	0	0	0	0	0	0	0	0	0	0	0	0
mir-96	TTTGGCACTAGCACATTTTTG	21	Mature 5' sub	82.7172	0	0	37.987	79.487	146.997	54.2682	93.7844	10.2884	116.048	50.3415	48.3238	39.393	107.933	165.213	118.276	293.457	78.532	70.4315	74.9591	18.7452	59.7419	141.088	54.7645	19.4009	123.487	0	62.5287	97.8812	103.894	78.3323	142.447	37.3678	50.4388	50.0245	56.5419	82.8246	134.383	60.2607	35.7935	208.961	33.4818	0	87.7561	100.769	39.6888
mir-96	ACTAGCACATTTTTGC	16	Precursor	0	0	0	0	0	0	0	0	0	0	0	0	0	0	0	0	0	0	0	0	0	0	0	0	0	0	0	0	0	0	0	25.1376	0	0	0	0	0	0	0	0	0	0	0	0	0	0
mir-96	ACTAGCACATTTTTGCT	17	Precursor	229.063	179.485	891.41	0	0	0	0	0	0	0	0	0	0	0	0	0	0	0	0	0	9.3726	0	0	0	0	0	0	0	120.912	103.894	51.1379	226.239	0	100.878	0	0	0	0	8.60867	0	0	0	0	0	0	138.911
mir-96	CACTAGCACATTTTTGCT	18	Mature 5' sub	57.2658	0	162.075	0	0	20.9996	0	7.81537	0	0	0	0	0	0	0	0	0	0	0	0	0	0	0	0	0	0	0	0	92.1234	21.6446	12.0641	142.447	0	0	0	0	0	0	0	0	0	0	0	0	0	99.2221
mir-96	CTAGCACATTTTTGCT	16	Precursor	6.36286	269.227	81.0373	0	0	0	0	7.81537	0	0	0	0	0	0	0	0	0	0	0	0	0	0	0	0	0	0	0	0	40.304	51.9472	15.2231	33.5168	0	0	0	0	0	0	0	0	0	0	0	0	0	0
mir-96	GCACTAGCACATTTTTGC	18	Mature 5' sub	0	0	0	0	0	0	0	0	0	0	0	0	0	0	0	0	0	0	0	0	0	0	0	0	0	0	0	0	0	0	0	8.37921	0	0	0	0	0	0	0	0	0	0	0	0	0	0
mir-96	GCACTAGCACATTTTTGCT	19	Mature 5' sub	25.4514	269.227	405.186	0	0	0	0	0	0	0	0	0	0	0	0	0	0	0	0	0	9.3726	0	0	0	0	0	0	0	46.0617	25.9736	26.0424	50.2753	0	0	0	0	0	0	0	0	0	0	0	0	0	257.977
mir-96	GGCACTAGCACATTTTTG	18	Mature 5' sub	0	0	0	0	0	0	0	0	0	0	0	0	0	0	0	0	0	0	0	0	0	0	0	0	0	0	0	0	5.75772	0	0.191924	8.37921	0	0	0	0	0	0	0	0	0	0	0	0	0	0
mir-96	GGCACTAGCACATTTTTGC	19	Mature 5' sub	6.36286	0	0	0	0	0	0	0	0	0	0	0	0	0	0	0	0	0	0	0	0	0	0	0	0	0	0	0	11.5154	8.65786	0.884538	8.37921	0	0	0	0	0	0	0	0	0	0	0	0	0	0
mir-96	GGCACTAGCACATTTTTGCT	20	Mature 5' sub	235.426	358.97	1134.52	0	0	0	0	0	0	0	6.7122	0	0	0	0	118.276	0	0	4.69543	0	9.3726	0	0	0	0	0	0	0	247.582	142.855	75.2803	326.789	0	0	0	0	0	53.7533	0	0	0	0	0	0	0	892.999
mir-96	TAGCACATTTTTGCT	15	Precursor	50.9029	89.7424	81.0373	0	0	0	0	0	0	0	0	0	0	0	0	0	0	0	0	0	0	0	0	0	0	0	0	0	103.639	30.3025	11.8541	50.2753	0	0	0	0	0	0	0	0	0	0	0	0	0	59.5333
mir-96	TGGCACTAGCACATTT	16	Mature 5' sub	12.7257	0	0	0	0	0	0	0	0	0	0	0	0	0	0	0	0	0	0	0	0	0	0	0	0	0	0	0	0	0	0.424191	0	0	0	0	0	0	0	0	0	0	0	0	0	0	0
mir-96	TGGCACTAGCACATTTT	17	Mature 5' sub	0	44.8712	0	0	0	0	0	0	0	0	0	0	0	0	0	0	0	0	0	0	0	0	0	0	0	0	0	0	0	0	1.49571	0	0	0	0	0	0	0	0	0	0	0	0	0	0	0
mir-96	TGGCACTAGCACATTTTTGCT	21	Mature 5' sub	318.143	762.811	2431.12	11.3961	0	0	0	0	0	0	0	0	9.84824	0	0	0	11.2868	0	9.39086	0	0	0	0	0	0	0	0	0	328.19	359.301	141.383	452.477	0	0	10.0049	0	0	0	0	0	0	66.9635	0	0	33.5897	1250.2
mir-96	TTGGCACTAGCACATTTT	18	Mature 5' sub	0	0	0	0	0	0	0	0	0	0	0	0	0	0	0	0	0	0	0	0	0	0	0	0	0	0	0	0	0	0	0	0	0	0	0	0	0	0	0	0	0	0	0	0	0	0
mir-96	TTGGCACTAGCACATTTTT	19	Mature 5' sub	0	0	0	0	0	0	0	0	0	0	0	0	0	0	0	0	0	0	0	4.16439	0	0	0	0	0	0	0	0	0	0	0.138813	0	0	0	0	0	0	0	0	0	0	0	0	0	0	0
mir-96	TTGGCACTAGCACATTTTTG	20	Mature 5' sub	0	0	0	0	0	0	0	0	0	14.506	0	0	0	0	0	0	0	4.36289	0	0	0	0	0	0	0	0	0	0	11.5154	0	1.01281	0	0	0	0	0	0	0	8.60867	0	5.35797	0	0	0	0	19.8444
mir-96	TTGGCACTAGCACATTTTTGC	21	Mature 5' sub	0	0	0	0	0	0	0	0	0	0	0	0	0	0	0	0	0	0	0	0	0	0	0	0	0	0	0	0	5.75772	0	0.191924	0	0	0	0	0	0	0	0	0	0	0	0	0	0	0
mir-96	TTGGCACTAGCACATTTTTGCT	22	Mature 5' sub	254.514	1615.36	1620.75	3.7987	0	0	0	0	0	29.012	6.7122	0	0	0	0	0	0	0	0	0	9.3726	9.95699	0	0	0	0	0	0	259.097	285.709	136.476	251.376	37.3678	50.4388	0	0	0	0	0	0	0	0	0	0	0	1289.89
mir-96	TTTGGCACTAGCACA	15	Precursor	0	0	0	0	0	0	0	0	0	0	0	0	0	0	0	0	0	0	0	0	0	9.95699	0	0	19.4009	0	0	0	0	0	0.978596	0	0	0	0	0	0	0	0	0	0	0	0	0	0	0
mir-96	TTTGGCACTAGCACATTT	18	Mature 5' sub	0	0	0	0	0	0	0	0	0	0	0	0	0	0	0	0	0	0	0	0	0	0	0	0	0	0	0	0	0	0	0	8.37921	0	0	0	0	0	0	0	0	0	0	0	0	16.7949	0
mir-96	TTTGGCACTAGCACATTTT	19	Mature 5' sub	0	0	0	0	0	0	0	0	0	0	3.3561	0	0	0	0	0	11.2868	0	0	4.16439	0	0	35.2721	0	0	0	0	0	0	0	1.80265	8.37921	0	0	0	0	0	0	0	0	0	0	0	9.75068	0	0
mir-96	TTTGGCACTAGCACATTTTT	20	Mature 5' sub	0	0	0	0	0	0	0	0	0	0	3.3561	0	0	0	0	0	0	0	14.0863	0	0	0	0	54.7645	0	0	0	0	0	0	2.4069	0	0	0	0	0	0	0	0	0	16.0739	0	0	0	0	0
mir-96	TTTGGCACTAGCACATTTTTGC	22	Mature 5' sub	6.36286	0	0	0	0	0	0	0	0	0	0	0	0	0	0	0	11.2868	0	0	12.4932	0	0	35.2721	0	0	0	0	20.8429	5.75772	0	3.06719	0	0	0	0	0	23.6642	0	0	0	0	0	0	0	0	19.8444
mir-96	TTTGGCACTAGCACATTTTTGCT	23	Mature 5'	12.7257	44.8712	81.0373	7.5974	26.4957	0	0	15.6307	0	0	0	0	9.84824	0	0	0	11.2868	8.72578	0	8.32879	0	0	0	0	0	0	0	0	17.2731	8.65786	8.41596	58.6545	0	0	0	11.3084	23.6642	0	0	0	0	0	0	0	0	99.2221
mir-95	ACTCAATAAATGTCTGTTGA	20	Mature 5' sub/super	0	0	0	0	0	0	0	0	0	0	0	0	0	0	0	0	0	0	0	0	9.3726	0	0	0	0	0	0	0	0	0	0.31242	0	0	0	0	0	0	0	0	0	0	0	0	0	0	0
mir-95	ATTCAACGGGTATTTATTGAG	21	Mature 3' sub/super	0	0	0	0	0	0	0	0	0	0	0	0	0	0	0	0	0	0	0	0	0	0	0	0	0	0	0	0	0	0	0	0	0	0	0	0	0	0	0	0	0	0	0	0	0	0
mir-95	TCAACGGGTATTTATTGAG	19	Mature 3' sub	0	0	0	0	0	0	0	0	0	0	0	0	0	0	0	0	0	4.36289	0	0	0	0	0	0	0	0	0	0	0	0	0.14543	0	0	0	0	0	0	0	0	0	0	33.4818	0	0	0	0
mir-95	TCAACGGGTATTTATTGAGCA	21	Mature 3' sub	0	44.8712	0	0	0	0	0	0	0	0	0	0	0	0	0	0	0	0	0	0	0	0	0	0	0	0	0	0	0	0	1.49571	0	0	0	0	0	0	0	0	0	10.7159	0	0	0	0	0
mir-95	TCAATAAATGTCTGTTGAAT	20	Mature 5' sub	0	0	0	0	0	0	0	0	0	0	0	0	0	0	0	0	0	0	0	4.16439	0	0	0	0	0	0	0	0	0	0	0.138813	0	74.7356	0	0	0	0	0	0	0	0	0	0	0	0	0
mir-95	TTCAACGGGTATTTATTGAG	20	Mature 3' sub	6.36286	0	162.075	18.9935	0	0	0	15.6307	0	0	0	0	0	53.9665	0	0	0	8.72578	4.69543	8.32879	18.7452	0	0	0	0	0	0	0	0	0	9.91745	8.37921	37.3678	0	0	0	11.8321	107.507	43.0433	0	64.2956	0	65.563	29.252	0	19.8444
mir-95	TTCAACGGGTATTTATTGAGC	21	Mature 3' sub	19.0886	0	0	11.3961	0	0	0	0	0	0	3.3561	0	0	0	0	0	0	8.72578	0	12.4932	0	0	35.2721	0	19.4009	0	43.2722	0	11.5154	0	5.48401	0	149.471	0	70.0343	67.8503	47.3283	215.013	60.2607	71.5871	160.739	66.9635	65.563	48.7534	67.1795	0
mir-95	TTCAACGGGTATTTATTGAGCA	22	Mature 3'	0	0	0	34.1883	0	20.9996	0	15.6307	5.14419	0	6.7122	0	39.393	0	0	23.6552	11.2868	0	18.7817	16.6576	9.3726	0	0	109.529	0	0	173.089	0	11.5154	4.32893	16.6761	0	74.7356	0	10.0049	0	0	26.8767	25.826	71.5871	64.2956	33.4818	0	29.252	16.7949	0
mir-942	ACACATGGCCGAAACAGAGAA	21	Mature 3' sub/super	0	0	0	0	0	0	0	0	0	0	0	0	0	0	0	0	0	0	0	8.32879	0	0	0	0	0	0	0	0	0	0	0.277626	0	0	0	0	0	0	0	0	0	0	0	0	0	0	0
mir-942	CACATGGCCGAAACAGAGAAG	21	Mature 3' sub	0	0	0	0	0	0	0	0	0	0	0	0	0	0	0	0	0	0	0	0	0	0	0	0	0	0	0	0	11.5154	0	0.383848	0	0	0	0	0	0	53.7533	0	0	5.35797	0	0	0	0	0
mir-942	CACATGGCCGAAACAGAGAAGT	22	Mature 3'	0	0	0	0	0	0	0	7.81537	0	14.506	0	0	0	0	0	0	0	0	0	0	0	0	0	0	0	0	0	0	0	0	0.744046	0	0	0	0	0	11.8321	0	0	0	0	0	0	0	0	0
mir-942	TCTGTTTTGGCCATG	15	Mature 5' sub	0	0	81.0373	0	0	0	0	0	0	0	0	0	0	0	0	0	0	0	0	0	0	0	0	0	0	0	0	0	0	0	2.70124	0	0	0	0	0	0	0	0	0	0	0	0	0	0	0
mir-942	TCTTCTCTGTTTTGG	15	Precursor	0	0	0	3.7987	0	0	0	0	0	0	0	0	0	0	0	0	0	0	0	0	0	0	0	0	0	0	0	0	0	0	0.126623	0	0	0	0	0	0	0	0	0	0	0	0	0	0	0
mir-942	TCTTCTCTGTTTTGGCCAT	19	Mature 5' sub	0	0	0	0	0	0	0	0	0	0	0	0	0	0	0	0	0	0	0	0	0	0	0	0	0	0	0	0	0	0	0	0	0	0	0	0	0	0	0	0	0	0	0	0	0	0
mir-942	TCTTCTCTGTTTTGGCCATG	20	Mature 5' sub	6.36286	0	0	0	26.4957	20.9996	0	0	0	43.518	0	6.04047	0	0	0	0	0	4.36289	0	4.16439	0	0	0	0	19.4009	30.8718	0	0	0	0	5.40722	0	0	0	0	0	0	0	0	0	0	0	0	9.75068	0	0
mir-942	TCTTCTCTGTTTTGGCCATGT	21	Mature 5' sub	31.8143	44.8712	0	22.7922	26.4957	41.9992	54.2682	31.2615	20.5768	29.012	10.0683	12.0809	19.6965	0	0	47.3104	45.1472	30.5402	4.69543	45.8083	9.3726	39.8279	0	54.7645	97.0045	0	21.6361	20.8429	5.75772	17.3157	26.1653	25.1376	37.3678	0	0	11.3084	11.8321	241.89	17.2173	35.7935	5.35797	33.4818	65.563	48.7534	33.5897	39.6888
mir-942	TCTTCTCTGTTTTGGCCATGTG	22	Mature 5'	0	0	0	0	26.4957	0	0	0	0	0	0	0	0	0	0	0	0	0	0	4.16439	0	0	0	0	0	0	0	0	0	0	1.022	0	0	0	0	0	0	0	0	0	0	0	0	0	0	0
mir-942	TCTTCTCTGTTTTGGCCATGTGT	23	Mature 5' super	0	0	0	3.7987	0	0	0	0	10.2884	0	3.3561	0	19.6965	0	0	0	0	4.36289	0	4.16439	0	0	0	0	0	0	0	0	5.75772	0	1.71416	0	37.3678	0	0	0	0	0	0	0	0	0	0	0	0	0
mir-942	TTCTCTGTTTTGGCCATGT	19	Mature 5' sub	0	0	0	0	0	0	0	0	0	0	0	0	0	0	0	0	0	0	0	4.16439	0	0	0	0	0	0	0	0	0	0	0.138813	0	0	0	0	0	0	0	0	0	0	0	0	0	0	0
mir-942	TTCTCTGTTTTGGCCATGTG	20	Mature 5' sub	0	0	0	0	0	0	0	0	0	0	3.3561	0	0	0	0	0	0	0	0	0	0	0	0	0	0	0	0	0	0	0	0.11187	0	0	0	0	0	0	0	0	0	0	0	0	0	0	0
mir-942	TTCTCTGTTTTGGCCATGTGT	21	Mature 5' sub/super	0	0	0	34.1883	0	0	0	0	5.14419	0	3.3561	6.04047	0	0	0	0	0	8.72578	0	8.32879	0	19.914	35.2721	0	0	0	0	0	5.75772	4.32893	4.36855	0	37.3678	0	10.0049	45.2335	47.3283	0	8.60867	0	5.35797	66.9635	0	19.5014	16.7949	19.8444
mir-942	TTCTCTGTTTTGGCCATGTGTGT	23	Mature 5' sub/super	0	0	0	0	0	0	0	0	0	0	3.3561	0	0	0	18.357	0	0	0	0	0	0	0	0	0	0	0	0	0	0	0	0.723771	0	112.103	0	0	0	0	0	0	0	0	0	0	0	0	0
mir-941-1//mir-941-2//mir-941-3//mir-941-4//mir-941-5	ACATGTGCCCAGGGCCCGGGACAGCG	26	Precursor	0	0	0	3.7987	0	0	0	0	0	0	3.3561	0	0	0	0	0	0	0	0	0	0	0	0	0	0	0	0	0	0	0	0.238493	0	0	0	0	0	0	0	0	0	0	0	0	0	0	0
mir-941-1//mir-941-2//mir-941-3//mir-941-4//mir-941-5	CACCCGGCTGTGTGCACATGT	21	Mature 3' sub	12.7257	44.8712	0	11.3961	26.4957	0	0	0	0	14.506	3.3561	12.0809	9.84824	0	0	0	0	4.36289	9.39086	0	0	0	0	0	0	0	0	0	17.2731	4.32893	5.68786	8.37921	0	0	0	0	0	0	0	0	5.35797	0	0	0	0	0
mir-941-1//mir-941-2//mir-941-3//mir-941-4//mir-941-5	CACCCGGCTGTGTGCACATGTG	22	Mature 3' sub	0	0	0	0	0	0	0	0	0	0	0	0	0	0	0	0	0	0	0	0	0	0	0	0	0	0	0	0	0	0	0	0	0	0	0	0	0	0	0	0	0	0	0	0	0	0
mir-941-1//mir-941-2//mir-941-3//mir-941-4//mir-941-5	CACCCGGCTGTGTGCACATGTGC	23	Mature 3'	0	0	0	0	0	0	0	0	0	0	0	0	0	0	0	0	0	0	0	0	0	0	0	0	0	0	0	0	5.75772	0	0.191924	0	0	0	0	0	0	0	0	0	0	0	0	0	0	0
mir-940	AAGGCAGGGCCCCCGC	16	Mature 3' sub	0	0	0	0	0	20.9996	0	0	0	0	3.3561	0	0	0	0	0	0	0	0	0	0	0	0	0	0	0	0	0	0	0	0.811856	0	0	0	0	0	0	0	0	0	0	0	0	9.75068	0	0
mir-940	AAGGCAGGGCCCCCGCTCCCCG	22	Mature 3' super	0	0	0	0	0	0	0	0	0	0	0	0	0	0	18.357	0	0	0	0	0	0	0	0	0	0	0	0	0	0	0	0.611901	0	0	0	0	0	0	0	0	0	0	0	0	0	0	0
mir-940	AAGGCAGGGCCCCCGCTCCCCGG	23	Mature 3' super	0	0	0	0	0	0	0	0	0	0	0	0	0	0	0	0	0	0	0	0	0	0	0	0	0	0	0	0	5.75772	0	0.191924	0	0	0	0	0	0	0	0	0	0	0	0	0	0	0
mir-940	TGTGTTGAGGAAGGAAGGCAGGGCCCC	27	Precursor	0	0	0	0	0	0	0	0	0	0	0	0	0	0	0	0	0	0	0	0	0	0	0	0	0	0	0	0	0	0	0	0	0	0	0	0	0	0	0	0	0	0	0	0	0	0
mir-939	CCCTGGGCCTCTGCTCCCCAG	21	Mature 3'	0	0	0	0	0	0	0	0	0	0	0	0	0	0	0	0	0	0	0	0	9.3726	0	0	0	0	0	0	0	0	0	0.31242	0	0	0	0	0	0	0	0	0	0	0	0	0	0	0
mir-939	TGGGGAGCTGAGGCTCTGGGGG	22	Mature 5' sub	0	0	0	0	0	0	0	0	0	0	0	0	0	0	0	0	0	0	0	0	0	0	0	0	0	30.8718	0	0	0	0	1.02906	0	0	0	0	0	0	0	0	0	0	0	0	0	0	0
mir-939	TGGGGAGCTGAGGCTCTGGGGGT	23	Mature 5' sub	0	0	0	7.5974	0	0	0	0	0	0	0	0	0	0	0	0	0	4.36289	0	0	0	0	35.2721	0	58.2027	0	0	0	5.75772	0	3.70643	8.37921	0	0	0	0	0	0	0	0	0	0	0	0	0	0
mir-939	TGGGGAGCTGAGGCTCTGGGGGTG	24	Mature 5'	0	0	0	7.5974	0	41.9992	0	15.6307	0	0	0	0	0	0	0	0	0	4.36289	0	4.16439	0	0	0	0	0	0	0	0	11.5154	0	2.84233	0	0	0	0	0	0	0	8.60867	0	0	0	0	0	0	0
mir-937	ATCCGCGCTCTGACTCTCTG	20	Mature 3' sub	0	0	0	0	0	0	0	0	0	0	0	0	0	0	0	0	0	0	0	0	0	0	0	0	0	0	0	0	0	0	0	0	0	0	0	0	0	0	0	0	0	0	0	0	0	0
mir-935	CAGTTACCGCTTCCGCTACCG	21	Mature 3' sub	0	0	0	0	52.9914	0	0	0	0	0	0	0	0	0	0	0	0	0	0	0	0	0	0	109.529	0	0	0	20.8429	0	0	6.11211	0	0	0	0	0	0	0	0	0	0	0	0	0	0	0
mir-935	CAGTTACCGCTTCCGCTACCGC	22	Mature 3' sub	0	0	0	0	0	0	0	0	0	0	0	0	0	0	0	0	0	0	0	0	0	0	0	0	0	0	0	0	5.75772	0	0.191924	0	0	0	0	22.6168	0	0	0	0	0	0	0	0	0	19.8444
mir-935	CCAGTTACCGCTTCCGCTACCG	22	Mature 3' sub	0	0	0	0	0	0	0	0	0	0	0	0	0	0	0	0	0	0	0	0	0	0	0	0	0	0	0	20.8429	0	0	0.694763	0	0	0	0	0	0	0	0	0	0	0	0	0	0	0
mir-933	TGTGCGCAGGGAGACCTCT	19	Mature 3' sub	0	0	0	0	0	0	0	0	0	0	0	0	0	0	0	0	0	0	0	4.16439	0	0	0	0	0	0	0	0	0	0	0.138813	0	0	0	0	0	0	0	0	0	0	0	0	0	0	0
mir-933	TGTGCGCAGGGAGACCTCTCCC	22	Mature 3'	0	0	0	0	0	0	0	0	0	0	0	0	0	0	0	0	0	0	0	0	0	0	0	0	0	0	0	0	0	0	0	0	0	0	0	0	0	0	0	0	0	0	0	0	0	0
mir-93	CAAAGTGCTGTTCGTGCAGGTA	22	Mature 5' sub	127.257	89.7424	81.0373	288.701	79.487	188.996	54.2682	242.276	108.028	58.024	100.683	78.5261	98.4824	53.9665	403.855	118.276	112.868	257.41	84.5178	249.864	46.863	318.624	141.088	109.529	155.207	154.359	129.817	145.9	166.974	160.17	146.827	83.7921	112.103	403.511	60.0294	147.009	23.6642	161.26	129.13	0	85.7275	234.372	98.3445	29.252	369.487	416.733
mir-93	CAAAGTGCTGTTCGTGCAGGTAG	23	Mature 5'	5319.35	5474.29	2350.08	5865.19	5060.68	5270.89	4829.87	8049.83	6563.99	4380.81	5826.19	4608.88	6371.81	5450.62	4791.19	5984.77	4559.87	5226.74	5399.75	11493.7	6982.59	4759.44	5749.36	9036.14	4830.82	5464.31	4132.5	7670.18	7214.42	6787.76	5850.2	1835.05	2466.28	8675.48	3391.66	2431.3	5679.4	16529.1	5027.46	8912.59	4682.86	12857	9506.64	4212.29	8145.51	7838.55
mir-93	CAAAGTGCTGTTCGTGCAGGTAGT	24	Mature 5' super	184.523	89.7424	324.149	136.753	238.461	62.9987	488.414	343.876	51.4419	29.012	107.395	108.728	196.965	269.833	146.856	331.173	90.2945	52.3547	46.9543	158.247	121.844	49.7849	282.177	273.823	426.82	30.8718	108.181	375.172	51.8194	21.6446	173.344	117.309	74.7356	151.316	10.0049	22.6168	212.977	241.89	17.2173	178.968	37.5058	200.891	196.689	48.7534	50.3846	555.644
mir-93	ACTGCTGAGCTAGCACTTCCCGA	23	Mature 3' super	209.974	89.7424	162.075	151.948	158.974	146.997	0	62.523	195.479	58.024	90.6147	84.5666	147.724	161.9	165.213	331.173	45.1472	104.709	253.553	337.316	74.9808	79.6559	70.5442	0	155.207	308.718	216.361	354.329	316.674	99.5654	154.456	175.963	74.7356	50.4388	100.049	33.9251	201.145	188.137	172.173	35.7935	85.7275	66.9635	262.252	48.7534	184.744	357.2
mir-93	CAAAGTGCTGTTCGTGCAGGT	21	Mature 5' sub	324.506	987.167	891.41	911.688	397.435	776.984	922.559	554.891	396.103	420.674	573.893	730.897	492.412	377.766	1321.71	496.759	406.325	972.924	244.162	812.057	328.041	3216.11	599.626	438.116	659.631	493.949	497.631	792.03	1387.61	883.102	743.605	301.652	224.207	1916.68	130.064	226.168	295.802	806.3	241.043	322.142	316.12	703.117	458.941	409.528	671.795	873.154
mir-93	CAAAGTGCTGTTCGTGCAGG	20	Mature 5' sub	69.9915	134.614	0	60.7792	26.4957	83.9983	54.2682	46.8922	144.037	87.036	67.122	102.688	98.4824	53.9665	73.4282	23.6552	79.0077	126.524	32.868	108.274	37.4904	278.796	0	0	116.405	92.6155	43.2722	41.6858	143.943	112.552	78.0296	8.37921	37.3678	50.4388	20.0098	67.8503	35.4962	188.137	86.0867	0	117.875	66.9635	65.563	48.7534	83.9743	79.3777
mir-93	AAAGTGCTGTTCGTG	15	Precursor	0	0	0	0	0	0	0	0	0	0	0	0	0	0	0	0	0	0	0	0	0	0	0	0	0	0	0	0	5.75772	0	0.191924	0	0	0	0	0	0	0	0	0	0	0	0	0	0	0
mir-93	AAAGTGCTGTTCGTGCAGGT	20	Mature 5' sub	19.0886	0	0	0	0	0	0	0	10.2884	14.506	6.7122	6.04047	9.84824	0	0	23.6552	22.5736	4.36289	4.69543	0	0	19.914	0	54.7645	0	30.8718	0	0	17.2731	8.65786	8.44174	0	0	0	0	0	0	0	0	0	0	0	0	39.0027	0	0
mir-93	AAAGTGCTGTTCGTGCAGGTA	21	Mature 5' sub	6.36286	44.8712	0	0	0	0	0	0	5.14419	0	0	0	0	0	0	23.6552	11.2868	4.36289	0	0	0	0	0	0	0	0	21.6361	0	17.2731	0	4.48641	8.37921	0	0	0	0	0	0	8.60867	0	0	0	0	0	0	0
mir-93	AAAGTGCTGTTCGTGCAGGTAG	22	Mature 5' sub	63.6286	44.8712	0	79.7727	26.4957	41.9992	0	85.9691	51.4419	72.53	53.6976	60.4047	29.5447	0	18.357	70.9656	67.7209	69.8062	51.6497	24.9864	46.863	9.95699	70.5442	0	38.8018	123.487	0	83.3715	92.1234	34.6314	47.1207	0	0	100.878	0	0	23.6642	53.7533	34.4347	0	21.4319	100.445	65.563	117.008	83.9743	19.8444
mir-93	AAGTGCTGTTCGTGCAGGTAG	21	Mature 5' sub	0	44.8712	0	3.7987	0	0	0	0	5.14419	0	13.4244	0	9.84824	0	0	0	0	0	0	0	0	0	0	0	0	0	0	0	0	0	2.56956	0	0	0	0	0	11.8321	0	0	0	0	0	0	0	0	19.8444
mir-93	ACTGCTGAGCTAGCA	15	Precursor	0	0	0	0	0	0	0	0	0	0	0	0	0	0	0	0	0	0	0	0	0	0	0	0	0	0	0	20.8429	0	0	0.694763	0	0	0	0	0	0	0	0	0	0	0	0	0	0	0
mir-93	ACTGCTGAGCTAGCACT	17	Mature 3' sub	0	0	0	0	0	0	0	0	0	0	0	0	0	0	0	0	0	0	0	4.16439	0	0	0	0	0	0	0	0	0	0	0.138813	0	0	0	0	0	0	0	0	0	5.35797	0	0	0	0	0
mir-93	ACTGCTGAGCTAGCACTT	18	Mature 3' sub	0	0	0	3.7987	0	0	0	0	0	0	0	0	0	0	0	0	0	0	0	0	0	0	0	0	0	0	0	0	5.75772	0	0.318547	0	0	0	0	0	0	0	0	0	0	0	0	0	0	0
mir-93	ACTGCTGAGCTAGCACTTC	19	Mature 3' sub	0	0	0	0	0	0	0	0	0	0	0	0	0	0	0	0	0	0	0	0	0	0	0	0	0	0	0	0	0	0	0	0	0	0	0	0	0	0	0	0	0	0	0	0	0	0
mir-93	ACTGCTGAGCTAGCACTTCC	20	Mature 3' sub	0	0	0	0	26.4957	0	0	0	0	0	0	0	29.5447	0	0	0	0	0	0	4.16439	0	0	0	0	0	0	0	0	0	0	2.00683	25.1376	0	0	0	0	11.8321	0	0	0	0	0	0	29.252	33.5897	0
mir-93	ACTGCTGAGCTAGCACTTCCC	21	Mature 3' sub	12.7257	0	0	7.5974	0	0	108.536	0	0	14.506	0	0	0	0	18.357	0	0	4.36289	0	0	0	0	0	0	0	0	0	0	5.75772	0	5.72811	0	37.3678	0	0	0	0	0	0	0	10.7159	0	0	0	0	0
mir-93	ACTGCTGAGCTAGCACTTCCCG	22	Mature 3'	6.36286	0	81.0373	22.7922	0	62.9987	0	0	25.721	0	13.4244	12.0809	0	0	73.4282	47.3104	22.5736	21.8144	9.39086	37.4795	18.7452	9.95699	0	0	0	30.8718	0	20.8429	51.8194	38.9604	20.2537	16.7584	0	0	0	11.3084	11.8321	53.7533	34.4347	0	16.0739	0	0	9.75068	16.7949	59.5333
mir-93	ACTGCTGAGCTAGCACTTCCCGAG	24	Mature 3' super	19.0886	0	0	3.7987	0	20.9996	0	0	0	0	0	0	0	0	18.357	0	0	0	0	0	0	0	0	0	0	0	0	0	11.5154	0	2.45864	0	0	0	0	0	0	0	0	0	0	0	0	0	0	0
mir-93	AGTGCTGTTCGTGCAGGT	18	Mature 5' sub	0	0	0	0	0	0	0	0	0	0	0	0	0	0	0	0	0	0	0	0	0	9.95699	0	0	0	0	0	0	0	0	0.3319	0	0	0	0	0	0	0	0	0	0	0	0	0	0	0
mir-93	AGTGCTGTTCGTGCAGGTAG	20	Mature 5' sub	0	0	0	0	0	20.9996	0	0	0	0	0	6.04047	0	0	36.7141	0	0	4.36289	0	0	0	0	0	0	0	0	0	0	11.5154	0	2.65442	0	0	0	0	0	0	0	0	0	0	0	0	0	0	0
mir-93	CAAAGTGCTGTTCGT	15	Precursor	6.36286	0	0	56.9805	0	0	0	0	51.4419	58.024	6.7122	54.3642	0	0	0	0	0	4.36289	0	0	9.3726	9.95699	0	0	0	0	0	0	0	0	8.58594	0	0	0	10.0049	11.3084	0	0	0	35.7935	0	33.4818	0	0	16.7949	0
mir-93	CAAAGTGCTGTTCGTG	16	Precursor	0	0	0	3.7987	0	0	0	0	0	0	0	0	0	0	0	0	0	0	0	0	0	19.914	0	0	0	0	0	0	5.75772	0	0.982346	0	0	0	0	0	0	0	0	0	0	0	0	0	0	0
mir-93	CAAAGTGCTGTTCGTGC	17	Precursor	0	0	0	0	0	0	0	0	5.14419	14.506	3.3561	0	0	0	0	0	0	21.8144	0	0	0	0	0	0	0	0	0	0	5.75772	0	1.68595	0	0	0	0	0	0	0	8.60867	0	0	0	0	0	0	0
mir-93	CAAAGTGCTGTTCGTGCA	18	Mature 5' sub	0	0	0	0	0	0	0	0	0	0	3.3561	0	0	0	0	0	0	0	0	0	0	0	0	0	0	0	0	0	0	0	0.11187	0	0	0	0	0	0	0	0	0	10.7159	0	0	9.75068	0	0
mir-93	CAAAGTGCTGTTCGTGCAG	19	Mature 5' sub	0	0	0	0	0	0	0	0	0	0	0	0	0	0	18.357	0	0	0	0	0	0	0	0	0	0	0	0	0	5.75772	0	0.803825	0	0	0	0	0	0	0	0	0	0	0	0	9.75068	0	0
mir-93	CAAAGTGCTGTTCGTGCAGGTAGTGT	26	Mature 5' super	0	0	0	0	0	0	0	0	0	0	0	0	0	0	0	0	0	0	0	0	0	0	0	0	0	0	0	0	0	0	0	0	0	0	0	0	0	0	0	0	0	0	0	0	0	0
mir-93	CCAAAGTGCTGTTCGTGCAGGTAG	24	Mature 5' super	0	0	0	0	26.4957	20.9996	0	0	0	0	0	0	0	0	0	0	0	0	0	0	0	0	0	0	0	0	0	0	0	0	1.58318	0	0	0	0	0	0	0	0	0	0	0	0	0	0	0
mir-93	CTACTGCTGAGCTAGCACTTCCC	23	Mature 3' sub/super	0	0	0	0	0	0	0	0	0	0	0	0	0	0	18.357	0	0	0	0	0	0	0	0	0	0	0	0	0	0	0	0.611901	0	0	0	0	0	0	0	0	0	0	0	0	0	0	0
mir-93	CTGCTGAGCTAGCACTT	17	Mature 3' sub	0	0	0	0	0	0	0	0	0	0	0	0	0	0	0	0	0	0	0	0	9.3726	0	0	0	0	0	0	0	0	0	0.31242	0	0	0	0	0	0	0	0	0	0	0	0	0	0	0
mir-93	CTGCTGAGCTAGCACTTCCCG	21	Mature 3' sub	0	0	0	0	0	0	0	0	0	0	0	0	0	0	0	0	0	0	0	0	0	0	0	0	0	0	0	0	0	0	0	0	0	0	0	0	0	0	0	0	0	0	0	0	16.7949	0
mir-93	CTGCTGAGCTAGCACTTCCCGA	22	Mature 3' sub/super	0	0	0	0	0	0	0	0	0	0	0	0	0	0	0	0	0	4.36289	0	4.16439	0	0	0	0	0	0	0	0	0	0	0.284243	0	0	0	0	0	0	0	0	0	0	0	0	9.75068	0	0
mir-93	GCTGTTCGTGCAGGT	15	Precursor	0	0	0	0	0	0	0	0	0	0	0	0	0	0	0	0	0	0	0	0	0	0	0	0	0	0	0	0	0	0	0	0	0	0	0	0	0	0	0	0	0	0	0	0	0	0
mir-93	GTGCTGTTCGTGCAGG	16	Mature 5' sub	0	0	0	0	0	0	0	0	0	0	0	0	0	0	0	0	0	0	0	0	0	0	0	0	0	0	0	0	5.75772	0	0.191924	0	0	0	0	0	0	0	0	0	0	0	0	0	0	0
mir-93	GTGCTGTTCGTGCAGGTA	18	Mature 5' sub	0	0	0	0	0	0	0	0	0	0	0	0	0	0	0	0	45.1472	0	0	0	0	0	0	0	0	0	0	0	0	0	1.50491	0	0	0	0	0	0	0	0	0	0	0	0	0	0	0
mir-93	GTGCTGTTCGTGCAGGTAG	19	Mature 5' sub	0	0	0	0	0	0	0	0	0	0	0	0	0	0	0	0	0	8.72578	0	0	0	0	0	0	0	0	0	0	0	0	0.290859	0	0	0	0	0	0	0	0	35.7935	0	0	0	0	0	0
mir-93	TACTGCTGAGCTAGCACTTCC	21	Mature 3' sub/super	0	0	0	0	0	0	0	0	0	29.012	0	0	0	0	0	23.6552	0	0	0	0	0	0	0	0	0	0	0	0	0	0	1.75557	0	0	0	0	0	0	0	0	0	0	0	0	0	0	0
mir-93	TACTGCTGAGCTAGCACTTCCC	22	Mature 3' sub/super	0	0	0	0	0	0	0	0	0	0	3.3561	0	0	0	0	0	0	0	0	0	0	0	0	0	0	0	0	0	0	0	0.11187	0	0	0	0	0	0	0	0	0	0	0	0	0	0	0
mir-93	TGCTGTTCGTGCAGGTAG	18	Mature 5' sub	6.36286	0	0	0	0	0	0	0	0	0	0	0	0	0	0	0	0	0	0	0	0	0	0	0	0	30.8718	0	0	0	0	1.24116	0	0	0	0	0	11.8321	0	0	0	0	0	0	0	0	0
mir-93	TGTTCGTGCAGGTAG	15	Precursor	0	0	0	0	0	0	0	0	0	0	0	0	0	0	0	0	0	0	0	4.16439	0	0	0	0	0	0	0	0	0	0	0.138813	0	0	0	0	0	0	0	0	0	0	0	0	0	0	0
mir-92b	AGGGACGGGACGCGGTGCA	19	Mature 5' sub	12.7257	0	0	0	0	0	0	0	0	0	0	0	0	0	0	0	0	0	0	0	0	0	0	0	0	0	0	0	0	0	0.424191	0	0	0	0	0	0	0	0	0	0	0	0	0	0	0
mir-92b	AGGGACGGGACGCGGTGCAG	20	Mature 5' sub	12.7257	0	0	3.7987	0	0	0	0	0	0	0	0	0	0	0	0	0	0	0	0	9.3726	0	0	0	0	0	0	0	0	0	0.863234	16.7584	0	0	20.0098	11.3084	0	0	0	0	0	0	0	0	0	0
mir-92b	AGGGACGGGACGCGGTGCAGT	21	Mature 5' sub	0	0	0	7.5974	0	0	0	0	0	0	0	0	0	0	0	0	0	0	0	0	0	0	0	0	0	0	0	0	0	0	0.253247	0	0	0	0	0	0	0	0	0	0	0	0	0	0	0
mir-92b	AGGGACGGGACGCGGTGCAGTGT	23	Mature 5' super	0	0	0	0	0	0	0	15.6307	0	0	0	0	0	0	0	0	0	0	0	0	0	0	0	0	0	0	0	0	0	0	0.521025	0	0	0	0	0	0	0	0	0	0	0	0	0	0	0
mir-92b	AGGGACGGGACGCGGTGCAGTGTTGT	26	Mature 5' super	0	0	0	0	0	0	0	0	0	0	0	0	0	0	0	0	0	0	0	0	0	0	0	0	0	0	0	0	0	0	0	0	0	0	0	0	0	0	0	0	0	0	32.7815	0	0	0
mir-92b	ATATTGCACTCGTCCCGGCCT	21	Mature 3' sub/super	0	0	0	0	0	0	0	0	0	0	0	0	0	0	0	0	0	0	0	0	0	0	0	0	0	0	0	0	0	0	0	0	0	0	10.0049	0	0	0	0	0	0	0	0	0	0	0
mir-92b	ATATTGCACTCGTCCCGGCCTCC	23	Mature 3' super	0	0	0	0	0	0	0	0	0	0	0	0	0	0	0	0	0	0	0	4.16439	0	0	0	0	0	0	0	0	0	0	0.138813	0	0	0	0	0	0	0	0	0	0	0	0	0	0	0
mir-92b	ATTGCACTCGTCCCGGCCTC	20	Mature 3' sub	0	0	0	0	0	0	0	0	0	0	0	0	0	0	0	0	0	0	0	0	0	0	0	0	0	0	0	0	0	0	0	0	0	0	0	0	0	0	0	0	0	0	0	9.75068	0	0
mir-92b	ATTGCACTCGTCCCGGCCTCC	21	Mature 3' sub	0	0	0	0	0	0	0	0	0	0	0	0	0	0	0	0	0	0	0	0	0	0	0	0	0	0	0	0	0	0	0	0	0	0	0	0	11.8321	0	0	0	0	0	0	0	0	0
mir-92b	GGGACGGGACGCGGTGCAGTGT	22	Mature 5' sub/super	0	0	0	0	0	0	0	0	0	0	0	0	0	0	0	0	0	0	0	0	0	0	0	0	0	0	0	0	0	0	0	0	0	0	0	0	0	26.8767	0	0	0	0	0	0	0	0
mir-92b	TATTGCACTCGTCCC	15	Precursor	0	0	0	0	0	0	0	0	0	0	0	0	0	0	0	0	0	0	0	0	0	0	0	0	0	0	0	0	0	0	0	0	0	0	0	0	0	26.8767	0	0	0	0	0	0	0	0
mir-92b	TATTGCACTCGTCCCG	16	Precursor	0	0	0	0	0	0	0	0	0	0	0	0	0	0	0	0	0	0	0	0	0	0	0	0	0	0	0	0	0	0	0	0	37.3678	0	0	11.3084	0	0	0	0	0	0	0	0	0	0
mir-92b	TATTGCACTCGTCCCGG	17	Mature 3' sub	0	0	0	0	0	0	0	0	0	0	0	6.04047	0	0	0	0	0	0	0	0	0	0	0	0	0	0	0	0	0	0	0.201349	0	0	0	0	0	0	0	0	0	0	33.4818	0	0	0	0
mir-92b	TATTGCACTCGTCCCGGCC	19	Mature 3' sub	0	0	0	3.7987	0	0	0	0	0	0	0	0	0	0	0	0	11.2868	0	0	4.16439	9.3726	0	0	0	0	0	0	0	0	0	0.954083	0	0	0	0	0	23.6642	53.7533	8.60867	0	16.0739	66.9635	65.563	9.75068	0	0
mir-92b	TATTGCACTCGTCCCGGCCT	20	Mature 3' sub	31.8143	0	0	30.3896	26.4957	20.9996	0	31.2615	0	58.024	10.0683	30.2024	0	0	18.357	0	0	26.1773	18.7817	29.1508	37.4904	19.914	0	54.7645	19.4009	0	0	0	11.5154	12.9868	16.2598	33.5168	37.3678	0	30.0147	67.8503	59.1604	0	8.60867	35.7935	69.6536	100.445	196.689	107.257	16.7949	19.8444
mir-92b	TATTGCACTCGTCCCGGCCTC	21	Mature 3' sub	0	0	0	0	0	0	0	7.81537	0	0	0	6.04047	9.84824	0	0	0	0	4.36289	14.0863	0	18.7452	0	35.2721	0	0	0	0	0	0	0	3.20569	0	37.3678	0	0	0	47.3283	0	8.60867	71.5871	16.0739	66.9635	32.7815	29.252	33.5897	0
mir-92b	TATTGCACTCGTCCCGGCCTCC	22	Mature 3'	6.36286	0	0	18.9935	79.487	83.9983	108.536	0	0	0	10.0683	12.0809	9.84824	0	0	0	11.2868	0	0	8.32879	9.3726	0	0	109.529	0	0	0	0	5.75772	4.32893	15.9326	50.2753	0	0	60.0294	45.2335	118.321	26.8767	43.0433	35.7935	96.4434	133.927	32.7815	19.5014	0	39.6888
mir-92b	TATTGCACTCGTCCCGGCCTCCG	23	Mature 3' super	0	0	0	0	0	0	0	0	0	0	0	0	0	0	0	0	0	0	0	0	0	0	0	0	0	0	0	0	0	0	0	0	0	0	0	0	0	0	0	0	5.35797	0	0	0	0	0
mir-92b	TTGCACTCGTCCCGGCCTCC	20	Mature 3' sub	0	0	0	0	0	0	0	0	0	0	0	0	0	0	0	0	0	0	0	0	0	0	0	0	0	0	0	0	0	0	0	0	0	0	0	0	0	0	0	0	0	0	0	0	0	0
mir-92a-2	GGGTGGGGATTTGTTGCATTACT	23	Mature 5' super	0	0	0	0	0	0	0	0	0	0	0	0	0	0	0	0	0	0	0	4.16439	0	0	0	0	0	0	0	0	0	0	0.138813	0	0	0	0	0	0	0	0	0	0	0	0	0	0	0
mir-92a-2	TATTGCACTTGTCCCGGCCTGTG	23	Mature 3' super	0	0	0	11.3961	0	0	0	0	0	0	0	12.0809	0	0	0	0	0	0	4.69543	0	0	0	0	0	0	0	0	0	0	4.32893	1.08338	0	0	0	0	0	0	0	0	0	0	0	32.7815	0	0	0
mir-92a-1//mir-92a-2	TATTGCACTTGTCCCGGCCTGT	22	Mature 3'	15818.1	5339.68	10453.8	17652.6	23263.2	12200.8	13404.2	9777.03	2783.01	4961.05	5238.87	6946.54	3998.38	9066.38	4809.55	5275.11	7155.84	5972.79	4164.85	7066.98	9316.36	5257.29	15343.4	13472.1	4112.99	7903.19	3029.06	5439.99	6247.12	6216.34	8389.55	3142.2	7361.46	19166.8	16608.1	28372.7	21629	15507.8	11432.3	25842.9	10598.1	32845.6	16751.4	8863.36	11319.7	13811.7
mir-92a-1//mir-92a-2	ATTGCACTTGTCCCGGCCTGT	21	Mature 3' sub	57.2658	44.8712	81.0373	106.364	158.974	83.9983	54.2682	23.4461	61.7303	29.012	53.6976	36.2428	29.5447	0	36.7141	23.6552	67.7209	21.8144	14.0863	49.9727	74.9808	49.7849	35.2721	0	0	61.7436	21.6361	20.8429	17.2731	8.65786	44.1536	41.896	112.103	50.4388	50.0245	226.168	59.1604	161.26	86.0867	143.174	32.1478	66.9635	0	29.252	151.154	39.6888
mir-92a-1//mir-92a-2	TATTGCACTTGTCCCGGCCT	20	Mature 3' sub	305.417	179.485	81.0373	338.084	291.452	440.991	379.877	218.83	72.0187	101.542	120.82	211.416	147.724	161.9	128.499	189.242	293.457	270.499	107.995	108.274	243.688	238.968	387.993	711.939	174.608	185.231	86.5445	104.214	34.5463	121.21	214.583	100.551	224.207	453.949	360.176	316.635	650.764	349.397	241.043	536.903	246.466	468.745	688.412	585.041	369.487	317.511
mir-92a-1//mir-92a-2	TATTGCACTTGTCCCGGCCTG	21	Mature 3' sub	1298.02	448.712	810.373	2328.6	3232.47	1322.97	1031.1	859.691	272.642	391.662	500.059	851.706	453.019	971.398	440.569	378.483	699.782	641.344	356.853	816.221	1152.83	1164.97	1128.71	1095.29	349.216	1265.74	194.725	354.329	546.983	506.485	862.165	175.963	411.046	1967.11	1070.52	1899.81	1195.04	1316.96	800.606	1825.47	723.325	3783.44	1278.48	604.542	1142.05	932.688
mir-92a-1//mir-92a-2	ACTTGTCCCGGCCTGT	16	Precursor	0	0	0	0	0	0	0	0	0	0	0	0	0	53.9665	0	0	0	0	0	8.32879	0	0	0	0	0	0	0	0	0	0	2.07651	0	0	50.4388	0	0	11.8321	0	0	35.7935	0	0	0	0	0	0
mir-92a-1//mir-92a-2	ATTGCACTTGTCCCG	15	Precursor	0	0	0	0	0	0	0	0	0	0	0	0	0	0	0	0	0	0	0	0	0	0	0	0	0	0	0	0	0	0	0	0	0	0	0	0	0	0	0	0	5.35797	0	0	0	0	0
mir-92a-1//mir-92a-2	ATTGCACTTGTCCCGGCC	18	Mature 3' sub	0	0	0	0	0	0	0	0	0	0	0	0	0	0	0	0	0	0	0	0	0	0	0	0	0	0	0	0	5.75772	0	0.191924	0	0	0	0	0	0	0	0	0	0	0	0	0	0	0
mir-92a-1//mir-92a-2	ATTGCACTTGTCCCGGCCT	19	Mature 3' sub	25.4514	0	0	11.3961	0	0	0	0	5.14419	0	0	0	0	0	0	0	11.2868	4.36289	0	0	9.3726	0	0	0	0	0	0	0	0	0	2.2338	0	0	0	0	0	0	0	0	0	0	0	0	0	16.7949	0
mir-92a-1//mir-92a-2	ATTGCACTTGTCCCGGCCTG	20	Mature 3' sub	12.7257	0	0	26.5909	79.487	41.9992	54.2682	15.6307	0	14.506	6.7122	24.1619	9.84824	0	0	23.6552	11.2868	8.72578	18.7817	29.1508	37.4904	9.95699	0	109.529	0	92.6155	0	0	17.2731	8.65786	21.7684	8.37921	0	0	10.0049	11.3084	11.8321	0	8.60867	0	21.4319	33.4818	0	19.5014	0	0
mir-92a-1//mir-92a-2	CACTTGTCCCGGCCT	15	Mature 3' sub	0	0	0	0	0	0	0	0	0	0	0	0	0	0	0	0	0	0	0	0	0	0	0	0	0	0	0	0	0	0	0	0	0	0	0	0	0	0	0	0	0	0	0	9.75068	0	0
mir-92a-1//mir-92a-2	CACTTGTCCCGGCCTGT	17	Mature 3' sub	0	0	0	0	0	0	0	0	0	0	3.3561	0	0	0	0	0	0	0	0	0	0	0	0	0	0	0	0	0	0	0	0.11187	0	0	0	0	0	0	0	0	0	0	0	0	0	0	0
mir-92a-1//mir-92a-2	CTTGTCCCGGCCTGT	15	Precursor	0	0	0	0	0	0	0	0	0	0	0	0	0	0	0	0	0	0	0	0	0	9.95699	0	0	0	0	0	0	0	0	0.3319	0	0	0	0	0	0	0	0	0	0	0	0	0	0	0
mir-92a-1//mir-92a-2	GCACTTGTCCCGGCCT	16	Mature 3' sub	0	0	0	0	0	0	0	0	0	0	3.3561	0	0	0	0	0	0	0	0	0	0	0	0	0	0	0	0	0	0	0	0.11187	0	0	0	0	0	0	0	0	0	0	0	0	0	0	0
mir-92a-1//mir-92a-2	GCACTTGTCCCGGCCTGT	18	Mature 3' sub	0	0	0	0	0	20.9996	0	0	0	0	0	6.04047	0	0	0	0	22.5736	4.36289	0	0	9.3726	9.95699	0	0	0	0	0	0	0	0	2.44354	0	0	0	0	0	23.6642	0	0	0	10.7159	0	0	0	0	0
mir-92a-1//mir-92a-2	GTATTGCACTTGTCCC	16	Precursor	0	0	0	0	0	0	0	7.81537	0	0	0	0	0	0	0	0	0	0	0	0	0	0	0	0	0	0	0	0	0	0	0.260512	0	0	0	0	0	0	0	0	0	0	0	0	0	0	0
mir-92a-1//mir-92a-2	GTATTGCACTTGTCCCGGCCT	21	Mature 3' sub/super	0	0	0	0	0	0	0	0	0	0	3.3561	0	0	0	0	0	0	0	0	0	0	0	0	0	0	0	0	0	0	0	0.11187	0	0	0	0	0	0	0	0	0	0	0	0	0	0	0
mir-92a-1//mir-92a-2	GTATTGCACTTGTCCCGGCCTG	22	Mature 3' sub/super	0	0	0	3.7987	0	0	0	0	0	0	0	0	0	0	0	0	0	0	0	0	0	0	0	0	0	0	0	0	0	0	0.126623	0	0	50.4388	0	0	0	0	0	35.7935	0	0	0	0	0	0
mir-92a-1//mir-92a-2	GTATTGCACTTGTCCCGGCCTGT	23	Mature 3' super	0	0	0	11.3961	0	0	0	7.81537	0	0	3.3561	6.04047	0	0	0	0	0	0	0	8.32879	9.3726	0	0	0	0	0	0	0	0	0	1.54365	0	0	0	20.0098	0	11.8321	0	8.60867	0	0	0	0	0	0	0
mir-92a-1//mir-92a-2	TATTGCACTTGTCCC	15	Precursor	0	0	0	15.1948	26.4957	0	0	0	0	0	0	6.04047	0	0	0	0	0	0	0	4.16439	0	0	35.2721	0	0	0	0	20.8429	0	0	3.60035	0	37.3678	50.4388	0	0	11.8321	0	0	0	5.35797	0	0	0	0	19.8444
mir-92a-1//mir-92a-2	TATTGCACTTGTCCCG	16	Precursor	0	0	0	0	0	0	0	7.81537	0	0	0	6.04047	0	0	0	0	0	0	0	0	0	0	0	0	0	0	0	0	0	0	0.461861	0	0	0	0	11.3084	0	0	8.60867	0	5.35797	0	0	9.75068	0	0
mir-92a-1//mir-92a-2	TATTGCACTTGTCCCGG	17	Mature 3' sub	6.36286	0	0	15.1948	0	0	0	0	0	0	6.7122	6.04047	9.84824	0	0	0	0	0	0	0	0	0	0	0	0	0	0	0	0	0	1.47195	0	0	0	30.0147	11.3084	23.6642	26.8767	0	0	0	0	32.7815	0	0	0
mir-92a-1//mir-92a-2	TATTGCACTTGTCCCGGC	18	Mature 3' sub	12.7257	0	0	15.1948	26.4957	0	0	0	5.14419	0	0	0	9.84824	0	0	0	0	4.36289	0	0	0	19.914	0	0	0	0	0	0	5.75772	0	3.31477	0	0	0	0	22.6168	11.8321	0	0	0	5.35797	33.4818	32.7815	19.5014	16.7949	0
mir-92a-1//mir-92a-2	TATTGCACTTGTCCCGGCC	19	Mature 3' sub	44.54	0	81.0373	60.7792	132.478	62.9987	108.536	15.6307	20.5768	0	26.8488	18.1214	9.84824	53.9665	36.7141	0	11.2868	8.72578	14.0863	16.6576	28.1178	59.7419	211.633	54.7645	38.8018	61.7436	0	41.6858	5.75772	25.9736	41.7018	16.7584	0	100.878	10.0049	11.3084	23.6642	80.63	25.826	35.7935	42.8637	66.9635	65.563	68.2547	0	119.067
mir-92a-1//mir-92a-2	TGCACTTGTCCCGGCCTG	18	Mature 3' sub	0	0	0	0	0	0	0	0	0	0	0	0	0	0	0	0	0	0	0	0	0	0	0	0	0	0	0	0	0	0	0	0	0	0	0	0	0	0	0	0	0	0	0	0	0	0
mir-92a-1//mir-92a-2	TGCACTTGTCCCGGCCTGT	19	Mature 3' sub	0	0	0	0	0	0	0	0	0	0	0	0	0	0	0	0	11.2868	0	0	0	0	0	0	0	0	0	0	0	0	0	0.376227	16.7584	0	0	0	0	0	0	8.60867	0	0	0	0	0	0	0
mir-92a-1//mir-92a-2	TTGCACTTGTCCCGGCCTGT	20	Mature 3' sub	0	0	0	0	0	0	0	0	0	0	0	0	0	0	0	0	0	0	0	0	9.3726	0	0	0	0	0	0	0	0	0	0.31242	0	0	0	0	0	0	0	0	0	0	0	0	0	0	0
mir-92a-1	TATTGCACTTGTCCCGGCCTGTT	23	Mature 3' super	101.806	269.227	81.0373	212.727	291.452	188.996	217.073	203.2	25.721	72.53	87.2586	96.6475	59.0894	431.732	146.856	47.3104	124.155	104.709	51.6497	83.2879	37.4904	159.312	423.265	492.881	135.806	246.975	259.633	125.057	63.3349	77.9207	163.938	25.1376	74.7356	50.4388	30.0147	169.626	224.81	53.7533	34.4347	71.5871	64.2956	234.372	131.126	9.75068	67.1795	555.644
mir-92a-1	AGGTTGGGATCGGTTGCAATG	21	Mature 5' sub	0	0	0	0	0	0	0	0	0	0	0	0	0	0	0	0	0	0	0	0	0	0	0	0	0	0	0	0	0	0	0	16.7584	0	0	0	0	0	0	0	0	0	0	0	0	0	0
mir-92a-1	AGGTTGGGATCGGTTGCAATGC	22	Mature 5' sub	0	0	0	0	0	0	0	0	0	14.506	0	6.04047	0	0	0	0	0	0	0	0	0	9.95699	0	0	0	0	0	0	0	0	1.01678	0	0	0	0	0	0	0	0	0	0	0	0	0	0	19.8444
mir-92a-1	AGGTTGGGATCGGTTGCAATGCT	23	Mature 5'	0	0	0	11.3961	0	0	0	0	0	14.506	6.7122	0	0	0	0	0	0	4.36289	0	8.32879	9.3726	29.871	0	0	0	0	0	20.8429	0	0	3.51308	0	0	0	0	0	0	0	0	0	0	0	0	0	0	0
mir-92a-1	ATTGCACTTGTCCCGGCCTGTT	22	Mature 3' sub/super	0	44.8712	0	3.7987	0	0	0	7.81537	15.4326	0	3.3561	6.04047	9.84824	0	0	0	33.8604	13.0887	0	0	18.7452	19.914	0	0	0	0	21.6361	0	0	8.65786	6.90216	0	0	0	0	0	0	26.8767	0	0	0	0	0	0	0	19.8444
mir-92a-1	GGTATTGCACTTGTCCCGGCCTGT	24	Mature 3' super	0	0	0	0	0	0	0	0	0	0	3.3561	0	0	0	0	0	0	0	0	0	0	0	0	0	0	0	0	0	0	0	0.11187	0	0	0	0	0	0	0	0	0	0	0	0	0	0	0
mir-92a-1	GGTTGGGATCGGTTGCAATGCT	22	Mature 5' sub	0	0	0	0	0	0	0	0	0	0	0	0	0	0	0	0	0	0	0	0	0	0	0	0	0	0	0	0	0	0	0	0	0	50.4388	0	0	0	0	0	0	0	0	0	0	0	0
mir-9-1//mir-9-2//mir-9-3	ATAAAGCTAGATAACCGAAAG	21	Mature 3' sub	0	0	0	0	0	0	0	0	0	0	3.3561	0	0	0	0	0	0	0	0	0	0	0	0	0	0	0	0	0	0	0	0.11187	0	0	0	0	0	0	0	0	0	0	0	0	0	16.7949	0
mir-9-1//mir-9-2//mir-9-3	ATAAAGCTAGATAACCGAAAGT	22	Mature 3'	12.7257	0	81.0373	0	0	0	0	7.81537	46.2977	0	6.7122	12.0809	19.6965	0	18.357	0	0	4.36289	0	4.16439	28.1178	0	0	0	0	0	0	0	11.5154	0	8.42944	8.37921	37.3678	0	0	0	0	26.8767	34.4347	0	21.4319	0	0	0	0	0
mir-9-1//mir-9-2//mir-9-3	ATAAAGCTAGATAACCGAAAGTA	23	Mature 3' super	0	0	0	0	0	0	0	0	0	0	0	0	0	0	0	0	0	0	0	0	0	9.95699	0	0	0	0	0	0	11.5154	0	0.715747	0	0	0	0	0	0	0	0	0	0	0	0	0	0	0
mir-9-1//mir-9-2//mir-9-3	TAAAGCTAGATAACCGAAAG	20	Mature 3' sub	6.36286	0	0	3.7987	0	0	0	0	0	0	0	0	0	0	0	0	0	0	0	0	0	0	0	0	0	0	0	0	0	0	0.338719	0	0	0	0	0	0	0	0	0	0	0	0	0	0	0
mir-9-1//mir-9-2//mir-9-3	TAAAGCTAGATAACCGAAAGT	21	Mature 3' sub	0	0	0	0	0	0	0	0	0	0	0	0	0	0	0	0	0	0	0	0	0	0	0	0	0	0	0	0	0	0	0	0	0	0	0	0	0	0	8.60867	0	0	0	0	0	0	0
mir-9-1//mir-9-2//mir-9-3	TCTTTGGTTATCTAGCT	17	Precursor	0	0	0	0	0	0	0	0	0	0	0	0	0	0	0	0	0	0	0	0	0	0	0	0	0	0	0	0	0	0	0	0	0	0	0	0	0	0	0	0	5.35797	0	0	0	0	0
mir-9-1//mir-9-2//mir-9-3	TCTTTGGTTATCTAGCTGT	19	Mature 5' sub	0	0	0	0	0	0	0	0	0	0	0	0	0	0	0	0	0	0	0	0	0	0	0	0	0	0	0	0	0	0	0	0	0	0	0	0	0	0	0	0	5.35797	0	0	0	0	0
mir-9-1//mir-9-2//mir-9-3	TCTTTGGTTATCTAGCTGTAT	21	Mature 5' sub	0	0	0	0	0	20.9996	0	0	0	0	6.7122	0	0	0	0	0	0	0	4.69543	0	0	0	0	0	0	0	0	0	0	0	1.08024	0	0	0	0	0	0	0	0	0	0	33.4818	0	0	0	0
mir-9-1//mir-9-2//mir-9-3	TCTTTGGTTATCTAGCTGTATG	22	Mature 5' sub	0	0	0	0	0	0	0	0	0	0	0	0	0	0	0	0	11.2868	0	0	0	0	0	0	0	0	0	0	0	0	0	0.376227	0	0	0	0	0	11.8321	0	0	0	0	0	0	0	0	0
mir-9-1//mir-9-2//mir-9-3	TCTTTGGTTATCTAGCTGTATGA	23	Mature 5'	0	0	0	0	0	0	0	0	0	0	0	0	0	0	0	0	0	0	0	0	0	0	0	0	19.4009	0	0	0	0	0	0.646697	0	0	0	0	0	0	0	0	0	5.35797	0	0	0	0	0
mir-9-1//mir-9-2//mir-9-3	TGGTTATCTAGCTGTATGA	19	Mature 5' sub	0	0	0	0	0	0	0	0	5.14419	0	0	0	0	0	0	0	0	0	0	0	0	0	0	0	0	0	0	0	0	0	0.171473	0	0	0	0	0	0	0	0	0	0	0	0	0	0	0
mir-892b	CACTGGCTCCTTTCTGGGTAGA	22	Mature 3'	0	0	0	0	0	0	0	0	10.2884	0	0	0	0	0	0	0	0	0	0	4.16439	9.3726	0	0	0	0	0	0	0	5.75772	4.32893	1.1304	0	0	0	20.0098	11.3084	0	0	0	0	0	0	0	0	0	39.6888
mir-892b	CTGGCTCCTTTCTGGGTAGA	20	Mature 3' sub	0	0	0	0	0	0	0	0	0	0	0	0	0	0	0	0	0	0	0	0	0	0	0	0	0	0	0	0	0	0	0	0	0	0	0	0	11.8321	0	0	0	0	0	0	0	0	0
mir-892a	TACTCAGAAAGGTGCCAGTCA	21	Precursor	0	0	0	0	0	0	0	0	0	0	0	0	0	0	0	0	0	0	0	0	0	0	0	0	0	0	0	0	0	0	0	0	0	0	0	0	0	0	0	0	5.35797	0	0	0	0	0
mir-891a	TGCAACGAACCTGAGCCACTGA	22	Mature 5'	0	0	0	0	0	0	0	0	0	0	0	0	0	0	0	0	0	0	0	8.32879	0	0	0	0	0	0	0	0	0	0	0.277626	0	0	0	0	0	0	0	0	0	0	0	0	0	0	0
mir-889	AAAGAATGGCTGTCC	15	Precursor	0	0	0	0	0	0	0	15.6307	0	0	0	0	0	0	0	0	0	0	0	0	0	0	0	0	0	0	0	0	0	0	0.521025	0	0	0	0	0	0	0	0	0	0	0	0	0	0	0
mir-889	TTAATATCGGACAACCATTGT	21	Mature 3'	0	0	81.0373	0	0	0	0	0	0	0	0	0	0	53.9665	0	0	0	0	0	0	0	0	0	0	0	0	0	0	0	0	4.50013	0	0	0	0	0	0	0	0	0	0	0	0	0	16.7949	0
mir-887	GTGAACGGGCGCCATCCCGAG	21	Mature 3' sub	0	0	0	0	0	0	0	0	0	0	0	0	0	0	0	0	0	0	0	0	0	0	0	0	0	0	0	0	11.5154	0	0.383848	0	0	0	0	0	0	0	0	0	0	0	0	0	0	0
mir-887	GTGAACGGGCGCCATCCCGAGG	22	Mature 3'	0	0	0	0	0	0	0	23.4461	0	14.506	0	12.0809	0	53.9665	0	0	0	0	0	0	9.3726	9.95699	0	0	0	61.7436	0	0	0	0	6.16909	0	0	0	0	56.5419	11.8321	0	0	0	16.0739	0	0	0	0	19.8444
mir-887	GTGAACGGGCGCCATCCCGAGGC	23	Mature 3' super	0	0	0	0	0	0	0	0	0	0	0	0	0	0	0	0	0	0	0	0	9.3726	0	0	0	0	0	0	0	0	0	0.31242	0	0	0	0	0	0	0	0	0	0	0	0	0	0	0
mir-887	GTGAACGGGCGCCATCCCGAGGCT	24	Mature 3' super	0	0	0	0	0	0	0	7.81537	0	0	0	0	0	0	0	0	0	0	0	0	0	0	0	0	0	0	0	0	0	4.32893	0.40481	0	0	50.4388	0	0	0	0	0	0	0	0	0	0	0	0
mir-887	GTGAACGGGCGCCATCCCGAGGCTT	25	Mature 3' super	0	0	0	0	0	0	0	0	0	0	0	0	0	0	0	0	0	0	0	0	9.3726	0	0	0	0	0	0	0	0	0	0.31242	0	0	0	0	0	23.6642	0	0	0	0	0	0	0	0	0
mir-885	TCCATTACACTACCCTGCCTCT	22	Mature 5'	120.894	0	81.0373	193.734	158.974	125.997	705.487	171.938	5.14419	43.518	87.2586	90.6071	9.84824	161.9	348.784	47.3104	67.7209	13.0887	9.39086	54.1371	84.3534	69.6989	317.449	219.058	155.207	30.8718	86.5445	41.6858	34.5463	34.6314	119.027	92.1713	6090.95	554.827	3531.73	9442.5	2236.26	4192.76	2944.16	6299.66	3493.39	401.781	5966.24	2310.91	1125.26	873.154
mir-885	AGGCAGCGGGGTGTAGTGGA	20	Mature 3' sub	0	0	0	0	0	0	0	0	0	0	0	0	0	0	0	0	0	0	0	0	0	0	0	0	0	0	0	0	0	0	0	8.37921	0	0	10.0049	0	11.8321	0	0	0	0	0	0	0	0	0
mir-885	AGGCAGCGGGGTGTAGTGGAT	21	Mature 3' sub	0	0	0	0	0	0	0	0	0	0	0	0	0	0	0	0	0	0	0	0	0	0	0	0	0	0	0	0	0	0	0	0	37.3678	50.4388	30.0147	33.9251	11.8321	26.8767	25.826	0	32.1478	0	32.7815	0	0	0
mir-885	CATTACACTACCCTGCCTCT	20	Mature 5' sub	0	0	0	0	0	0	0	0	0	0	0	0	0	0	0	0	0	0	0	0	0	0	0	0	0	0	0	0	0	0	0	0	0	0	0	0	0	0	0	0	5.35797	0	0	9.75068	0	0
mir-885	CCATTACACTACCCTGCCTCT	21	Mature 5' sub	0	0	0	0	0	0	0	0	0	0	0	0	0	0	0	0	0	0	0	0	0	0	0	0	0	0	0	0	5.75772	0	0.191924	0	0	0	0	22.6168	0	26.8767	8.60867	0	16.0739	0	0	9.75068	0	0
mir-885	CTCCATTACACTACCCTGCCTCT	23	Mature 5' super	0	0	0	0	26.4957	0	0	0	0	0	0	0	0	0	0	0	0	0	0	0	0	0	0	0	0	0	0	0	0	0	0.883189	0	0	0	0	11.3084	0	0	8.60867	0	0	0	0	0	0	0
mir-885	GGCAGCGGGGTGTAGTGGAT	20	Mature 3' sub	0	0	0	0	0	0	0	0	0	0	0	0	0	0	0	0	0	0	0	0	0	0	0	0	0	0	0	0	0	0	0	0	0	0	0	0	0	0	0	0	5.35797	0	0	0	0	0
mir-885	TCCATTACACTACCC	15	Precursor	0	0	0	0	0	0	0	0	0	0	0	0	0	0	0	0	0	0	0	0	0	0	0	0	0	0	0	0	0	0	0	0	0	0	0	11.3084	0	0	0	0	0	0	0	0	0	0
mir-885	TCCATTACACTACCCT	16	Precursor	0	0	0	3.7987	0	0	0	0	0	0	3.3561	0	9.84824	0	0	0	0	0	0	0	0	0	0	0	0	0	0	0	0	0	0.566768	0	0	0	0	0	0	0	8.60867	71.5871	0	0	0	0	0	0
mir-885	TCCATTACACTACCCTG	17	Mature 5' sub	0	0	0	0	0	0	0	0	0	0	0	0	0	0	0	0	0	0	0	0	0	0	0	0	0	0	0	0	0	0	0	0	0	0	0	0	0	0	0	35.7935	0	0	0	0	0	0
mir-885	TCCATTACACTACCCTGC	18	Mature 5' sub	0	0	0	0	0	0	0	0	0	0	0	0	0	0	0	0	0	0	0	0	0	0	0	0	0	0	0	0	0	0	0	0	0	0	0	11.3084	0	0	0	0	0	0	0	0	0	0
mir-885	TCCATTACACTACCCTGCC	19	Mature 5' sub	0	0	0	3.7987	0	0	0	0	0	0	0	0	0	0	0	0	0	0	0	0	0	0	0	0	0	0	0	0	0	0	0.126623	0	0	0	0	0	0	0	8.60867	0	5.35797	0	0	0	0	0
mir-885	TCCATTACACTACCCTGCCT	20	Mature 5' sub	6.36286	0	0	11.3961	0	0	0	0	0	0	0	18.1214	0	0	0	0	0	0	0	4.16439	0	0	0	0	0	0	0	0	0	0	1.33483	0	224.207	0	90.0441	316.635	23.6642	215.013	77.478	107.381	112.517	0	98.3445	58.5041	50.3846	0
mir-885	TCCATTACACTACCCTGCCTC	21	Mature 5' sub	0	0	81.0373	3.7987	0	0	0	0	0	0	3.3561	6.04047	0	0	0	23.6552	0	0	0	8.32879	9.3726	0	0	0	19.4009	0	0	20.8429	0	0	5.8611	0	74.7356	0	30.0147	90.467	11.8321	0	94.6953	250.555	85.7275	0	163.908	58.5041	33.5897	0
mir-885	TCCATTACACTACCCTGCCTCTT	23	Mature 5' super	0	0	0	3.7987	26.4957	0	0	7.81537	0	0	0	0	0	0	0	47.3104	0	0	0	0	0	9.95699	35.2721	54.7645	19.4009	0	0	0	17.2731	0	7.40293	0	224.207	0	100.049	610.652	118.321	80.63	154.956	250.555	187.529	33.4818	163.908	29.252	0	0
mir-877	AGAGGAGATGGCGCAGGG	18	Mature 5' sub	0	0	0	0	0	0	0	0	0	0	0	0	0	0	0	0	0	0	0	0	0	9.95699	0	0	0	0	0	0	0	0	0.3319	0	0	0	0	0	0	0	0	0	0	0	0	0	0	0
mir-877	AGAGGAGATGGCGCAGGGGA	20	Mature 5' sub/super	0	0	0	0	0	0	0	0	0	0	0	0	0	0	0	0	0	0	0	0	0	0	0	0	0	0	0	0	0	0	0	0	0	0	0	0	0	0	0	0	0	0	0	9.75068	0	0
mir-877	AGAGGAGATGGCGCAGGGGAC	21	Mature 5' sub/super	0	0	0	0	0	0	0	0	0	0	6.7122	0	0	0	0	0	0	0	0	0	9.3726	0	0	0	0	0	0	0	5.75772	0	0.728084	0	0	50.4388	0	0	0	0	0	0	0	0	0	0	0	0
mir-877	AGAGGAGATGGCGCAGGGGACA	22	Mature 5' sub/super	0	0	0	0	0	0	0	0	0	0	0	0	0	0	0	0	0	0	0	8.32879	0	0	0	0	0	0	0	0	0	0	0.277626	0	0	0	0	0	0	0	0	0	0	0	0	0	0	0
mir-877	AGGAGATGGCGCAGGGGACACG	22	Precursor	0	0	0	3.7987	0	0	0	0	0	0	0	0	0	0	0	0	0	0	0	0	0	0	0	0	0	0	0	0	0	0	0.126623	0	0	0	0	0	0	0	0	0	0	0	0	0	0	0
mir-877	GTAGAGGAGATGGCGCAG	18	Mature 5' sub	0	0	0	7.5974	0	0	0	0	0	0	0	0	0	0	0	0	0	0	0	0	0	0	0	0	0	0	0	0	0	0	0.253247	0	0	0	0	0	0	0	0	0	0	0	0	0	0	0
mir-877	GTAGAGGAGATGGCGCAGG	19	Mature 5' sub	12.7257	0	0	0	0	0	54.2682	0	0	0	3.3561	0	0	0	18.357	70.9656	0	4.36289	0	0	0	0	35.2721	0	0	0	0	0	0	0	6.64359	0	0	0	0	0	0	26.8767	0	0	5.35797	0	0	9.75068	0	0
mir-877	GTAGAGGAGATGGCGCAGGG	20	Mature 5'	6.36286	0	0	3.7987	26.4957	0	0	0	0	14.506	6.7122	0	0	0	0	0	0	0	0	0	0	0	0	0	0	0	0	0	0	0	1.92918	0	0	0	0	0	23.6642	0	0	0	0	0	0	0	16.7949	0
mir-877	GTAGAGGAGATGGCGCAGGGG	21	Mature 5' super	0	0	0	0	0	0	0	0	0	0	0	0	0	0	0	0	0	0	0	0	0	0	0	0	0	0	0	0	0	0	0	0	0	0	0	0	0	0	0	0	0	0	0	0	0	0
mir-877	GTAGAGGAGATGGCGCAGGGGA	22	Mature 5' super	25.4514	0	0	7.5974	26.4957	0	0	7.81537	5.14419	14.506	10.0683	0	9.84824	0	0	0	0	4.36289	9.39086	8.32879	0	19.914	35.2721	0	0	0	0	20.8429	0	0	6.8346	8.37921	0	0	0	0	0	53.7533	17.2173	0	5.35797	33.4818	32.7815	9.75068	0	0
mir-877	GTAGAGGAGATGGCGCAGGGGAC	23	Mature 5' super	12.7257	0	81.0373	3.7987	0	62.9987	0	0	5.14419	29.012	0	6.04047	9.84824	0	0	0	11.2868	0	4.69543	12.4932	0	0	70.5442	0	19.4009	0	0	20.8429	5.75772	0	11.8542	0	37.3678	0	0	0	11.8321	0	17.2173	35.7935	10.7159	33.4818	32.7815	19.5014	0	59.5333
mir-877	GTAGAGGAGATGGCGCAGGGGACA	24	Mature 5' super	0	0	81.0373	18.9935	79.487	0	0	23.4461	0	0	23.4927	12.0809	0	0	0	0	0	4.36289	0	12.4932	0	0	0	0	0	30.8718	0	41.6858	0	0	10.9317	0	0	0	0	11.3084	0	0	43.0433	0	0	0	0	0	33.5897	0
mir-877	TAGAGGAGATGGCGCAGGG	19	Mature 5' sub	0	0	0	0	0	0	0	0	0	0	0	0	0	0	0	0	0	0	0	0	0	0	0	0	0	0	0	0	0	0	0	0	0	0	0	0	0	0	0	0	0	0	0	0	0	0
mir-877	TAGAGGAGATGGCGCAGGGGA	21	Mature 5' sub/super	0	0	0	18.9935	26.4957	0	0	15.6307	0	29.012	3.3561	0	0	0	0	0	0	0	0	12.4932	0	0	0	0	0	0	0	0	0	4.32893	3.677	0	0	0	0	0	11.8321	0	0	0	0	0	0	9.75068	33.5897	0
mir-877	TAGAGGAGATGGCGCAGGGGAC	22	Mature 5' sub/super	0	0	0	0	26.4957	0	0	0	5.14419	0	3.3561	0	0	0	0	0	0	0	4.69543	4.16439	0	0	0	54.7645	0	30.8718	21.6361	0	0	0	5.03761	0	0	0	0	0	11.8321	0	0	0	0	0	0	9.75068	0	0
mir-877	TAGAGGAGATGGCGCAGGGGACA	23	Mature 5' sub/super	0	0	0	7.5974	0	0	0	0	0	0	0	0	0	0	0	0	0	0	0	4.16439	0	0	0	0	0	0	0	0	0	0	0.39206	0	0	0	0	0	0	0	0	0	0	0	0	0	0	0
mir-877	TCCTCTTCTCCCTCCT	16	Mature 3' sub	0	0	0	0	0	0	0	0	0	0	0	0	0	0	0	0	0	0	0	4.16439	0	0	0	0	0	0	0	0	0	0	0.138813	0	0	0	0	0	0	0	0	0	0	0	0	0	0	0
mir-877	TCCTCTTCTCCCTCCTCCCA	20	Mature 3' sub	0	0	0	0	0	0	0	0	0	0	0	0	0	0	0	0	0	0	0	0	0	0	0	0	0	0	0	0	0	0	0	0	0	0	0	0	0	0	0	0	0	0	0	0	0	19.8444
mir-877	TCCTCTTCTCCCTCCTCCCAG	21	Mature 3'	6.36286	0	0	7.5974	0	0	108.536	7.81537	0	0	0	0	0	0	0	23.6552	0	0	0	0	9.3726	0	0	0	19.4009	0	0	0	0	0	6.09136	0	0	0	0	0	23.6642	0	0	35.7935	0	0	0	0	0	0
mir-877	TGTCCTCTTCTCCCTCCTCCC	21	Mature 3' sub/super	6.36286	0	0	0	0	0	0	0	0	0	0	0	0	0	0	0	0	0	0	0	0	0	0	0	0	0	0	0	0	0	0.212095	0	0	0	0	0	0	0	0	0	0	0	0	0	0	0
mir-877	TGTCCTCTTCTCCCTCCTCCCA	22	Mature 3' sub/super	0	0	0	0	0	0	0	0	0	0	0	0	0	0	0	0	0	0	0	0	0	0	0	0	0	0	0	0	0	0	0	0	0	0	0	0	0	0	0	0	5.35797	0	0	0	0	0
mir-876	GATTTCTTTGTGAATCACCA	20	Mature 5' sub	0	0	0	0	0	0	0	0	0	0	3.3561	0	0	0	0	0	0	0	4.69543	0	0	0	0	0	0	0	0	0	0	0	0.268384	0	0	0	0	0	0	0	0	0	0	0	0	0	0	0
mir-876	GATTTCTTTGTGAATCACCAT	21	Mature 5' sub/super	0	0	0	0	0	0	0	0	0	0	0	6.04047	0	0	0	0	0	0	0	0	0	0	0	0	0	0	0	0	0	0	0.201349	0	0	0	0	0	0	0	0	0	0	0	0	0	0	0
mir-876	GTGGTTTACAAAGTAATTCA	20	Mature 3' sub	0	0	0	0	0	0	0	0	0	0	0	0	0	0	0	0	0	0	0	0	0	0	0	0	0	0	0	0	0	0	0	0	0	0	0	0	0	53.7533	0	0	0	0	0	0	0	0
mir-876	TGGATTTCTTTGTGAATCA	19	Mature 5' sub	0	0	0	0	0	0	0	0	5.14419	0	0	6.04047	0	0	0	0	0	0	0	0	0	0	0	0	0	0	0	0	0	0	0.372822	0	0	0	0	0	0	0	0	0	0	0	0	0	0	0
mir-876	TGGATTTCTTTGTGAATCACC	21	Mature 5' sub	0	0	0	0	0	0	0	0	0	0	0	0	0	0	0	0	0	0	0	0	9.3726	0	0	0	0	0	0	0	0	0	0.31242	0	0	0	0	0	0	0	0	0	0	0	0	0	0	0
mir-874	CGGCCCCACGCACCAGGGTAA	21	Mature 5' sub	12.7257	0	81.0373	0	0	0	0	0	0	0	0	0	9.84824	0	0	0	0	0	0	0	0	0	0	0	0	0	0	0	0	0	3.45371	0	0	0	0	0	0	0	8.60867	0	0	0	0	0	0	0
mir-874	CGGCCCCACGCACCAGGGTAAGA	23	Mature 5'	0	0	0	3.7987	0	0	0	0	5.14419	0	0	0	0	0	0	0	0	0	0	0	9.3726	0	0	0	0	0	0	0	0	0	0.610516	0	0	0	0	0	0	0	0	0	0	0	0	0	0	0
mir-874	CTGCCCTGGCCCGAGGGACCGA	22	Mature 3'	0	0	0	0	0	0	0	0	5.14419	0	0	0	0	0	0	0	0	0	0	4.16439	0	0	0	0	0	0	0	0	0	0	0.310286	0	0	0	0	0	0	0	0	0	0	0	0	0	0	0
mir-873	GCAGGAACTTGTGAGTCT	18	Mature 5' sub	0	0	0	7.5974	0	0	0	0	0	0	3.3561	0	0	0	0	47.3104	0	0	0	0	0	0	0	0	0	0	0	0	5.75772	0	2.13405	0	0	0	0	0	0	0	0	0	0	0	0	0	0	0
mir-873	GCAGGAACTTGTGAGTCTCC	20	Mature 5' sub	0	0	0	3.7987	0	0	0	0	5.14419	0	0	0	0	0	0	0	0	0	4.69543	0	0	0	0	0	0	0	0	0	0	0	0.454611	0	0	0	0	0	0	0	0	0	0	0	0	0	0	0
mir-873	GCAGGAACTTGTGAGTCTCCT	21	Mature 5'	0	0	0	11.3961	0	0	0	0	0	0	3.3561	12.0809	19.6965	53.9665	0	47.3104	0	0	0	0	0	0	0	0	0	0	0	0	0	0	4.92689	0	0	0	0	0	0	0	0	0	5.35797	0	32.7815	0	50.3846	0
mir-873	GCAGGAACTTGTGAGTCTCCTA	22	Mature 5' super	0	0	0	0	0	0	0	0	0	0	3.3561	0	0	0	0	0	0	0	0	0	0	0	0	0	0	0	0	0	0	0	0.11187	0	0	0	0	0	0	0	8.60867	0	0	0	0	0	0	0
mir-873	GCAGGAACTTGTGAGTCTCCTAT	23	Mature 5' super	0	0	0	0	0	0	0	0	0	14.506	0	0	0	0	0	0	0	0	0	0	0	0	0	0	0	0	0	0	0	0	0.483533	0	0	0	0	0	0	0	0	0	0	0	0	0	0	0
mir-873	GGAGACTGATGAGTTCCCGGGA	22	Mature 3'	0	0	0	3.7987	0	0	0	0	0	0	0	0	0	0	0	0	0	0	0	0	0	0	0	0	0	0	0	0	0	0	0.126623	0	0	0	0	0	0	0	0	0	0	0	0	0	0	0
mir-873	TGCAGGAACTTGTGAGTCT	19	Mature 5' sub/super	0	0	0	7.5974	0	0	0	0	0	0	6.7122	18.1214	0	0	0	0	0	0	0	0	0	0	0	54.7645	0	0	0	20.8429	0	0	3.60128	0	0	0	0	0	0	0	0	0	0	0	0	0	0	0
mir-873	TGCAGGAACTTGTGAGTCTC	20	Mature 5' sub/super	0	0	0	0	0	0	0	0	0	0	0	0	0	0	0	0	0	0	0	0	0	0	0	0	0	0	0	0	0	0	0	0	0	0	0	0	0	0	0	0	0	0	0	0	0	0
mir-873	TGCAGGAACTTGTGAGTCTCC	21	Mature 5' sub/super	0	0	0	0	0	0	0	0	0	0	0	0	9.84824	0	0	0	0	0	0	0	0	0	0	0	0	0	0	0	0	0	0.328275	0	0	0	0	0	0	0	0	0	0	0	0	0	0	0
mir-8485	ACACACACACACACACA	17	Mature 3' sub/super	0	0	0	0	0	0	0	0	0	0	0	0	0	0	0	0	0	0	0	0	0	0	0	0	0	0	0	0	0	0	0	0	0	50.4388	0	0	0	0	0	0	0	0	0	0	0	0
mir-8485	ACACACACACACACACAC	18	Mature 3' sub/super	0	0	0	0	0	0	0	0	0	0	0	0	0	0	0	0	0	0	0	0	0	0	0	0	19.4009	0	0	0	0	0	0.646697	0	0	0	0	0	0	0	0	0	0	0	0	9.75068	0	0
mir-8485	ACACACACACACACACACAC	20	Mature 3' sub/super	0	0	0	0	0	0	0	0	0	0	0	0	0	0	0	0	0	0	0	0	0	0	0	0	0	0	0	0	0	0	0	0	0	0	0	0	0	0	0	0	0	0	0	19.5014	0	0
mir-8485	ACACACACACACACACACACA	21	Mature 3' sub/super	0	0	0	3.7987	0	0	0	0	0	0	0	0	0	0	0	0	0	0	0	0	0	0	0	0	0	0	0	0	0	0	0.126623	0	0	0	0	0	0	0	0	0	0	0	0	0	0	0
mir-8485	ACACACACACACACACACACAC	22	Mature 3' sub/super	0	0	0	3.7987	52.9914	0	0	31.2615	0	0	0	0	0	0	0	0	0	0	0	0	0	0	0	0	0	0	0	0	0	0	2.93505	0	0	0	0	0	11.8321	0	0	0	0	0	0	0	0	0
mir-8485	ACACACACACACACACACACACA	23	Precursor	0	0	0	3.7987	0	20.9996	0	0	0	0	0	0	0	0	0	0	0	0	0	0	0	0	0	0	0	0	0	0	0	0	0.826609	0	0	0	0	11.3084	0	0	0	35.7935	5.35797	0	0	0	0	0
mir-8485	ACACACACACACACACACACACAC	24	Precursor	0	0	0	3.7987	0	0	0	7.81537	0	0	0	0	0	0	0	0	0	0	0	0	0	0	0	0	0	0	0	0	0	0	0.387136	0	0	0	0	0	0	0	0	0	0	0	0	0	0	0
mir-8485	ACACACACACACACACACACACACA	25	Precursor	0	0	0	0	26.4957	0	0	0	0	0	0	0	0	0	0	0	0	0	0	0	0	0	0	0	0	0	0	0	0	0	0.883189	0	0	0	0	11.3084	0	26.8767	0	0	0	0	0	0	0	0
mir-8485	ACACACACACACACACACACACACAC	26	Precursor	0	0	0	3.7987	0	0	0	0	0	0	0	0	0	0	0	0	0	0	0	0	0	0	0	0	0	0	0	0	0	0	0.126623	0	0	0	0	0	0	26.8767	0	0	0	0	0	0	0	0
mir-8485	ACACACACACACACACACACACACACA	27	Precursor	0	0	0	0	0	0	0	0	0	0	0	0	0	0	0	0	0	0	0	0	0	0	0	0	0	0	0	0	0	0	0	0	0	0	0	0	0	26.8767	0	0	0	0	0	0	0	0
mir-8485	ACACACACACACACACACACACACACACA	29	Precursor	0	0	0	3.7987	0	0	0	0	0	0	0	0	0	0	0	0	0	0	0	0	0	0	0	0	0	0	0	0	0	4.32893	0.270921	0	0	0	10.0049	0	0	0	0	0	0	0	0	9.75068	0	0
mir-8485	ACACACACACACACACACACACACACACACA	31	Precursor	0	0	0	0	0	0	0	0	0	0	0	0	0	0	0	0	0	0	0	0	0	0	0	0	0	0	0	0	0	0	0	0	0	0	0	0	0	26.8767	0	0	0	0	0	0	0	0
mir-8485	ACACACACACACACACACACACACG	25	Precursor	0	0	0	0	0	0	0	0	0	0	0	0	0	0	0	0	0	0	0	0	0	0	0	0	0	0	0	0	0	4.32893	0.144298	0	0	0	0	0	0	0	0	0	0	0	0	0	0	0
mir-8485	ACACACACACACACACGTAT	20	Mature 3' sub	0	0	0	0	0	0	0	0	0	0	0	0	0	0	0	0	0	0	0	0	0	0	0	0	0	0	0	0	0	0	0	0	0	0	0	0	0	0	0	0	0	0	0	9.75068	0	0
mir-8485	ATACACACACACACACACA	19	Precursor	0	0	0	0	0	0	0	0	0	0	3.3561	0	0	0	0	0	0	0	0	0	0	0	0	0	0	0	0	0	0	0	0.11187	0	0	0	0	0	0	0	0	0	0	0	0	0	0	0
mir-8485	ATACACACACACACACACACAC	22	Precursor	0	0	0	0	0	0	0	0	0	0	0	0	0	0	36.7141	0	0	0	0	0	0	0	0	0	0	0	0	0	0	0	1.2238	0	0	0	0	0	0	0	0	0	0	0	0	0	0	0
mir-8485	CACACACACACACACA	16	Mature 3' sub	0	0	0	0	0	0	0	0	0	0	0	0	0	53.9665	0	0	0	0	0	0	0	0	0	0	0	0	0	0	0	0	1.79888	0	0	0	0	0	0	0	0	0	0	0	0	0	0	0
mir-8485	CACACACACACACACAC	17	Mature 3' sub	0	0	0	0	0	0	0	0	0	0	0	0	0	0	0	0	0	0	0	0	0	0	0	0	0	0	0	0	5.75772	0	0.191924	0	0	0	0	0	0	0	0	0	0	0	0	0	0	0
mir-8485	CACACACACACACACACA	18	Mature 3' sub/super	0	0	0	3.7987	0	0	0	0	0	0	0	0	0	0	0	0	0	0	0	0	0	0	0	0	0	0	0	0	0	0	0.126623	0	0	50.4388	0	0	0	0	0	0	0	0	0	0	0	0
mir-8485	CACACACACACACACACACA	20	Mature 3' sub/super	0	0	0	0	0	0	0	0	0	0	0	0	0	0	18.357	0	0	0	0	0	0	0	0	0	0	0	0	20.8429	0	0	1.30666	0	0	0	0	0	0	0	0	0	0	0	0	9.75068	0	0
mir-8485	CACACACACACACACACACAC	21	Mature 3' sub/super	0	0	0	7.5974	0	0	0	0	0	0	0	0	0	0	0	0	0	0	0	0	0	0	0	0	0	0	0	0	0	0	0.253247	0	0	0	0	0	0	0	0	0	0	0	0	0	0	0
mir-8485	CACACACACACACACACACACA	22	Precursor	0	0	0	0	0	0	0	0	0	0	0	0	0	0	0	0	0	0	0	4.16439	0	0	0	0	0	0	0	0	0	0	0.138813	0	0	0	0	0	0	0	0	0	0	0	32.7815	0	0	0
mir-8485	CACACACACACACACACACACAC	23	Precursor	0	0	0	3.7987	0	0	0	0	0	14.506	0	0	0	0	0	23.6552	0	0	4.69543	0	0	0	0	0	0	0	0	0	0	0	1.55518	0	0	0	10.0049	0	0	0	0	0	0	0	0	0	0	0
mir-8485	CACACACACACACACACACACACA	24	Precursor	0	0	0	0	0	0	0	0	0	0	0	0	0	0	0	0	0	0	0	0	0	0	0	0	0	0	0	0	0	0	0	0	0	0	0	11.3084	0	0	0	0	0	0	0	0	0	0
mir-8485	CACACACACACACACACACACACAC	25	Precursor	0	0	0	3.7987	0	0	0	0	0	0	0	0	0	0	0	0	0	0	0	0	0	0	0	0	0	0	0	0	0	0	0.126623	0	0	0	0	0	0	0	0	0	0	0	0	0	0	0
mir-8485	CACACACACACACACACACACACACA	26	Precursor	0	0	0	0	0	0	0	0	0	0	3.3561	0	0	0	0	0	0	0	0	0	0	0	0	0	0	0	0	0	0	0	0.11187	0	0	0	0	0	0	0	0	0	0	0	0	0	0	0
mir-8485	CACACACACACACACACACACACACAC	27	Precursor	0	0	0	3.7987	0	0	0	0	0	0	0	0	0	0	0	0	0	0	0	0	0	0	0	0	0	0	0	0	0	0	0.126623	0	0	50.4388	0	0	0	0	0	0	0	0	0	0	0	0
mir-8485	CACACACACACACACACACACACACACA	28	Precursor	0	0	0	0	0	0	0	0	0	0	0	0	0	0	0	0	0	0	0	0	0	0	0	0	0	0	0	0	0	0	0	0	0	50.4388	0	0	0	0	0	0	0	0	0	0	0	0
mir-8485	CACACACACACACACACACACACACACACA	30	Precursor	0	0	0	0	0	0	0	7.81537	0	0	0	0	0	0	0	0	0	0	0	0	0	0	0	0	0	0	0	0	0	0	0.260512	0	0	50.4388	0	0	0	0	0	0	0	0	0	9.75068	0	0
mir-8485	CACACACACACACACACACACACACACACAC	31	Precursor	0	0	0	0	0	0	0	7.81537	0	0	0	0	0	0	0	0	0	0	0	0	0	0	0	0	0	0	0	0	0	0	0.260512	0	0	0	0	0	0	0	0	0	0	0	0	0	0	0
mir-8485	CACACACACACACACACGTAT	21	Mature 3'	0	0	0	0	26.4957	0	0	0	0	0	0	0	0	0	0	0	0	0	0	0	0	0	0	0	0	0	0	0	0	0	0.883189	0	0	0	0	0	0	0	0	0	0	0	0	0	0	0
mir-8485	CATACACACACACACACA	18	Precursor	0	0	0	0	0	0	0	0	0	0	0	0	0	0	0	0	0	0	0	0	0	0	0	0	0	0	0	0	0	0	0	0	0	0	0	0	0	0	0	0	0	0	0	0	0	19.8444
mir-8086	AGGCTGGAGTACAGTGGC	18	Precursor	0	0	0	0	0	0	0	0	0	0	0	0	0	0	0	0	0	0	0	0	0	0	0	0	0	0	0	0	0	0	0	0	0	0	0	0	0	0	0	0	0	0	0	0	0	0
mir-8086	CCAGGCTGGAGTACAGTGG	19	Precursor	0	0	0	0	0	0	0	0	0	0	0	0	0	0	0	0	0	0	0	0	0	0	0	0	0	0	0	0	0	0	0	0	0	0	0	0	0	0	0	0	5.35797	0	0	0	0	0
mir-8086	CCAGGCTGGAGTACAGTGGC	20	Precursor	0	0	0	0	0	0	0	0	0	0	0	0	0	0	0	0	0	0	0	0	0	0	0	0	0	0	0	0	0	0	0	0	0	0	0	0	0	0	0	0	0	0	0	0	0	0
mir-8086	CCCAGGCTGGAGTACAGT	18	Precursor	0	0	0	0	0	0	0	0	0	14.506	0	0	0	0	0	0	0	0	0	0	0	0	0	0	0	0	0	0	0	0	0.483533	0	0	0	0	0	0	0	0	0	0	0	0	0	0	0
mir-8086	CCCAGGCTGGAGTACAGTGG	20	Precursor	0	0	0	3.7987	0	0	0	0	0	0	0	0	0	0	0	0	0	0	0	0	0	0	0	0	0	0	0	0	0	0	0.126623	0	0	0	0	0	0	0	0	0	0	0	0	0	0	0
mir-8086	CTCTGTTGCCCAGGCTGGAGTACAGTGGC	29	Precursor	0	0	0	0	0	0	0	0	0	0	0	0	0	0	0	0	0	0	0	0	9.3726	0	0	0	0	0	0	0	0	0	0.31242	0	0	0	0	0	0	0	0	0	0	0	0	0	0	0
mir-8086	GCTCTGTTGCCCAGGC	16	Precursor	0	0	0	0	0	0	0	0	0	0	0	0	0	0	0	0	0	0	0	4.16439	0	0	0	0	0	0	0	0	5.75772	0	0.330737	0	0	0	0	0	0	0	0	0	0	0	0	0	0	0
mir-8086	GCTCTGTTGCCCAGGCTGG	19	Precursor	0	0	0	0	0	0	54.2682	0	0	0	0	0	0	0	0	0	0	0	0	0	0	0	0	0	0	0	0	0	0	0	1.80894	0	0	0	0	0	0	0	0	0	0	0	0	0	0	0
mir-8086	GCTCTGTTGCCCAGGCTGGAGT	22	Precursor	0	0	0	0	0	0	0	0	5.14419	0	0	0	0	0	0	0	0	0	0	0	0	0	0	0	0	0	0	0	0	0	0.171473	0	0	0	0	0	0	0	0	0	0	0	0	0	0	0
mir-8086	GCTGGAGTACAGTGGC	16	Precursor	0	0	0	3.7987	0	0	0	0	0	0	0	0	0	0	0	0	0	0	0	0	0	0	0	0	0	0	0	0	0	0	0.126623	0	0	0	0	0	0	0	0	0	0	0	0	0	0	0
mir-8086	GCTTTTTTTTTTTTT	15	Precursor	0	0	0	0	0	0	0	0	0	0	0	0	0	0	0	0	0	0	0	0	0	0	0	0	0	0	0	0	0	0	0	0	0	0	0	0	0	0	0	0	0	0	0	0	0	0
mir-8086	TCTGTTGCCCAGGCTGG	17	Precursor	0	0	0	0	0	0	0	0	0	0	0	0	0	0	0	0	0	0	0	0	0	0	0	0	0	0	0	0	0	0	0	0	0	0	0	0	11.8321	0	0	0	0	0	0	0	0	0
mir-8086	TCTGTTGCCCAGGCTGGAGTACAGT	25	Precursor	0	0	0	0	0	0	0	0	0	0	0	0	0	0	0	0	0	0	0	0	9.3726	0	0	0	0	0	0	0	0	0	0.31242	0	0	0	0	0	0	0	0	0	0	0	0	0	0	0
mir-8072	AGATGGCGGCGGGGAGGTAGGCAGA	25	Mature 5' super	0	0	0	3.7987	0	0	0	0	0	0	0	0	0	0	0	0	0	0	0	0	0	0	0	0	0	0	0	0	0	0	0.126623	0	0	0	0	0	0	0	0	0	0	0	0	0	0	0
mir-8072	GGCGGCGGGGAGGTAGGCA	19	Mature 5' sub	0	0	0	0	0	0	0	0	0	0	0	0	0	0	0	0	0	4.36289	0	0	0	0	0	0	0	0	0	0	0	0	0.14543	0	0	0	0	0	0	0	0	0	0	0	0	0	0	0
mir-8072	GGCGGCGGGGAGGTAGGCAGA	21	Mature 5' super	0	0	0	0	0	0	54.2682	0	0	14.506	0	0	0	0	0	0	0	0	0	0	0	0	0	0	0	0	0	0	0	0	2.29247	0	0	0	0	0	0	0	0	0	0	0	0	0	0	0
mir-8072	GGGAGGTAGGCAGAGCAGGACG	22	Precursor	0	0	0	0	0	0	0	0	0	0	0	0	0	0	0	0	0	0	4.69543	0	0	0	0	0	0	0	0	0	0	0	0.156514	0	0	0	0	0	0	0	0	0	0	0	0	0	0	0
mir-7976	AGATCAAAAGCCTCAGGGCAG	21	Precursor	0	0	0	0	0	0	0	0	0	0	0	6.04047	0	0	0	0	0	0	0	0	0	0	0	0	0	0	0	0	0	0	0.201349	0	0	0	0	0	0	0	0	0	0	0	0	0	0	0
mir-7976	AGATCAAAAGCCTCAGGGCAGA	22	Precursor	0	0	0	3.7987	0	0	0	0	0	0	0	0	0	0	0	0	0	0	0	0	0	0	0	0	0	0	0	0	0	0	0.126623	0	0	0	0	0	0	0	0	0	0	0	0	0	0	0
mir-7976	TGAGACTTTTGCTCT	15	Mature 5' sub/super	0	0	0	0	0	0	0	0	0	0	0	0	0	0	0	0	0	8.72578	0	0	0	0	0	0	0	0	0	0	0	0	0.290859	0	0	0	0	0	0	0	0	0	0	0	0	0	0	0
mir-7976	TGCCCTGAGACTTTTGCT	18	Mature 5' sub	0	0	0	0	0	0	0	0	0	0	0	0	0	0	0	0	0	0	0	0	0	0	0	0	0	0	0	0	0	4.32893	0.144298	0	0	0	0	0	0	0	0	0	0	0	0	0	16.7949	0
mir-7976	TGCCCTGAGACTTTTGCTCT	20	Mature 5' super	0	0	0	0	0	0	0	7.81537	0	0	0	0	0	0	0	70.9656	11.2868	0	0	4.16439	0	0	0	0	0	0	0	0	5.75772	0	3.333	0	0	0	0	0	0	0	0	0	0	0	0	0	0	0
mir-7976	TGCCCTGAGACTTTTGCTCTA	21	Mature 5' super	0	0	0	0	0	0	0	0	0	0	0	0	0	0	0	0	0	0	0	0	0	0	0	0	0	0	0	0	5.75772	0	0.191924	0	0	0	0	0	0	0	0	0	0	0	0	0	0	0
mir-7855	TTGGTGAGGACCCCAAGCTCG	21	Mature 5' sub	0	0	0	0	0	0	0	0	0	0	0	0	0	0	0	0	0	0	0	0	0	0	0	0	0	0	0	0	0	0	0	0	0	0	0	0	0	0	0	0	0	0	0	0	0	0
mir-7854	CTTCCATCTCCATCACCTTGAGC	23	Precursor	0	0	0	0	0	0	0	0	0	0	0	0	0	0	0	0	0	0	0	0	0	0	0	0	0	0	0	0	0	0	0	0	0	0	0	0	0	0	0	0	0	0	0	0	0	39.6888
mir-7854	TGAGGTGACCGCAGATGGGA	20	Mature 3' sub	0	0	0	0	0	0	0	0	0	0	0	0	0	0	0	23.6552	0	0	0	0	0	0	0	0	0	0	0	0	0	0	0.788507	0	0	0	0	0	0	0	0	0	0	0	0	0	0	0
mir-7854	TGAGGTGACCGCAGATGGGAA	21	Mature 3'	0	0	0	0	52.9914	0	0	0	5.14419	0	0	12.0809	0	0	0	0	0	0	4.69543	4.16439	0	0	0	0	0	0	0	0	0	0	2.63588	0	0	0	0	0	0	0	0	0	5.35797	0	0	0	0	0
mir-7854	TGAGGTGACCGCAGATGGGAAG	22	Mature 3' super	0	0	0	0	0	0	0	0	0	0	0	0	0	0	0	0	0	0	0	8.32879	0	0	0	0	0	0	0	0	0	0	0.277626	0	0	0	0	0	0	0	0	0	0	0	0	0	0	0
mir-7854	TGAGGTGACCGCAGATGGGAAGG	23	Mature 3' super	0	0	0	0	0	0	0	0	0	0	10.0683	6.04047	0	0	0	0	0	0	0	0	0	0	0	0	0	0	0	0	0	0	0.536959	0	0	0	0	0	0	0	0	0	0	0	0	0	0	0
mir-7854	TGAGGTGACCGCAGATGGGAAGGA	24	Mature 3' super	0	0	0	0	0	0	0	0	0	0	0	0	0	0	0	0	0	0	0	0	0	0	0	0	0	0	0	0	0	0	0	0	0	0	0	0	11.8321	0	0	0	0	0	0	0	0	0
mir-7852	TGACTACTACATACATATGC	20	Precursor	0	0	0	0	0	0	0	0	0	0	0	0	0	0	0	0	0	4.36289	0	0	0	0	0	0	0	0	0	0	0	0	0.14543	0	0	0	0	0	0	0	0	0	0	0	0	0	0	0
mir-7851	CCACCTCATCCTCCCAAGTAG	21	Precursor	0	0	0	0	0	0	0	0	0	0	0	0	0	0	0	0	0	0	0	0	0	0	0	0	0	0	0	0	0	0	0	0	0	0	0	0	0	0	0	0	0	33.4818	0	0	0	0
mir-7851	CCCAAGTAGCTGGGA	15	Precursor	0	0	0	0	0	0	0	0	0	0	0	0	0	0	0	0	0	0	0	0	9.3726	0	0	0	0	0	0	0	0	0	0.31242	0	0	0	0	0	0	0	0	0	0	0	0	0	0	0
mir-7851	CCTCAGGTGATCCTCCC	17	Precursor	0	0	0	0	0	0	0	0	0	0	0	0	0	0	18.357	0	0	0	0	0	0	0	0	0	0	0	0	0	0	0	0.611901	0	0	0	0	0	0	0	0	0	0	0	0	0	0	0
mir-7851	GGTGATCCTCCCACC	15	Precursor	0	0	0	0	0	0	0	0	0	0	0	0	0	0	0	0	0	0	0	0	0	0	0	0	0	0	0	0	0	0	0	0	0	0	0	0	0	0	8.60867	0	0	0	0	0	0	0
mir-7851	GGTGTGTGCCACCATGCC	18	Precursor	0	0	0	0	0	0	0	0	0	0	0	0	0	0	0	0	0	0	0	0	0	0	0	0	19.4009	0	0	0	0	0	0.646697	0	0	0	0	0	0	0	0	0	0	0	0	0	0	0
mir-7850	AGCCACACTACATCCAAACTT	21	Precursor	0	0	0	0	0	0	0	0	0	0	0	0	0	0	0	0	0	0	0	0	18.7452	0	0	0	0	0	0	0	0	0	0.62484	0	0	0	0	0	23.6642	0	0	0	0	0	0	0	0	0
mir-7850	AGCCACACTACATCCAAACTTCT	23	Precursor	0	0	0	7.5974	0	0	0	0	0	0	0	0	0	0	0	0	0	0	0	0	0	0	0	0	0	0	0	0	0	0	0.253247	0	0	0	0	0	0	0	0	0	0	0	0	0	0	0
mir-7850	AGTTTGGACATAGTGTGGCTGG	22	Mature 5' super	0	0	0	0	0	0	0	0	0	0	0	0	0	0	0	0	0	0	0	4.16439	0	0	0	0	0	0	0	0	0	0	0.138813	0	0	0	0	0	0	0	0	0	0	0	0	0	0	0
mir-7850	GTTTGGACATAGTGTGGCTGG	21	Mature 5'	0	0	0	0	0	0	0	0	5.14419	0	0	0	0	0	0	0	0	0	0	0	0	9.95699	0	0	0	0	0	0	0	0	0.503373	0	0	0	0	0	0	0	0	0	0	0	0	0	0	0
mir-7849	ACTCAAGGCCAACAACTGACTAC	23	Precursor	0	0	0	0	0	0	0	0	0	0	6.7122	0	0	0	0	0	0	0	0	0	0	0	0	0	0	0	0	0	0	0	0.22374	0	0	0	0	0	0	0	0	0	0	0	0	0	0	0
mir-7849	GTTGAACATCAGACTCAAGG	20	Precursor	0	0	0	0	0	0	0	0	0	0	0	6.04047	0	0	0	0	0	0	0	0	0	0	0	0	0	0	0	0	0	0	0.201349	0	0	0	0	0	0	0	0	0	0	0	0	0	0	0
mir-7847	AGGAGGCCGTCCACGAGCA	19	Precursor	0	0	0	0	0	0	0	0	0	0	0	0	0	0	0	0	0	0	4.69543	0	0	0	0	0	0	0	0	0	0	0	0.156514	0	0	0	0	0	0	0	0	0	0	0	0	0	0	0
mir-7847	CGTGGAGGACGAGGAGGAGGCCGT	24	Mature 3' super	0	0	0	0	0	0	0	0	0	0	0	0	0	0	0	0	0	0	0	0	9.3726	0	0	0	0	0	0	0	0	0	0.31242	0	0	0	0	0	0	0	0	0	0	0	0	0	0	0
mir-7845	CAAGGGACAGGGAGGGTCGTGGCGACA	27	Mature 5' super	0	0	0	0	0	0	0	0	0	0	0	0	0	0	0	0	0	0	0	4.16439	0	0	0	0	0	0	0	0	0	0	0.138813	0	0	0	0	0	0	0	0	0	0	0	0	0	0	0
mir-7845	GCAAGGGACAGGGAGGGTCGT	21	Mature 5' sub/super	0	0	0	0	0	0	0	0	5.14419	0	0	0	0	0	0	0	0	0	0	4.16439	0	0	0	0	0	0	0	0	0	0	0.310286	0	0	0	0	0	0	0	0	0	0	0	0	0	0	0
mir-7843	GAGGGCAGAGCCAGCTTCCTGA	22	Mature 5'	0	0	0	0	0	0	0	0	0	0	0	0	0	0	0	0	0	0	0	0	0	0	0	0	0	30.8718	0	0	0	0	1.02906	0	0	0	0	0	0	0	0	0	0	0	0	0	0	0
mir-7706	TGAAGCGCCTGTGCTCTGCCG	21	Mature 3' sub	0	0	0	0	0	0	0	0	0	0	0	0	0	0	0	0	0	0	0	0	0	0	0	0	0	0	0	0	0	0	0	0	0	0	0	0	0	0	0	0	0	0	0	0	0	0
mir-7706	TGAAGCGCCTGTGCTCTGCCGAG	23	Mature 3' sub	0	0	0	3.7987	0	0	0	0	0	0	0	0	0	0	0	0	0	0	0	0	0	0	0	0	0	0	0	0	5.75772	0	0.318547	0	0	0	0	0	0	0	0	0	0	0	0	0	0	59.5333
mir-7705	AATAGCTCAGAATGTCAGTTC	21	Mature 5' sub	0	0	0	0	0	0	0	0	0	0	0	0	0	0	0	0	0	0	0	0	0	0	0	0	0	0	0	0	0	0	0	0	0	0	0	0	0	0	0	0	0	0	0	9.75068	0	0
mir-7704	CGGGGTCGGCGGCGAC	16	Mature 5' sub	0	0	0	0	0	0	0	0	0	0	0	0	9.84824	0	0	0	0	0	0	0	0	0	0	0	0	0	0	0	0	0	0.328275	0	0	0	0	0	0	0	0	0	0	0	0	0	0	0
mir-7704	CGGGGTCGGCGGCGACG	17	Mature 5' sub	0	0	0	3.7987	0	0	0	0	0	0	0	0	0	0	0	0	0	0	0	0	0	0	0	0	0	0	0	0	0	0	0.126623	0	0	0	0	0	0	0	0	0	0	0	0	0	0	0
mir-7704	GGGGTCGGCGGCGACG	16	Mature 5' sub	0	0	0	0	0	20.9996	0	0	5.14419	0	0	0	0	0	0	0	0	0	0	0	0	0	0	0	0	0	0	0	0	0	0.871459	8.37921	0	0	0	0	0	0	0	0	0	0	0	0	0	0
mir-7704	GGGTCGGCGGCGACG	15	Mature 5' sub	0	0	0	0	0	0	0	0	0	0	0	0	0	0	0	0	0	0	0	0	0	0	0	0	0	0	0	0	0	0	0	8.37921	0	0	0	0	0	0	8.60867	0	0	0	0	0	0	0
mir-770	GGCCTGATGTGGTGCTGGGGC	21	Precursor	0	0	0	0	0	0	54.2682	0	0	0	0	0	0	0	0	0	0	0	0	0	0	0	0	0	0	0	0	0	0	0	1.80894	0	0	0	0	0	0	0	0	0	0	0	0	0	0	0
mir-769	CTGGGATCTCCGGGGTCTTG	20	Mature 3' sub	12.7257	0	0	0	0	0	0	0	0	0	0	0	0	0	0	0	0	0	0	0	0	0	0	0	0	0	0	0	0	0	0.424191	0	0	0	0	0	0	0	0	0	0	0	0	0	0	0
mir-769	CTGGGATCTCCGGGGTCTTGGT	22	Mature 3' sub	0	0	0	0	0	0	0	0	0	0	0	0	0	0	0	0	0	0	0	0	0	0	0	0	0	0	0	0	0	0	0	0	0	0	0	0	0	0	0	0	5.35797	0	0	0	0	0
mir-769	CTGGGATCTCCGGGGTCTTGGTT	23	Mature 3'	0	0	0	0	0	0	0	7.81537	0	0	0	0	0	0	0	0	0	0	0	0	0	0	0	0	0	0	0	0	0	0	0.260512	0	0	0	0	0	0	0	0	0	0	0	0	0	0	0
mir-769	GAGACCTCTGGGTTCTGAGCT	21	Mature 5' sub	0	0	0	0	0	0	0	0	0	0	0	0	0	0	0	0	0	0	0	0	0	0	0	0	0	0	0	0	0	0	0	0	0	0	0	0	0	0	0	0	0	0	0	0	0	0
mir-769	TGAGACCTCTGGGTTCTG	18	Mature 5' sub	0	0	0	0	0	0	0	0	0	0	0	0	0	0	0	0	0	0	0	0	0	0	0	0	0	0	0	0	0	0	0	0	0	0	0	0	0	0	0	0	0	0	0	0	0	0
mir-769	TGAGACCTCTGGGTTCTGA	19	Mature 5' sub	12.7257	0	0	11.3961	0	0	0	0	10.2884	0	0	0	9.84824	0	0	0	0	0	0	8.32879	0	9.95699	0	0	0	0	0	0	5.75772	0	2.27673	0	0	0	10.0049	11.3084	0	0	0	0	5.35797	0	0	0	0	0
mir-769	TGAGACCTCTGGGTTCTGAG	20	Mature 5' sub	6.36286	89.7424	0	3.7987	0	0	0	0	20.5768	0	10.0683	12.0809	19.6965	53.9665	0	0	0	13.0887	0	29.1508	0	0	0	0	38.8018	0	21.6361	0	34.5463	8.65786	12.0725	33.5168	0	0	10.0049	11.3084	11.8321	0	17.2173	0	21.4319	0	0	0	0	0
mir-769	TGAGACCTCTGGGTTCTGAGC	21	Mature 5' sub	25.4514	0	0	22.7922	0	0	0	0	36.0093	14.506	43.6293	12.0809	39.393	0	18.357	0	11.2868	8.72578	9.39086	49.9727	0	39.8279	0	0	0	30.8718	0	20.8429	17.2731	21.6446	14.0685	92.1713	0	50.4388	10.0049	22.6168	23.6642	53.7533	17.2173	0	10.7159	0	0	0	0	0
mir-769	TGAGACCTCTGGGTTCTGAGCT	22	Mature 5'	12.7257	0	162.075	34.1883	26.4957	41.9992	54.2682	46.8922	36.0093	43.518	30.2049	18.1214	39.393	0	0	47.3104	11.2868	8.72578	14.0863	37.4795	9.3726	9.95699	0	109.529	58.2027	61.7436	21.6361	208.429	34.5463	51.9472	41.0048	125.688	0	0	60.0294	0	35.4962	26.8767	25.826	0	16.0739	0	32.7815	29.252	16.7949	39.6888
mir-769	TGAGACCTCTGGGTTCTGAGCTGT	24	Mature 5' super	0	0	0	3.7987	0	0	0	0	0	0	0	0	0	0	0	0	0	0	0	0	0	0	0	0	0	0	0	0	0	0	0.126623	0	0	0	0	0	0	0	0	0	0	0	0	0	0	0
mir-769	TGGGATCTCCGGGGTCTTGG	20	Mature 3' sub	0	0	0	0	0	0	0	0	5.14419	0	0	0	0	0	0	0	0	0	0	0	9.3726	19.914	0	0	0	0	21.6361	0	0	0	1.8689	0	0	0	0	0	0	0	0	0	0	0	0	0	0	0
mir-769	TGGGATCTCCGGGGTCTTGGT	21	Mature 3' sub	0	0	0	0	0	0	0	0	0	0	0	0	0	0	0	0	0	0	0	4.16439	0	9.95699	0	0	0	0	0	0	0	0	0.470713	0	0	0	0	0	0	0	0	0	0	0	0	0	0	0
mir-769	TGGGATCTCCGGGGTCTTGGTT	22	Mature 3' sub	0	0	0	0	0	0	0	0	0	0	0	0	19.6965	0	0	0	0	0	4.69543	0	0	9.95699	0	0	0	0	0	0	0	0	1.14496	0	0	0	0	0	0	0	0	0	0	0	0	0	0	0
mir-767	GCAGCATGCTTGTCT	15	Precursor	0	0	0	0	0	0	0	0	0	0	0	0	0	0	0	0	0	0	0	0	0	0	0	0	0	0	0	0	0	0	0	0	0	0	0	0	0	0	0	0	0	0	0	0	0	0
mir-767	TGCAGCATGCTTGTCT	16	Precursor	0	0	0	0	0	0	0	0	0	0	0	0	0	0	0	0	0	0	0	0	0	0	0	0	0	0	0	0	0	0	0	0	0	0	0	0	0	0	0	0	0	0	0	0	0	0
mir-766	ACTCCAGCCCCACAGCCTCAG	21	Mature 3' sub	152.709	44.8712	0	398.863	847.862	293.994	217.073	257.907	149.182	116.048	67.122	144.971	147.724	323.799	165.213	118.276	90.2945	100.346	65.736	158.247	281.178	288.753	317.449	219.058	213.41	216.103	194.725	291.8	51.8194	64.9339	199.982	41.896	186.839	302.633	50.0245	237.476	248.474	268.767	180.782	357.935	128.591	167.409	393.378	87.7561	67.1795	396.888
mir-766	ACTCCAGCCCCACAG	15	Precursor	0	0	0	7.5974	0	0	0	0	0	0	0	0	0	0	0	0	0	0	0	0	0	0	0	0	0	0	0	0	0	0	0.253247	0	0	0	0	0	0	0	0	0	0	0	0	0	0	0
mir-766	ACTCCAGCCCCACAGC	16	Precursor	0	0	0	0	0	0	0	0	0	14.506	0	0	0	0	0	0	0	0	0	0	0	0	0	0	0	0	0	0	0	0	0.483533	0	0	0	0	0	0	0	0	0	0	0	0	0	0	0
mir-766	ACTCCAGCCCCACAGCCT	18	Mature 3' sub	12.7257	0	0	0	0	0	0	0	0	0	0	6.04047	0	0	0	0	0	0	0	0	0	0	0	54.7645	0	0	0	0	0	0	2.45102	0	0	0	0	0	11.8321	0	8.60867	0	0	0	0	0	0	0
mir-766	ACTCCAGCCCCACAGCCTC	19	Mature 3' sub	0	0	0	3.7987	0	0	0	0	10.2884	0	0	0	9.84824	0	0	0	0	4.36289	0	4.16439	18.7452	0	0	0	0	0	0	0	0	4.32893	1.85122	0	0	0	0	0	0	0	0	0	5.35797	0	0	0	0	0
mir-766	ACTCCAGCCCCACAGCCTCA	20	Mature 3' sub	44.54	0	81.0373	144.351	158.974	83.9983	108.536	85.9691	30.8652	101.542	26.8488	12.0809	19.6965	0	18.357	118.276	0	21.8144	9.39086	62.4659	112.471	89.6129	211.633	109.529	58.2027	0	0	62.5287	11.5154	12.9868	59.9074	16.7584	74.7356	100.878	40.0196	22.6168	106.489	107.507	60.2607	35.7935	53.5797	100.445	163.908	78.0054	67.1795	178.6
mir-766	ACTCCAGCCCCACAGCCTCAGC	22	Mature 3'	95.4429	0	81.0373	98.7662	450.427	20.9996	108.536	117.231	0	14.506	36.9171	30.2024	68.9377	0	36.7141	23.6552	22.5736	34.9031	42.2589	41.6439	65.6082	19.914	141.088	109.529	38.8018	30.8718	0	125.057	34.5463	8.65786	63.2942	25.1376	0	0	30.0147	45.2335	106.489	26.8767	51.652	35.7935	10.7159	167.409	65.563	9.75068	16.7949	158.755
mir-766	ACTCCAGCCCCACAGCCTCAGCC	23	Mature 3' super	0	0	0	0	0	0	0	0	0	0	0	0	0	0	0	0	0	0	0	0	0	0	0	0	0	0	0	0	0	0	0	0	0	0	0	0	0	0	0	0	0	0	0	0	0	0
mir-766	AGGAGGAATTGGTGCTGGT	19	Mature 5' sub	0	0	0	0	0	0	0	0	0	0	0	0	0	0	0	0	0	0	0	0	9.3726	0	0	0	0	0	0	0	0	0	0.31242	0	0	0	0	0	0	53.7533	0	0	0	0	0	0	0	0
mir-766	AGGAGGAATTGGTGCTGGTC	20	Mature 5' sub	0	0	0	0	0	0	0	7.81537	0	0	0	0	0	0	0	0	0	0	0	4.16439	0	0	0	0	0	0	0	0	0	0	0.399325	0	0	0	0	0	0	0	0	0	0	0	0	0	0	0
mir-766	AGGAGGAATTGGTGCTGGTCT	21	Mature 5' sub	6.36286	0	0	3.7987	26.4957	0	0	0	0	0	0	0	0	0	0	0	0	0	0	0	0	9.95699	0	0	19.4009	0	43.2722	0	0	0	3.64291	0	0	0	0	0	0	0	0	0	0	0	0	0	0	0
mir-766	AGGAGGAATTGGTGCTGGTCTT	22	Mature 5'	0	0	0	0	0	0	0	0	0	0	0	0	0	0	0	0	0	0	4.69543	0	0	0	0	0	0	0	0	0	0	0	0.156514	0	0	0	0	0	0	0	0	0	0	0	0	0	0	0
mir-766	AGGAGGAATTGGTGCTGGTCTTT	23	Mature 5' super	0	0	0	0	0	0	0	0	0	0	0	0	0	0	0	0	0	0	0	0	0	0	0	0	0	0	0	0	0	0	0	8.37921	0	0	0	0	0	0	0	0	0	0	0	0	0	0
mir-766	CTCCAGCCCCACAGCCTCA	19	Mature 3' sub	6.36286	0	0	3.7987	0	0	0	0	0	0	0	0	0	0	0	0	11.2868	0	0	0	0	0	0	0	0	0	0	0	0	0	0.714946	0	0	0	0	0	0	0	8.60867	0	0	0	0	0	0	0
mir-766	CTCCAGCCCCACAGCCTCAG	20	Mature 3' sub	0	0	0	3.7987	0	20.9996	0	15.6307	0	0	0	0	0	0	0	0	0	0	0	0	0	0	0	0	0	0	0	0	0	0	1.34763	0	0	0	0	0	23.6642	0	8.60867	0	0	33.4818	0	19.5014	0	0
mir-766	CTCCAGCCCCACAGCCTCAGC	21	Mature 3' sub	0	0	0	7.5974	26.4957	0	0	0	0	0	0	0	0	0	0	0	0	0	0	0	9.3726	0	0	0	0	0	0	0	0	0	1.44886	0	0	0	0	0	0	0	0	0	0	0	32.7815	0	0	0
mir-766	GGAGGAATTGGTGCTGGTCT	20	Mature 5' sub	0	0	0	0	0	0	0	0	0	0	0	0	9.84824	0	0	0	0	0	0	0	0	0	0	0	0	0	0	0	0	0	0.328275	0	0	0	0	0	0	0	0	0	0	0	0	0	0	0
mir-766	TAGGAGGAATTGGTGCTGGTC	21	Mature 5' sub/super	0	0	0	3.7987	0	0	0	0	0	0	0	0	0	0	0	0	0	0	0	0	0	0	0	0	0	0	0	0	0	0	0.126623	0	0	0	0	0	0	0	0	0	0	0	0	0	0	0
mir-7641-2	AAGCAGGGTCGGGCCT	16	Precursor	0	0	0	0	0	0	0	0	0	0	0	0	0	0	0	0	0	0	4.69543	0	0	0	0	0	0	0	0	0	0	0	0.156514	0	0	0	0	0	0	0	0	0	0	0	0	0	0	0
mir-7641-2	AAGCAGGGTCGGGCCTGGT	19	Precursor	0	0	0	0	0	0	0	0	5.14419	0	0	6.04047	0	0	0	0	0	0	0	8.32879	0	9.95699	0	0	0	0	0	0	0	0	0.982348	25.1376	0	0	0	0	0	0	0	0	0	0	0	0	0	0
mir-7641-2	AAGCAGGGTCGGGCCTGGTT	20	Precursor	0	0	0	0	0	0	0	0	0	0	3.3561	0	0	0	0	0	0	0	0	0	0	0	0	0	0	0	0	0	0	0	0.11187	0	0	0	0	11.3084	0	0	0	0	0	0	0	0	0	0
mir-7641-2	AAGCAGGGTCGGGCCTGGTTAGTAC	25	Precursor	0	0	0	0	0	0	0	0	0	0	0	0	0	0	0	0	0	0	0	0	0	0	0	0	0	0	0	20.8429	0	0	0.694763	0	0	0	0	0	0	0	0	0	0	0	0	0	0	0
mir-7641-2	AAGCAGGGTCGGGCCTGGTTAGTACTTGGA	30	Precursor	0	0	0	0	0	0	0	0	0	0	0	0	0	0	0	0	0	0	4.69543	0	0	0	0	0	0	0	0	0	0	0	0.156514	0	0	0	0	0	0	0	0	0	0	0	32.7815	0	0	0
mir-7641-2	AAGCAGGGTCGGGCCTGGTTAGTACTTGGATG	32	Precursor	0	89.7424	0	0	0	0	0	0	0	0	0	0	0	0	0	0	0	0	0	0	0	0	0	0	0	0	0	0	0	0	2.99141	0	0	0	0	0	0	0	0	0	0	0	0	0	0	0
mir-7641-2	AAGCAGGGTCGGGCCTGGTTAGTACTTGGATGG	33	Precursor	0	0	0	0	0	0	0	0	5.14419	0	0	6.04047	0	0	0	0	0	0	4.69543	0	0	0	0	0	0	0	0	0	0	0	0.529336	0	0	0	0	0	0	0	0	0	0	33.4818	0	0	0	0
mir-7641-2	AAGCTAAGCAGGGTCGGGCCT	21	Precursor	0	0	0	0	0	0	0	0	0	0	0	0	0	0	0	0	0	0	0	0	0	0	0	0	0	0	0	0	0	0	0	0	0	0	0	0	0	0	0	0	0	0	0	0	0	0
mir-7641-2	AAGCTAAGCAGGGTCGGGCCTGG	23	Precursor	6.36286	0	0	0	0	0	0	0	0	0	0	0	0	0	0	0	0	0	0	4.16439	0	9.95699	0	0	0	0	0	0	0	0	0.682808	0	0	0	0	0	0	0	0	0	0	0	0	0	0	0
mir-7641-2	AAGCTAAGCAGGGTCGGGCCTGGT	24	Precursor	0	0	0	0	0	0	0	0	0	0	0	0	0	0	0	0	0	0	0	8.32879	0	0	0	0	0	0	0	0	0	0	0.277626	0	0	0	0	0	0	0	0	0	0	0	0	0	0	0
mir-7641-2	AAGCTAAGCAGGGTCGGGCCTGGTT	25	Precursor	0	44.8712	0	0	0	0	0	0	0	0	0	0	0	0	0	0	0	0	0	0	0	0	0	0	0	0	0	0	0	0	1.49571	0	0	50.4388	0	0	0	0	0	0	0	0	0	0	0	0
mir-7641-2	AAGCTAAGCAGGGTCGGGCCTGGTTAGTACT	31	Precursor	0	0	0	0	0	0	0	0	5.14419	0	0	0	0	0	0	0	0	0	0	8.32879	0	0	0	0	0	0	0	0	0	0	0.449099	0	0	0	0	0	0	0	0	0	0	0	0	0	0	0
mir-7641-2	AGCAGGGTCGGGCCT	15	Precursor	0	0	0	0	0	0	0	0	0	0	0	0	0	0	0	0	0	0	0	4.16439	0	0	0	0	0	0	0	0	0	0	0.138813	0	0	0	0	0	0	0	0	0	0	0	0	0	0	0
mir-7641-2	AGCAGGGTCGGGCCTG	16	Precursor	0	0	0	0	0	0	0	0	0	0	0	0	0	0	0	0	0	0	0	4.16439	0	19.914	0	0	0	0	0	0	0	0	0.802612	0	0	0	0	0	0	0	0	0	0	0	0	0	0	0
mir-7641-2	AGCAGGGTCGGGCCTGG	17	Precursor	12.7257	0	0	3.7987	0	0	0	7.81537	20.5768	43.518	0	18.1214	9.84824	107.933	0	0	0	0	0	62.4659	65.6082	318.624	0	0	0	0	0	0	5.75772	0	22.5598	142.447	0	50.4388	10.0049	0	0	0	8.60867	0	0	0	0	0	0	0
mir-7641-2	AGCAGGGTCGGGCCTGGTT	19	Precursor	0	0	0	3.7987	0	0	0	0	0	14.506	0	0	0	0	0	0	0	4.36289	0	0	0	0	0	0	0	0	0	20.8429	0	0	1.45035	0	0	0	0	0	0	0	0	0	0	0	0	0	0	0
mir-7641-2	AGCAGGGTCGGGCCTGGTTAG	21	Precursor	0	0	0	0	0	0	0	0	0	0	0	0	0	0	0	0	0	0	0	0	0	9.95699	0	0	0	0	0	0	0	0	0.3319	0	0	0	0	0	0	0	0	0	0	0	0	0	0	19.8444
mir-7641-2	AGCAGGGTCGGGCCTGGTTAGT	22	Precursor	0	0	0	0	0	0	0	0	0	0	3.3561	0	0	0	0	0	0	0	0	0	0	0	0	0	0	0	0	0	0	0	0.11187	0	0	0	0	0	0	0	0	0	0	0	0	0	0	0
mir-7641-2	AGCAGGGTCGGGCCTGGTTAGTA	23	Precursor	0	44.8712	0	0	0	0	0	0	0	0	0	6.04047	0	0	0	0	0	0	0	0	0	0	0	0	0	0	0	0	0	0	1.69706	0	0	0	0	0	0	0	0	0	0	0	0	0	0	0
mir-7641-2	AGCAGGGTCGGGCCTGGTTAGTACT	25	Precursor	0	0	0	0	0	0	0	0	0	0	0	0	0	0	0	0	0	0	0	0	0	0	0	0	0	0	0	0	0	0	0	0	0	0	0	0	0	0	0	0	5.35797	0	0	0	0	0
mir-7641-2	AGCAGGGTCGGGCCTGGTTAGTACTT	26	Precursor	0	0	0	0	0	0	0	0	0	0	0	0	0	0	0	0	0	0	0	0	0	0	0	0	0	0	0	0	0	0	0	0	0	0	10.0049	0	0	0	0	0	0	0	0	0	0	0
mir-7641-2	AGCAGGGTCGGGCCTGGTTAGTACTTG	27	Precursor	0	0	0	0	0	0	0	0	0	0	0	0	9.84824	0	0	0	0	0	0	0	0	0	0	0	0	0	0	0	0	0	0.328275	0	0	0	0	0	0	0	0	0	0	0	0	0	0	0
mir-7641-2	AGCAGGGTCGGGCCTGGTTAGTACTTGG	28	Precursor	0	0	0	0	0	0	0	0	0	0	0	0	0	0	0	0	0	0	0	4.16439	0	0	0	0	0	0	0	0	0	0	0.138813	0	0	0	0	0	0	0	0	0	0	0	0	0	0	0
mir-7641-2	AGCAGGGTCGGGCCTGGTTAGTACTTGGA	29	Precursor	0	0	0	0	0	0	0	15.6307	0	0	0	0	0	0	0	0	0	0	0	0	0	0	0	0	0	0	0	0	0	0	0.521025	0	0	0	0	0	0	0	0	0	0	0	0	0	0	0
mir-7641-2	AGCAGGGTCGGGCCTGGTTAGTACTTGGATGG	32	Precursor	0	0	0	0	0	0	54.2682	0	5.14419	0	0	0	0	0	0	0	0	0	0	0	0	0	0	0	0	0	0	0	0	0	1.98041	0	0	0	0	0	0	0	0	0	0	0	0	0	0	0
mir-7641-2	AGCAGGGTCGGGCCTGGTTAGTACTTGGATGGG	33	Precursor	0	0	0	0	0	0	0	0	0	0	0	0	0	0	0	0	0	0	0	0	0	0	0	0	0	0	0	0	0	0	0	0	0	0	0	0	11.8321	0	0	0	0	0	0	0	0	0
mir-7641-2	AGCTAAGCAGGGTCGGGC	18	Precursor	0	0	0	0	0	0	0	0	0	0	0	0	0	0	0	0	0	0	0	0	0	0	0	0	0	0	0	0	0	0	0	0	0	0	0	0	0	0	0	0	0	0	0	0	0	0
mir-7641-2	AGCTAAGCAGGGTCGGGCC	19	Precursor	0	0	0	0	0	0	0	0	0	0	0	0	0	0	0	0	0	0	0	0	0	0	0	0	0	0	0	0	0	0	0	0	0	50.4388	0	0	0	0	0	0	0	0	0	0	0	0
mir-7641-2	AGCTAAGCAGGGTCGGGCCT	20	Precursor	0	0	0	3.7987	0	0	0	0	0	0	0	0	0	0	0	0	0	0	0	0	0	0	0	0	0	0	0	0	0	0	0.126623	0	0	0	0	0	0	0	0	0	0	0	0	0	0	0
mir-7641-2	AGCTAAGCAGGGTCGGGCCTGG	22	Precursor	0	0	0	0	0	0	0	0	10.2884	0	0	0	0	0	0	0	0	0	0	0	0	9.95699	0	0	0	0	0	0	0	0	0.674846	0	0	0	0	0	0	0	0	0	0	0	32.7815	0	0	0
mir-7641-2	AGCTAAGCAGGGTCGGGCCTGGT	23	Precursor	0	0	0	0	0	0	0	0	0	0	0	0	0	0	0	0	0	0	0	0	0	0	0	0	0	0	0	0	0	0	0	0	0	0	0	0	0	0	0	0	0	0	32.7815	0	0	0
mir-7641-2	AGCTAAGCAGGGTCGGGCCTGGTTAGT	27	Precursor	0	0	0	0	0	0	0	7.81537	0	0	0	0	0	0	0	0	0	0	0	0	0	0	0	0	0	0	0	0	0	0	0.260512	0	0	0	0	0	0	0	0	0	0	0	0	0	0	0
mir-7641-2	AGCTAAGCAGGGTCGGGCCTGGTTAGTACT	30	Precursor	0	0	0	0	0	0	0	0	5.14419	0	0	0	0	0	0	0	0	0	0	0	0	9.95699	0	0	0	0	0	0	0	0	0.503373	0	0	0	0	0	0	0	0	0	0	0	0	0	0	0
mir-7641-2	AGCTAAGCAGGGTCGGGCCTGGTTAGTACTTG	32	Precursor	0	0	0	0	0	0	0	0	0	0	0	0	0	0	0	0	0	0	0	4.16439	0	0	0	0	0	0	0	0	0	0	0.138813	0	0	0	0	0	0	0	0	0	0	0	0	0	0	0
mir-7641-2	AGCTAAGCAGGGTCGGGCCTGGTTAGTACTTGGA	34	Precursor	0	0	0	0	0	0	0	0	0	0	0	0	0	0	0	0	0	0	0	4.16439	0	0	0	0	0	0	0	0	0	0	0.138813	0	0	0	0	0	0	0	0	0	0	0	0	0	0	0
mir-7641-2	AGCTAAGCAGGGTCGGGCCTGGTTAGTACTTGGATG	36	Precursor	0	0	0	0	0	0	0	0	5.14419	0	0	0	0	0	0	0	0	0	0	0	0	0	0	0	0	0	0	0	0	0	0.171473	0	0	0	0	0	0	0	0	0	0	0	0	0	0	0
mir-7641-2	AGCTAAGCAGGGTCGGGCCTGGTTAGTACTTGGATGG	37	Precursor	0	0	0	0	0	0	0	0	0	0	0	0	0	0	0	0	0	0	0	0	0	0	0	0	0	0	0	0	11.5154	0	0.383848	0	0	0	0	0	0	0	0	0	0	0	0	0	0	0
mir-7641-2	AGGGTCGGGCCTGGTTA	17	Precursor	0	0	0	0	0	0	0	0	0	0	0	0	0	0	0	0	0	0	0	0	0	0	0	0	0	0	0	0	0	0	0	8.37921	0	0	0	0	0	0	0	0	0	0	0	0	0	0
mir-7641-2	AGGGTCGGGCCTGGTTAGTACT	22	Precursor	0	89.7424	0	0	0	0	0	0	0	0	0	0	0	0	0	0	0	0	0	0	0	39.8279	0	0	0	0	0	0	0	0	4.31901	0	0	0	0	0	0	0	0	0	0	0	0	0	0	0
mir-7641-2	AGGGTCGGGCCTGGTTAGTACTT	23	Precursor	0	0	0	0	0	0	0	0	0	0	0	0	0	0	0	0	0	0	0	0	0	9.95699	0	0	0	0	0	0	0	0	0.3319	0	0	0	0	0	0	0	0	0	0	33.4818	0	0	0	0
mir-7641-2	AGGGTCGGGCCTGGTTAGTACTTG	24	Precursor	0	0	0	0	0	0	0	0	0	0	0	0	0	0	0	0	0	0	0	0	0	9.95699	0	0	0	0	0	0	0	0	0.3319	0	0	0	0	0	0	0	0	0	0	0	0	0	0	0
mir-7641-2	AGGGTCGGGCCTGGTTAGTACTTGGAT	27	Precursor	0	0	0	0	0	0	0	0	5.14419	0	0	0	0	0	0	0	0	0	0	0	0	0	0	0	0	0	0	0	0	0	0.171473	0	0	0	0	0	0	0	0	0	0	0	0	0	0	0
mir-7641-2	AGGGTCGGGCCTGGTTAGTACTTGGATGG	29	Precursor	0	0	0	0	0	0	0	0	0	0	0	0	0	0	0	0	0	0	0	0	0	0	0	0	0	0	0	0	0	0	0	0	0	0	0	0	0	0	0	0	0	0	0	0	0	0
mir-7641-2	ATCTCGGAAGCTAAGCAGGGTC	22	Precursor	0	0	0	0	0	0	0	0	0	0	0	0	0	0	0	0	0	0	0	4.16439	0	0	0	0	0	0	0	0	0	0	0.138813	0	0	0	0	0	0	0	0	0	0	0	0	0	0	0
mir-7641-2	ATCTCGGAAGCTAAGCAGGGTCGGG	25	Precursor	0	44.8712	0	0	0	0	0	0	0	0	0	0	0	0	0	0	0	0	0	0	9.3726	0	0	0	0	0	0	0	0	0	1.80813	0	0	0	0	0	0	0	0	0	0	0	0	0	0	0
mir-7641-2	ATCTCGGAAGCTAAGCAGGGTCGGGCCT	28	Precursor	0	44.8712	0	0	0	0	0	0	0	0	3.3561	0	0	0	0	0	0	0	0	0	0	0	0	0	0	0	0	0	0	0	1.60758	0	0	0	0	0	0	0	0	0	0	0	0	0	0	0
mir-7641-2	ATCTCGGAAGCTAAGCAGGGTCGGGCCTG	29	Precursor	0	0	0	0	0	0	0	0	5.14419	0	0	0	0	0	0	0	0	0	0	0	0	0	0	0	0	0	0	0	0	0	0.171473	0	0	0	0	0	0	0	0	0	0	0	0	0	0	0
mir-7641-2	ATCTCGGAAGCTAAGCAGGGTCGGGCCTGG	30	Precursor	0	0	0	0	0	0	0	0	5.14419	0	0	0	0	0	0	0	0	0	0	0	0	0	0	0	0	0	0	0	0	0	0.171473	0	0	0	0	0	0	0	0	0	0	0	0	0	0	0
mir-7641-2	ATCTCGGAAGCTAAGCAGGGTCGGGCCTGGT	31	Precursor	0	0	0	0	0	0	0	0	0	0	0	0	0	0	0	0	0	0	0	8.32879	0	0	0	0	0	0	0	0	0	0	0.277626	0	0	0	0	0	11.8321	0	0	0	0	0	0	0	0	0
mir-7641-2	CAGGGTCGGGCCTGGTT	17	Precursor	0	0	0	0	0	0	0	0	0	0	0	0	0	0	0	0	0	0	0	0	0	0	0	0	0	0	0	0	17.2731	0	0.575772	0	0	0	0	0	0	0	0	0	0	0	0	0	0	0
mir-7641-2	CAGGGTCGGGCCTGGTTAG	19	Precursor	0	89.7424	0	0	0	0	0	0	0	0	0	0	0	0	0	0	0	0	0	0	0	0	0	0	0	0	0	0	0	0	2.99141	0	0	0	0	0	0	0	0	0	0	0	0	0	0	0
mir-7641-2	CAGGGTCGGGCCTGGTTAGTACT	23	Precursor	0	0	0	0	0	0	0	0	0	0	0	0	0	161.9	0	0	0	0	0	4.16439	0	0	0	0	0	0	0	0	0	0	5.53547	0	0	0	0	0	0	0	0	0	0	0	0	0	0	0
mir-7641-2	CAGGGTCGGGCCTGGTTAGTACTTG	25	Precursor	0	0	0	0	0	0	0	0	0	0	0	0	0	0	0	0	0	0	0	0	0	0	0	0	0	0	0	0	0	0	0	0	0	0	0	0	0	0	0	0	0	0	0	0	0	0
mir-7641-2	CAGGGTCGGGCCTGGTTAGTACTTGGATGG	30	Precursor	0	44.8712	0	0	0	0	0	0	0	0	0	0	0	0	0	0	0	0	0	0	0	0	0	0	0	0	0	0	0	0	1.49571	0	0	0	0	0	0	0	0	0	0	0	0	0	0	0
mir-7641-2	CGGAAGCTAAGCAGGGTC	18	Precursor	0	0	0	0	0	0	0	0	0	0	0	18.1214	0	0	0	0	0	0	0	0	0	0	0	0	0	0	0	0	0	0	0.604047	0	0	0	0	0	0	0	0	0	0	0	0	0	0	0
mir-7641-2	CGGAAGCTAAGCAGGGTCGG	20	Precursor	0	0	0	0	0	0	0	0	0	0	0	0	0	0	36.7141	0	0	0	0	0	0	0	0	0	0	0	0	0	0	0	1.2238	0	0	0	0	0	23.6642	0	0	0	0	0	0	0	0	0
mir-7641-2	CGGAAGCTAAGCAGGGTCGGG	21	Precursor	0	0	0	0	0	0	0	0	0	0	6.7122	0	0	0	0	0	0	4.36289	4.69543	0	0	0	0	0	0	0	0	0	11.5154	0	0.909532	0	0	50.4388	0	0	11.8321	26.8767	0	0	0	0	32.7815	0	0	0
mir-7641-2	CGGAAGCTAAGCAGGGTCGGGC	22	Precursor	0	0	0	0	0	0	0	0	0	0	0	0	0	0	0	0	0	0	0	4.16439	9.3726	9.95699	0	0	0	0	0	41.6858	0	0	2.17266	0	0	0	0	11.3084	0	0	0	0	0	0	0	0	0	0
mir-7641-2	CGGAAGCTAAGCAGGGTCGGGCC	23	Precursor	0	44.8712	0	3.7987	0	0	0	0	0	0	13.4244	0	0	0	0	23.6552	0	0	0	0	0	0	0	0	19.4009	0	0	0	0	0	3.50501	0	0	100.878	0	0	0	0	0	0	0	33.4818	0	0	0	0
mir-7641-2	CGGAAGCTAAGCAGGGTCGGGCCT	24	Precursor	6.36286	0	0	0	26.4957	83.9983	0	7.81537	0	0	0	0	0	0	18.357	0	0	0	0	0	0	0	0	0	0	0	0	0	0	0	4.76764	0	0	0	20.0098	22.6168	0	0	0	0	0	33.4818	0	19.5014	0	0
mir-7641-2	CGGAAGCTAAGCAGGGTCGGGCCTG	25	Precursor	0	0	0	0	0	0	0	0	0	0	0	0	0	0	0	0	0	0	0	0	9.3726	0	0	0	0	0	0	0	0	0	0.31242	0	0	0	0	0	0	0	0	0	0	66.9635	0	0	0	0
mir-7641-2	CGGAAGCTAAGCAGGGTCGGGCCTGGT	27	Precursor	0	0	0	0	0	0	0	0	0	0	0	0	0	0	0	0	0	0	0	8.32879	0	0	0	0	0	0	0	0	0	0	0.277626	0	0	0	0	0	0	0	0	0	0	0	0	0	0	0
mir-7641-2	CGGAAGCTAAGCAGGGTCGGGCCTGGTT	28	Precursor	0	0	0	0	0	0	0	0	0	0	3.3561	0	0	0	0	0	0	0	4.69543	0	0	0	0	0	0	0	0	0	0	0	0.268384	0	0	0	0	0	0	0	0	35.7935	0	0	0	0	0	0
mir-7641-2	CGGAAGCTAAGCAGGGTCGGGCCTGGTTAGTAC	33	Precursor	0	0	0	0	0	0	0	0	0	0	0	0	0	0	0	0	0	0	0	4.16439	0	0	0	0	0	0	0	0	0	0	0.138813	0	0	0	0	0	0	0	0	0	0	0	0	0	0	0
mir-7641-2	CGGAAGCTAAGCAGGGTCGGGCCTGGTTAGTACT	34	Precursor	0	0	0	0	0	0	0	7.81537	15.4326	0	0	0	0	0	0	0	0	0	0	41.6439	0	19.914	0	0	0	0	0	0	0	0	2.82686	0	0	0	0	0	0	0	0	0	0	0	0	0	0	0
mir-7641-2	CGGAAGCTAAGCAGGGTCGGGCCTGGTTAGTACTT	35	Precursor	0	0	0	0	0	0	0	0	0	0	0	0	9.84824	0	0	0	0	0	0	0	0	0	0	0	0	0	0	0	0	0	0.328275	0	0	0	0	0	0	0	0	0	0	0	0	0	0	0
mir-7641-2	CGGAAGCTAAGCAGGGTCGGGCCTGGTTAGTACTTG	36	Precursor	0	0	0	0	0	0	0	0	0	0	0	0	0	0	0	0	0	0	0	4.16439	0	0	0	0	0	0	0	0	0	0	0.138813	0	0	0	0	0	0	0	0	0	0	0	0	0	0	0
mir-7641-2	CGGAAGCTAAGCAGGGTCGGGCCTGGTTAGTACTTGGAT	39	Precursor	0	134.614	0	0	0	0	0	0	0	0	0	0	0	0	0	0	0	0	0	4.16439	0	0	0	0	0	0	0	0	0	0	4.62594	0	0	0	0	0	0	0	0	0	0	0	0	0	0	0
mir-7641-2	CGGAAGCTAAGCAGGGTCGGGCCTGGTTAGTACTTGGATGG	41	Precursor	12.7257	0	0	0	0	0	0	0	0	0	0	0	0	0	0	0	0	0	0	0	0	0	0	0	0	0	0	0	0	0	0.424191	0	0	0	0	0	0	0	0	0	0	0	0	0	0	0
mir-7641-2	CGGGCCTGGTTAGTACT	17	Precursor	0	0	0	0	0	0	0	0	0	0	0	0	0	0	0	0	0	0	0	4.16439	0	0	0	0	0	0	0	0	0	0	0.138813	0	0	0	0	0	0	0	8.60867	35.7935	0	0	0	0	0	0
mir-7641-2	CGGGCCTGGTTAGTACTTGGA	21	Precursor	0	0	0	0	0	0	0	0	0	0	0	0	0	0	0	0	0	0	0	0	0	0	0	0	0	0	0	0	0	0	0	0	0	0	10.0049	0	0	0	0	0	0	0	0	0	0	0
mir-7641-2	CGGGCCTGGTTAGTACTTGGATGG	24	Precursor	0	0	0	0	0	0	0	0	0	0	0	0	0	0	18.357	0	0	0	0	0	0	0	0	0	0	0	0	0	0	4.32893	0.756199	0	0	0	0	0	0	0	0	0	0	0	0	0	0	0
mir-7641-2	CGGGCCTGGTTAGTACTTGGATGGGA	26	Precursor	0	0	0	0	0	0	0	0	0	0	0	0	0	0	0	0	0	0	0	0	0	0	0	0	0	0	0	0	0	0	0	0	0	0	0	11.3084	0	0	0	0	0	0	0	0	0	0
mir-7641-2	CGGGCCTGGTTAGTACTTGGATGGGAG	27	Precursor	0	44.8712	0	3.7987	0	0	0	0	0	0	0	0	0	0	0	0	0	0	0	0	0	0	0	0	0	0	0	0	0	0	1.62233	0	0	0	0	0	0	0	0	0	0	0	0	0	0	0
mir-7641-2	CTAAGCAGGGTCGGGCCTG	19	Precursor	0	0	0	0	0	0	0	0	0	0	0	0	0	0	0	0	0	0	0	0	0	9.95699	0	0	0	0	0	0	0	0	0.3319	0	0	0	0	0	0	0	0	0	0	0	0	0	0	0
mir-7641-2	CTAAGCAGGGTCGGGCCTGG	20	Precursor	0	0	0	0	0	0	0	0	0	29.012	0	0	0	0	0	0	0	0	0	0	9.3726	9.95699	0	0	0	0	0	0	0	0	1.61139	0	0	0	0	0	0	0	0	0	0	0	0	0	0	39.6888
mir-7641-2	CTAAGCAGGGTCGGGCCTGGT	21	Precursor	0	0	0	0	0	0	0	0	0	0	0	0	0	0	0	0	0	0	0	4.16439	0	0	0	0	0	0	0	0	0	0	0.138813	0	0	0	0	0	0	0	0	0	0	0	0	0	0	0
mir-7641-2	CTAAGCAGGGTCGGGCCTGGTT	22	Precursor	0	0	0	0	0	0	0	0	0	0	0	0	0	0	0	0	0	0	0	0	0	0	0	0	0	0	0	0	0	0	0	0	0	0	0	0	0	0	0	0	0	0	0	0	0	0
mir-7641-2	CTAAGCAGGGTCGGGCCTGGTTA	23	Precursor	0	44.8712	0	0	0	0	0	0	0	0	0	0	0	0	0	0	0	0	0	0	0	0	0	0	0	0	0	0	0	0	1.49571	8.37921	0	0	0	0	0	0	0	0	0	0	0	0	0	0
mir-7641-2	CTAAGCAGGGTCGGGCCTGGTTAGT	25	Precursor	0	0	0	0	0	0	0	0	0	0	0	6.04047	0	0	0	0	0	0	0	0	0	0	0	0	0	0	0	0	0	0	0.201349	0	0	0	0	0	0	0	0	0	0	0	0	0	0	0
mir-7641-2	CTAAGCAGGGTCGGGCCTGGTTAGTACT	28	Precursor	0	44.8712	0	0	0	0	0	0	5.14419	0	0	0	0	0	0	0	0	0	0	0	0	0	0	0	0	0	0	0	0	0	1.66718	0	0	0	0	0	0	0	0	0	0	0	0	0	0	0
mir-7641-2	CTCGGAAGCTAAGCAGGGTC	20	Precursor	0	0	0	7.5974	0	0	0	0	0	0	0	6.04047	0	0	0	0	0	0	0	0	0	0	0	0	0	0	0	0	0	0	0.454596	0	0	0	0	0	23.6642	0	0	0	0	0	0	0	0	0
mir-7641-2	CTCGGAAGCTAAGCAGGGTCGGGCCTG	27	Precursor	0	0	0	0	0	0	0	0	0	0	0	0	0	0	0	0	0	0	0	0	0	9.95699	0	0	0	0	0	0	0	0	0.3319	0	0	0	0	0	0	0	0	0	0	0	0	0	0	0
mir-7641-2	CTCGGAAGCTAAGCAGGGTCGGGCCTGG	28	Precursor	0	0	0	11.3961	0	0	0	0	0	0	0	0	0	53.9665	0	0	0	0	0	0	0	0	0	0	0	0	0	0	0	0	2.17875	8.37921	0	0	0	0	0	0	0	0	5.35797	0	0	0	0	0
mir-7641-2	CTCGGAAGCTAAGCAGGGTCGGGCCTGGT	29	Precursor	0	0	0	0	0	0	0	0	0	0	0	0	9.84824	0	0	0	0	0	0	16.6576	0	0	0	0	0	0	0	0	0	0	0.883527	0	0	0	0	0	0	0	0	0	0	0	0	0	0	0
mir-7641-2	CTCGGAAGCTAAGCAGGGTCGGGCCTGGTTAGTACT	36	Precursor	0	44.8712	0	0	0	0	0	0	0	14.506	0	0	0	0	0	0	0	0	0	4.16439	0	0	0	0	0	0	0	0	0	0	2.11805	0	0	0	0	0	0	0	0	0	0	0	0	0	0	0
mir-7641-2	CTCGGAAGCTAAGCAGGGTCGGGCCTGGTTAGTACTTGG	39	Precursor	0	44.8712	0	0	0	0	0	7.81537	10.2884	0	0	0	0	53.9665	0	0	0	0	0	16.6576	0	19.914	0	0	0	0	0	0	0	0	5.1171	0	0	0	0	0	0	0	0	0	0	0	0	0	0	0
mir-7641-2	GAAGCTAAGCAGGGTCGG	18	Precursor	0	0	0	0	0	0	0	0	0	0	0	0	9.84824	0	0	0	0	0	0	0	0	0	0	0	19.4009	0	0	0	0	0	0.974971	0	0	0	0	0	0	0	0	0	0	0	0	0	0	0
mir-7641-2	GAAGCTAAGCAGGGTCGGGCC	21	Precursor	0	0	0	0	0	0	0	0	0	0	0	0	0	0	0	0	0	0	0	0	0	0	0	0	0	0	0	0	0	0	0	0	0	0	0	0	0	0	0	0	0	0	0	0	0	0
mir-7641-2	GAAGCTAAGCAGGGTCGGGCCTG	23	Precursor	0	0	0	3.7987	0	0	0	0	0	0	0	0	0	0	0	0	0	0	0	0	0	0	0	0	0	0	0	0	0	0	0.126623	0	0	0	10.0049	0	0	0	0	0	0	0	0	0	0	0
mir-7641-2	GAAGCTAAGCAGGGTCGGGCCTGG	24	Precursor	0	0	0	0	0	0	0	0	0	0	0	0	0	0	0	0	0	0	0	0	9.3726	0	0	0	0	0	0	0	0	0	0.31242	0	0	0	0	0	0	0	0	0	0	0	0	0	0	0
mir-7641-2	GAAGCTAAGCAGGGTCGGGCCTGGT	25	Precursor	0	44.8712	0	0	0	0	0	0	5.14419	0	0	0	0	0	0	0	0	0	0	0	0	0	0	0	0	0	0	0	0	0	1.66718	0	0	50.4388	0	0	0	0	0	0	0	0	0	0	0	0
mir-7641-2	GAAGCTAAGCAGGGTCGGGCCTGGTTAGTACT	32	Precursor	0	0	0	0	0	0	0	0	5.14419	0	0	0	0	0	0	0	0	0	0	0	0	0	0	0	0	0	0	0	0	0	0.171473	0	0	0	0	0	0	0	0	0	0	0	0	0	0	0
mir-7641-2	GATCTCGGAAGCTAAGCAGGGTCGGG	26	Precursor	0	44.8712	0	0	0	0	0	0	0	0	0	0	0	0	0	0	0	0	0	0	0	0	0	0	0	0	0	0	0	0	1.49571	0	0	0	0	0	0	0	0	0	0	0	0	0	0	0
mir-7641-2	GATCTCGGAAGCTAAGCAGGGTCGGGC	27	Precursor	0	0	0	0	0	0	0	15.6307	0	0	0	0	0	0	0	0	0	0	0	0	0	0	0	0	0	0	0	0	0	0	0.521025	0	0	0	0	0	0	0	0	0	0	0	0	0	0	0
mir-7641-2	GATCTCGGAAGCTAAGCAGGGTCGGGCC	28	Precursor	0	44.8712	0	0	0	0	0	0	0	0	0	0	0	0	0	0	0	0	0	0	0	0	0	0	0	0	0	0	0	0	1.49571	0	0	0	0	0	0	0	0	0	0	0	0	0	0	0
mir-7641-2	GCAGGGTCGGGCCTG	15	Precursor	0	0	0	0	0	0	0	7.81537	0	0	0	0	0	0	0	0	0	0	0	4.16439	18.7452	39.8279	0	0	0	0	0	0	0	0	2.35176	8.37921	0	0	0	0	0	0	0	0	0	0	0	9.75068	0	0
mir-7641-2	GCAGGGTCGGGCCTGG	16	Precursor	0	0	0	0	0	0	0	0	0	0	0	6.04047	0	0	0	0	0	0	0	4.16439	0	0	0	0	0	0	0	0	0	0	0.340162	0	0	0	0	0	0	0	0	0	0	0	0	0	0	0
mir-7641-2	GCAGGGTCGGGCCTGGT	17	Precursor	0	0	0	0	0	0	0	0	0	0	0	0	0	0	0	0	0	0	0	0	0	9.95699	0	0	0	0	0	0	0	0	0.3319	0	0	0	0	0	0	0	0	0	0	0	0	9.75068	0	0
mir-7641-2	GCAGGGTCGGGCCTGGTT	18	Precursor	0	0	0	0	0	0	0	0	0	0	0	0	0	0	18.357	0	0	0	0	0	0	0	0	0	0	0	0	0	0	0	0.611901	0	0	0	0	0	0	0	0	0	0	0	0	0	0	0
mir-7641-2	GCAGGGTCGGGCCTGGTTAGT	21	Precursor	0	44.8712	0	0	0	0	0	0	0	0	0	0	0	0	0	0	0	0	0	0	0	0	0	0	0	0	0	0	0	0	1.49571	0	0	0	0	0	0	0	0	0	0	0	0	0	0	0
mir-7641-2	GCAGGGTCGGGCCTGGTTAGTA	22	Precursor	0	0	0	0	0	0	0	0	0	0	0	0	0	0	0	0	0	0	0	4.16439	0	0	0	0	0	0	0	0	0	0	0.138813	0	0	0	0	0	0	0	0	0	0	0	0	0	0	0
mir-7641-2	GCAGGGTCGGGCCTGGTTAGTACT	24	Precursor	0	0	0	0	0	0	0	0	0	0	0	0	0	0	0	0	0	0	0	0	0	9.95699	0	0	0	0	0	0	0	0	0.3319	0	0	0	0	0	0	0	0	0	0	0	0	0	0	0
mir-7641-2	GCAGGGTCGGGCCTGGTTAGTACTTGGAT	29	Precursor	0	0	0	0	0	0	0	0	0	0	0	0	0	0	0	0	0	0	0	4.16439	0	0	0	0	0	0	0	0	0	0	0.138813	0	0	50.4388	0	0	0	0	0	0	0	0	0	0	0	0
mir-7641-2	GCAGGGTCGGGCCTGGTTAGTACTTGGATGG	31	Precursor	0	0	0	0	0	0	0	0	5.14419	0	0	0	0	0	0	0	0	0	0	0	0	0	0	0	0	0	0	0	0	0	0.171473	0	0	0	0	0	0	0	0	0	0	0	0	0	0	0
mir-7641-2	GCTAAGCAGGGTCGG	15	Precursor	0	0	0	0	0	0	0	0	0	0	0	0	0	0	0	0	11.2868	8.72578	0	0	0	0	0	0	0	0	0	0	0	0	0.667086	0	0	0	0	0	0	0	0	0	0	0	0	0	0	0
mir-7641-2	GCTAAGCAGGGTCGGGCC	18	Precursor	0	44.8712	0	0	0	0	0	0	0	0	0	0	0	0	36.7141	0	0	4.36289	0	4.16439	9.3726	0	0	0	0	0	0	0	0	0	3.31617	0	0	50.4388	0	0	0	53.7533	0	0	0	0	0	0	0	0
mir-7641-2	GCTAAGCAGGGTCGGGCCT	19	Precursor	0	0	0	0	0	0	0	0	0	0	0	0	0	0	0	0	0	0	0	0	0	0	0	0	0	0	0	0	0	0	0	0	0	0	0	0	0	0	0	0	0	0	0	0	0	0
mir-7641-2	GCTAAGCAGGGTCGGGCCTGG	21	Precursor	0	0	0	0	0	0	0	0	0	0	0	0	0	0	0	0	0	0	0	4.16439	0	0	0	0	0	0	0	0	0	0	0.138813	0	0	0	0	0	0	0	0	0	0	0	0	0	0	0
mir-7641-2	GCTAAGCAGGGTCGGGCCTGGT	22	Precursor	0	0	0	0	0	0	0	0	0	0	0	0	0	0	0	0	0	0	0	0	0	0	0	0	0	0	0	0	0	0	0	0	0	0	10.0049	0	0	0	0	0	0	0	0	0	0	0
mir-7641-2	GCTAAGCAGGGTCGGGCCTGGTT	23	Precursor	0	0	0	3.7987	0	0	0	0	0	0	0	0	0	0	18.357	0	11.2868	0	0	0	0	9.95699	0	0	0	30.8718	0	0	0	4.32893	2.62001	8.37921	0	0	0	0	23.6642	26.8767	0	0	0	0	0	0	0	0
mir-7641-2	GCTAAGCAGGGTCGGGCCTGGTTA	24	Precursor	0	0	0	0	0	0	0	0	0	0	0	0	0	0	0	0	0	0	0	4.16439	0	0	0	0	0	0	0	0	0	0	0.138813	0	0	0	0	0	0	0	0	0	0	0	0	0	0	0
mir-7641-2	GCTAAGCAGGGTCGGGCCTGGTTAGTACT	29	Precursor	0	44.8712	0	0	0	0	0	0	0	0	0	0	0	0	0	0	0	0	0	0	0	9.95699	0	0	0	0	0	0	0	0	1.82761	0	0	0	0	0	0	0	0	0	0	0	0	0	0	0
mir-7641-2	GCTAAGCAGGGTCGGGCCTGGTTAGTACTTG	31	Precursor	0	0	0	0	0	0	0	0	0	0	0	0	0	0	0	0	0	0	0	0	0	0	0	0	0	0	0	0	0	0	0	0	0	0	0	0	0	0	0	0	0	0	0	0	0	0
mir-7641-2	GCTAAGCAGGGTCGGGCCTGGTTAGTACTTGGA	33	Precursor	0	0	0	0	0	0	0	0	0	0	0	0	0	0	0	0	0	0	0	0	0	0	0	0	0	0	0	0	5.75772	0	0.191924	0	0	0	0	0	0	0	0	0	0	0	0	0	0	0
mir-7641-2	GCTAAGCAGGGTCGGGCCTGGTTAGTACTTGGATGGG	37	Precursor	12.7257	0	0	0	0	0	0	0	0	0	0	0	0	0	0	0	0	0	0	0	0	0	0	0	0	0	0	0	0	0	0.424191	0	0	0	0	0	0	0	0	0	0	0	0	0	0	0
mir-7641-2	GGAAGCTAAGCAGGGTC	17	Precursor	0	0	0	0	0	0	0	0	0	0	0	0	0	53.9665	0	0	0	0	0	0	0	0	0	0	0	0	0	0	0	0	1.79888	8.37921	0	151.316	0	0	0	0	0	0	0	0	0	0	0	0
mir-7641-2	GGAAGCTAAGCAGGGTCGGGC	21	Precursor	6.36286	0	0	0	0	0	0	0	0	0	0	0	0	0	0	0	0	0	0	0	0	0	0	0	0	0	0	0	0	0	0.212095	0	0	0	0	0	0	0	0	0	0	0	0	0	0	0
mir-7641-2	GGAAGCTAAGCAGGGTCGGGCC	22	Precursor	0	0	0	3.7987	0	0	0	0	0	0	0	0	0	0	0	0	0	0	0	0	0	0	0	0	0	0	0	0	0	0	0.126623	16.7584	0	0	0	0	11.8321	0	0	0	0	0	0	0	0	0
mir-7641-2	GGAAGCTAAGCAGGGTCGGGCCT	23	Precursor	0	0	0	0	0	0	0	0	0	0	0	0	0	53.9665	0	0	0	0	0	4.16439	0	0	0	0	0	0	0	0	0	12.9868	2.37059	0	0	0	0	0	0	0	0	0	0	0	0	0	0	0
mir-7641-2	GGAAGCTAAGCAGGGTCGGGCCTG	24	Precursor	0	0	0	7.5974	0	0	0	0	0	0	0	0	0	0	0	0	0	0	0	0	0	0	0	0	0	0	0	0	0	0	0.253247	0	0	0	0	0	0	0	0	0	0	0	0	0	0	39.6888
mir-7641-2	GGAAGCTAAGCAGGGTCGGGCCTGG	25	Precursor	0	0	0	7.5974	0	0	0	0	0	0	0	0	0	0	0	0	0	0	0	4.16439	0	0	0	0	0	0	0	0	0	0	0.39206	0	0	0	0	0	0	0	0	0	0	0	0	0	0	0
mir-7641-2	GGAAGCTAAGCAGGGTCGGGCCTGGT	26	Precursor	0	0	0	0	0	0	0	0	5.14419	29.012	0	0	19.6965	0	0	0	0	0	0	4.16439	0	39.8279	0	0	0	0	0	0	0	0	3.2615	8.37921	0	0	0	0	0	0	0	0	0	33.4818	0	0	0	19.8444
mir-7641-2	GGAAGCTAAGCAGGGTCGGGCCTGGTT	27	Precursor	6.36286	0	0	0	0	0	0	0	10.2884	0	0	6.04047	9.84824	0	0	0	0	0	0	12.4932	0	0	0	0	0	0	0	0	0	0	1.5011	0	0	0	0	0	35.4962	0	0	0	0	0	0	0	0	0
mir-7641-2	GGAAGCTAAGCAGGGTCGGGCCTGGTTA	28	Precursor	0	0	0	0	0	0	0	0	5.14419	0	0	0	0	0	0	0	0	0	0	0	0	0	0	0	0	0	0	0	0	0	0.171473	0	0	0	0	0	0	0	0	0	0	0	0	0	0	0
mir-7641-2	GGAAGCTAAGCAGGGTCGGGCCTGGTTAGTACT	33	Precursor	0	89.7424	0	0	0	0	0	7.81537	10.2884	0	0	0	0	0	0	0	0	0	0	12.4932	0	19.914	0	0	0	0	0	0	0	0	4.67511	0	0	0	0	0	0	0	0	0	0	0	65.563	0	0	19.8444
mir-7641-2	GGAAGCTAAGCAGGGTCGGGCCTGGTTAGTACTTGGAT	38	Precursor	0	0	0	0	0	0	0	0	0	0	0	0	0	0	0	0	0	0	0	4.16439	0	0	0	0	0	0	0	0	0	0	0.138813	0	0	0	0	0	0	0	0	0	0	0	0	0	0	0
mir-7641-2	GGGTCGGGCCTGGTTA	16	Precursor	0	0	0	0	0	0	0	0	0	0	0	0	0	0	0	0	0	0	0	0	0	0	0	0	0	0	0	0	0	0	0	8.37921	0	0	0	0	0	0	0	0	0	0	0	0	0	0
mir-7641-2	GGGTCGGGCCTGGTTAG	17	Precursor	0	0	0	0	0	0	0	0	0	0	0	0	0	0	0	0	22.5736	0	0	0	0	0	0	0	0	0	0	0	0	0	0.752454	0	0	0	0	0	0	0	0	0	0	0	0	0	0	0
mir-7641-2	GGGTCGGGCCTGGTTAGTAC	20	Precursor	0	0	0	0	0	0	0	0	0	0	0	0	0	0	0	0	0	0	0	0	0	0	0	54.7645	0	0	0	0	0	0	1.82548	0	0	0	0	0	0	0	0	35.7935	0	0	0	0	0	0
mir-7641-2	GGGTCGGGCCTGGTTAGTACT	21	Precursor	0	89.7424	0	0	0	0	0	0	5.14419	0	0	6.04047	0	0	0	0	0	0	0	0	0	19.914	0	0	0	0	0	0	0	0	4.02804	16.7584	0	0	0	0	0	0	0	0	0	0	0	0	0	0
mir-7641-2	GGGTCGGGCCTGGTTAGTACTT	22	Precursor	0	0	0	3.7987	0	0	0	0	0	14.506	0	0	0	0	0	0	0	0	0	4.16439	0	0	0	0	0	0	0	0	0	0	0.74897	0	0	0	0	0	0	0	0	0	0	0	0	0	0	0
mir-7641-2	GGGTCGGGCCTGGTTAGTACTTGGA	25	Precursor	0	0	0	0	0	0	0	7.81537	0	0	0	0	0	0	0	0	0	0	0	0	0	0	0	0	0	0	0	0	0	0	0.260512	0	0	0	0	0	0	0	0	0	0	0	0	0	0	0
mir-7641-2	GGGTCGGGCCTGGTTAGTACTTGGATGG	28	Precursor	0	0	0	0	0	0	0	0	0	0	0	0	0	0	0	0	0	0	0	0	0	0	0	0	0	0	0	0	5.75772	0	0.191924	0	0	0	0	0	0	0	0	0	0	0	0	0	0	0
mir-7641-2	GGGTCGGGCCTGGTTAGTACTTGGATGGG	29	Precursor	0	0	0	0	0	0	0	0	5.14419	0	0	0	0	0	0	0	0	0	4.69543	4.16439	0	0	0	0	0	0	0	0	0	0	0.466801	0	0	0	0	0	0	0	0	0	0	0	0	0	0	0
mir-7641-2	GGGTCGGGCCTGGTTAGTACTTGGATGGGA	30	Precursor	0	0	0	0	0	0	54.2682	15.6307	0	0	0	0	0	0	0	0	0	0	4.69543	0	0	0	0	0	0	0	0	0	0	0	2.48648	0	0	0	0	0	0	0	0	0	0	0	0	0	0	0
mir-7641-2	GGTCGGGCCTGGTTAGT	17	Precursor	0	0	0	0	0	0	0	7.81537	0	0	0	0	0	0	0	0	0	0	0	0	0	0	0	0	0	0	0	0	0	0	0.260512	0	0	50.4388	0	0	0	0	0	0	0	0	0	0	0	0
mir-7641-2	GGTCGGGCCTGGTTAGTAC	19	Precursor	0	0	0	0	0	0	0	7.81537	0	0	0	0	0	0	0	0	0	0	0	4.16439	0	0	0	0	0	0	0	0	0	0	0.399325	0	0	0	0	0	0	0	0	0	0	0	0	0	0	0
mir-7641-2	GGTCGGGCCTGGTTAGTACT	20	Precursor	0	44.8712	0	0	0	0	0	0	0	0	0	0	0	0	0	0	0	0	0	0	0	9.95699	0	0	0	0	0	0	0	0	1.82761	0	0	0	0	0	0	0	0	0	0	0	0	0	0	0
mir-7641-2	GGTCGGGCCTGGTTAGTACTTG	22	Precursor	0	44.8712	0	0	0	0	0	0	0	0	0	0	0	0	0	0	0	0	0	0	0	0	0	0	0	0	0	0	0	0	1.49571	0	0	0	0	0	0	0	0	0	0	0	0	0	0	0
mir-7641-2	GGTCGGGCCTGGTTAGTACTTGGA	24	Precursor	0	0	0	0	0	0	0	0	0	0	0	0	0	0	0	0	0	0	0	0	0	0	0	0	0	0	0	0	0	0	0	0	0	0	0	0	0	0	0	0	0	33.4818	0	0	0	0
mir-7641-2	GGTCGGGCCTGGTTAGTACTTGGAT	25	Precursor	0	44.8712	0	0	26.4957	0	0	0	0	0	0	0	0	0	0	0	0	0	0	0	0	0	0	0	0	0	0	0	0	0	2.3789	0	0	0	0	0	0	0	0	0	0	0	0	0	0	0
mir-7641-2	GGTCGGGCCTGGTTAGTACTTGGATG	26	Precursor	0	0	0	0	0	0	0	0	0	0	0	12.0809	0	0	0	0	0	0	0	0	0	0	0	0	0	30.8718	0	0	0	0	1.43176	0	0	0	0	0	0	0	0	0	0	0	0	0	0	0
mir-7641-2	GGTCGGGCCTGGTTAGTACTTGGATGG	27	Precursor	0	44.8712	0	3.7987	0	0	54.2682	23.4461	0	0	0	12.0809	0	0	0	0	0	0	0	0	0	0	0	0	0	30.8718	0	0	0	0	5.64457	0	0	0	10.0049	0	0	0	0	0	0	0	0	0	0	0
mir-7641-2	GGTCGGGCCTGGTTAGTACTTGGATGGG	28	Precursor	12.7257	0	0	0	0	0	0	0	0	0	0	0	0	0	0	0	0	0	0	4.16439	0	0	0	0	0	0	0	0	0	4.32893	0.707302	0	0	0	0	0	0	0	0	0	0	0	0	0	0	0
mir-7641-2	GGTCGGGCCTGGTTAGTACTTGGATGGGA	29	Precursor	0	0	0	0	0	0	0	0	0	0	0	0	0	0	0	0	0	0	0	0	0	0	0	0	0	0	0	0	5.75772	0	0.191924	0	0	50.4388	0	0	0	0	0	0	0	0	0	0	0	0
mir-7641-2	GGTCGGGCCTGGTTAGTACTTGGATGGGAG	30	Precursor	0	0	0	0	0	0	0	0	0	0	0	0	0	0	0	0	0	0	0	4.16439	0	0	0	0	0	0	0	0	0	0	0.138813	0	0	0	0	0	0	0	0	0	0	0	0	0	0	0
mir-7641-2	GTCGGGCCTGGTTAG	15	Precursor	0	0	0	3.7987	0	0	0	0	0	0	0	0	0	0	0	0	0	0	0	0	0	0	0	0	0	0	0	0	0	0	0.126623	0	0	0	0	0	0	0	0	0	0	0	0	0	0	0
mir-7641-2	GTCGGGCCTGGTTAGTA	17	Precursor	0	0	0	0	0	0	0	0	0	0	0	0	0	0	0	0	0	0	0	0	0	0	0	0	0	0	0	0	5.75772	0	0.191924	0	0	0	0	0	0	0	0	0	0	0	0	0	0	0
mir-7641-2	GTCGGGCCTGGTTAGTAC	18	Precursor	0	0	0	0	0	0	0	0	0	0	0	6.04047	0	0	0	0	11.2868	0	0	0	0	0	0	0	0	0	0	0	0	0	0.577576	0	0	0	0	0	0	0	0	0	0	0	0	0	0	0
mir-7641-2	GTCGGGCCTGGTTAGTACTTGGA	23	Precursor	0	0	0	0	0	0	0	0	0	0	0	0	0	0	0	0	0	0	0	0	0	9.95699	0	0	0	0	0	0	0	0	0.3319	0	0	0	0	0	0	0	0	0	0	0	0	0	0	0
mir-7641-2	GTCGGGCCTGGTTAGTACTTGGAT	24	Precursor	0	0	0	0	0	0	0	0	0	0	0	0	0	0	0	0	0	0	0	0	0	9.95699	0	0	0	0	0	0	0	0	0.3319	0	0	0	0	0	0	0	0	0	0	0	0	0	0	0
mir-7641-2	GTCGGGCCTGGTTAGTACTTGGATGG	26	Precursor	0	0	0	3.7987	52.9914	0	54.2682	7.81537	20.5768	29.012	3.3561	0	9.84824	53.9665	0	0	0	0	4.69543	4.16439	9.3726	0	70.5442	0	0	0	0	0	5.75772	0	11.0056	16.7584	37.3678	0	0	0	0	0	0	0	0	33.4818	0	0	0	0
mir-7641-2	GTCGGGCCTGGTTAGTACTTGGATGGGAG	29	Precursor	0	0	0	0	0	0	0	0	5.14419	0	0	0	0	0	0	0	0	0	0	0	0	0	0	0	0	0	0	0	0	0	0.171473	0	0	0	0	0	0	0	0	0	0	0	0	0	0	0
mir-7641-2	TAAGCAGGGTCGGGCCT	17	Precursor	0	0	0	0	0	0	0	0	0	0	0	0	0	0	0	0	0	0	0	0	9.3726	9.95699	0	0	0	0	0	0	0	0	0.644319	0	0	0	0	0	0	0	0	0	0	0	0	0	0	0
mir-7641-2	TAAGCAGGGTCGGGCCTG	18	Precursor	0	0	0	0	0	0	0	0	0	0	0	0	0	0	0	0	0	0	0	4.16439	0	0	0	0	0	0	0	0	0	0	0.138813	0	0	0	0	0	0	0	0	0	0	0	32.7815	0	0	0
mir-7641-2	TAAGCAGGGTCGGGCCTGG	19	Precursor	0	0	0	0	0	0	0	0	0	0	0	0	0	0	0	0	0	0	0	4.16439	0	0	0	0	0	0	0	0	0	0	0.138813	0	0	0	0	0	0	0	0	0	0	0	0	0	0	0
mir-7641-2	TAAGCAGGGTCGGGCCTGGT	20	Precursor	0	0	0	0	0	0	0	0	0	0	0	0	0	0	0	0	0	0	0	0	9.3726	0	0	0	0	0	0	0	0	0	0.31242	16.7584	0	50.4388	0	0	11.8321	0	0	0	0	0	0	0	0	0
mir-7641-2	TAAGCAGGGTCGGGCCTGGTT	21	Precursor	0	0	0	3.7987	0	0	0	0	0	0	3.3561	6.04047	9.84824	0	0	0	0	0	0	0	9.3726	19.914	0	0	0	0	0	0	0	0	1.74434	8.37921	0	0	0	0	0	0	0	0	5.35797	0	0	9.75068	0	0
mir-7641-2	TAAGCAGGGTCGGGCCTGGTTA	22	Precursor	0	0	0	0	0	0	0	0	0	0	3.3561	12.0809	0	0	18.357	0	0	4.36289	0	0	0	0	0	0	0	0	0	0	0	0	1.2719	0	0	0	0	0	0	0	0	0	0	0	0	0	0	0
mir-7641-2	TAAGCAGGGTCGGGCCTGGTTAG	23	Precursor	0	0	0	0	0	0	0	0	0	0	0	6.04047	0	0	0	0	0	0	0	0	0	0	0	0	0	30.8718	0	0	0	8.65786	1.51901	0	0	0	0	0	0	0	0	0	5.35797	0	0	0	0	0
mir-7641-2	TAAGCAGGGTCGGGCCTGGTTAGT	24	Precursor	0	0	0	0	0	0	0	0	0	0	6.7122	0	0	0	0	0	0	0	0	0	0	0	0	0	0	0	0	0	0	0	0.22374	0	0	0	0	11.3084	0	0	0	0	0	0	0	0	0	0
mir-7641-2	TAAGCAGGGTCGGGCCTGGTTAGTA	25	Precursor	0	0	0	0	0	0	0	0	0	0	6.7122	0	0	0	0	0	0	0	0	0	0	0	0	0	0	0	0	0	0	0	0.22374	0	0	0	0	0	0	0	0	0	0	0	0	0	0	0
mir-7641-2	TAAGCAGGGTCGGGCCTGGTTAGTAC	26	Precursor	0	0	0	0	0	0	0	0	0	0	0	0	0	0	0	0	0	0	0	0	0	0	0	0	0	0	0	0	0	0	0	0	0	0	0	0	0	0	0	35.7935	0	0	0	0	0	0
mir-7641-2	TAAGCAGGGTCGGGCCTGGTTAGTACT	27	Precursor	0	0	0	0	0	0	0	7.81537	0	0	0	0	0	0	0	0	0	0	0	4.16439	0	0	0	0	0	0	0	0	0	0	0.399325	16.7584	0	0	0	0	0	0	0	0	0	0	0	0	0	0
mir-7641-2	TAAGCAGGGTCGGGCCTGGTTAGTACTT	28	Precursor	0	0	0	0	0	0	0	0	5.14419	0	0	0	0	0	0	0	0	0	0	4.16439	0	0	0	0	0	0	0	0	0	0	0.310286	0	0	0	0	0	0	0	0	0	0	0	0	0	0	0
mir-7641-2	TAAGCAGGGTCGGGCCTGGTTAGTACTTGG	30	Precursor	0	0	0	0	0	0	0	0	0	0	0	6.04047	0	0	0	0	0	0	0	0	0	0	0	0	0	0	0	0	0	0	0.201349	0	0	0	0	0	0	0	0	0	0	0	0	0	0	0
mir-7641-2	TAAGCAGGGTCGGGCCTGGTTAGTACTTGGA	31	Precursor	0	134.614	0	0	0	0	0	0	15.4326	0	0	0	0	0	0	0	0	0	0	0	0	0	0	0	0	0	0	0	0	0	5.00154	0	0	0	0	0	0	0	0	0	0	0	0	0	0	0
mir-7641-2	TAAGCAGGGTCGGGCCTGGTTAGTACTTGGAT	32	Precursor	0	0	0	0	0	0	0	0	0	0	0	0	0	0	0	0	0	0	0	0	0	0	0	0	0	0	0	0	0	0	0	0	0	0	0	0	0	0	0	0	0	0	0	0	0	19.8444
mir-7641-2	TAAGCAGGGTCGGGCCTGGTTAGTACTTGGATGG	34	Precursor	6.36286	0	0	3.7987	26.4957	0	0	0	5.14419	0	3.3561	6.04047	0	53.9665	0	0	0	0	0	4.16439	0	0	0	0	0	0	0	0	0	0	3.6443	0	0	0	0	0	0	0	0	0	0	0	0	0	0	0
mir-7641-2	TAAGCAGGGTCGGGCCTGGTTAGTACTTGGATGGG	35	Precursor	0	0	0	0	0	0	0	0	0	0	0	0	9.84824	0	0	0	0	0	0	0	0	0	0	0	0	0	0	0	0	0	0.328275	0	0	0	0	0	0	0	0	0	0	0	0	0	0	0
mir-7641-2	TCGGAAGCTAAGCAGGGTC	19	Precursor	6.36286	0	0	0	0	0	0	0	0	14.506	0	0	0	0	0	0	0	0	0	8.32879	0	0	0	0	0	0	0	0	0	0	0.973255	0	0	0	0	0	0	0	8.60867	0	0	0	0	0	0	0
mir-7641-2	TCGGAAGCTAAGCAGGGTCG	20	Precursor	0	0	0	0	0	0	0	7.81537	0	0	0	0	0	0	0	0	0	0	0	0	9.3726	0	0	0	0	0	0	0	0	0	0.572932	0	0	0	0	0	0	0	0	0	0	0	0	0	0	0
mir-7641-2	TCGGAAGCTAAGCAGGGTCGG	21	Precursor	0	0	0	0	0	0	0	0	0	0	0	0	0	0	0	0	0	4.36289	4.69543	4.16439	0	0	0	0	0	0	0	0	0	0	0.440757	0	0	0	0	0	0	0	0	0	0	0	0	0	0	0
mir-7641-2	TCGGAAGCTAAGCAGGGTCGGG	22	Precursor	0	0	0	0	0	0	0	0	0	0	0	0	0	0	0	0	0	0	0	0	0	0	0	0	19.4009	0	0	0	0	4.32893	0.790994	0	0	0	0	0	0	0	0	0	0	0	0	0	0	0
mir-7641-2	TCGGAAGCTAAGCAGGGTCGGGC	23	Precursor	0	0	0	0	0	0	0	0	0	0	0	0	9.84824	0	0	0	0	0	0	0	0	0	0	0	0	0	0	0	0	0	0.328275	0	0	0	10.0049	0	0	0	0	0	0	0	0	0	0	0
mir-7641-2	TCGGAAGCTAAGCAGGGTCGGGCC	24	Precursor	0	0	0	11.3961	0	0	0	0	0	0	0	6.04047	0	0	0	0	0	0	0	4.16439	0	0	0	0	0	0	0	0	0	0	0.720032	0	0	0	0	0	11.8321	0	0	0	0	0	0	0	0	0
mir-7641-2	TCGGAAGCTAAGCAGGGTCGGGCCT	25	Precursor	6.36286	44.8712	0	0	26.4957	0	0	0	0	0	0	0	0	0	0	0	0	0	0	0	9.3726	9.95699	0	0	0	0	0	0	0	0	3.23531	0	0	0	0	11.3084	0	0	8.60867	0	0	0	0	0	0	0
mir-7641-2	TCGGAAGCTAAGCAGGGTCGGGCCTG	26	Precursor	0	0	0	0	0	0	0	0	0	0	0	6.04047	0	0	0	0	0	4.36289	0	0	0	0	0	0	0	0	0	0	0	0	0.346779	0	0	0	0	0	0	0	0	0	0	0	0	0	0	0
mir-7641-2	TCGGAAGCTAAGCAGGGTCGGGCCTGGT	28	Precursor	0	0	0	0	0	0	0	0	15.4326	0	0	0	0	0	0	0	0	0	0	8.32879	0	0	0	0	0	0	43.2722	0	0	0	2.23445	0	0	50.4388	0	0	0	0	0	0	0	0	0	0	0	0
mir-7641-2	TCGGAAGCTAAGCAGGGTCGGGCCTGGTT	29	Precursor	0	0	0	3.7987	0	0	0	0	0	0	0	0	0	0	0	0	0	0	0	0	0	9.95699	0	0	0	0	0	0	0	0	0.458523	0	0	0	0	0	0	0	0	0	0	0	0	0	0	0
mir-7641-2	TCGGAAGCTAAGCAGGGTCGGGCCTGGTTA	30	Precursor	0	0	0	0	0	0	0	0	0	0	0	0	0	0	0	0	0	0	0	4.16439	0	0	0	0	0	0	0	0	0	0	0.138813	0	0	0	0	0	0	0	0	0	0	0	0	0	0	0
mir-7641-2	TCGGAAGCTAAGCAGGGTCGGGCCTGGTTAGTA	33	Precursor	0	0	0	0	0	0	0	0	5.14419	0	0	0	0	0	0	0	0	0	0	0	0	0	0	0	0	0	0	0	0	0	0.171473	0	0	0	0	0	0	0	0	0	0	0	0	0	0	0
mir-7641-2	TCGGAAGCTAAGCAGGGTCGGGCCTGGTTAGTACT	35	Precursor	0	134.614	0	0	0	0	0	15.6307	0	14.506	0	0	0	0	0	0	0	0	0	24.9864	0	19.914	0	0	0	0	0	0	0	4.32893	7.13266	0	0	0	0	0	0	0	0	0	0	0	0	0	0	0
mir-7641-2	TCGGAAGCTAAGCAGGGTCGGGCCTGGTTAGTACTTG	37	Precursor	0	0	0	0	0	0	0	0	10.2884	0	0	0	9.84824	0	0	0	0	0	0	0	0	0	0	0	0	0	0	0	0	0	0.671221	0	0	0	0	0	0	0	0	0	0	0	0	0	0	0
mir-7641-2	TCGGAAGCTAAGCAGGGTCGGGCCTGGTTAGTACTTGG	38	Precursor	0	0	0	0	0	0	0	0	0	0	0	0	0	0	0	0	0	0	0	16.6576	0	9.95699	0	0	0	0	0	0	0	0	0.887152	0	0	0	0	0	0	0	0	0	0	0	0	0	0	0
mir-7641-2	TCGGAAGCTAAGCAGGGTCGGGCCTGGTTAGTACTTGGA	39	Precursor	0	0	0	0	0	0	0	0	0	14.506	0	0	0	0	0	0	0	0	0	0	0	0	0	0	0	0	0	0	0	0	0.483533	0	0	0	0	0	0	0	0	0	0	0	0	0	0	0
mir-7641-2	TCGGAAGCTAAGCAGGGTCGGGCCTGGTTAGTACTTGGAT	40	Precursor	0	0	0	0	0	0	0	0	0	0	0	0	0	0	0	0	0	0	0	4.16439	0	0	0	0	0	0	0	0	0	0	0.138813	0	0	0	0	0	0	0	0	0	0	0	0	0	0	0
mir-7641-2	TCGGGCCTGGTTAGTA	16	Precursor	0	0	0	0	0	0	0	0	0	0	0	0	0	0	0	0	0	8.72578	0	0	0	19.914	0	0	0	0	0	0	0	0	0.954658	0	0	0	0	0	0	0	0	0	0	0	0	0	0	0
mir-7641-2	TCGGGCCTGGTTAGTAC	17	Precursor	0	0	0	0	0	0	0	0	0	0	0	0	0	0	0	0	0	0	0	0	0	0	0	0	0	0	0	0	0	0	0	0	0	50.4388	0	0	0	0	0	0	0	0	0	0	0	0
mir-7641-2	TCGGGCCTGGTTAGTACT	18	Precursor	0	0	0	3.7987	26.4957	0	0	7.81537	0	0	0	0	0	0	0	0	0	4.36289	0	0	0	9.95699	0	0	0	0	0	0	0	0	1.74765	0	0	0	0	0	0	0	0	0	0	0	0	0	0	0
mir-7641-2	TCGGGCCTGGTTAGTACTTGG	21	Precursor	0	0	0	0	0	0	0	0	5.14419	0	0	0	0	0	0	0	0	0	0	0	0	0	0	0	0	0	0	0	0	0	0.171473	0	0	0	0	0	0	0	0	0	0	0	0	0	0	0
mir-7641-2	TCGGGCCTGGTTAGTACTTGGA	22	Precursor	0	0	0	0	0	0	0	0	0	0	0	6.04047	0	0	0	0	0	0	0	0	0	0	0	0	0	0	0	0	0	0	0.201349	0	0	0	0	0	0	0	0	0	0	0	0	0	0	0
mir-7641-2	TCGGGCCTGGTTAGTACTTGGATG	24	Precursor	0	0	0	0	0	0	0	0	0	0	0	0	0	0	0	0	0	0	0	0	0	0	0	0	0	0	0	41.6858	0	4.32893	1.53382	0	0	0	10.0049	0	0	0	0	0	0	0	0	0	0	0
mir-7641-2	TCGGGCCTGGTTAGTACTTGGATGG	25	Precursor	0	0	0	7.5974	0	0	108.536	15.6307	5.14419	0	0	12.0809	0	0	18.357	23.6552	11.2868	0	0	8.32879	0	0	35.2721	0	0	0	21.6361	0	0	8.65786	9.20612	0	0	0	0	0	0	0	0	0	0	167.409	0	0	0	0
mir-7641-2	TCGGGCCTGGTTAGTACTTGGATGGGAG	28	Precursor	0	0	0	11.3961	0	0	0	0	0	0	0	0	0	0	0	0	0	0	0	0	0	0	0	0	0	0	0	0	0	0	0.37987	0	0	0	0	0	0	0	0	0	0	0	0	0	0	0
mir-7641-2	TCTCGGAAGCTAAGCAGGGTCGG	23	Precursor	0	44.8712	0	0	0	0	0	31.2615	0	0	0	0	0	0	0	0	0	0	0	0	0	0	0	0	0	0	0	0	0	0	2.53776	0	0	100.878	0	0	0	0	0	0	10.7159	0	0	0	0	0
mir-7641-2	TCTCGGAAGCTAAGCAGGGTCGGG	24	Precursor	0	0	0	0	0	0	0	0	0	0	0	0	0	0	0	0	0	0	0	0	0	9.95699	0	0	0	0	0	0	0	0	0.3319	0	0	0	0	0	11.8321	0	0	0	0	0	0	0	0	0
mir-7641-2	TCTCGGAAGCTAAGCAGGGTCGGGC	25	Precursor	0	0	0	0	0	0	0	0	0	0	0	0	0	0	0	0	0	0	0	0	0	9.95699	0	0	0	0	0	0	0	0	0.3319	0	0	0	0	0	0	0	0	0	0	0	0	0	0	0
mir-7641-2	TCTCGGAAGCTAAGCAGGGTCGGGCC	26	Precursor	0	0	0	0	0	0	0	0	0	0	0	0	0	0	0	0	0	0	0	4.16439	0	0	0	0	0	0	0	0	0	0	0.138813	0	0	50.4388	0	0	0	0	0	0	0	0	0	0	0	0
mir-7641-2	TCTCGGAAGCTAAGCAGGGTCGGGCCT	27	Precursor	0	0	0	0	0	0	0	0	0	0	0	0	0	0	0	0	0	0	0	0	0	0	0	0	0	0	0	0	0	0	0	0	0	0	0	0	0	0	0	0	0	0	0	0	0	0
mir-7641-2	TCTCGGAAGCTAAGCAGGGTCGGGCCTG	28	Precursor	0	0	0	0	0	0	0	0	0	0	0	0	0	0	0	0	0	0	0	0	9.3726	0	0	0	0	0	0	0	0	0	0.31242	0	0	0	0	0	0	0	0	0	0	0	0	0	0	0
mir-7641-2	TCTCGGAAGCTAAGCAGGGTCGGGCCTGG	29	Precursor	0	0	0	3.7987	0	0	0	7.81537	5.14419	0	0	12.0809	0	0	0	0	0	0	0	12.4932	9.3726	0	0	0	0	0	0	0	0	8.65786	1.97876	0	0	0	0	0	0	0	0	0	0	0	0	0	0	59.5333
mir-7641-2	TCTCGGAAGCTAAGCAGGGTCGGGCCTGGT	30	Precursor	0	0	0	0	0	0	0	0	0	0	0	0	0	0	0	0	0	0	0	8.32879	0	0	0	0	0	0	0	0	0	0	0.277626	0	0	50.4388	0	0	0	0	0	0	5.35797	0	0	0	0	0
mir-7641-2	TCTCGGAAGCTAAGCAGGGTCGGGCCTGGTT	31	Precursor	0	0	0	0	0	0	0	0	0	0	0	0	0	0	0	0	0	0	0	4.16439	0	0	0	0	0	0	0	0	0	0	0.138813	0	0	0	0	0	0	26.8767	0	0	0	0	0	0	0	0
mir-7641-2	TCTCGGAAGCTAAGCAGGGTCGGGCCTGGTTAGTAC	36	Precursor	0	0	0	0	0	0	0	0	10.2884	0	0	0	0	0	0	0	0	0	0	0	0	0	0	0	0	0	0	0	0	0	0.342946	0	0	0	0	0	0	0	0	0	0	0	0	0	0	0
mir-7641-2	TCTCGGAAGCTAAGCAGGGTCGGGCCTGGTTAGTACT	37	Precursor	0	0	0	0	0	0	0	7.81537	0	0	0	0	0	0	0	0	0	0	0	0	0	0	0	0	0	0	0	0	0	0	0.260512	0	0	0	0	0	0	0	0	0	0	0	0	0	0	0
mir-7641-2	TCTCGGAAGCTAAGCAGGGTCGGGCCTGGTTAGTACTTGG	40	Precursor	0	0	0	0	0	0	0	0	0	0	0	0	0	0	0	0	0	0	0	12.4932	0	0	0	0	0	0	0	0	0	0	0.416439	0	0	0	0	0	11.8321	0	0	0	0	0	0	0	0	0
mir-7641-2	TCTCGGAAGCTAAGCAGGGTCGGGCCTGGTTAGTACTTGGATGGG	45	Precursor	0	0	0	0	0	0	0	0	0	0	0	0	0	0	0	0	0	0	0	0	9.3726	0	0	0	0	0	0	0	0	0	0.31242	0	0	0	0	0	0	0	0	0	0	0	0	0	0	0
mir-7641-2	TGATCTCGGAAGCTAAGCAGGGTCGG	26	Precursor	0	134.614	0	0	0	0	0	0	0	0	0	0	0	0	0	0	0	0	0	0	0	0	0	0	0	0	0	0	5.75772	0	4.67905	0	0	0	0	0	0	0	0	0	0	0	0	0	0	0
mir-7641-2	TGATCTCGGAAGCTAAGCAGGGTCGGG	27	Precursor	0	0	0	0	0	0	0	0	0	0	0	0	0	0	0	0	0	0	0	0	0	0	0	54.7645	0	0	0	0	0	0	1.82548	0	0	0	0	0	0	0	0	0	0	0	0	0	0	0
mir-7641-2	TGATCTCGGAAGCTAAGCAGGGTCGGGC	28	Precursor	0	0	0	0	26.4957	0	0	0	0	0	0	0	0	0	0	0	0	0	0	0	0	0	0	0	0	0	0	0	0	0	0.883189	0	0	0	0	0	0	0	0	0	0	0	0	0	0	0
mir-7641-2	TGATCTCGGAAGCTAAGCAGGGTCGGGCC	29	Precursor	0	44.8712	0	0	0	0	0	0	0	0	0	0	0	0	0	0	0	0	0	0	0	0	0	0	0	0	0	0	0	0	1.49571	0	0	0	0	0	0	0	0	0	0	0	0	0	0	0
mir-7641-2	TGATCTCGGAAGCTAAGCAGGGTCGGGCCT	30	Precursor	0	44.8712	0	0	0	0	0	0	0	0	0	0	0	0	0	0	0	0	0	0	0	0	0	0	0	0	0	0	0	0	1.49571	0	0	0	0	0	0	0	0	0	0	0	0	0	0	0
mir-7641-2	TGATCTCGGAAGCTAAGCAGGGTCGGGCCTGGT	33	Precursor	0	0	0	0	0	0	0	0	0	0	0	0	0	0	0	0	0	0	0	0	0	0	0	0	0	0	0	0	0	0	0	8.37921	0	0	0	0	0	0	0	0	0	0	0	0	0	0
mir-7641-2	TTAGTACTTGGATGGGAG	18	Precursor	0	0	0	0	0	0	0	0	0	0	0	0	0	0	0	0	0	0	0	0	0	0	0	0	0	0	0	0	5.75772	0	0.191924	0	0	0	0	0	0	0	0	0	0	0	0	0	0	0
mir-7641-1//mir-7641-2	ATCTCGGAAGCTAAGC	16	Mature 5' sub	0	0	0	0	0	0	0	0	0	0	0	0	0	0	0	0	0	0	0	0	0	9.95699	0	0	0	0	0	0	0	0	0.3319	0	0	0	0	0	0	0	0	0	0	0	0	0	0	0
mir-7641-1//mir-7641-2	ATCTCGGAAGCTAAGCAGG	19	Mature 5' sub/super	0	0	0	0	0	0	0	0	0	0	0	0	0	0	0	0	0	0	0	0	0	0	0	0	0	0	0	0	0	0	0	8.37921	0	0	0	0	0	0	0	0	0	0	0	0	0	0
mir-7641-1//mir-7641-2	ATCTCGGAAGCTAAGCAGGG	20	Mature 5' sub/super	0	0	0	0	0	0	0	0	0	0	0	0	0	0	0	0	0	0	0	0	0	0	0	0	0	0	21.6361	0	0	0	0.721204	0	0	0	0	0	0	0	0	0	0	0	0	0	0	0
mir-7641-1//mir-7641-2	CCTGGTTAGTACTTGGATGG	20	Precursor	0	0	0	3.7987	0	0	0	0	0	0	0	6.04047	9.84824	0	0	0	0	0	0	0	0	0	0	0	0	0	0	0	0	0	0.656247	0	0	0	0	0	0	0	0	0	0	0	0	0	0	0
mir-7641-1//mir-7641-2	CGGAAGCTAAGCAGG	15	Precursor	0	0	0	0	0	0	0	0	0	0	0	0	0	0	0	0	0	0	0	4.16439	0	0	0	0	0	0	0	0	0	0	0.138813	0	0	0	0	0	0	0	0	0	0	0	0	0	0	0
mir-7641-1//mir-7641-2	CGGAAGCTAAGCAGGGT	17	Precursor	0	0	0	0	0	0	0	0	0	0	0	0	0	0	0	0	0	0	0	0	0	0	0	0	0	0	0	0	0	0	0	0	0	50.4388	0	0	0	0	0	0	0	0	0	0	0	0
mir-7641-1//mir-7641-2	CTGGTTAGTACTTGGATGG	19	Precursor	0	0	0	3.7987	0	0	0	0	0	0	0	6.04047	0	0	0	0	0	0	0	0	0	0	0	0	0	0	0	0	0	0	0.327972	0	0	0	0	0	0	0	0	0	0	0	0	0	0	0
mir-7641-1//mir-7641-2	GAAGCTAAGCAGGGT	15	Precursor	0	0	0	0	0	0	0	0	0	0	0	0	0	0	0	0	22.5736	0	0	0	0	0	0	0	0	0	0	0	0	0	0.752454	16.7584	0	151.316	0	0	0	0	0	0	0	0	0	0	0	0
mir-7641-1//mir-7641-2	GATCTCGGAAGCTAAG	16	Mature 5' sub	0	0	0	0	0	0	0	0	0	0	0	0	0	0	0	0	0	0	0	0	0	9.95699	0	0	0	0	0	0	0	0	0.3319	0	0	0	0	0	0	0	0	0	0	0	0	0	0	0
mir-7641-1//mir-7641-2	GATCTCGGAAGCTAAGCA	18	Mature 5' sub/super	0	0	0	0	0	0	0	0	0	0	0	12.0809	0	0	0	0	0	0	0	0	0	0	0	0	0	0	0	0	0	0	0.402698	0	0	0	0	0	0	0	0	0	0	0	0	0	0	0
mir-7641-1//mir-7641-2	GATCTCGGAAGCTAAGCAGG	20	Mature 5' sub/super	0	0	0	0	0	0	0	0	0	0	0	0	0	0	0	0	0	0	0	0	0	0	0	0	0	0	0	20.8429	0	0	0.694763	0	0	0	0	0	0	0	0	0	0	0	0	0	0	0
mir-7641-1//mir-7641-2	GATCTCGGAAGCTAAGCAGGG	21	Mature 5' sub/super	0	0	0	0	0	0	0	0	0	0	0	0	0	0	0	0	0	0	0	0	0	0	0	0	0	0	0	0	0	0	0	0	0	0	0	0	0	0	0	0	0	0	0	0	0	0
mir-7641-1//mir-7641-2	GATCTCGGAAGCTAAGCAGGGT	22	Mature 5' sub/super	0	44.8712	0	0	0	0	0	0	0	0	0	0	0	0	0	0	0	0	0	0	0	0	0	0	0	0	0	0	0	0	1.49571	8.37921	0	0	0	0	0	0	0	0	0	0	0	0	0	0
mir-7641-1//mir-7641-2	GCCTGGTTAGTACTTGGA	18	Precursor	0	0	0	0	0	0	0	0	0	0	0	0	0	0	0	0	0	0	0	0	0	9.95699	0	0	0	0	0	0	0	0	0.3319	0	0	0	0	0	0	0	0	0	0	0	0	0	0	0
mir-7641-1//mir-7641-2	GGAAGCTAAGCAGGGT	16	Precursor	0	44.8712	0	0	0	0	0	0	0	0	0	0	0	0	0	0	0	0	0	0	0	0	0	0	0	0	0	0	0	0	1.49571	0	0	0	0	0	0	0	0	0	0	0	0	0	0	0
mir-7641-1//mir-7641-2	GGCCTGGTTAGTACT	15	Precursor	0	0	0	0	0	0	0	0	0	0	0	0	0	0	0	0	0	0	0	0	0	0	0	0	0	0	0	0	0	0	0	0	0	0	0	0	0	53.7533	0	0	0	0	0	0	0	0
mir-7641-1//mir-7641-2	GGCCTGGTTAGTACTTGGA	19	Precursor	0	0	0	0	0	0	0	0	0	14.506	0	0	0	0	0	0	0	0	0	0	0	0	0	0	0	0	0	0	0	0	0.483533	0	0	0	0	0	0	0	0	0	0	0	0	0	0	0
mir-7641-1//mir-7641-2	GGGCCTGGTTAGTACTTGGA	20	Precursor	0	0	0	0	0	0	0	0	0	14.506	0	0	0	0	0	0	0	0	0	0	0	0	0	0	0	0	0	0	0	0	0.483533	0	0	0	0	0	0	0	0	0	0	0	0	0	0	0
mir-7641-1//mir-7641-2	GGTTAGTACTTGGATG	16	Precursor	0	0	0	0	0	0	0	0	0	0	0	0	0	0	0	0	0	0	0	0	0	0	0	0	0	0	0	0	0	0	0	0	0	50.4388	0	0	0	0	0	0	0	0	0	0	0	0
mir-7641-1//mir-7641-2	GGTTAGTACTTGGATGG	17	Precursor	0	44.8712	0	0	0	0	0	0	0	0	0	0	0	0	0	0	0	0	0	0	0	0	0	0	0	0	0	0	0	0	1.49571	0	0	0	0	0	0	0	0	0	0	0	0	0	0	0
mir-7641-1//mir-7641-2	GGTTAGTACTTGGATGGG	18	Precursor	0	0	0	0	0	0	0	0	0	0	0	0	0	0	0	0	0	0	0	0	0	0	0	0	0	0	0	0	0	0	0	0	0	0	0	0	0	0	0	0	0	0	0	0	0	0
mir-7641-1//mir-7641-2	GTTAGTACTTGGATGGG	17	Precursor	0	0	0	0	0	0	0	0	0	0	0	0	0	0	0	0	0	0	0	0	0	0	0	0	0	0	0	0	0	0	0	0	0	0	0	0	11.8321	0	0	0	0	0	0	0	0	0
mir-7641-1//mir-7641-2	TCGGAAGCTAAGCAGGG	17	Precursor	0	0	0	0	0	0	0	0	0	0	0	0	0	0	0	0	0	0	0	0	0	0	0	0	0	0	0	0	0	0	0	0	0	0	0	0	0	0	0	0	0	0	0	0	0	0
mir-7641-1//mir-7641-2	TCGGAAGCTAAGCAGGGT	18	Precursor	0	0	0	0	0	0	0	0	0	0	0	0	0	0	0	0	0	0	0	0	0	9.95699	0	0	0	0	0	0	0	0	0.3319	0	0	0	0	0	0	0	0	0	0	0	0	0	0	0
mir-7641-1//mir-7641-2	TCTCGGAAGCTAAGCA	16	Mature 5' sub/super	0	0	0	0	0	0	0	0	0	0	0	0	9.84824	0	0	0	0	0	0	0	0	0	0	0	0	0	0	0	0	0	0.328275	0	0	0	0	0	0	0	0	0	0	0	0	0	0	0
mir-7641-1//mir-7641-2	TCTCGGAAGCTAAGCAGG	18	Mature 5' sub/super	0	0	0	0	0	0	0	0	0	0	0	6.04047	0	0	0	0	0	0	0	8.32879	0	0	0	0	0	0	0	0	0	0	0.478975	0	0	0	0	0	0	0	0	0	0	0	0	0	0	0
mir-7641-1//mir-7641-2	TGATCTCGGAAGCTAAGCA	19	Mature 5' sub/super	0	0	0	0	0	0	0	0	0	0	0	0	0	0	0	0	0	0	0	0	0	0	0	0	0	0	0	0	0	0	0	0	0	0	0	0	0	0	0	0	0	0	0	0	0	0
mir-7641-1//mir-7641-2	TGATCTCGGAAGCTAAGCAGGGT	23	Mature 5' sub/super	0	0	0	0	0	0	0	0	0	0	0	0	0	0	0	0	0	0	0	0	0	0	0	0	0	0	0	0	0	0	0	0	0	0	0	0	0	0	0	0	0	0	0	0	0	0
mir-7641-1//mir-7641-2	TGGTTAGTACTTGGA	15	Precursor	0	0	0	0	0	0	0	0	0	0	0	0	0	0	0	0	0	0	0	0	0	9.95699	0	0	0	0	0	0	0	0	0.3319	0	0	0	0	0	0	0	0	0	0	0	0	0	0	0
mir-7641-1//mir-7641-2	TGGTTAGTACTTGGAT	16	Precursor	0	0	0	0	0	0	0	7.81537	0	0	0	0	0	0	0	0	0	0	0	0	0	0	0	0	0	0	0	0	0	0	0.260512	0	0	0	0	0	0	0	0	0	0	0	0	0	0	0
mir-7641-1//mir-7641-2	TGGTTAGTACTTGGATG	17	Precursor	0	0	0	0	0	0	0	0	0	0	0	0	0	0	0	0	0	0	4.69543	0	0	0	0	0	0	0	0	0	0	0	0.156514	0	0	0	0	0	0	0	0	0	0	0	0	0	0	19.8444
mir-7641-1//mir-7641-2	TGGTTAGTACTTGGATGG	18	Precursor	0	0	0	0	0	0	108.536	0	0	0	0	0	0	0	0	0	0	0	0	0	9.3726	0	0	0	0	0	0	0	0	0	3.9303	0	0	0	0	0	0	0	0	0	0	0	0	0	0	0
mir-7641-1//mir-7641-2	TGGTTAGTACTTGGATGGG	19	Precursor	0	0	0	0	0	0	0	0	0	0	0	0	0	0	0	0	0	0	4.69543	0	0	0	0	0	0	0	0	20.8429	0	0	0.851277	0	0	0	0	0	0	0	0	0	0	0	0	0	0	0
mir-7641-1//mir-7641-2	TGGTTAGTACTTGGATGGGA	20	Precursor	0	0	0	0	0	0	0	0	0	0	0	0	0	0	0	0	0	0	4.69543	0	0	0	0	0	0	0	0	0	0	0	0.156514	0	0	0	0	0	0	0	0	0	0	0	0	0	0	0
mir-7641-1//mir-7641-2	TTAGTACTTGGATGGG	16	Precursor	0	0	0	3.7987	0	0	0	0	0	0	0	0	0	0	0	0	0	0	0	0	0	0	0	0	0	0	0	0	0	0	0.126623	0	0	0	0	0	0	0	0	0	0	0	0	0	0	0
mir-7641-1//mir-7641-2	TTAGTACTTGGATGGGA	17	Precursor	0	0	0	0	0	0	0	0	0	0	0	0	0	0	0	0	0	0	0	0	0	0	0	0	0	0	0	0	0	0	0	0	0	0	0	0	0	0	0	0	0	0	0	0	0	0
mir-7641-1	GGGTTGGGCCTGGTTAGTACTTGGATGGG	29	Precursor	0	0	0	0	0	0	0	0	0	0	0	0	0	0	0	0	0	0	0	0	0	0	0	0	0	0	0	0	0	0	0	0	0	0	0	0	0	0	0	0	0	0	0	0	0	0
mir-7641-1	TGATCTCGGAAGCTAAGCAGGGTT	24	Precursor	0	0	0	0	0	0	0	0	0	0	0	0	0	0	0	0	0	0	0	0	0	9.95699	0	0	0	0	0	0	0	0	0.3319	0	0	0	0	0	0	0	0	0	0	0	0	0	0	0
mir-7641-1	TTGGGCCTGGTTAGTAC	17	Precursor	0	0	0	0	0	0	0	0	0	0	0	0	0	0	0	0	0	0	0	0	0	0	0	0	0	0	0	0	0	0	0	0	0	0	0	0	0	0	0	0	0	0	0	0	0	0
mir-760	CGGCTCTGGGTCTGTGGGGAG	21	Mature 3' super	0	0	0	11.3961	0	0	0	0	0	0	0	0	0	0	0	0	0	0	0	0	0	0	0	0	0	0	0	0	0	0	0.37987	0	0	0	0	0	0	0	0	0	0	0	0	0	0	0
mir-760	CGGCTCTGGGTCTGTGGGGAGC	22	Mature 3' super	0	0	0	0	0	0	0	0	0	0	0	0	0	0	0	0	0	0	0	0	0	0	0	0	0	0	0	0	0	4.32893	0.144298	0	0	0	0	0	0	0	0	0	0	0	0	0	0	0
mir-760	GCCCGGATACCTCAG	15	Precursor	0	0	0	0	0	0	0	0	0	0	0	0	0	0	0	0	0	0	0	0	9.3726	0	0	0	0	0	0	0	0	0	0.31242	0	0	0	0	0	0	0	0	0	0	0	0	0	0	0
mir-758	TTGTGACCTGGTCCACTAACC	21	Mature 3' sub	0	0	0	3.7987	0	0	0	0	0	0	0	0	0	0	0	0	0	0	0	0	0	0	0	0	0	0	0	0	0	0	0.126623	0	0	0	0	0	0	0	0	0	0	0	0	0	0	0
mir-758	TTTGTGACCTGGTCCACTAAC	21	Mature 3' sub	0	0	0	0	0	0	0	0	0	0	0	6.04047	0	0	0	0	0	0	0	0	0	0	0	0	0	0	0	0	0	0	0.201349	0	0	0	0	0	0	0	0	0	0	0	0	0	0	0
mir-758	TTTGTGACCTGGTCCACTAACC	22	Mature 3'	0	0	0	0	0	0	0	0	0	0	6.7122	0	0	0	0	0	0	0	0	0	0	0	35.2721	0	0	0	0	0	0	0	1.39948	0	0	0	0	0	0	0	0	0	0	0	0	0	0	0
mir-744	TGCGGGGCTAGGGCTAACAGC	21	Mature 5' sub	222.7	0	81.0373	284.902	185.47	125.997	217.073	140.677	82.3071	14.506	218.146	96.6475	177.268	161.9	220.285	141.931	248.31	47.9918	61.0406	154.083	271.805	109.527	775.987	164.294	368.617	277.846	64.9084	208.429	74.8503	12.9868	173.717	8.37921	37.3678	554.827	200.098	260.093	260.306	107.507	103.304	357.935	123.233	100.445	295.034	48.7534	50.3846	297.666
mir-744	TGCGGGGCTAGGGCTAACAGCA	22	Mature 5'	248.152	179.485	486.224	379.87	635.896	314.994	488.414	367.322	154.326	101.542	355.746	271.821	354.537	215.866	385.498	402.138	293.457	148.338	98.604	345.645	328.041	169.269	599.626	547.645	543.225	154.359	194.725	396.015	97.8812	30.3025	309.632	134.067	37.3678	201.755	70.0343	237.476	366.794	80.63	129.13	322.142	48.2217	334.818	360.597	78.0054	134.359	813.621
mir-744	CTGTTGCCACTAACCTCAAC	20	Mature 3' sub	0	0	0	0	0	0	0	0	0	0	0	0	0	0	0	0	0	0	0	0	0	0	0	0	0	0	0	0	0	0	0	0	37.3678	0	0	0	0	0	0	0	5.35797	0	0	0	0	0
mir-744	CTGTTGCCACTAACCTCAACC	21	Mature 3' sub	0	0	0	0	0	0	0	0	0	14.506	3.3561	6.04047	0	0	0	0	0	0	0	4.16439	0	0	0	0	0	0	0	0	0	0	0.935565	0	0	0	0	0	0	0	8.60867	0	0	0	0	0	0	0
mir-744	CTGTTGCCACTAACCTCAACCT	22	Mature 3'	0	0	0	3.7987	0	0	0	0	5.14419	0	0	6.04047	0	0	18.357	0	0	0	0	0	0	0	0	0	0	0	0	0	0	0	1.11135	0	0	0	0	0	0	0	0	0	0	0	0	0	0	0
mir-744	GCGGGGCTAGGGCTAACAGC	20	Mature 5' sub	0	0	0	0	0	0	0	0	5.14419	0	0	6.04047	0	0	0	0	0	0	0	0	0	0	0	0	0	0	0	0	0	0	0.372822	0	0	0	0	0	11.8321	0	0	0	0	0	0	0	0	0
mir-744	GCGGGGCTAGGGCTAACAGCA	21	Mature 5' sub	6.36286	0	0	22.7922	0	0	0	23.4461	0	29.012	16.7805	0	9.84824	0	0	0	0	4.36289	14.0863	4.16439	0	0	0	0	0	0	0	0	0	0	4.36185	0	0	0	10.0049	0	0	0	0	0	0	0	0	0	0	0
mir-744	GTGCGGGGCTAGGGCTAACAG	21	Mature 5' sub/super	0	0	0	0	0	0	0	0	0	0	0	0	0	0	0	0	0	0	0	0	0	9.95699	0	0	0	0	0	0	0	0	0.3319	0	0	0	0	0	0	0	0	0	0	0	0	0	0	0
mir-744	TGCGGGGCTAGGGCTAA	17	Mature 5' sub	0	0	0	0	0	0	0	0	0	0	0	0	0	0	0	0	0	0	0	0	0	0	0	0	0	0	0	0	0	0	0	0	0	0	0	0	0	0	0	0	0	0	0	0	0	0
mir-744	TGCGGGGCTAGGGCTAACA	19	Mature 5' sub	0	0	0	15.1948	0	0	0	15.6307	0	0	10.0683	18.1214	19.6965	0	0	0	22.5736	0	0	8.32879	18.7452	19.914	0	54.7645	0	30.8718	0	0	11.5154	4.32893	8.32513	8.37921	0	50.4388	0	0	11.8321	26.8767	0	0	0	0	0	0	0	0
mir-744	TGCGGGGCTAGGGCTAACAG	20	Mature 5' sub	25.4514	0	0	45.5844	0	20.9996	0	7.81537	10.2884	14.506	33.561	72.4857	39.393	0	18.357	70.9656	11.2868	13.0887	0	4.16439	18.7452	19.914	105.816	164.294	19.4009	0	21.6361	41.6858	5.75772	4.32893	26.3175	0	0	151.316	20.0098	0	23.6642	0	17.2173	71.5871	0	33.4818	163.908	9.75068	0	39.6888
mir-744	TGCGGGGCTAGGGCTAACAGCAG	23	Mature 5' super	0	0	0	0	0	0	0	0	0	0	3.3561	0	0	0	0	0	0	4.36289	4.69543	0	0	0	0	0	0	0	0	0	5.75772	0	0.605738	0	0	0	0	0	0	0	0	0	0	0	0	0	0	0
mir-744	TGCGGGGCTAGGGCTAACAGCAGTCT	26	Mature 5' super	0	0	0	7.5974	0	0	0	0	0	0	0	0	0	0	0	0	0	0	0	0	0	0	0	0	0	0	0	0	0	0	0.253247	0	0	0	0	0	0	0	0	0	0	0	0	0	0	0
mir-7-2	CAACAAATCCCAGTCTACCTA	21	Mature 3' sub	0	0	0	0	0	20.9996	0	0	0	0	0	0	0	0	0	0	0	0	0	0	0	0	0	0	0	0	0	0	0	0	0.699986	0	0	0	0	0	0	0	0	0	0	0	0	0	0	0
mir-7-2	TGGAAGACTAGTGATTTTGTTGTTGT	26	Mature 5' super	0	0	0	0	0	0	0	0	0	0	0	0	0	0	0	0	0	0	0	0	0	0	35.2721	0	0	0	0	0	0	0	1.17574	0	0	0	0	0	0	0	0	0	0	0	0	0	0	0
mir-7114	CACCCCTCTCCACCA	15	Mature 3' sub	0	0	0	0	52.9914	0	0	0	0	0	0	0	0	0	0	0	0	0	0	0	0	0	0	0	0	0	0	0	0	0	1.76638	0	0	0	0	0	0	0	0	0	0	0	0	0	0	0
mir-7113	TCCAGGGAGACAGTGTGTGA	20	Mature 5' sub	0	0	0	0	0	0	0	0	0	0	0	0	0	0	0	0	0	0	0	0	0	0	0	0	0	0	0	0	0	0	0	0	0	0	0	0	0	0	0	0	0	0	0	9.75068	0	0
mir-7113	TCCCTGCCCGCCTCTCTGCAG	21	Mature 3' sub	0	0	0	0	0	0	0	0	0	0	0	0	0	0	0	0	0	4.36289	4.69543	0	0	0	0	0	0	0	0	0	0	0	0.301944	0	0	0	0	0	0	0	0	0	0	0	0	0	0	0
mir-7111	ATCCTCTCTTCCCTCCTCCCA	21	Mature 3' sub	0	0	0	0	0	0	0	0	0	0	0	0	0	0	0	0	0	0	0	0	0	0	0	0	0	0	0	0	0	0	0	0	0	0	0	0	0	0	0	0	0	33.4818	0	0	0	0
mir-7110	CTCTCTCTCCCACTTCCCTGC	21	Mature 3' sub/super	0	0	0	0	0	0	0	0	0	0	0	0	0	0	0	0	0	0	0	0	0	0	0	0	0	0	0	0	0	0	0	0	0	0	0	0	0	0	0	0	0	0	0	9.75068	0	0
mir-7110	CTCTCTCTCCCACTTCCCTGCAG	23	Mature 3' super	0	0	0	0	0	0	0	0	0	0	0	0	0	0	0	0	0	0	0	0	0	0	0	0	0	0	0	0	0	4.32893	0.144298	0	0	0	0	0	0	0	0	0	0	0	0	0	0	0
mir-7110	CTCTCTCTCTCTCCC	15	Precursor	0	0	0	0	0	0	0	0	0	0	0	6.04047	0	0	0	0	0	0	0	0	0	0	0	0	0	0	0	0	0	0	0.201349	0	0	0	0	0	0	0	0	0	0	0	0	0	0	0
mir-7110	CTCTCTCTCTCTCTC	15	Precursor	0	0	0	0	0	0	0	0	0	0	0	0	0	0	0	0	0	0	0	0	0	0	0	0	0	0	0	0	0	4.32893	0.144298	0	0	0	0	0	0	0	0	0	0	0	0	0	0	0
mir-7110	CTCTCTCTCTCTCTCC	16	Precursor	0	0	0	0	0	0	0	0	0	0	0	0	0	0	0	0	0	0	0	0	0	0	0	0	0	0	0	0	0	0	0	0	0	0	0	0	0	0	0	0	0	0	0	0	0	0
mir-7110	CTCTCTCTCTCTCTCCC	17	Precursor	0	0	0	0	0	0	0	0	0	0	0	0	0	0	0	0	0	0	0	0	0	9.95699	0	0	0	0	0	0	0	0	0.3319	0	0	0	0	0	0	0	0	0	0	0	0	0	0	0
mir-7110	CTTTCTCTCTCTCTCTCTC	19	Precursor	0	0	0	0	0	0	0	0	0	0	0	0	0	0	0	0	0	0	0	0	0	0	0	0	0	0	0	0	0	0	0	0	0	0	0	0	0	0	0	0	0	0	0	0	0	19.8444
mir-7110	TCTCTCTCCCACTTCCCTGCAG	22	Mature 3'	0	0	0	0	0	0	0	0	0	0	0	0	0	0	0	0	0	0	0	4.16439	0	0	0	0	0	0	0	0	0	0	0.138813	0	0	0	0	0	0	0	0	0	0	0	0	0	0	0
mir-7110	TCTCTCTCTCTCTCCC	16	Precursor	0	0	0	0	0	0	0	0	0	0	3.3561	0	0	0	0	0	0	0	0	0	0	0	0	0	0	0	0	0	0	0	0.11187	0	0	0	0	0	0	0	0	0	0	0	0	0	0	0
mir-7110	TCTCTCTCTCTCTCT	15	Precursor	0	0	0	0	0	0	0	0	0	0	0	0	0	0	0	0	0	0	0	0	0	0	0	0	0	0	0	0	0	0	0	0	0	0	0	0	0	26.8767	0	0	0	0	0	0	0	0
mir-7110	TCTCTCTCTCTCTCTC	16	Precursor	0	0	0	3.7987	0	0	0	0	0	0	0	0	0	0	0	0	0	0	0	4.16439	0	0	0	0	0	0	0	0	0	0	0.265436	0	0	0	0	0	0	0	0	0	0	0	0	0	0	0
mir-7110	TCTCTCTCTCTCTCTCC	17	Precursor	0	0	0	0	0	0	0	0	0	0	0	0	0	0	0	0	0	0	0	0	0	0	0	0	0	0	0	0	0	0	0	0	0	0	0	0	0	0	0	0	0	0	0	0	0	0
mir-7110	TCTCTCTCTCTCTCTCCC	18	Precursor	0	0	0	0	0	0	0	0	0	0	0	0	0	0	0	0	0	4.36289	0	0	0	0	0	0	0	0	0	0	0	0	0.14543	0	0	0	0	0	0	0	0	0	0	0	0	0	0	0
mir-7110	TTCTCTCTCTCTCTCTC	17	Precursor	0	0	0	0	0	0	0	0	0	0	0	6.04047	0	0	0	0	0	0	0	0	0	0	0	0	0	0	0	0	0	0	0.201349	0	0	0	0	0	0	0	0	0	0	0	0	0	0	0
mir-7109	CAAGCCTCTCCTGCCCTTC	19	Mature 3' sub	0	0	0	0	0	0	0	0	0	0	0	0	0	0	0	0	0	0	0	0	0	0	0	0	0	0	0	0	0	0	0	0	0	0	0	0	0	0	0	0	0	0	0	0	0	0
mir-7109	CCTGGGGGGAGGAGACCCTGC	21	Mature 5' sub/super	0	0	0	0	0	0	0	0	0	0	0	0	0	0	0	0	0	0	0	0	0	0	0	0	0	0	0	0	0	0	0	0	0	0	0	0	0	0	0	0	0	0	0	0	16.7949	0
mir-7109	TCCTGGGGGGAGGAGACCCTGCT	23	Mature 5' super	0	0	0	0	0	0	0	0	0	0	0	0	0	0	0	0	0	0	0	0	0	0	0	0	0	0	0	0	0	0	0	8.37921	0	0	0	0	0	0	0	0	0	0	0	0	0	0
mir-7-1//mir-7-3	GTGGAAGACTAGTGATTTTGTTG	23	Mature 5' sub/super	0	0	0	0	0	0	0	0	0	0	0	0	9.84824	0	0	0	0	0	0	0	0	0	0	0	0	0	0	0	0	0	0.328275	0	0	0	0	0	0	0	0	0	0	0	0	0	0	0
mir-7-1//mir-7-2//mir-7-3	AAGACTAGTGATTTTGTTG	19	Mature 5' sub	31.8143	89.7424	162.075	0	0	0	0	0	0	0	0	0	0	0	0	0	0	0	0	0	0	0	0	0	0	0	0	0	0	12.9868	9.88727	67.0337	0	0	0	0	0	0	0	0	0	0	0	0	0	39.6888
mir-7-1//mir-7-2//mir-7-3	AAGACTAGTGATTTTGTTGT	20	Mature 5' sub	0	0	0	0	0	0	0	0	0	0	0	0	0	0	0	0	0	0	0	0	0	0	0	0	0	0	0	0	5.75772	0	0.191924	0	0	0	0	0	0	0	0	0	0	0	0	0	0	0
mir-7-1//mir-7-2//mir-7-3	ACTAGTGATTTTGTTG	16	Precursor	19.0886	0	81.0373	0	0	0	0	0	0	0	0	0	0	0	0	0	0	0	0	0	0	0	0	0	0	0	0	0	5.75772	0	3.52945	8.37921	0	0	0	0	0	0	0	0	0	0	0	0	0	19.8444
mir-7-1//mir-7-2//mir-7-3	ACTAGTGATTTTGTTGT	17	Precursor	0	0	0	0	0	0	0	0	0	0	0	0	0	0	0	0	0	0	0	0	0	0	0	0	0	0	0	0	5.75772	0	0.191924	0	0	0	0	0	0	0	0	0	0	0	0	0	0	0
mir-7-1//mir-7-2//mir-7-3	AGACTAGTGATTTTGTTG	18	Mature 5' sub	38.1772	44.8712	0	0	0	0	0	0	0	0	0	0	0	0	0	0	0	0	0	0	0	0	0	0	0	0	0	0	23.0309	38.9604	4.83465	58.6545	0	0	0	0	0	0	0	0	0	0	0	0	0	19.8444
mir-7-1//mir-7-2//mir-7-3	AGACTAGTGATTTTGTTGT	19	Mature 5' sub	6.36286	89.7424	81.0373	0	0	0	0	0	0	0	0	0	0	0	0	0	0	0	0	0	0	0	0	0	0	0	0	0	0	4.32893	6.04905	16.7584	0	0	0	0	0	0	0	0	0	0	0	0	0	0
mir-7-1//mir-7-2//mir-7-3	CTAGTGATTTTGTTG	15	Precursor	6.36286	0	0	0	0	0	0	0	0	0	0	0	0	0	0	0	0	0	0	0	0	0	0	0	0	0	0	0	0	8.65786	0.500691	0	0	0	0	0	0	0	0	0	0	0	0	0	0	0
mir-7-1//mir-7-2//mir-7-3	GAAGACTAGTGATTTTGTTG	20	Mature 5' sub	50.9029	44.8712	81.0373	0	0	0	0	0	0	0	0	0	0	0	0	0	0	0	0	0	0	0	0	0	0	0	0	0	46.0617	25.9736	8.29489	83.7921	0	0	0	0	0	0	0	0	0	0	0	0	0	119.067
mir-7-1//mir-7-2//mir-7-3	GAAGACTAGTGATTTTGTTGT	21	Mature 5' sub	19.0886	0	162.075	0	0	0	0	0	0	0	0	0	0	0	0	0	0	0	0	0	9.3726	0	0	0	0	0	0	0	17.2731	12.9868	7.35986	8.37921	0	0	0	0	0	0	0	0	0	0	0	0	0	0
mir-7-1//mir-7-2//mir-7-3	GACTAGTGATTTTGTTG	17	Mature 5' sub	6.36286	44.8712	0	0	0	0	0	0	0	0	0	0	0	0	0	0	0	0	0	0	0	0	0	0	0	0	0	0	0	8.65786	1.9964	16.7584	0	0	0	0	0	0	0	0	0	0	0	0	0	19.8444
mir-7-1//mir-7-2//mir-7-3	GACTAGTGATTTTGTTGT	18	Mature 5' sub	44.54	0	0	0	0	0	0	0	0	0	0	0	0	0	0	0	0	0	0	0	0	0	0	0	0	0	0	0	0	0	1.48467	8.37921	0	0	0	0	0	0	0	0	0	0	0	0	0	0
mir-7-1//mir-7-2//mir-7-3	GGAAGACTAGTGATTTTGTTG	21	Mature 5' sub	19.0886	44.8712	81.0373	0	0	0	0	0	0	0	0	0	0	0	18.357	0	0	0	0	0	0	0	0	0	0	0	0	0	34.5463	38.9604	7.89536	117.309	0	0	0	0	0	0	0	0	0	0	0	0	0	59.5333
mir-7-1//mir-7-2//mir-7-3	GGAAGACTAGTGATTTTGTTGT	22	Mature 5' sub	12.7257	0	0	0	0	0	0	0	0	0	0	0	0	0	0	0	0	0	0	0	0	0	0	0	0	0	0	0	23.0309	17.3157	1.76908	8.37921	0	0	0	0	0	0	0	0	0	0	0	0	0	0
mir-7-1//mir-7-2//mir-7-3	TGGAAGACTAGTGAT	15	Precursor	0	0	0	3.7987	0	0	0	0	0	0	0	0	0	0	0	0	0	0	0	0	0	0	0	0	0	0	0	0	0	0	0.126623	0	0	0	0	0	0	0	0	0	0	0	0	0	0	0
mir-7-1//mir-7-2//mir-7-3	TGGAAGACTAGTGATTTT	18	Mature 5' sub	0	0	0	3.7987	0	0	0	0	0	0	0	0	0	0	0	0	0	0	0	0	0	0	0	0	0	0	0	0	0	0	0.126623	0	0	0	0	0	0	0	0	0	0	0	0	0	0	0
mir-7-1//mir-7-2//mir-7-3	TGGAAGACTAGTGATTTTG	19	Mature 5' sub	25.4514	0	0	3.7987	0	0	0	0	0	0	0	12.0809	0	0	0	0	0	13.0887	28.1726	0	28.1178	29.871	0	0	38.8018	30.8718	21.6361	0	0	4.32893	7.87399	0	0	50.4388	0	11.3084	0	26.8767	0	0	16.0739	0	0	0	0	0
mir-7-1//mir-7-2//mir-7-3	TGGAAGACTAGTGATTTTGT	20	Mature 5' sub	0	0	81.0373	0	0	0	0	0	0	0	0	0	0	0	0	0	11.2868	0	0	4.16439	0	0	0	0	0	0	0	0	0	0	3.21628	0	0	100.878	0	0	0	0	0	0	5.35797	0	0	0	0	0
mir-7-1//mir-7-2//mir-7-3	TGGAAGACTAGTGATTTTGTT	21	Mature 5' sub	0	0	0	0	0	0	0	0	0	0	0	6.04047	0	0	0	0	0	0	0	0	0	0	0	0	0	0	0	0	0	4.32893	0.345647	0	0	0	0	0	0	0	0	0	0	0	0	0	0	0
mir-7-1//mir-7-2//mir-7-3	TGGAAGACTAGTGATTTTGTTG	22	Mature 5' sub	38.1772	0	81.0373	18.9935	0	146.997	0	54.7076	15.4326	29.012	16.7805	24.1619	0	53.9665	73.4282	0	11.2868	21.8144	37.5634	20.822	18.7452	99.5699	35.2721	0	0	61.7436	21.6361	20.8429	63.3349	56.2761	34.0534	50.2753	0	100.878	0	22.6168	0	26.8767	0	35.7935	5.35797	100.445	0	9.75068	50.3846	19.8444
mir-7-1//mir-7-2//mir-7-3	TGGAAGACTAGTGATTTTGTTGT	23	Mature 5'	171.797	0	162.075	75.974	79.487	251.995	217.073	78.1537	30.8652	72.53	93.9708	24.1619	9.84824	0	128.499	0	135.442	122.161	61.0406	158.247	103.099	39.8279	70.5442	0	77.6036	30.8718	108.181	104.214	172.731	95.2364	89.1876	108.93	0	201.755	0	135.701	70.9925	241.89	94.6953	250.555	139.307	133.927	131.126	97.5068	67.1795	19.8444
mir-7-1//mir-7-2//mir-7-3	TGGAAGACTAGTGATTTTGTTGTT	24	Mature 5' super	12.7257	0	0	18.9935	0	62.9987	0	7.81537	20.5768	0	10.0683	6.04047	19.6965	0	0	70.9656	11.2868	21.8144	28.1726	4.16439	9.3726	9.95699	35.2721	54.7645	58.2027	0	108.181	62.5287	11.5154	4.32893	21.6481	0	0	0	0	0	23.6642	0	17.2173	35.7935	10.7159	33.4818	0	9.75068	0	0
mir-7-1	AAATCACAGTCTGCCATA	18	Mature 3' sub	0	0	0	0	0	0	0	0	0	0	0	0	0	0	0	0	0	0	0	0	0	0	0	0	0	0	0	0	0	0	0	0	0	0	0	0	0	0	0	0	0	0	0	0	0	0
mir-7-1	AACAAATCACAGTCTGCCA	19	Mature 3' sub	0	0	0	0	0	0	0	0	0	0	0	0	0	0	0	0	0	0	0	4.16439	0	0	0	0	0	0	0	0	0	0	0.138813	0	0	0	0	0	0	0	0	0	0	0	0	0	0	0
mir-7-1	AACAAATCACAGTCTGCCAT	20	Mature 3' sub	0	0	0	0	0	0	0	0	0	14.506	0	6.04047	0	0	0	0	0	0	0	0	9.3726	0	0	0	0	0	0	0	0	0	0.997302	8.37921	0	0	0	0	0	0	0	0	0	0	0	9.75068	16.7949	0
mir-7-1	AACAAATCACAGTCTGCCATA	21	Mature 3' sub	0	0	0	0	0	0	0	0	0	0	0	6.04047	19.6965	0	0	0	0	0	9.39086	4.16439	0	9.95699	0	0	0	92.6155	0	0	5.75772	0	4.92075	33.5168	0	0	0	0	11.8321	0	0	0	10.7159	0	0	0	100.769	0
mir-7-1	AACAAATCACAGTCTGCCATAT	22	Mature 3' sub/super	0	0	0	0	0	0	0	0	0	0	0	12.0809	0	0	0	0	0	0	0	4.16439	18.7452	0	0	0	0	0	0	0	0	0	1.16635	0	0	0	0	0	0	0	0	0	0	0	0	0	0	0
mir-7-1	ACAAATCACAGTCTGCCAT	19	Mature 3' sub	0	0	0	0	0	0	0	0	0	0	0	0	0	0	0	0	0	0	0	0	0	0	0	0	0	0	0	0	0	0	0	0	0	0	0	0	0	0	0	0	0	0	0	0	0	0
mir-7-1	ACAAATCACAGTCTGCCATAT	21	Mature 3' sub/super	0	0	0	0	0	0	0	0	5.14419	0	0	0	19.6965	0	0	0	0	0	0	4.16439	0	0	0	0	0	0	0	0	0	0	0.966835	0	37.3678	0	0	0	0	0	0	0	5.35797	0	32.7815	0	0	0
mir-7-1	ACAACAAATCACAGTCTGCCATA	23	Mature 3' super	0	0	0	0	0	0	0	0	5.14419	0	0	0	0	0	0	0	0	0	0	0	0	0	0	0	0	0	0	0	0	0	0.171473	0	0	0	0	0	0	0	0	0	0	0	0	0	0	0
mir-7-1	CAACAAATCACAGTCTGC	18	Mature 3' sub	0	0	0	0	0	0	0	0	0	0	3.3561	0	0	0	0	0	0	0	0	0	9.3726	0	0	0	0	0	0	0	0	0	0.42429	0	0	0	0	0	0	0	0	0	0	0	0	0	0	0
mir-7-1	CAACAAATCACAGTCTGCC	19	Mature 3' sub	0	0	0	0	0	0	0	31.2615	5.14419	0	0	6.04047	0	0	0	0	0	0	0	0	0	0	0	0	0	0	0	0	0	4.32893	1.55917	0	0	0	0	0	0	0	0	0	0	0	0	0	0	0
mir-7-1	CAACAAATCACAGTCTGCCA	20	Mature 3' sub	0	0	0	3.7987	0	20.9996	0	23.4461	25.721	14.506	3.3561	6.04047	0	0	18.357	0	11.2868	4.36289	0	4.16439	0	9.95699	0	0	0	0	0	0	5.75772	8.65786	5.34705	8.37921	0	0	0	0	0	0	0	0	0	0	0	0	0	0
mir-7-1	CAACAAATCACAGTCTGCCAT	21	Mature 3' sub	0	0	0	18.9935	0	0	0	7.81537	41.1535	0	6.7122	0	0	0	0	0	11.2868	4.36289	9.39086	4.16439	9.3726	0	35.2721	0	0	0	0	41.6858	17.2731	4.32893	7.0604	8.37921	0	0	0	0	0	53.7533	17.2173	0	5.35797	0	0	78.0054	0	19.8444
mir-7-1	CAACAAATCACAGTCTGCCATA	22	Mature 3'	19.0886	44.8712	0	7.5974	0	0	0	0	5.14419	0	13.4244	48.3238	39.393	0	0	0	0	8.72578	4.69543	24.9864	9.3726	19.914	0	0	38.8018	0	0	0	5.75772	17.3157	10.2471	25.1376	0	0	0	0	0	0	8.60867	0	5.35797	0	0	0	0	19.8444
mir-7-1	CAACAAATCACAGTCTGCCATAT	23	Mature 3' super	0	0	0	0	26.4957	0	0	0	0	0	0	0	0	0	0	0	0	0	0	0	0	0	0	0	0	0	21.6361	0	0	0	1.60439	0	0	0	0	0	0	0	0	0	0	0	0	9.75068	0	0
mir-7-1	TGGAAGACTAGTGATTTTGTTGTTT	25	Mature 5' super	0	0	0	0	0	0	0	0	0	0	0	0	0	0	0	0	0	0	0	0	0	0	0	0	0	0	21.6361	0	0	0	0.721204	0	0	0	0	0	0	0	0	0	0	0	0	0	0	0
mir-708	AACTAGACTGTGAGCTTCTAGA	22	Mature 3' sub/super	0	0	0	0	0	0	0	0	0	0	0	0	0	0	0	0	0	0	0	0	0	0	0	0	0	0	0	0	0	0	0	0	0	0	0	0	0	0	0	0	0	0	0	0	0	0
mir-708	AAGGAGCTTACAATCTAGCTG	21	Mature 5' sub	0	0	0	0	0	0	0	0	0	0	0	0	0	0	0	0	0	0	0	0	0	0	0	0	0	0	0	0	0	0	0	0	0	0	0	11.3084	0	0	0	0	5.35797	0	0	0	0	0
mir-708	AAGGAGCTTACAATCTAGCTGG	22	Mature 5' sub	0	0	0	7.5974	0	0	0	0	0	14.506	0	0	0	0	0	0	0	0	0	0	0	0	0	0	0	0	0	0	0	0	0.73678	0	0	0	0	0	0	0	0	0	16.0739	0	0	0	16.7949	0
mir-708	AAGGAGCTTACAATCTAGCTGGG	23	Mature 5'	0	0	0	0	0	0	0	0	0	0	0	0	0	0	0	0	0	0	0	0	0	0	0	0	0	0	0	0	0	0	0	0	0	0	0	0	0	0	0	0	0	0	0	0	0	0
mir-708	CAACTAGACTGTGAGCTTC	19	Mature 3' sub	0	0	0	0	0	0	0	0	0	0	0	0	0	0	0	0	0	0	0	0	0	0	0	0	0	0	0	0	0	0	0	0	0	0	0	0	0	0	8.60867	0	0	0	0	0	0	0
mir-708	CAACTAGACTGTGAGCTTCT	20	Mature 3' sub	0	0	0	0	0	0	0	0	0	0	0	0	0	0	0	0	0	0	0	0	0	0	0	0	0	0	0	0	0	0	0	0	0	0	0	0	0	0	0	0	10.7159	0	0	0	0	0
mir-6892	GTAAGGGACCGGAGAGTAG	19	Mature 5' sub	0	0	0	0	0	0	0	0	0	0	0	0	0	0	0	0	0	0	0	0	9.3726	0	0	0	0	0	0	0	0	0	0.31242	0	0	0	0	0	0	0	0	0	0	0	0	0	0	0
mir-6892	TTCCCTCTCCCACCCCTTGCAG	22	Mature 3' super	0	0	0	0	0	0	0	0	0	0	0	0	0	0	0	0	11.2868	0	0	0	0	0	0	0	0	0	0	0	0	0	0.376227	0	0	0	0	0	0	0	0	0	0	0	0	0	0	0
mir-6891	AGGAGGGGGATGAGGGG	17	Mature 5' sub	0	0	0	0	0	0	0	0	0	0	0	0	0	0	0	0	0	0	0	0	0	0	0	0	0	0	0	0	0	0	0	0	0	0	0	0	0	0	0	0	5.35797	0	0	0	0	0
mir-6891	GTAAGGAGGGGGATGAGGG	19	Mature 5' sub/super	0	0	0	0	0	0	0	0	0	0	0	0	0	0	0	0	0	0	0	0	0	0	35.2721	0	0	0	0	0	0	0	1.17574	0	0	0	0	0	0	0	0	0	0	0	0	0	0	0
mir-6891	GTAAGGAGGGGGATGAGGGG	20	Mature 5' super	0	0	0	0	0	0	0	0	0	43.518	0	0	0	0	0	0	0	0	4.69543	0	0	0	0	0	0	0	0	0	0	0	1.60711	0	0	0	0	0	0	0	0	0	0	0	0	0	0	0
mir-6891	GTAAGGAGGGGGATGAGGGGT	21	Mature 5' super	0	0	0	0	0	0	0	0	0	0	3.3561	0	0	0	0	0	0	0	0	0	0	0	0	0	0	0	0	0	0	0	0.11187	0	0	0	0	0	0	0	0	0	0	0	0	0	0	0
mir-6891	GTAAGGAGGGGGATGAGGGGTC	22	Mature 5' super	0	0	0	0	0	0	0	0	0	0	0	0	0	0	0	0	0	0	0	0	0	9.95699	0	0	0	0	0	0	0	0	0.3319	0	0	0	0	0	0	0	0	0	0	0	0	0	0	0
mir-6891	GTAAGGAGGGGGATGAGGGGTCAT	24	Mature 5' super	0	0	0	0	0	0	0	0	0	0	0	0	0	0	0	0	0	0	0	0	0	0	0	0	0	0	0	0	0	0	0	0	0	50.4388	0	0	0	0	0	0	0	0	0	0	0	0
mir-6891	TAAGGAGGGGGATGAGGG	18	Mature 5' sub	0	0	0	0	0	0	0	0	0	0	0	6.04047	0	0	0	0	0	0	0	0	0	0	0	0	0	0	0	0	0	0	0.201349	0	0	0	0	0	0	0	0	0	0	0	0	0	0	0
mir-6886	TGCCCTTCTCTCCTCCTGCCTCA	23	Mature 3' super	6.36286	0	0	0	0	0	0	0	0	0	0	0	0	0	0	0	0	0	0	0	0	0	0	0	0	0	0	0	0	0	0.212095	0	0	0	0	0	11.8321	0	0	0	0	0	0	0	0	0
mir-6885	AGGGGGGCACTGCGCAAGCAAA	22	Mature 5' sub	0	0	0	0	0	0	0	0	0	0	0	0	0	0	0	0	0	0	0	0	0	0	0	0	0	0	0	0	0	0	0	0	0	0	0	0	0	0	0	0	0	0	0	0	0	0
mir-6885	GAGGGGGGCACTGCGCAAG	19	Precursor	0	0	0	0	0	0	0	0	0	0	0	0	0	0	0	0	0	0	0	0	0	0	0	0	0	0	0	0	0	0	0	0	0	0	0	0	0	0	0	0	0	0	0	0	0	0
mir-6885	GAGGGGGGCACTGCGCAAGCA	21	Mature 5' sub/super	0	0	0	0	0	0	0	0	0	0	0	0	0	0	0	0	11.2868	0	0	0	0	0	0	0	0	0	0	0	0	0	0.376227	0	0	0	0	0	0	0	0	0	0	0	0	0	0	0
mir-6885	GAGGGGGGCACTGCGCAAGCAA	22	Mature 5' sub/super	0	0	0	0	0	0	0	0	0	0	0	0	0	0	0	0	0	0	0	0	0	0	0	0	0	0	0	0	0	0	0	0	0	0	0	0	0	0	0	0	0	0	0	0	0	0
mir-6885	GAGGGGGGCACTGCGCAAGCAAAG	24	Mature 5' sub/super	0	0	0	0	0	0	0	0	0	0	0	0	0	0	0	23.6552	0	0	0	0	0	0	0	0	0	0	0	0	0	0	0.788507	0	0	0	0	0	0	0	0	0	0	0	0	0	0	0
mir-6885	TTTGCTTCCTGCTCCCCTAG	20	Mature 3' sub	0	0	0	0	0	0	0	0	0	0	0	0	0	0	0	0	0	0	0	0	0	0	0	54.7645	0	0	0	0	0	0	1.82548	0	0	0	0	0	0	0	0	0	0	0	0	0	0	0
mir-6884	AGAGGCTGAGAAGGTGATGTTGG	23	Mature 5' super	0	0	0	0	0	0	0	0	0	0	0	0	0	0	0	0	0	0	0	0	0	0	0	0	0	0	0	0	0	0	0	0	0	0	0	11.3084	0	0	0	0	0	0	0	0	0	0
mir-6883	TTCCCTATCTCACTCTCCTCA	21	Mature 3' sub	0	0	0	0	0	0	0	0	0	0	0	0	0	0	0	0	0	0	0	0	0	0	0	0	0	0	0	0	0	0	0	0	0	0	0	0	0	0	0	0	0	0	0	0	0	0
mir-6883	TTTCCCTATCTCACTCTCCTCA	22	Mature 3' sub/super	0	0	0	0	0	0	0	0	0	0	0	0	0	0	0	0	0	0	0	0	0	0	0	0	0	0	0	0	0	0	0	0	0	0	0	0	0	0	0	0	0	0	0	0	0	0
mir-6882	ACAAGTCAGGAGCTGAAG	18	Mature 5' sub	0	0	0	0	0	0	0	0	0	0	3.3561	0	0	0	0	0	0	0	0	0	0	0	0	0	0	0	0	0	0	0	0.11187	0	0	0	0	0	0	0	0	0	0	0	0	0	0	0
mir-6882	CCTGCTGCCTCTCCT	15	Precursor	0	0	0	3.7987	0	0	0	0	0	0	0	0	0	0	0	0	0	0	0	0	0	0	0	0	0	0	0	0	0	0	0.126623	0	0	0	0	0	0	0	0	0	0	0	0	0	0	0
mir-6882	TACAAGTCAGGAGCTGAAGCAG	22	Mature 5'	0	0	0	0	0	0	0	0	0	0	0	0	0	0	0	0	0	0	0	0	0	0	0	0	0	0	0	0	0	0	0	0	0	0	0	0	0	0	0	0	0	0	0	0	0	0
mir-6882	TGCCTCTCCTCTTGCCTGCA	20	Mature 3' sub	0	0	0	0	0	0	0	0	0	0	0	0	0	0	0	0	0	4.36289	0	0	0	0	0	0	0	0	0	0	0	0	0.14543	0	0	0	0	0	0	0	0	0	0	0	0	0	0	0
mir-6881	TGATCCTCTTTCGTCCTTCCCACT	24	Mature 3' super	0	0	0	0	0	0	0	0	0	0	0	0	0	0	0	0	0	0	0	0	0	0	0	0	0	0	0	0	0	0	0	0	0	0	0	0	35.4962	0	0	0	0	0	0	0	0	0
mir-6881	TGGGGTAAGGATAGGAGGGT	20	Mature 5' sub	0	0	0	0	0	0	0	0	0	0	0	0	0	0	0	0	0	0	0	0	0	0	0	0	0	0	0	0	0	0	0	0	37.3678	0	0	0	0	0	0	0	0	0	0	0	0	0
mir-6879	TCCTGTCACCCGCTCCTTGCC	21	Mature 3' sub/super	0	0	0	0	0	0	0	0	0	0	0	0	0	0	0	0	0	0	0	0	0	0	0	0	0	0	0	0	0	4.32893	0.144298	0	0	0	0	0	0	0	0	0	0	0	0	0	0	0
mir-6877	AGGGCCGAAGGGTGGAAGCTG	21	Mature 5' sub	0	0	0	3.7987	0	0	0	0	0	0	0	0	0	0	0	0	0	0	0	0	0	0	0	0	0	0	0	0	0	8.65786	0.415219	0	0	0	0	0	0	53.7533	17.2173	0	0	0	0	0	0	0
mir-6877	AGGGCCGAAGGGTGGAAGCTGC	22	Mature 5'	0	0	0	0	0	0	0	0	0	0	0	0	0	0	0	0	0	0	0	0	0	0	0	0	0	0	0	0	0	0	0	0	0	0	0	33.9251	0	0	0	0	0	0	0	0	0	0
mir-6877	CAGGGCCGAAGGGTGGAAGCTGC	23	Mature 5' super	0	0	0	0	0	0	0	0	0	0	0	0	0	0	0	0	0	0	0	0	0	0	0	0	19.4009	0	0	0	0	0	0.646697	0	0	0	0	0	0	0	0	0	0	0	0	0	0	0
mir-6877	TCAGGGCCGAAGGGTGGAAG	20	Mature 5' sub/super	0	0	0	0	0	0	0	0	0	0	0	0	0	0	0	0	0	0	0	0	0	0	0	0	0	0	0	0	0	0	0	0	0	0	0	0	0	0	0	0	0	0	0	0	0	0
mir-6877	TCAGGGCCGAAGGGTGGAAGC	21	Mature 5' sub/super	0	0	0	0	0	0	0	0	0	0	0	0	0	0	0	0	0	0	0	0	0	0	0	0	0	0	0	0	0	0	0	0	0	0	0	0	0	0	0	0	0	0	0	0	0	0
mir-6877	TCAGGGCCGAAGGGTGGAAGCT	22	Mature 5' sub/super	0	0	0	3.7987	0	0	0	0	0	0	0	6.04047	0	0	0	0	0	0	0	0	18.7452	0	0	0	0	0	0	0	0	0	0.952812	0	0	0	0	0	0	0	0	0	0	0	0	0	0	0
mir-6877	TTCAGGGCCGAAGGGTGGAAG	21	Mature 5' sub/super	0	0	0	0	0	0	0	0	0	0	0	0	0	0	0	0	0	0	0	0	0	0	0	0	0	0	0	0	0	0	0	0	0	0	0	0	0	0	0	0	0	0	0	0	0	0
mir-6876	CAGGAAGGAGACAGGCAGTTCA	22	Mature 5'	0	0	0	3.7987	0	0	0	0	0	0	3.3561	0	0	0	0	0	0	4.36289	0	0	0	0	0	0	0	0	0	0	0	0	0.383923	0	0	0	0	0	0	0	0	0	0	0	0	0	0	0
mir-6876	TGTTTTCCTTCTCAG	15	Precursor	0	0	81.0373	0	0	0	0	0	0	0	0	0	0	0	0	0	0	0	0	0	0	0	0	0	0	0	0	0	0	0	2.70124	0	0	0	0	0	0	0	0	0	0	0	0	0	0	0
mir-6875	GGGACCCAGGACAGGAGAAG	20	Mature 5' sub/super	0	0	0	3.7987	0	0	0	0	0	0	0	0	0	0	0	0	0	0	0	0	0	0	0	0	0	0	0	0	0	0	0.126623	0	0	0	0	0	0	0	0	0	0	0	0	0	0	0
mir-6875	TGAGGGACCCAGGACAGGAGA	21	Mature 5'	0	0	0	0	0	20.9996	0	0	0	0	0	0	0	0	0	0	0	0	0	0	0	0	0	0	0	0	0	0	0	0	0.699986	0	0	0	0	0	0	0	0	0	0	0	0	0	0	0
mir-6869	GTGAGTAGTGGCGCGCGGCG	20	Mature 5' sub	0	0	0	0	0	0	0	0	0	0	0	0	0	0	0	0	0	0	0	0	0	0	0	0	0	0	0	0	0	0	0	0	0	0	0	0	0	0	0	0	0	0	0	0	0	0
mir-6866	GATCCCTTTATCTGTCCTC	19	Mature 3' sub	0	0	0	7.5974	0	0	0	0	0	0	0	0	0	0	0	0	0	0	0	0	0	0	0	0	0	0	0	0	0	0	0.253247	0	0	0	0	0	0	0	0	0	0	0	0	0	0	0
mir-6866	GATCCCTTTATCTGTCCTCT	20	Mature 3' sub	0	0	0	0	0	0	0	0	0	0	0	0	0	0	0	0	0	0	0	0	0	0	0	109.529	0	0	0	0	0	0	3.65097	0	0	0	0	0	0	0	0	0	0	0	0	0	0	0
mir-6866	TAGAGGCTGGAATAGAGATTCT	22	Mature 5' sub	0	0	0	0	0	0	0	0	5.14419	0	0	0	0	0	0	0	0	0	0	0	0	0	0	0	0	0	0	0	0	0	0.171473	0	0	0	0	0	0	0	0	0	0	0	0	0	0	0
mir-6865	ACACCCTCTTTCCCTACCGCC	21	Mature 3'	0	0	0	0	0	0	0	0	0	0	0	0	0	0	0	0	0	0	0	0	0	0	0	0	0	0	0	0	0	4.32893	0.144298	0	0	0	0	0	0	0	0	0	0	0	0	0	0	0
mir-6865	ACACCCTCTTTCCCTACCGCCT	22	Mature 3' super	0	0	0	3.7987	0	0	0	0	0	0	0	0	0	0	0	0	0	0	0	0	0	0	0	0	0	0	0	20.8429	0	0	0.821386	0	0	0	20.0098	0	0	0	0	0	0	0	0	0	0	0
mir-6865	ACACCCTCTTTCCCTACCGCCTA	23	Mature 3' super	0	0	0	0	0	0	0	0	0	0	0	0	0	0	0	0	0	0	0	0	0	0	0	0	0	0	0	0	0	0	0	0	0	0	0	0	0	0	0	0	0	0	0	0	0	19.8444
mir-6862-1//mir-6862-2	AAGCGGGCATGCTGGGAGAGA	21	Mature 5' sub/super	0	0	0	0	0	0	0	0	0	0	0	0	0	0	0	0	0	0	0	0	0	0	0	0	0	0	0	0	0	0	0	0	0	0	0	0	0	0	0	0	0	33.4818	0	0	0	0
mir-6862-1//mir-6862-2	AGCGGGCATGCTGGGAGAGA	20	Mature 5' sub/super	0	0	0	0	26.4957	0	0	0	0	0	0	0	0	0	0	0	0	0	0	0	0	0	0	0	0	0	0	0	0	0	0.883189	0	0	0	0	0	0	0	0	0	0	0	0	0	0	0
mir-6862-1//mir-6862-2	AGCGGGCATGCTGGGAGAGAC	21	Mature 5' sub/super	0	0	0	0	0	0	0	0	0	0	0	0	0	0	0	0	0	0	0	0	0	0	0	0	0	0	0	0	0	0	0	0	0	0	0	0	0	0	0	0	0	0	0	0	0	0
mir-6862-1//mir-6862-2	AGCGGGCATGCTGGGAGAGACT	22	Mature 5' sub/super	0	0	0	0	0	0	0	0	0	0	0	0	0	0	0	0	0	0	0	0	0	0	0	0	0	0	0	0	0	0	0	0	0	0	0	0	0	0	0	0	0	0	0	0	16.7949	0
mir-6862-1//mir-6862-2	CGGGCATGCTGGGAGAGACTT	21	Mature 5' sub	0	0	0	0	0	0	0	0	0	0	0	6.04047	0	0	0	0	0	0	0	0	0	0	0	0	0	0	0	0	0	0	0.201349	0	0	0	0	0	0	0	0	0	0	0	0	0	0	0
mir-6862-1//mir-6862-2	CGGGCATGCTGGGAGAGACTTT	22	Mature 5'	0	0	0	0	0	0	0	0	0	0	0	0	0	0	0	0	0	0	0	4.16439	0	0	0	0	0	0	0	0	0	0	0.138813	0	0	0	0	0	0	26.8767	0	0	0	0	0	0	0	0
mir-6859-1//mir-6859-2//mir-6859-3//mir-6859-4	AGAGGAACATGGGCTCAGGACA	22	Mature 5' sub	0	0	0	0	0	0	0	0	0	0	0	0	19.6965	0	0	0	0	0	0	0	0	0	0	0	0	0	0	0	0	0	0.656549	0	0	0	0	0	0	0	0	0	0	0	0	0	0	0
mir-6859-1//mir-6859-2//mir-6859-3//mir-6859-4	CCTGACCCCCATGTCGCCTCTG	22	Mature 3' sub/super	0	0	0	0	0	41.9992	0	0	0	0	0	0	0	0	0	0	0	0	0	0	0	0	0	0	0	0	0	0	0	0	1.39997	0	0	0	0	0	0	0	0	0	0	0	0	0	0	0
mir-6859-1//mir-6859-2//mir-6859-3//mir-6859-4	GAGAGGAACATGGGCTCAGGACA	23	Mature 5'	0	0	0	0	0	0	0	0	0	0	3.3561	0	0	0	0	0	0	0	4.69543	0	0	0	0	0	0	0	0	0	0	4.32893	0.412682	0	0	0	0	0	0	0	0	0	0	0	0	0	0	0
mir-6859-1//mir-6859-2//mir-6859-3//mir-6859-4	GAGGAACATGGGCTCAGGACA	21	Mature 5' sub	0	0	0	0	0	0	0	0	0	0	0	0	0	0	0	0	0	0	0	0	0	0	0	0	0	0	0	0	0	0	0	0	0	0	0	0	0	0	0	0	0	0	0	0	0	0
mir-6858	AGTTGGGGACGGCAGCCAGCCCCTGC	26	Precursor	0	0	0	0	0	0	0	0	0	0	0	0	0	0	0	0	0	0	0	0	0	0	0	0	0	0	0	0	0	0	0	0	0	0	0	0	0	0	0	0	0	0	0	0	0	19.8444
mir-6858	GTGAGGAGGGGCTGGC	16	Precursor	0	0	0	3.7987	0	0	0	7.81537	0	0	0	0	0	0	0	0	0	0	0	0	0	0	0	0	0	0	0	0	0	0	0.387136	0	0	0	0	0	0	0	0	35.7935	0	0	0	0	0	0
mir-6856	TACAGCCCTGTGATCTTTCCAG	22	Mature 3'	0	0	0	0	0	0	0	0	0	0	3.3561	0	0	0	0	0	0	0	0	0	0	0	0	0	0	0	0	0	0	0	0.11187	0	0	0	0	0	0	0	0	0	0	0	0	0	0	0
mir-6855	AGACTGACCTTCAACCCCACAG	22	Mature 3'	0	0	0	0	0	0	0	0	0	0	0	0	0	0	0	0	0	0	0	4.16439	0	0	0	0	0	0	0	0	0	4.32893	0.283111	0	0	0	0	0	0	0	0	0	0	0	0	0	0	0
mir-6855	TGGGGTTTGGGGTGCAGACATTG	23	Mature 5' sub	19.0886	0	0	0	0	0	0	0	0	0	0	0	0	0	0	0	0	0	0	0	0	0	0	0	0	0	0	0	0	0	0.636286	0	0	0	0	0	0	0	0	0	0	0	0	0	0	0
mir-6855	TGGGGTTTGGGGTGCAGACATTGC	24	Mature 5' sub	0	0	0	0	0	0	0	0	0	0	0	0	0	0	18.357	0	0	0	0	0	0	0	0	0	0	0	0	0	0	0	0.611901	0	0	0	0	0	0	0	0	0	0	0	0	0	0	0
mir-6855	TTGGGGTTTGGGGTGCAGA	19	Precursor	0	0	0	0	0	0	0	0	0	0	0	0	0	0	0	0	0	4.36289	0	0	0	0	0	0	0	0	0	0	0	0	0.14543	0	0	0	0	0	0	0	0	0	0	0	0	0	0	0
mir-6855	TTGGGGTTTGGGGTGCAGACATTG	24	Mature 5' sub	0	0	0	0	0	0	0	0	0	0	6.7122	0	0	0	0	0	0	8.72578	0	0	0	0	0	0	0	0	0	0	0	0	0.514599	0	0	0	0	0	0	0	0	0	0	0	0	0	0	0
mir-6852	CCCTGGGGTTCTGAGGACAT	20	Mature 5' sub	6.36286	0	0	3.7987	0	0	0	0	0	0	0	0	9.84824	0	0	23.6552	0	0	0	8.32879	9.3726	0	0	0	0	0	0	0	0	0	2.04555	0	0	0	0	0	0	0	0	0	0	0	0	0	0	0
mir-6852	CCCTGGGGTTCTGAGGACATG	21	Mature 5'	0	0	0	0	26.4957	20.9996	54.2682	0	0	0	0	0	0	0	36.7141	0	0	0	0	0	9.3726	0	0	0	0	0	0	0	0	0	4.92834	0	0	0	0	0	0	0	0	0	0	0	0	0	0	0
mir-6852	CCCTGGGGTTCTGAGGACATGC	22	Mature 5' super	0	0	0	0	0	0	0	0	0	0	0	0	0	0	0	0	0	0	0	0	0	0	0	0	0	0	0	0	0	0	0	0	0	0	0	0	0	0	0	0	5.35797	0	0	0	0	0
mir-6852	CCTGGGGTTCTGAGGACAT	19	Mature 5' sub	0	0	0	0	26.4957	0	0	0	0	0	0	0	9.84824	0	0	0	0	0	0	0	0	0	0	0	0	0	0	0	0	0	1.21146	0	0	0	0	0	0	0	0	0	0	0	0	0	0	0
mir-6852	CCTGGGGTTCTGAGGACATG	20	Mature 5' sub	0	0	0	0	0	0	0	0	0	0	0	0	9.84824	0	0	0	0	0	0	0	0	0	0	0	0	0	0	0	0	0	0.328275	0	0	0	0	0	0	0	0	0	0	0	0	0	0	0
mir-6852	CCTGGGGTTCTGAGGACATGC	21	Mature 5' sub/super	0	0	0	0	0	0	0	0	0	0	0	0	0	0	0	0	0	0	0	0	0	0	0	0	0	0	0	0	0	0	0	0	0	0	0	0	0	0	0	0	5.35797	0	0	0	0	0
mir-6845	CCTCTCCTCCCTGTGCCCCAG	21	Mature 3'	0	0	0	0	0	0	0	0	0	0	0	0	0	0	0	0	0	0	4.69543	0	0	0	0	0	0	0	0	0	0	0	0.156514	0	0	0	0	0	0	0	0	0	0	0	0	0	0	0
mir-6843	ATGGTCTCCTGTTCTCTGCAG	21	Mature 3'	0	0	0	0	0	0	0	0	0	0	0	0	0	0	0	0	0	0	0	0	0	0	0	0	0	0	0	0	0	0	0	0	0	0	0	11.3084	0	0	0	0	0	0	0	0	0	0
mir-6843	GGCAGTGAGGCCCTGG	16	Precursor	0	0	0	0	0	0	0	0	0	0	0	0	0	0	0	0	0	0	0	0	0	0	0	0	0	0	0	0	0	0	0	0	0	0	0	0	0	0	0	0	0	0	0	9.75068	0	0
mir-6842	TTGGCTGGTCTCTGCTCCGC	20	Mature 3' sub	0	0	0	0	0	0	0	0	0	0	0	0	0	0	0	0	0	0	0	0	0	0	0	0	0	0	0	0	0	0	0	0	0	0	0	0	0	0	0	0	0	0	0	48.7534	0	0
mir-6839	GACCCAAGCAGGCTTTGTGTGA	22	Precursor	0	0	0	0	0	0	0	0	0	0	3.3561	0	0	0	0	0	0	0	0	4.16439	0	0	0	0	0	0	0	0	0	0	0.250683	0	0	0	0	0	0	0	0	0	0	0	0	0	0	0
mir-6839	GGCTTTGTGTGAGCA	15	Precursor	0	0	0	0	0	0	0	0	0	0	0	6.04047	0	0	0	0	0	0	0	0	0	0	0	0	0	0	0	0	0	0	0.201349	0	0	0	0	0	0	0	0	0	0	0	0	0	0	0
mir-6839	TGGATTGAAGAGACGACCCAAG	22	Mature 5' sub/super	0	0	0	0	0	0	0	0	0	0	0	0	0	0	0	0	0	0	0	4.16439	0	0	0	0	0	0	0	0	0	0	0.138813	0	0	0	0	0	0	0	0	0	0	0	0	0	0	0
mir-6838	AAGCAGCAGTGGCAAGACTCC	21	Mature 5' sub	0	0	0	0	0	0	0	0	0	0	0	0	0	0	0	0	0	0	0	0	0	0	0	0	0	0	0	0	0	0	0	0	0	0	0	0	0	0	0	0	5.35797	0	0	0	0	0
mir-6837	ACCAGGGCCAGCAGGGAATGT	21	Mature 5'	0	0	0	0	26.4957	20.9996	0	0	0	0	0	0	0	0	0	0	0	0	0	0	9.3726	0	0	0	0	0	0	0	0	0	1.8956	0	0	0	0	0	0	0	0	0	0	0	0	0	0	0
mir-6837	CCTTCACTGTGACTCTGCTGC	21	Mature 3' sub	0	0	0	0	0	0	0	0	0	0	0	0	0	0	0	0	0	0	0	0	0	0	35.2721	0	0	0	0	0	0	0	1.17574	0	0	0	0	0	0	0	0	0	0	0	0	0	0	0
mir-6837	GACCAGGGCCAGCAGGGAATGT	22	Mature 5' super	0	0	0	0	0	0	0	0	0	0	0	0	0	0	0	0	0	0	4.69543	0	0	0	0	0	0	0	0	0	0	0	0.156514	0	0	0	0	0	0	0	0	0	0	0	0	0	0	0
mir-6833	GTGTGGAAGATGGGAGGAGA	20	Mature 5' sub	0	0	0	0	0	0	0	0	0	0	3.3561	0	0	0	0	0	0	0	0	0	0	0	0	0	0	0	0	0	0	0	0.11187	0	0	0	0	0	0	0	0	0	0	0	0	0	0	0
mir-6833	GTGTGGAAGATGGGAGGAGAAAA	23	Mature 5' super	0	0	0	0	0	0	0	0	0	0	0	0	0	0	0	0	0	0	0	0	0	0	0	0	0	0	0	0	0	0	0	0	0	0	0	0	0	0	8.60867	0	0	0	0	0	0	0
mir-6833	TTTCTCTCTCCACTTCCTCA	20	Mature 3' sub	0	0	0	0	0	0	0	0	0	0	0	0	0	0	0	0	0	4.36289	0	0	0	0	0	0	0	0	0	0	0	0	0.14543	0	0	0	0	0	0	0	0	0	0	0	0	0	0	0
mir-6833	TTTCTCTCTCCACTTCCTCAG	21	Mature 3'	0	0	0	0	0	0	0	0	0	0	0	0	0	0	0	0	0	0	0	0	0	0	0	0	0	0	0	0	0	0	0	0	0	0	0	0	0	0	0	0	5.35797	0	0	9.75068	0	0
mir-6832	TGGAGTAGAGAGGAAAAGTTAG	22	Mature 5' sub/super	0	0	0	0	0	0	0	0	0	0	0	0	0	0	0	0	0	4.36289	0	0	0	0	0	0	0	0	0	0	0	0	0.14543	0	0	0	0	0	0	0	0	0	0	0	0	0	0	0
mir-6829	TGGGCTGCTGAGAAGGGGCA	20	Mature 5'	6.36286	0	0	0	0	0	0	0	0	0	0	0	0	0	0	0	0	0	0	0	0	0	0	0	0	0	0	0	0	0	0.212095	0	0	0	0	0	0	0	0	0	0	0	0	0	0	0
mir-6824	TCTCTGGTCTTGCCACCCCAG	21	Mature 3'	0	0	0	0	0	0	0	0	10.2884	0	0	0	0	0	0	0	0	0	0	0	0	0	0	0	0	0	0	0	0	0	0.342946	0	0	0	0	0	0	0	8.60867	0	0	0	0	0	0	0
mir-6821	GTGCGTGGTGGCTCGAGGCGGGGGTGGGGG	30	Precursor	0	0	0	0	0	0	0	7.81537	0	0	0	0	0	0	0	0	0	0	0	0	0	0	0	0	0	0	0	0	0	0	0.260512	0	0	0	0	0	0	0	0	0	0	0	0	0	0	0
mir-6821	TGGTGGCTCGAGGCGGGGGTGGGGGCC	27	Precursor	0	0	0	0	0	0	0	0	0	0	0	0	0	0	0	0	0	0	0	0	0	0	0	0	0	0	0	0	0	0	0	0	0	0	0	0	0	0	0	0	0	0	0	0	0	0
mir-6820	TGACTTCTCCCCTGCCACAG	20	Mature 3' sub	0	0	0	0	0	0	0	0	0	0	0	0	9.84824	0	0	0	0	0	0	0	0	0	0	0	0	0	0	0	0	0	0.328275	0	0	0	0	0	0	0	0	0	0	0	0	0	0	0
mir-6820	TGTGACTTCTCCCCTGCCACA	21	Mature 3' sub	0	0	0	0	0	0	0	0	0	0	0	0	0	0	0	0	0	0	0	8.32879	0	0	0	0	0	0	0	0	0	0	0.277626	0	0	0	0	11.3084	0	0	0	0	0	0	0	0	0	0
mir-6820	TGTGACTTCTCCCCTGCCACAG	22	Mature 3'	0	0	0	0	0	0	0	0	0	0	3.3561	0	0	0	0	0	0	0	0	0	0	0	0	0	0	0	0	0	0	0	0.11187	0	0	0	30.0147	0	0	0	0	0	0	0	0	0	16.7949	0
mir-6818	TGTGTGAGTACAGAGAGCATCT	22	Mature 5' sub/super	0	0	0	0	0	0	0	0	0	0	0	0	0	0	0	0	0	0	0	0	0	0	0	0	0	0	0	0	0	0	0	0	0	0	0	0	0	0	0	0	0	0	0	0	0	0
mir-6818	TTGTGTGAGTACAGAGAG	18	Mature 5' sub	0	0	0	0	0	0	0	0	0	0	0	0	0	0	0	0	0	0	0	0	0	0	0	0	0	0	21.6361	0	0	0	0.721204	0	0	0	0	0	0	0	0	0	0	0	0	0	0	0
mir-6818	TTGTGTGAGTACAGAGAGC	19	Mature 5' sub	0	0	0	0	0	0	0	0	0	14.506	0	0	0	0	0	0	0	0	0	0	0	0	0	0	0	0	0	0	0	0	0.483533	0	0	0	0	0	0	0	0	0	0	0	0	0	0	0
mir-6818	TTGTGTGAGTACAGAGAGCA	20	Mature 5' sub	0	0	0	0	0	0	0	0	0	0	0	0	0	0	18.357	0	0	0	0	0	0	0	0	0	0	0	0	0	0	0	0.611901	0	0	0	0	0	0	0	0	0	0	0	0	0	0	0
mir-6815	AGGTGGCGCCGGAGGAGTCA	20	Mature 5' sub	0	0	0	0	0	0	0	0	0	0	0	0	0	0	0	0	0	0	0	0	0	0	0	0	0	0	0	0	0	0	0	0	0	0	0	0	0	0	0	0	0	0	0	0	0	0
mir-6815	AGGTGGCGCCGGAGGAGTCAT	21	Mature 5' sub	0	0	0	0	0	0	0	0	0	0	0	0	0	0	0	0	0	0	0	0	0	0	0	0	0	0	0	0	0	0	0	0	0	0	0	0	0	0	0	0	0	0	0	0	0	0
mir-6815	GGTGGCGCCGGAGGAGTCA	19	Mature 5' sub	12.7257	0	0	0	0	0	0	0	0	0	0	0	0	0	0	0	0	0	0	0	0	0	0	0	0	0	0	0	0	0	0.424191	0	0	0	0	0	0	0	0	0	0	0	0	0	0	0
mir-6815	GGTGGCGCCGGAGGAGTCAT	20	Mature 5' sub	0	0	0	0	0	0	0	0	0	0	0	0	0	0	0	0	0	0	0	0	0	0	0	0	0	0	0	0	0	0	0	0	0	0	0	0	0	0	0	0	0	0	0	9.75068	16.7949	0
mir-6815	GGTGGCGCCGGAGGAGTCATT	21	Mature 5' sub	0	0	0	0	0	0	0	0	0	0	0	0	0	0	0	0	0	0	0	0	0	0	0	0	0	0	0	0	0	0	0	0	0	0	0	0	11.8321	0	0	0	0	0	0	0	0	0
mir-6815	GTAGGTGGCGCCGGAGGA	18	Precursor	0	0	0	0	0	0	0	0	0	0	0	0	0	0	0	0	0	8.72578	0	0	0	0	0	0	0	0	0	0	0	0	0.290859	0	0	0	0	0	0	0	0	0	0	0	0	0	0	0
mir-6815	GTAGGTGGCGCCGGAGGAGT	20	Mature 5' sub/super	0	0	0	0	0	0	0	0	0	0	0	0	0	0	0	0	0	0	0	0	0	0	0	0	0	0	0	0	0	0	0	0	0	0	0	0	0	0	8.60867	0	0	0	0	0	0	0
mir-6815	TAGGTGGCGCCGGAGGAG	18	Mature 5' sub	0	0	0	0	0	0	0	0	0	0	0	0	0	0	0	0	0	0	0	0	0	0	0	0	0	0	0	0	0	0	0	0	0	0	0	0	0	0	0	0	0	0	0	0	0	0
mir-6815	TAGGTGGCGCCGGAGGAGT	19	Mature 5' sub	0	0	0	3.7987	0	20.9996	0	0	0	0	0	0	0	0	0	0	0	4.36289	0	0	0	0	0	0	0	0	0	0	0	0	0.972039	0	0	0	0	0	0	0	0	35.7935	0	0	0	0	0	0
mir-6815	TAGGTGGCGCCGGAGGAGTCA	21	Mature 5' sub	0	0	0	7.5974	0	0	0	0	0	0	10.0683	0	0	53.9665	0	94.6208	0	0	0	0	0	0	0	0	0	0	0	0	11.5154	0	5.92562	8.37921	0	0	0	11.3084	0	0	0	0	0	0	0	0	0	0
mir-6815	TAGGTGGCGCCGGAGGAGTCAT	22	Mature 5' sub	0	0	0	0	0	0	0	0	0	0	0	0	0	0	0	0	0	0	4.69543	0	0	0	0	0	0	0	0	0	0	0	0.156514	0	0	0	0	22.6168	0	0	0	0	0	0	0	0	0	0
mir-6815	TGGCTTCTCTTGCACACCCAG	21	Mature 3'	0	0	0	0	0	0	0	0	0	0	0	0	0	0	0	0	0	0	0	0	0	0	0	0	0	0	0	0	0	0	0	0	0	0	0	0	0	0	0	0	0	0	0	9.75068	0	0
mir-6815	TGTAGGTGGCGCCGGAGGAGT	21	Mature 5' sub/super	0	0	0	0	0	0	0	0	0	0	0	0	0	0	0	0	0	4.36289	0	0	0	0	0	0	0	0	0	0	0	0	0.14543	0	0	0	0	0	0	0	0	0	0	0	0	0	0	0
mir-6813	AGGGGCTGGGGTTTCAGGTTCT	22	Mature 5' sub	0	0	0	0	0	0	0	0	0	0	0	0	0	0	0	0	0	0	0	0	0	0	0	0	0	0	0	0	0	0	0	0	0	0	0	0	0	0	0	0	0	0	0	0	0	0
mir-6813	CAGGGGCTGGGGTTTCAGGTTCT	23	Mature 5'	0	0	0	0	0	0	0	0	5.14419	0	0	0	0	0	0	0	0	0	4.69543	0	0	0	0	0	0	0	0	0	0	0	0.327987	0	0	0	10.0049	0	0	0	0	0	0	0	0	0	33.5897	0
mir-6812	ATGGGGTGAGATGGGGAGGAGCAGCC	26	Mature 5' super	0	0	0	0	0	0	0	0	0	0	0	0	0	0	0	0	0	0	0	0	0	0	0	0	0	0	0	0	0	0	0	0	0	0	0	0	0	0	0	0	0	0	0	0	0	19.8444
mir-6812	CCGCTCTTCCCCTGACCCCA	20	Mature 3' sub	0	0	0	0	0	0	0	0	0	0	0	0	0	0	0	0	0	0	0	0	0	0	0	0	0	0	0	20.8429	0	0	0.694763	0	0	0	0	0	0	0	0	0	0	0	0	0	0	0
mir-6812	CCGCTCTTCCCCTGACCCCAG	21	Mature 3'	0	0	0	0	0	0	0	0	0	0	0	0	0	0	0	0	0	0	0	0	0	0	0	0	0	30.8718	0	0	0	0	1.02906	0	0	0	0	0	0	0	0	0	0	0	0	0	0	0
mir-6810	TCCCCTGCTCCCTTGTTCCCCA	22	Mature 3' sub	0	0	0	0	0	0	0	0	0	0	0	0	0	0	0	0	0	0	0	0	0	0	0	0	0	0	0	0	0	0	0	0	0	0	0	0	0	0	0	0	0	0	0	0	0	0
mir-6810	TCCCCTGCTCCCTTGTTCCCCAG	23	Mature 3'	0	0	0	0	0	0	0	0	0	0	3.3561	0	0	0	0	0	0	4.36289	0	0	0	0	0	0	0	0	0	0	0	0	0.2573	0	0	0	0	0	0	0	0	0	0	0	0	0	0	0
mir-6807	GTGAGCCAGTGGAATGGAGAG	21	Mature 5' sub	25.4514	0	0	0	0	0	0	0	0	0	0	0	0	0	0	0	0	0	0	0	0	0	0	0	0	0	0	0	0	0	0.848382	0	0	0	0	0	0	0	0	0	0	0	0	0	0	0
mir-6807	GTGAGCCAGTGGAATGGAGAGG	22	Mature 5'	0	0	0	0	0	0	0	0	0	0	0	0	0	0	0	0	0	0	0	0	0	0	0	0	0	0	0	0	0	8.65786	0.288595	0	0	0	0	11.3084	0	0	0	0	0	0	0	0	0	0
mir-6807	TGAGCCAGTGGAATGGAGAGG	21	Mature 5' sub	0	0	0	0	0	0	0	0	0	0	0	0	0	0	0	0	0	0	0	0	0	0	0	0	0	0	0	0	0	0	0	0	0	0	0	0	0	0	0	0	0	0	0	0	0	19.8444
mir-6806	TGAAGCTCTGACATTCCTGCAG	22	Mature 3'	0	0	0	0	0	0	0	0	0	0	0	0	0	0	0	0	0	0	0	0	0	0	0	0	0	0	0	0	0	0	0	0	0	0	0	0	0	0	0	0	0	0	0	0	0	0
mir-6805	TAGGGGGCGGCTTGTGGAGT	20	Mature 5' sub	0	0	0	0	0	0	0	7.81537	0	0	0	0	0	0	0	23.6552	0	0	0	0	0	0	0	0	0	0	0	0	0	0	1.04902	0	0	0	40.0196	0	0	0	0	0	0	0	0	0	0	0
mir-6805	TAGGGGGCGGCTTGTGGAGTG	21	Mature 5' sub	0	0	81.0373	0	0	0	0	0	0	0	0	0	0	0	0	0	0	0	0	0	0	0	0	0	0	0	0	0	0	0	2.70124	0	0	0	0	0	0	0	0	0	0	0	0	0	0	0
mir-6805	TAGGGGGCGGCTTGTGGAGTGT	22	Mature 5'	0	0	0	0	0	0	0	15.6307	0	0	3.3561	0	0	0	0	0	0	0	0	4.16439	0	0	0	0	0	0	0	0	0	0	0.771708	0	0	0	0	0	11.8321	0	0	0	0	0	0	0	0	0
mir-6804	AGGGTGTCAGCAGGTGACGGTG	22	Mature 5' sub/super	0	0	0	0	0	0	0	0	0	0	0	0	0	0	0	0	0	4.36289	0	0	0	0	0	0	0	0	0	0	0	0	0.14543	0	0	0	0	0	0	0	0	0	0	0	0	0	0	0
mir-6804	GAGGGTGTCAGCAGGTGACGGT	22	Mature 5' sub/super	0	0	0	0	0	0	0	0	0	0	0	0	0	0	0	0	0	0	0	8.32879	0	0	0	0	0	0	0	0	0	0	0.277626	0	0	0	0	0	0	0	0	0	0	0	0	0	0	0
mir-6803	CCCTCGCCTTCTCACCCTCA	20	Mature 3' sub	0	0	0	0	0	0	0	0	0	0	0	6.04047	0	0	0	0	0	0	0	0	0	0	0	0	0	0	0	0	0	0	0.201349	0	0	0	0	0	0	0	0	0	0	0	0	0	0	0
mir-6803	TCCCTCGCCTTCTCA	15	Precursor	0	0	0	0	0	0	0	0	0	0	0	0	0	0	0	0	0	0	0	0	0	0	0	0	0	0	0	0	0	0	0	0	0	0	0	0	0	0	0	0	0	0	0	0	0	0
mir-6803	TCCCTCGCCTTCTCACCCT	19	Mature 3' sub	0	0	0	0	0	0	0	0	0	0	0	6.04047	0	0	0	0	0	4.36289	0	4.16439	0	0	0	0	0	0	0	20.8429	0	0	1.18035	0	0	0	10.0049	22.6168	0	26.8767	0	0	0	33.4818	0	0	0	0
mir-6803	TCCCTCGCCTTCTCACCCTC	20	Mature 3' sub	0	0	0	0	52.9914	0	0	0	0	0	0	6.04047	0	53.9665	0	0	0	0	0	4.16439	0	0	0	0	0	0	21.6361	0	0	0	4.62663	0	0	0	0	0	35.4962	0	0	0	0	0	0	0	0	0
mir-6803	TCCCTCGCCTTCTCACCCTCA	21	Mature 3' sub	12.7257	0	0	45.5844	52.9914	0	0	23.4461	5.14419	43.518	20.1366	24.1619	19.6965	0	0	0	22.5736	26.1773	4.69543	12.4932	28.1178	0	0	0	19.4009	30.8718	43.2722	0	51.8194	21.6446	16.949	16.7584	0	0	20.0098	45.2335	35.4962	53.7533	17.2173	0	5.35797	167.409	0	0	0	79.3777
mir-6803	TCCCTCGCCTTCTCACCCTCAG	22	Mature 3'	6.36286	0	0	0	0	0	0	0	5.14419	0	3.3561	6.04047	9.84824	0	0	0	0	0	0	0	9.3726	0	0	0	0	0	0	0	40.304	17.3157	3.25814	0	0	0	0	0	23.6642	0	17.2173	0	0	0	0	0	0	19.8444
mir-6802	CTTCACCCCTCTCACCTAAGCAG	23	Mature 3' super	0	0	0	0	0	0	0	0	0	0	0	0	0	0	0	0	0	0	0	0	9.3726	0	0	0	0	0	0	0	0	0	0.31242	0	0	0	0	0	0	0	0	0	0	0	0	0	0	0
mir-6802	TCACCCCTCTCACCTAAGCAG	21	Mature 3' sub	0	0	0	0	0	0	0	0	0	0	0	0	0	0	0	0	0	0	4.69543	0	0	0	0	0	0	0	0	0	0	0	0.156514	0	0	0	0	0	0	0	0	0	0	0	0	0	0	0
mir-6802	TCTTCACCCCTCTCACCT	18	Precursor	0	0	0	0	0	0	0	0	0	0	0	0	0	0	0	0	0	0	0	0	0	0	0	0	0	0	0	0	0	0	0	0	0	0	0	0	0	0	0	0	0	0	0	0	0	0
mir-6802	TCTTCACCCCTCTCACCTA	19	Mature 3' sub/super	0	0	0	0	0	0	0	0	0	0	0	0	0	0	0	0	0	0	0	0	0	0	0	0	0	0	0	0	0	0	0	0	0	0	0	0	0	0	0	0	0	0	0	0	0	0
mir-6802	TCTTCACCCCTCTCACCTAA	20	Mature 3' sub/super	0	0	0	0	0	0	0	0	0	0	0	0	0	0	0	0	0	0	0	4.16439	0	0	0	54.7645	0	0	0	0	0	0	1.9643	0	0	0	0	0	0	0	0	35.7935	0	0	0	0	0	0
mir-6802	TCTTCACCCCTCTCACCTAAGCAG	24	Mature 3' super	0	0	0	0	0	0	0	0	0	0	0	0	0	0	0	0	0	0	0	0	0	0	0	0	0	0	0	0	0	0	0	0	0	0	0	0	0	0	0	0	0	0	0	0	0	0
mir-6801	TGGTCAGAGGCAGCAGGAAATGA	23	Mature 5'	0	0	0	0	0	0	0	0	0	0	0	0	0	0	0	0	0	0	0	0	0	0	0	0	0	0	0	0	0	0	0	0	0	0	0	0	0	0	0	0	0	0	0	0	0	0
mir-6800	CCTCCTCACACCTCTCCTGG	20	Precursor	0	0	0	0	0	0	0	0	0	0	0	0	0	0	0	0	0	0	0	8.32879	0	0	0	0	0	0	0	0	0	0	0.277626	0	0	0	0	0	0	0	0	0	0	0	0	0	0	0
mir-6800	CCTCCTCACACCTCTCCTGGC	21	Precursor	0	0	0	0	0	0	54.2682	0	0	0	0	0	0	0	0	0	0	0	0	0	0	0	0	0	0	0	0	0	0	0	1.80894	0	0	0	0	0	0	0	0	0	0	0	0	0	0	0
mir-6800	CCTCCTCACACCTCTCCTGGCA	22	Precursor	0	0	0	0	0	0	0	0	0	0	0	0	0	0	0	0	0	0	0	0	0	0	0	0	0	0	0	0	0	0	0	0	0	0	0	0	0	0	0	0	0	0	0	0	0	0
mir-6800	TCCTCACACCTCTCCTGGCA	20	Precursor	0	0	0	0	0	0	0	0	0	0	0	0	0	0	0	0	0	0	0	0	9.3726	0	0	0	0	0	0	0	0	0	0.31242	0	0	0	0	0	0	0	0	0	0	0	0	0	0	0
mir-6800	TCCTCACACCTCTCCTGGCAT	21	Precursor	0	0	0	0	0	0	0	7.81537	0	0	0	0	0	0	0	0	0	0	0	0	0	0	0	0	0	0	0	0	0	0	0.260512	0	0	0	0	0	0	0	0	0	0	0	0	0	0	0
mir-6800	TCCTCACACCTCTCCTGGCATCG	23	Precursor	0	0	0	0	0	0	0	0	0	0	0	0	0	0	0	0	0	0	0	0	0	0	0	0	0	0	0	0	0	0	0	0	0	0	10.0049	0	0	0	0	0	0	0	0	0	0	0
mir-6798	CTACCCCCCATCCCCCTGTAG	21	Mature 3'	0	0	0	0	0	0	0	0	0	0	0	0	0	0	0	0	0	0	0	0	0	0	0	0	0	0	0	0	0	0	0	0	0	0	0	0	0	0	0	0	0	0	0	0	0	0
mir-6797	TGCATGACCCTTCCCTCCCC	20	Mature 3' sub	0	0	0	0	0	0	0	0	0	0	0	0	0	0	0	0	0	0	0	0	0	0	0	0	0	0	0	0	0	0	0	0	0	0	0	0	11.8321	0	0	0	0	0	0	0	0	0
mir-6797	TGCATGACCCTTCCCTCCCCA	21	Mature 3' sub	0	0	0	0	0	0	0	0	0	0	0	0	0	0	0	0	0	0	0	0	0	0	0	0	0	0	0	0	5.75772	0	0.191924	0	0	0	0	0	0	0	0	0	0	0	0	0	0	0
mir-6796	GAAGCTCTCCCCTCCCCGCA	20	Mature 3' sub	6.36286	0	0	0	0	0	0	0	0	0	0	0	0	0	0	0	0	0	0	0	0	0	0	0	0	0	0	0	0	0	0.212095	0	0	0	0	0	0	0	0	0	0	0	0	0	0	0
mir-6793	TCCCCAACCCCTGCCCG	17	Mature 3' sub	0	0	0	0	0	0	0	0	0	0	0	0	0	0	0	0	0	0	0	0	0	0	0	0	0	0	0	0	0	0	0	0	0	0	0	0	0	0	0	0	0	0	0	0	0	0
mir-6793	TCCCCAACCCCTGCCCGCA	19	Mature 3' sub	0	0	0	0	0	0	0	0	0	0	0	0	0	0	0	0	0	0	0	0	0	0	0	0	0	0	0	0	0	0	0	0	0	0	0	0	0	0	0	0	0	0	0	0	0	0
mir-6793	TCCCCAACCCCTGCCCGCAG	20	Mature 3'	6.36286	0	0	3.7987	0	0	0	0	0	0	0	0	0	0	0	0	0	8.72578	0	0	0	0	0	54.7645	0	0	0	0	0	0	2.45506	0	0	0	0	0	0	0	0	0	5.35797	33.4818	0	0	0	0
mir-6793	TGTGGGTTCTGGGTTGGGGTGA	22	Mature 5'	0	0	0	0	0	0	108.536	0	0	0	0	0	0	0	0	0	0	0	0	4.16439	0	0	0	0	0	0	0	0	0	0	3.75669	0	0	0	0	0	0	0	0	0	0	0	0	0	0	0
mir-6791	TGCCTCCTTGGTCTCCGGCAG	21	Mature 3'	0	0	0	7.5974	0	0	0	0	0	0	0	0	0	0	0	0	0	0	0	0	0	0	0	0	0	0	0	0	0	4.32893	0.397544	0	0	0	0	0	0	0	0	0	0	0	0	0	0	0
mir-6789	CACTGCCCCGTCCCGGCGCCCGTGTCTCCTCC	32	Precursor	0	0	0	0	0	0	0	0	0	0	0	0	0	0	0	0	0	0	0	0	0	0	0	0	0	0	0	0	0	0	0	0	0	0	0	0	0	0	0	0	0	0	0	0	0	0
mir-6786	ACGCCCCTTCTGATTCTGCCTC	22	Mature 3' sub/super	0	0	0	0	0	0	0	0	0	0	0	0	0	0	0	0	0	0	0	0	0	0	0	0	0	0	0	0	0	0	0	0	0	0	0	0	0	0	0	0	0	33.4818	0	0	0	0
mir-6786	ACGCCCCTTCTGATTCTGCCTCA	23	Mature 3' sub/super	0	0	0	0	0	0	0	0	0	0	0	0	0	0	0	0	0	0	0	0	0	0	0	0	0	0	0	0	0	0	0	0	0	0	0	0	0	0	0	0	0	0	0	0	0	0
mir-6786	TGACGCCCCTTCTGATTCTGCCT	23	Mature 3'	0	0	0	3.7987	0	0	0	0	0	0	0	0	0	0	0	0	0	0	0	0	0	0	0	0	0	0	0	0	0	0	0.126623	0	0	0	0	0	0	0	0	0	0	0	0	0	0	0
mir-6783	TAGGGGAAAAGTCCTGATCCGG	22	Mature 5'	0	0	0	0	0	0	0	0	0	0	6.7122	0	0	0	0	0	0	0	0	0	0	0	0	0	0	0	0	0	0	0	0.22374	0	0	0	0	0	0	0	0	0	0	0	0	0	0	0
mir-6783	TCCTGGGCTTCTCCTCTGT	19	Mature 3' sub	0	0	0	0	0	0	0	0	0	0	0	0	0	0	0	0	0	0	0	0	0	0	0	0	0	0	0	0	0	0	0	0	0	0	0	0	0	0	0	0	5.35797	0	0	0	0	0
mir-6783	TCCTGGGCTTCTCCTCTGTAG	21	Mature 3' sub	0	0	0	0	0	0	0	0	0	0	0	0	0	0	0	0	0	0	0	0	0	0	0	0	0	0	0	0	0	0	0	0	0	0	0	0	0	26.8767	0	0	0	0	0	0	0	0
mir-6782	CACCTTTGTGTCCCCA	16	Precursor	0	0	0	0	0	0	0	0	0	0	0	0	0	0	0	0	0	0	0	0	0	0	0	0	0	0	0	0	0	0	0	0	0	0	0	0	0	0	0	0	0	0	0	0	0	19.8444
mir-6782	TAGGGGTGGGGGAATTCAGGGGTG	24	Mature 5' sub	0	0	0	0	0	0	0	0	0	0	0	0	0	0	0	0	0	4.36289	0	0	0	0	0	0	0	0	0	0	0	0	0.14543	0	0	0	0	0	0	0	0	0	0	0	0	0	0	0
mir-6781	TGCCTCTTTTCCACGGCCTCA	21	Mature 3' sub	0	0	0	0	0	0	0	0	5.14419	0	0	0	0	0	0	0	0	0	0	0	0	0	0	0	0	0	0	0	0	0	0.171473	0	0	0	0	0	0	0	0	0	0	0	0	0	0	0
mir-6780b	TCCCTTGTCTCCTTTCCCTAG	21	Mature 3'	6.36286	0	0	0	0	0	0	0	0	0	0	0	0	0	0	0	0	0	0	0	0	0	0	0	0	0	0	0	0	0	0.212095	0	0	0	0	0	0	0	0	0	0	0	0	0	0	0
mir-6780a	ACTTGGGAGGGAAGACAGCTGGAG	24	Mature 5' sub/super	0	0	0	0	0	0	0	0	0	0	0	0	0	0	0	0	0	0	0	0	0	0	0	0	0	0	0	0	0	0	0	0	0	0	0	0	0	0	0	0	0	0	0	0	0	0
mir-6780a	TGGGAGGGAAGACAGCTGGAGA	22	Mature 5' sub	0	0	0	0	0	0	0	0	0	0	0	0	0	0	0	0	0	0	0	0	0	0	0	0	0	0	0	0	0	0	0	0	0	0	0	0	0	0	0	0	0	0	0	0	0	0
mir-6780a	TGGGAGGGAAGACAGCTGGAGAGT	24	Mature 5' sub/super	6.36286	0	0	0	0	0	0	0	0	0	0	0	0	0	0	0	0	0	0	0	9.3726	0	0	0	0	0	0	0	0	0	0.524515	0	0	0	0	0	0	0	0	0	0	0	0	0	0	0
mir-6780a	TTGGGAGGGAAGACAGCTGGAG	22	Mature 5' sub	0	0	0	3.7987	0	0	0	0	0	0	0	0	0	0	0	0	0	0	0	0	0	0	0	0	0	0	0	0	0	0	0.126623	0	0	0	0	0	0	0	0	0	0	0	0	0	0	0
mir-6780a	TTGGGAGGGAAGACAGCTGGAGA	23	Mature 5'	0	0	0	0	0	0	0	0	0	0	3.3561	0	0	0	0	23.6552	0	0	0	0	0	0	0	0	0	0	0	0	0	0	0.900377	0	0	0	0	0	0	0	0	0	0	0	0	0	0	0
mir-6780a	TTGGGAGGGAAGACAGCTGGAGAG	24	Mature 5' super	0	0	0	0	0	0	0	0	0	0	0	0	0	0	0	0	0	4.36289	0	0	0	0	0	0	0	0	0	0	0	0	0.14543	0	0	0	0	0	0	0	0	0	0	0	0	0	0	0
mir-6777	ACGGGGAGTCAGGCAGTGGTGG	22	Mature 5' sub	0	0	0	0	0	0	0	0	0	0	0	6.04047	0	0	0	0	0	0	0	0	0	0	0	0	0	0	0	0	0	0	0.201349	0	0	0	0	0	0	0	0	0	0	0	0	0	0	0
mir-6777	TCCACTCTCCTGGCC	15	Mature 3' sub	0	0	0	0	0	0	0	0	0	0	0	0	0	0	0	0	0	0	0	0	0	0	0	0	0	0	0	0	0	0	0	0	0	0	0	0	0	0	0	0	0	0	32.7815	0	0	0
mir-6774	ACTTGGGCAGGAGGGACCCTGT	22	Mature 5' sub	0	0	0	0	0	0	0	0	0	72.53	0	0	0	0	0	0	0	0	0	0	0	0	0	0	0	0	0	0	0	0	2.41767	0	0	0	0	0	0	0	0	0	0	0	0	0	0	0
mir-6771	CAAACCCCTGTCTACCCGCAG	21	Mature 3'	6.36286	0	0	0	0	0	0	0	0	0	0	0	0	0	0	0	0	0	0	0	0	0	0	0	0	0	0	0	0	0	0.212095	0	0	0	0	0	0	0	0	0	0	0	0	0	0	0
mir-6770-1//mir-6770-2//mir-6770-3	TGAGAAGGCACAGCTTGCACGT	22	Mature 5' sub	0	0	0	0	0	0	0	0	0	0	0	0	0	0	0	0	0	0	0	0	0	0	0	0	0	0	0	0	0	0	0	0	0	0	0	0	0	0	25.826	0	0	0	0	0	0	0
mir-6770-1//mir-6770-2//mir-6770-3	TGAGAAGGCACAGCTTGCACGTGA	24	Mature 5'	0	0	0	0	0	0	0	0	0	0	0	0	0	0	0	0	0	0	0	0	0	0	0	0	0	0	0	0	5.75772	0	0.191924	0	0	0	0	0	0	0	0	0	0	0	0	0	0	0
mir-6769b	CCCTCTCTGTCCCACCCATAG	21	Mature 3'	0	0	0	3.7987	0	0	0	0	0	0	0	0	0	0	0	0	0	0	0	0	0	0	0	0	0	0	0	0	0	0	0.126623	0	0	0	0	0	0	0	0	0	0	0	0	0	0	0
mir-6769b	GGTGGGGAGGAGAAGTGC	18	Mature 5' sub	0	0	0	0	0	0	0	0	0	0	0	0	0	0	0	0	0	0	0	0	0	0	0	0	0	0	0	0	5.75772	0	0.191924	0	0	0	0	0	0	0	0	0	0	0	0	0	0	0
mir-6769b	TGGGTGGGGAGGAGAAGTG	19	Mature 5' sub	0	0	0	0	0	0	0	0	0	0	0	0	0	0	0	0	0	0	0	0	0	0	0	0	0	0	0	0	0	0	0	25.1376	0	0	0	0	0	0	0	0	0	0	0	0	0	0
mir-6769b	TGGGTGGGGAGGAGAAGTGC	20	Mature 5' sub	0	0	0	0	0	0	0	0	0	0	0	0	0	0	0	0	0	0	0	0	0	0	0	0	0	0	0	0	0	0	0	8.37921	0	0	0	0	0	0	0	0	0	0	0	0	0	0
mir-6769a	AGGTGGGTATGGAGGAGCCCT	21	Mature 5'	0	0	0	3.7987	0	0	0	0	0	0	0	0	0	0	0	0	0	0	0	0	0	0	0	0	0	0	0	0	0	0	0.126623	0	0	0	0	0	0	0	0	0	0	0	0	0	0	0
mir-6767	CGCAGACAGGGACACATGGAGA	22	Mature 5' sub	0	0	0	0	0	0	0	0	0	0	0	0	0	0	0	0	0	0	0	0	0	0	0	0	0	0	0	0	0	0	0	0	0	0	0	0	0	53.7533	0	0	0	0	0	0	0	0
mir-6767	CGCAGACAGGGACACATGGAGAA	23	Mature 5' sub/super	0	0	0	0	0	0	0	0	0	0	0	6.04047	0	0	0	0	0	0	0	0	0	0	0	0	0	0	0	0	0	0	0.201349	0	0	0	0	0	0	0	0	0	0	0	0	0	0	0
mir-6767	TCGCAGACAGGGACACATGGAGA	23	Mature 5'	0	0	0	3.7987	0	0	0	0	0	0	0	0	0	0	0	0	0	0	0	0	0	0	0	0	0	0	0	0	0	0	0.126623	0	0	0	0	0	0	0	0	0	0	0	0	0	0	0
mir-6766	TGATTGTCTTCCCCCACCCT	20	Mature 3' sub	0	0	0	0	0	20.9996	0	0	0	0	0	0	0	0	0	0	0	0	0	0	0	0	0	0	0	0	0	0	0	0	0.699986	0	0	0	0	0	0	0	0	0	0	0	0	0	0	0
mir-6766	TGATTGTCTTCCCCCACCCTC	21	Mature 3' sub	0	0	0	0	0	0	0	0	0	0	0	0	0	0	18.357	0	0	0	0	0	0	0	0	0	0	0	0	0	0	0	0.611901	0	0	0	0	0	0	0	0	0	0	0	0	0	0	0
mir-6765	GTGAGGCGGGGCCAGGAGGGT	21	Mature 5' sub	0	0	0	0	0	0	0	0	0	0	0	0	0	0	0	0	0	0	0	0	0	0	0	0	0	0	0	0	0	0	0	0	0	0	0	0	11.8321	0	0	0	0	0	0	0	0	0
mir-6764	TCCCAGGGTCTGGTCAGAGTTG	22	Mature 5'	0	0	0	0	0	0	0	0	0	0	3.3561	0	0	0	0	0	0	0	0	0	0	0	0	0	0	0	0	0	0	0	0.11187	0	0	0	0	0	0	0	0	0	10.7159	0	0	0	0	0
mir-6764	TCTCTGGTCTTTCCTTGACAG	21	Mature 3'	0	0	0	0	0	0	0	0	0	0	0	0	0	0	0	0	0	4.36289	0	0	0	0	0	0	0	0	0	0	0	0	0.14543	0	0	0	0	0	0	0	0	0	0	0	0	0	0	0
mir-6761	TCCTACGCTGCTCTCTCACT	20	Mature 3' sub	0	0	0	7.5974	0	0	0	0	0	0	0	0	0	0	0	0	0	0	0	0	0	0	0	0	0	0	0	0	0	0	0.253247	0	0	0	0	0	0	0	0	0	0	0	0	0	0	0
mir-6761	TCTGAGAGAGCTCGATGGCAG	21	Mature 5'	0	0	0	0	0	0	0	0	0	0	0	0	0	0	0	0	0	0	0	0	0	0	0	0	0	0	0	0	0	0	0	0	0	0	0	0	11.8321	0	0	0	0	0	0	0	0	0
mir-676	CTGTCCTAAGGTTGTTGAGTTGT	23	Mature 3' super	0	0	0	0	0	0	0	0	0	0	0	0	0	0	0	0	0	0	0	0	0	0	0	0	0	0	0	0	0	0	0	0	0	0	0	0	0	0	0	0	5.35797	0	0	0	0	0
mir-6759	TTGTGGGTGGGCAGAAGTCT	20	Mature 5' sub	0	0	0	7.5974	0	0	0	0	0	0	0	0	0	0	0	0	0	0	0	0	0	0	0	0	0	0	0	0	0	0	0.253247	0	0	0	0	0	0	0	0	0	0	0	0	0	0	0
mir-6758	ACTCATTCTCCTCTGTCCAG	20	Mature 3'	0	0	0	0	0	0	0	0	0	0	0	6.04047	0	0	0	0	0	0	0	0	0	0	0	0	0	0	0	0	0	0	0.201349	0	0	0	0	0	0	0	0	0	0	0	0	0	0	0
mir-6758	AGAGAGGGGAAGGATGTGATGTGA	24	Mature 5' sub/super	0	0	0	0	0	0	0	0	0	0	0	0	0	0	0	0	0	0	0	0	0	0	0	0	0	0	0	0	0	0	0	0	0	0	0	0	0	0	0	0	0	0	0	0	0	0
mir-6756	CTCCCCTTCCTCCCTGCCCAG	21	Mature 3' super	0	0	0	0	0	0	0	0	0	0	0	0	0	0	0	0	0	0	0	0	0	0	0	0	0	0	0	0	0	0	0	0	37.3678	0	0	0	0	0	0	0	0	0	0	0	0	0
mir-6753	GAGAGAGGGGAAGGGG	16	Precursor	0	0	0	0	0	0	0	0	0	0	0	0	0	0	0	0	0	0	0	0	0	0	0	0	0	0	0	0	0	0	0	0	0	50.4388	0	0	0	0	0	0	0	0	0	0	0	0
mir-6751	CTTGGGGGTGAGGTTGGTGT	20	Mature 5' sub/super	6.36286	0	0	0	0	0	0	0	0	0	0	0	0	0	0	0	0	0	0	0	0	0	0	0	0	0	0	0	0	0	0.212095	0	0	0	0	0	0	0	0	0	0	0	0	0	0	0
mir-6751	TCTTGGGGGTGAGGTTGGTGT	21	Mature 5' sub/super	0	0	0	0	0	0	0	23.4461	0	0	0	0	0	0	0	0	0	0	0	0	0	0	0	0	0	0	0	0	0	0	0.781537	0	0	0	0	0	0	0	0	0	0	0	0	0	0	0
mir-6750	AGGGAACAGCTGGGTGAGCT	20	Mature 5' sub	0	0	0	3.7987	0	0	0	0	0	0	0	0	0	0	0	0	0	0	0	0	0	0	0	0	0	0	0	0	0	0	0.126623	0	0	0	0	0	0	0	0	0	0	0	0	0	0	0
mir-6750	AGGGAACAGCTGGGTGAGCTGCTG	24	Mature 5' sub/super	0	0	0	0	0	0	0	0	0	0	0	0	0	0	0	0	0	0	0	0	0	0	0	0	0	0	0	0	0	0	0	0	0	0	0	0	0	0	0	0	0	0	0	0	0	0
mir-6750	GAACTCACCCTCTGCTCCCAG	21	Mature 3'	0	0	0	0	0	0	0	0	0	0	0	0	0	0	0	0	0	0	0	0	0	0	0	0	0	0	0	0	0	0	0	0	0	0	0	0	0	0	0	0	0	0	0	0	0	0
mir-675	CTGTATGCCCTCACCGC	17	Mature 3' sub	0	0	0	0	0	0	0	0	0	0	0	0	0	0	0	0	0	0	0	0	0	0	0	0	0	0	0	0	0	0	0	0	0	0	0	0	0	0	8.60867	0	0	0	0	0	0	0
mir-675	CTGTATGCCCTCACCGCT	18	Mature 3' sub	0	0	0	0	0	0	0	0	0	0	0	0	0	0	0	0	0	0	0	0	0	0	0	0	0	0	0	0	0	0	0	0	0	0	0	11.3084	0	0	0	0	0	0	0	0	0	0
mir-675	CTGTATGCCCTCACCGCTCAG	21	Mature 3' super	0	0	0	0	0	0	0	0	0	0	0	0	19.6965	0	0	0	0	0	0	4.16439	0	0	0	0	58.2027	0	0	0	0	0	2.73545	0	37.3678	0	30.0147	22.6168	23.6642	26.8767	8.60867	35.7935	21.4319	0	65.563	39.0027	16.7949	0
mir-675	CTGTATGCCCTCACCGCTCAGC	22	Mature 3' super	0	0	0	7.5974	0	0	0	0	0	0	0	0	0	0	0	0	0	0	0	0	0	0	0	0	0	0	0	0	0	0	0.253247	0	0	0	30.0147	67.8503	0	0	51.652	35.7935	37.5058	0	0	0	16.7949	0
mir-675	TGGTGCGGAGAGGGCCCACAG	21	Mature 5' sub	0	0	0	0	0	0	0	0	0	0	0	0	0	0	0	0	0	0	0	0	0	19.914	0	0	0	0	0	0	0	0	0.663799	0	0	0	0	0	0	0	0	0	0	0	0	0	0	0
mir-675	TGGTGCGGAGAGGGCCCACAGTG	23	Mature 5'	0	0	0	0	0	0	0	0	0	0	0	0	0	0	0	0	0	0	0	0	0	0	0	0	0	0	0	0	5.75772	0	0.191924	0	0	0	0	0	0	0	17.2173	0	0	0	0	0	0	0
mir-675	TGTATGCCCTCACCGCTCAG	20	Mature 3' sub/super	0	0	0	0	0	0	0	0	0	0	3.3561	0	0	0	0	23.6552	0	4.36289	0	0	0	0	0	0	0	0	0	0	0	0	1.04581	0	0	0	10.0049	0	0	0	0	0	0	0	0	0	16.7949	0
mir-675	TGTATGCCCTCACCGCTCAGC	21	Mature 3' sub/super	0	0	0	3.7987	0	0	0	0	0	0	0	0	0	0	0	0	0	0	0	0	0	0	0	0	0	0	0	0	0	0	0.126623	0	0	0	30.0147	0	11.8321	0	8.60867	35.7935	5.35797	0	32.7815	19.5014	0	0
mir-6748	TCCTGTCCCTGTCTCCTACAG	21	Mature 3'	0	0	0	0	0	0	0	0	0	0	0	0	0	0	0	0	0	0	0	0	0	0	105.816	0	0	0	0	0	0	0	3.52721	0	0	0	0	0	0	0	0	0	0	0	0	0	0	0
mir-6748	TGTGGGTGGGAAGGACTGGATTT	23	Mature 5' super	0	0	0	0	0	0	0	0	0	0	0	0	0	0	0	0	0	0	0	0	9.3726	0	0	0	0	0	0	0	0	0	0.31242	0	0	0	0	0	0	0	0	0	0	0	0	0	0	0
mir-6747	TCCTGCCTTCCTCTGCACCA	20	Mature 3' sub	0	0	0	0	0	0	54.2682	0	0	0	3.3561	0	0	0	0	0	0	0	0	0	0	0	0	0	0	0	0	0	0	0	1.92081	0	0	0	0	0	0	0	0	0	0	0	0	0	0	0
mir-6747	TCCTGCCTTCCTCTGCACCAG	21	Mature 3'	0	0	0	7.5974	0	0	0	0	0	0	3.3561	0	0	0	0	0	0	0	4.69543	0	0	0	0	0	0	0	0	0	0	0	0.521631	16.7584	0	50.4388	0	0	0	0	0	0	0	0	0	0	0	0
mir-6747	TTCCTGCCTTCCTCTGCACCAG	22	Mature 3' super	0	0	0	3.7987	0	0	0	0	0	0	0	0	0	0	0	0	0	0	0	4.16439	0	0	0	0	0	0	0	0	0	0	0.265436	0	0	0	0	0	0	0	0	0	0	0	0	0	0	0
mir-6747	TTTCCTGCCTTCCTCTGCACCAG	23	Mature 3' super	0	44.8712	0	0	0	0	0	0	0	0	0	0	0	0	0	0	0	0	0	0	0	0	0	0	0	0	0	0	0	0	1.49571	0	0	0	0	0	0	0	0	0	0	0	0	0	0	0
mir-6743	AGCCGCTCTTCTCCCTGCCCACA	23	Mature 3'	0	0	0	3.7987	0	0	0	0	0	0	0	0	0	0	0	0	0	0	4.69543	0	0	0	0	0	0	0	0	0	0	0	0.283138	0	0	0	0	0	0	0	0	0	0	33.4818	0	0	0	0
mir-6743	GAGCCGCTCTTCTCCCTGCC	20	Mature 3' sub/super	0	0	0	0	0	0	0	0	0	0	0	0	0	0	0	0	0	0	0	0	0	0	0	0	0	0	0	0	11.5154	0	0.383848	0	0	0	0	0	0	0	0	0	0	0	0	0	0	0
mir-6743	GAGCCGCTCTTCTCCCTGCCC	21	Mature 3' sub/super	0	0	0	0	0	0	0	0	0	0	0	0	0	0	0	0	0	0	4.69543	0	0	0	0	0	0	0	0	0	0	0	0.156514	0	0	0	0	0	0	0	0	0	0	0	0	0	0	0
mir-6742	AGTGGGGTGGGACCCAGCTGTTG	23	Mature 5' super	0	0	0	3.7987	0	0	0	0	0	0	0	0	0	0	0	0	0	0	0	0	0	0	0	0	0	0	0	0	0	0	0.126623	0	0	0	0	0	0	0	0	0	0	0	0	0	0	0
mir-6742	GGGAGTGGGGTGGGACCCAGCT	22	Mature 5' sub/super	0	0	0	3.7987	0	0	0	0	0	0	0	0	0	0	0	0	0	0	0	0	0	0	0	0	0	0	0	0	0	0	0.126623	0	0	0	0	0	0	0	0	0	0	0	0	0	0	0
mir-6741	GTGGGTGCTGGTGGGAGCCG	20	Mature 5' sub	0	0	0	3.7987	0	0	0	0	0	0	0	0	0	0	0	0	0	0	0	0	0	0	0	0	0	0	0	0	0	0	0.126623	0	0	0	0	0	0	0	0	0	0	0	0	9.75068	0	0
mir-6741	GTGGGTGCTGGTGGGAGCCGT	21	Mature 5' sub	0	0	0	3.7987	0	0	0	0	0	0	0	0	0	0	0	0	0	0	0	0	0	0	0	0	0	0	0	0	0	0	0.126623	0	0	0	0	0	0	0	0	0	0	0	0	0	0	0
mir-6741	TCGGCTCTCTCCCTCACCCT	20	Mature 3' sub	0	0	0	0	0	0	0	0	0	0	0	0	0	0	0	0	0	0	0	0	0	0	0	0	0	0	0	0	0	0	0	0	0	0	0	0	0	0	0	0	0	0	0	0	0	0
mir-6741	TCGGCTCTCTCCCTCACCCTA	21	Mature 3' sub	0	0	0	0	0	0	0	0	0	0	0	6.04047	0	0	0	0	0	0	0	0	0	0	0	0	0	0	0	0	0	0	0.201349	0	0	0	0	0	0	0	0	0	0	0	0	0	0	0
mir-6741	TCGGCTCTCTCCCTCACCCTAG	22	Mature 3'	6.36286	0	0	0	0	0	0	0	0	0	0	0	0	0	0	0	11.2868	0	0	0	0	0	0	0	0	0	0	0	0	0	0.588322	0	0	0	0	0	0	0	0	0	0	0	0	0	0	0
mir-6740	AGTTTGGGATGGAGAGAGGAGAA	23	Mature 5' super	0	0	0	0	0	0	0	0	0	0	0	0	0	0	0	0	0	0	0	4.16439	0	0	0	0	0	0	0	0	0	0	0.138813	0	0	0	0	11.3084	0	0	0	0	0	0	0	0	0	0
mir-6740	TTTGGGATGGAGAGAGGAGA	20	Mature 5' sub	0	0	0	0	0	0	0	0	0	0	0	0	0	0	0	0	0	0	0	0	0	0	0	0	0	0	0	0	0	0	0	0	0	0	0	0	0	0	0	0	0	0	32.7815	0	0	0
mir-6740	TTTGGGATGGAGAGAGGAGAA	21	Mature 5' sub/super	0	0	0	0	0	0	0	0	0	14.506	0	0	0	0	0	0	0	0	0	0	0	0	0	0	0	0	0	0	0	0	0.483533	0	0	0	0	0	0	0	0	0	0	0	0	0	0	0
mir-6740	TTTGGGATGGAGAGAGGAGAAA	22	Mature 5' sub/super	0	0	0	0	0	0	0	0	0	0	0	0	0	0	0	0	0	0	0	0	0	0	0	0	0	0	0	0	0	0	0	0	0	0	0	0	0	0	0	0	0	0	32.7815	0	0	0
mir-6740	TTTGGGATGGAGAGAGGAGAAAC	23	Mature 5' sub/super	0	0	0	0	0	0	0	0	0	0	0	0	0	0	0	0	0	0	0	0	0	0	0	0	0	0	0	0	5.75772	0	0.191924	0	0	0	0	0	0	0	0	0	0	0	0	0	0	0
mir-6735	AGGGCAGAGGGCACAGGAATCT	22	Mature 5' sub	0	0	0	0	0	0	0	0	0	0	0	0	19.6965	0	0	0	0	0	0	0	0	0	0	0	0	0	0	0	0	0	0.656549	0	0	0	0	0	0	0	0	0	0	0	0	0	0	0
mir-6735	CAGGGCAGAGGGCACAGGAAT	21	Mature 5' sub	0	0	0	0	0	0	0	0	0	0	3.3561	0	0	0	0	0	0	0	0	0	0	0	35.2721	0	0	0	21.6361	0	0	0	2.00881	0	0	0	0	22.6168	0	0	0	0	0	0	0	0	0	0
mir-6735	CCAGGGCAGAGGGCACAGGAA	21	Mature 5' sub/super	0	0	0	0	0	0	0	0	0	0	0	0	0	0	0	0	0	0	0	0	0	9.95699	0	0	0	0	0	0	0	0	0.3319	0	0	0	0	0	0	0	0	0	0	0	0	0	0	0
mir-6735	CCAGGGCAGAGGGCACAGGAAT	22	Mature 5' sub/super	0	0	0	0	0	0	0	0	0	0	0	0	0	0	0	0	0	0	0	0	0	0	0	0	0	0	0	0	0	0	0	0	0	0	0	0	0	0	0	0	0	0	32.7815	0	0	0
mir-6734	CCCTTCCCTCACTCTTCTCT	20	Mature 3' sub	0	0	0	0	0	0	0	0	0	0	0	0	0	0	0	0	0	0	0	0	0	0	0	0	0	0	0	0	5.75772	0	0.191924	0	0	0	0	0	0	0	0	0	0	0	0	9.75068	16.7949	0
mir-6734	CCCTTCCCTCACTCTTCTCTC	21	Mature 3' sub	0	0	0	0	0	0	0	0	0	0	0	0	0	0	0	0	0	0	0	0	0	0	0	0	0	0	0	0	0	0	0	0	0	0	0	0	0	0	0	0	0	0	0	0	0	0
mir-6734	CTTGAGGGGAGAATGAGGTGGAG	23	Mature 5' sub/super	0	0	0	0	0	0	0	0	0	0	0	12.0809	0	0	0	0	0	17.4516	0	0	0	0	0	0	0	0	0	0	0	0	0.984416	0	0	0	0	0	0	0	0	0	0	0	0	0	0	0
mir-6734	TGAGGGGAGAATGAGGTGGAG	21	Mature 5' sub	0	0	0	3.7987	0	0	0	0	0	0	0	0	0	0	0	0	0	8.72578	0	4.16439	0	0	70.5442	0	0	0	0	0	0	0	2.90777	0	0	0	0	0	0	0	0	0	0	0	0	0	0	0
mir-6734	TGAGGGGAGAATGAGGTGGAGA	22	Mature 5' sub	6.36286	0	0	0	0	20.9996	0	0	0	0	3.3561	0	0	0	0	0	0	0	0	0	9.3726	0	0	0	0	30.8718	0	0	5.75772	0	2.55736	0	0	50.4388	0	0	11.8321	0	0	35.7935	0	0	0	0	0	0
mir-6734	TTGAGGGGAGAATGAGGTGG	20	Mature 5' sub	0	0	0	0	0	0	0	0	0	0	0	0	0	0	0	0	0	0	0	0	0	0	0	0	0	0	0	0	0	0	0	0	0	0	0	22.6168	0	0	0	0	0	0	0	0	0	0
mir-6734	TTGAGGGGAGAATGAGGTGGA	21	Mature 5' sub	0	0	0	0	0	0	0	0	0	0	0	0	0	0	0	0	0	0	0	0	0	0	0	0	0	0	0	0	0	0	0	0	0	0	0	0	0	0	0	0	0	0	0	0	0	0
mir-6734	TTGAGGGGAGAATGAGGTGGAG	22	Mature 5' sub	0	0	0	0	0	0	0	23.4461	0	14.506	0	0	0	0	0	0	0	8.72578	0	0	0	0	0	0	0	0	0	0	17.2731	17.3157	2.70889	0	0	0	0	11.3084	35.4962	0	0	0	0	33.4818	0	0	16.7949	0
mir-6734	TTGAGGGGAGAATGAGGTGGAGA	23	Mature 5'	0	0	0	0	0	0	0	0	0	0	3.3561	0	0	0	0	0	0	4.36289	0	0	0	0	0	0	0	0	0	0	5.75772	0	0.449223	8.37921	0	0	0	0	11.8321	0	0	0	0	0	0	0	0	0
mir-6734	TTGAGGGGAGAATGAGGTGGAGAA	24	Mature 5' super	0	0	0	0	0	0	0	0	0	0	0	0	0	0	0	0	0	0	0	0	0	0	0	0	0	0	0	0	0	0	0	0	0	0	0	0	0	0	0	0	0	0	0	0	0	0
mir-6733	TGGGAAAGACAAACTCAGAGT	21	Mature 5' sub	0	0	0	0	0	0	0	0	0	0	0	0	0	0	0	0	0	0	0	4.16439	0	0	0	0	0	0	0	0	0	4.32893	0.283111	0	0	0	0	0	0	0	0	0	0	0	0	0	0	0
mir-6733	TTGGGAAAGACAAACTCAGAG	21	Mature 5' sub/super	0	0	0	0	0	0	0	0	0	0	0	0	0	0	0	0	0	0	0	0	0	9.95699	0	0	0	0	0	0	0	0	0.3319	0	0	0	0	0	0	0	0	0	0	0	0	0	0	0
mir-6731	TCTATTCCCCACTCTCCCCAG	21	Mature 3'	0	0	0	3.7987	0	0	0	0	0	0	0	0	0	0	0	0	0	0	0	0	0	0	0	0	0	0	0	0	0	0	0.126623	0	0	0	0	0	0	0	0	0	0	0	0	0	0	0
mir-6730	CCTGACACCCCATCTGCCCTC	21	Mature 3' sub	0	0	0	0	0	0	0	0	0	0	0	0	0	0	0	0	0	0	0	0	0	0	0	0	0	0	0	0	5.75772	0	0.191924	0	0	0	0	0	0	0	0	35.7935	0	0	0	19.5014	0	0
mir-6730	CCTGACACCCCATCTGCCCTCA	22	Mature 3'	0	0	0	0	0	0	0	0	0	0	0	0	0	0	0	0	0	0	0	0	0	0	0	0	0	0	0	0	5.75772	0	0.191924	0	0	0	0	0	0	0	0	0	0	0	0	0	0	0
mir-6730	CTGACACCCCATCTGCCCTCA	21	Mature 3' sub	0	0	0	0	0	0	0	0	0	0	0	0	0	0	0	0	0	0	0	0	0	0	0	0	0	0	0	0	0	0	0	0	0	0	0	0	0	0	0	0	0	0	0	0	0	0
mir-6729	TCATCCCCCTCGCCCTCTCAG	21	Mature 3'	0	0	0	0	0	0	0	0	0	0	0	0	0	0	0	0	0	0	0	4.16439	0	0	0	0	0	0	0	0	0	0	0.138813	0	0	0	0	0	0	0	0	0	0	0	0	0	0	0
mir-6729	TGGGCGAGGGCGGCTGAG	18	Mature 5' sub	0	0	0	0	0	0	0	0	0	0	0	0	0	0	0	0	0	0	0	0	0	0	0	0	0	0	0	0	0	0	0	0	0	0	0	0	0	0	0	0	0	0	0	0	0	0
mir-6727	TCCTGCCACCTCCTCCGCA	19	Mature 3' sub	0	0	0	0	0	0	0	0	0	0	0	0	0	0	0	0	0	4.36289	0	0	0	0	0	0	0	0	0	0	0	0	0.14543	0	0	0	0	0	0	0	0	0	0	0	0	0	0	0
mir-6727	TCCTGCCACCTCCTCCGCAG	20	Mature 3'	0	0	0	0	0	0	0	0	0	0	0	0	0	0	0	0	0	0	4.69543	0	0	0	35.2721	0	0	0	0	0	0	0	1.33225	0	0	0	0	0	0	0	0	0	0	0	0	0	0	0
mir-6726	GGCGGGAGCTGGGGTCTGCAG	21	Mature 5' sub/super	0	0	0	0	0	0	0	0	0	0	0	0	0	0	0	0	0	0	0	0	0	0	0	0	0	0	0	0	0	0	0	0	0	0	0	0	0	0	0	0	0	0	0	0	0	0
mir-6724-1//mir-6724-2//mir-6724-3//mir-6724-4	CTGGGCCCGCGGCGGGCGTGGGG	23	Mature 5'	0	0	0	0	26.4957	0	0	0	0	0	0	0	0	0	0	0	0	0	0	0	0	9.95699	0	0	0	0	0	0	0	0	1.21509	0	0	0	0	0	0	0	0	0	0	0	0	0	0	0
mir-6724-1//mir-6724-2//mir-6724-3//mir-6724-4	GCGCTTCTGGGCCCGCGGCGGGCGTGGGGC	30	Precursor	0	0	0	0	0	0	0	0	0	0	0	0	0	0	0	0	0	0	0	0	0	0	0	0	0	0	0	0	0	0	0	0	0	0	0	0	0	0	0	0	0	0	0	0	0	0
mir-6724-1//mir-6724-2//mir-6724-3//mir-6724-4	GCTTCTGGGCCCGCGGCGGGCGTGGGGCTG	30	Mature 5' super	0	0	0	0	0	0	0	7.81537	0	0	0	0	0	0	0	0	0	0	0	0	0	0	0	0	0	0	0	0	0	0	0.260512	0	0	0	0	0	0	0	0	0	0	0	0	0	0	0
mir-6724-1//mir-6724-2//mir-6724-3//mir-6724-4	GGGCCCGCGGCGGGCGTGGGG	21	Mature 5' sub	0	0	0	3.7987	0	0	0	0	0	0	0	0	0	0	0	0	0	0	0	0	0	0	0	0	0	0	0	0	0	0	0.126623	0	0	0	0	0	0	0	0	0	0	0	0	0	0	0
mir-6724-1//mir-6724-2//mir-6724-3//mir-6724-4	TCTGGGCCCGCGGCGGGCGTGGGG	24	Mature 5' super	0	0	0	0	0	0	0	0	0	0	0	0	0	0	0	0	0	8.72578	0	4.16439	0	0	0	0	0	0	0	0	0	0	0.429672	0	0	0	0	0	0	0	0	0	0	0	0	0	0	0
mir-6724-1//mir-6724-2//mir-6724-3//mir-6724-4	TCTGGGCCCGCGGCGGGCGTGGGGC	25	Mature 5' super	0	0	0	0	0	0	0	0	0	0	0	0	0	0	0	0	0	0	0	0	0	0	0	0	0	0	0	0	0	0	0	0	0	0	0	0	0	0	0	0	0	0	0	0	0	0
mir-6724-1//mir-6724-2//mir-6724-3//mir-6724-4	TGGGCCCGCGGCGGGCGTGG	20	Mature 5' sub	0	0	0	0	0	0	0	0	0	0	0	0	0	0	0	0	0	0	0	4.16439	0	9.95699	0	0	0	0	0	0	0	0	0.470713	0	0	0	0	0	0	0	0	0	0	0	0	0	0	0
mir-6724-1//mir-6724-2//mir-6724-3//mir-6724-4	TGGGCCCGCGGCGGGCGTGGGG	22	Mature 5' sub	0	0	0	0	0	0	0	0	0	0	0	0	0	0	0	0	0	0	0	4.16439	0	0	0	0	0	0	0	0	0	0	0.138813	0	0	0	0	0	0	0	0	0	0	0	0	0	0	0
mir-6724-1//mir-6724-2//mir-6724-3//mir-6724-4	TGGGCCCGCGGCGGGCGTGGGGC	23	Mature 5' sub/super	0	0	0	3.7987	0	0	0	0	0	0	0	0	0	0	0	0	0	0	0	0	0	0	0	0	0	0	0	0	0	0	0.126623	0	0	0	0	0	0	0	0	0	0	0	0	0	0	0
mir-6724-1//mir-6724-2//mir-6724-3//mir-6724-4	TTCTGGGCCCGCGGCGGGCGTGGGG	25	Mature 5' super	0	0	0	0	0	0	0	0	5.14419	0	0	0	0	0	0	0	0	0	0	4.16439	0	0	0	0	0	0	0	0	0	0	0.310286	0	0	0	0	0	11.8321	0	0	0	0	0	0	0	16.7949	0
mir-6721	TGGGCAGGGGCTTATTGTAGGAGT	24	Mature 5' super	0	0	0	0	0	0	0	0	0	0	3.3561	0	0	0	0	0	0	0	0	0	0	0	0	0	0	0	0	0	0	0	0.11187	0	0	0	0	0	0	0	0	0	0	0	0	0	0	0
mir-6715a	AAACCAGTCGTGCCTGTGGGC	21	Mature 3' sub/super	0	0	0	0	0	0	0	0	0	0	0	0	0	0	0	0	0	0	0	0	0	0	0	0	0	0	0	0	0	0	0	0	0	0	0	0	0	0	8.60867	0	0	0	0	0	0	0
mir-6715a	CCAAACCAGTCGTGCCTGTGG	21	Mature 3'	0	0	0	0	0	0	0	0	0	0	0	0	0	0	0	0	0	0	0	0	0	0	0	0	0	0	0	0	0	0	0	0	0	0	0	0	0	0	17.2173	35.7935	0	0	0	0	0	0
mir-671	AACTGGCAGGCCAGGAAGAGGAGGAAG	27	Precursor	0	0	0	0	0	0	54.2682	0	0	0	0	0	0	0	0	0	0	0	0	0	0	0	0	0	0	0	0	0	0	0	1.80894	0	0	0	0	0	0	0	0	0	0	0	0	0	0	0
mir-671	AGGAAGCCCTGGAGGGG	17	Precursor	0	0	0	0	0	0	0	0	0	0	0	0	0	0	0	0	0	0	0	4.16439	0	0	0	0	0	0	0	0	0	0	0.138813	0	0	0	0	0	0	0	0	0	0	0	0	0	0	0
mir-671	AGGAAGCCCTGGAGGGGCTG	20	Mature 5' sub	0	0	0	0	0	0	0	0	0	0	0	0	0	0	0	0	0	0	0	0	0	0	0	0	0	0	0	0	0	0	0	0	0	0	0	0	0	0	8.60867	0	0	0	0	0	0	0
mir-671	AGGAAGCCCTGGAGGGGCTGG	21	Mature 5' sub	0	0	0	0	0	20.9996	0	23.4461	0	0	0	18.1214	0	0	18.357	0	0	0	0	12.4932	0	9.95699	0	0	0	30.8718	0	0	11.5154	0	4.85872	0	0	0	0	0	0	0	0	0	0	0	0	9.75068	0	0
mir-671	AGGAAGCCCTGGAGGGGCTGGA	22	Mature 5' sub	0	44.8712	0	0	0	0	0	0	5.14419	0	0	0	0	0	0	0	0	0	4.69543	24.9864	18.7452	9.95699	0	54.7645	19.4009	92.6155	0	0	0	4.32893	9.31697	0	0	0	0	0	0	0	0	0	0	0	0	0	0	0
mir-671	AGGAAGCCCTGGAGGGGCTGGAG	23	Mature 5'	12.7257	0	0	7.5974	26.4957	20.9996	0	23.4461	10.2884	0	10.0683	0	0	53.9665	0	0	0	8.72578	0	4.16439	18.7452	49.7849	0	0	0	0	0	20.8429	23.0309	4.32893	9.84036	8.37921	0	0	20.0098	0	11.8321	0	0	0	0	0	0	0	0	19.8444
mir-671	AGGAAGCCCTGGAGGGGCTGGAGG	24	Mature 5' super	19.0886	0	0	26.5909	105.983	20.9996	108.536	23.4461	15.4326	29.012	26.8488	0	0	53.9665	36.7141	0	11.2868	13.0887	18.7817	33.3151	9.3726	79.6559	0	54.7645	19.4009	61.7436	86.5445	0	28.7886	12.9868	29.8783	8.37921	0	0	30.0147	56.5419	47.3283	26.8767	0	107.381	26.7898	0	32.7815	9.75068	33.5897	99.2221
mir-671	AGGAAGCCCTGGAGGGGCTGGAGGT	25	Mature 5' super	0	0	0	11.3961	79.487	20.9996	54.2682	7.81537	30.8652	43.518	0	0	9.84824	0	36.7141	23.6552	0	8.72578	4.69543	12.4932	0	9.95699	0	0	0	92.6155	0	0	11.5154	4.32893	15.4299	8.37921	0	0	0	22.6168	0	53.7533	0	71.5871	0	0	0	0	0	19.8444
mir-671	CTCCGGTTCTCAGGGCTCCACC	22	Mature 3' super	0	0	0	0	0	0	0	0	0	0	0	0	0	0	0	0	0	0	0	4.16439	0	0	0	0	0	0	0	0	0	0	0.138813	0	0	0	0	0	0	0	0	0	0	0	0	0	0	0
mir-671	TCCGGTTCTCAGGGCTCC	18	Mature 3' sub	0	0	0	0	26.4957	0	0	0	0	0	0	0	0	0	0	0	0	0	0	0	0	0	0	0	0	0	0	0	0	0	0.883189	0	0	0	0	0	0	0	0	0	0	0	0	0	0	0
mir-671	TCCGGTTCTCAGGGCTCCA	19	Mature 3' sub	0	0	0	0	0	0	0	0	5.14419	0	0	0	0	0	0	0	0	0	0	4.16439	0	0	0	0	0	30.8718	0	0	0	0	1.33935	0	0	0	0	0	11.8321	0	0	0	0	0	0	0	0	19.8444
mir-671	TCCGGTTCTCAGGGCTCCAC	20	Mature 3' sub	0	0	0	0	0	0	0	0	0	0	3.3561	0	0	0	0	23.6552	0	0	0	0	0	0	70.5442	0	0	0	0	0	0	0	3.25185	8.37921	0	0	20.0098	22.6168	0	0	0	0	0	0	0	0	0	0
mir-671	TCCGGTTCTCAGGGCTCCACC	21	Mature 3'	6.36286	44.8712	0	0	0	0	0	0	0	0	0	0	0	0	0	0	0	0	0	12.4932	9.3726	0	0	0	0	0	0	0	11.5154	0	2.82051	0	0	0	10.0049	0	0	0	0	0	0	0	0	0	0	19.8444
mir-671	TCCGGTTCTCAGGGCTCCACCT	22	Mature 3' super	0	0	0	0	26.4957	0	0	0	0	0	0	0	9.84824	0	0	0	0	0	0	0	0	0	35.2721	0	0	0	0	0	0	4.32893	2.5315	0	0	0	0	0	0	0	0	35.7935	0	0	0	0	0	0
mir-665	ACCAGGAGGCTGAGG	15	Mature 3' sub	0	0	0	0	0	0	0	0	0	0	0	0	0	0	0	0	0	0	0	0	0	0	0	0	0	0	0	0	0	0	0	0	0	0	0	0	0	0	0	0	0	0	0	0	0	0
mir-665	ACCAGGAGGCTGAGGC	16	Mature 3' sub	0	0	0	0	0	0	0	0	0	0	0	0	0	0	0	0	0	0	0	0	0	0	0	0	0	0	0	0	0	0	0	0	0	0	0	0	0	0	0	0	0	0	0	0	0	0
mir-665	ACCAGGAGGCTGAGGCCC	18	Mature 3' sub	0	0	0	0	0	0	0	0	0	0	0	0	0	0	0	0	0	0	0	0	0	0	0	0	0	0	0	0	0	0	0	0	0	0	0	0	0	0	0	0	0	0	0	0	0	0
mir-665	ACCAGGAGGCTGAGGCCCCT	20	Mature 3'	0	0	0	0	0	0	0	0	0	0	0	0	0	0	0	0	0	0	0	0	0	0	0	0	0	0	0	0	0	0	0	0	74.7356	0	0	0	0	0	0	0	0	0	0	0	16.7949	0
mir-665	ACCAGGAGGCTGAGGCCCCTC	21	Mature 3' super	0	0	0	0	0	0	0	0	0	0	0	0	0	0	0	0	0	0	0	0	0	0	0	0	0	0	0	0	0	0	0	0	0	0	0	0	0	0	0	0	0	0	0	0	0	0
mir-665	ACCAGGAGGCTGAGGCCCCTCA	22	Mature 3' super	6.36286	0	0	0	0	0	0	0	0	0	6.7122	0	0	0	0	0	11.2868	0	0	0	0	0	0	0	0	0	0	0	5.75772	12.9868	1.43688	0	0	0	0	0	0	0	0	0	5.35797	0	0	0	0	0
mir-665	ACCAGGAGGCTGAGGCCCCTCAC	23	Mature 3' super	0	0	0	0	0	0	0	0	0	0	0	0	0	0	0	0	0	0	0	0	0	0	0	0	0	0	0	0	0	0	0	0	0	0	0	0	0	0	0	0	0	0	0	0	0	0
mir-665	ACCAGGAGGCTGAGGCCCCTCACA	24	Mature 3' super	0	0	0	0	0	0	0	0	0	0	0	0	0	0	0	0	0	0	0	0	0	0	0	0	0	30.8718	0	0	0	0	1.02906	0	0	0	0	0	0	0	0	0	0	0	0	0	0	0
mir-665	CCAGGAGGCTGAGGCCCCT	19	Mature 3' sub	0	0	0	0	0	0	0	0	0	0	0	0	0	0	0	0	0	0	0	0	0	0	0	0	0	30.8718	0	0	0	0	1.02906	0	0	0	0	0	0	0	0	0	0	0	0	0	0	0
mir-664b	AAGGGAGATGATTGGGTAG	19	Precursor	0	0	0	0	0	0	0	0	0	0	0	0	0	0	0	0	0	0	0	0	0	0	0	0	0	0	0	0	5.75772	0	0.191924	0	0	0	0	0	0	0	0	0	0	0	0	0	0	0
mir-664b	TGGGCTAAGGGAGATGATT	19	Mature 5' sub	0	0	0	0	0	0	0	0	0	0	0	0	0	0	0	0	0	0	4.69543	0	0	0	0	0	0	0	0	0	0	0	0.156514	0	0	0	0	0	0	0	0	0	0	0	0	0	0	0
mir-664b	TGGGCTAAGGGAGATGATTGGGT	23	Mature 5' sub	0	0	0	0	0	0	0	0	0	0	0	0	0	0	0	0	0	0	0	0	0	0	0	0	0	0	0	0	0	0	0	0	0	0	0	0	0	0	0	0	0	0	0	0	0	0
mir-664b	TTCATTTGCCTCCCAGCC	18	Mature 3' sub	0	0	0	0	0	0	0	0	0	0	0	0	0	0	0	0	0	0	0	0	0	0	0	0	0	0	0	0	0	0	0	8.37921	0	0	0	0	0	0	0	0	0	0	0	0	0	0
mir-664b	TTCATTTGCCTCCCAGCCT	19	Mature 3' sub	0	0	0	0	0	0	0	0	0	0	0	0	0	0	0	0	0	0	0	0	0	9.95699	0	0	19.4009	0	0	0	0	0	0.978596	0	0	0	0	0	0	0	8.60867	0	16.0739	0	0	0	0	0
mir-664b	TTCATTTGCCTCCCAGCCTA	20	Mature 3' sub	0	0	0	0	0	0	0	0	0	0	0	0	0	0	0	0	0	0	0	0	0	9.95699	0	0	0	0	0	0	0	0	0.3319	0	0	0	0	0	0	0	0	0	0	0	0	0	0	0
mir-664b	TTCATTTGCCTCCCAGCCTAC	21	Mature 3' sub	0	0	0	0	0	0	0	0	5.14419	0	0	0	0	0	0	0	0	0	0	0	0	0	0	0	0	0	0	0	0	0	0.171473	0	0	0	0	0	11.8321	0	0	0	0	0	0	0	0	19.8444
mir-664b	TTCATTTGCCTCCCAGCCTACA	22	Mature 3'	0	0	0	3.7987	26.4957	0	0	0	0	0	0	0	0	0	0	0	0	4.36289	0	0	0	0	0	0	0	30.8718	21.6361	0	0	4.32893	3.0498	0	0	0	0	0	0	0	0	0	0	0	0	0	0	0
mir-664a	TATTCATTTATCCCCAGCCTACA	23	Mature 3'	89.0801	44.8712	81.0373	102.565	291.452	314.994	379.877	54.7076	5.14419	29.012	70.4781	30.2024	39.393	53.9665	91.7852	236.552	124.155	43.6289	14.0863	45.8083	65.6082	89.6129	317.449	383.352	0	0	43.2722	41.6858	11.5154	4.32893	103.321	25.1376	149.471	252.194	0	22.6168	23.6642	53.7533	34.4347	0	5.35797	100.445	32.7815	39.0027	16.7949	79.3777
mir-664a	AACTGGCTAGGGAAAATGATTG	22	Mature 5' sub/super	0	0	0	0	0	0	0	0	0	0	0	0	0	0	0	0	0	0	0	0	0	0	0	0	0	0	0	0	0	0	0	0	0	0	0	0	0	0	0	0	0	0	0	0	0	39.6888
mir-664a	ACTGGCTAGGGAAAATGAT	19	Mature 5' sub	0	0	0	0	0	0	0	0	0	0	0	0	0	0	0	0	0	0	0	0	0	0	0	0	0	0	0	0	0	0	0	0	0	0	0	0	0	0	0	0	5.35797	0	0	0	0	0
mir-664a	ACTGGCTAGGGAAAATGATT	20	Mature 5' sub	6.36286	0	0	0	0	0	0	0	0	0	0	0	0	0	0	0	0	0	0	0	0	0	0	0	0	0	0	0	0	0	0.212095	0	0	0	0	0	0	0	0	0	0	0	0	0	0	0
mir-664a	ACTGGCTAGGGAAAATGATTG	21	Mature 5' sub	0	0	0	0	26.4957	0	0	0	0	0	0	0	0	0	0	0	0	0	0	0	0	0	0	0	0	0	0	0	0	0	0.883189	8.37921	0	0	0	0	0	0	0	0	5.35797	0	0	0	0	0
mir-664a	ACTGGCTAGGGAAAATGATTGG	22	Mature 5' sub	6.36286	0	0	26.5909	0	20.9996	0	23.4461	10.2884	101.542	6.7122	0	19.6965	0	0	0	0	13.0887	0	4.16439	9.3726	19.914	0	0	19.4009	0	0	0	0	0	9.38597	16.7584	0	0	40.0196	22.6168	35.4962	0	25.826	71.5871	32.1478	0	32.7815	9.75068	0	79.3777
mir-664a	ACTGGCTAGGGAAAATGATTGGA	23	Mature 5' sub	0	0	0	0	0	0	0	0	0	0	0	0	0	0	0	0	0	0	0	0	0	0	0	0	0	0	0	0	0	0	0	0	0	0	0	0	0	0	0	0	5.35797	0	0	0	0	0
mir-664a	ATCCCCAGCCTACAA	15	Precursor	0	0	0	0	0	0	0	0	0	0	0	0	0	0	0	0	0	0	0	0	0	0	0	0	0	0	0	0	0	0	0	0	0	0	0	0	0	0	0	0	0	0	0	0	0	0
mir-664a	ATTCATTTATCCCCAGCCT	19	Mature 3' sub	0	0	0	0	0	0	0	0	0	0	0	0	0	0	0	0	0	0	0	0	0	0	0	0	0	0	0	0	0	0	0	0	0	0	0	0	0	0	0	0	0	0	0	0	0	0
mir-664a	ATTCATTTATCCCCAGCCTAC	21	Mature 3' sub	0	0	0	0	26.4957	0	0	0	0	0	0	0	0	0	0	0	0	0	4.69543	4.16439	0	0	0	0	0	0	0	0	0	0	1.17852	0	0	0	0	0	0	0	0	0	0	0	0	9.75068	0	0
mir-664a	ATTCATTTATCCCCAGCCTACA	22	Mature 3' sub	0	0	0	0	0	0	0	0	0	0	6.7122	0	0	53.9665	0	23.6552	0	0	0	0	0	0	0	0	0	0	0	0	0	0	2.81113	0	0	0	0	0	0	0	0	0	0	0	0	0	0	39.6888
mir-664a	ATTCATTTATCCCCAGCCTACAA	23	Mature 3' sub/super	0	44.8712	0	0	0	0	54.2682	0	0	0	0	0	0	0	0	0	11.2868	0	0	0	9.3726	0	0	0	0	0	0	0	0	0	3.99329	0	0	0	0	0	0	0	0	0	0	0	0	0	0	0
mir-664a	CTGGCTAGGGAAAATGATTGG	21	Mature 5' sub	0	0	0	3.7987	0	0	0	0	0	0	0	0	9.84824	0	0	0	0	0	0	0	0	0	0	0	0	0	0	0	0	0	0.454898	0	0	0	0	0	0	0	0	0	0	0	0	0	0	0
mir-664a	CTGGCTAGGGAAAATGATTGGA	22	Mature 5' sub	6.36286	0	0	3.7987	0	0	0	0	0	0	0	6.04047	0	0	0	0	11.2868	0	0	4.16439	9.3726	0	0	0	0	0	0	0	0	0	1.36753	0	0	0	0	0	11.8321	0	0	0	0	0	0	0	16.7949	19.8444
mir-664a	TATTCATTTATCCCCAGC	18	Mature 3' sub	0	0	0	0	0	0	0	0	0	0	0	0	0	0	0	23.6552	0	0	0	0	0	0	0	0	0	0	0	0	0	0	0.788507	0	0	0	0	0	0	0	0	0	0	0	0	0	0	0
mir-664a	TATTCATTTATCCCCAGCC	19	Mature 3' sub	0	0	0	0	0	0	0	7.81537	0	29.012	3.3561	0	0	0	0	0	0	0	0	0	0	0	0	0	0	0	0	20.8429	0	0	2.03421	0	0	0	0	0	0	0	17.2173	0	0	0	0	0	0	0
mir-664a	TATTCATTTATCCCCAGCCT	20	Mature 3' sub	0	0	0	45.5844	52.9914	0	217.073	15.6307	0	0	3.3561	18.1214	0	0	0	47.3104	22.5736	17.4516	18.7817	12.4932	18.7452	0	70.5442	54.7645	38.8018	0	0	41.6858	11.5154	12.9868	24.0137	16.7584	37.3678	100.878	40.0196	11.3084	70.9925	53.7533	25.826	0	32.1478	0	0	29.252	0	19.8444
mir-664a	TATTCATTTATCCCCAGCCTA	21	Mature 3' sub	6.36286	0	0	11.3961	0	62.9987	0	0	0	0	0	6.04047	9.84824	0	0	0	11.2868	13.0887	0	0	0	0	0	0	58.2027	0	0	0	0	8.65786	6.26275	8.37921	0	0	0	0	0	0	0	0	0	0	0	0	16.7949	0
mir-664a	TATTCATTTATCCCCAGCCTAC	22	Mature 3' sub	38.1772	89.7424	162.075	18.9935	79.487	0	271.341	39.0768	10.2884	0	23.4927	48.3238	9.84824	0	18.357	0	0	17.4516	18.7817	45.8083	28.1178	29.871	176.361	0	135.806	0	64.9084	62.5287	5.75772	21.6446	47.208	16.7584	37.3678	100.878	30.0147	22.6168	23.6642	53.7533	86.0867	214.761	101.801	66.9635	65.563	9.75068	0	39.6888
mir-664a	TATTCATTTATCCCCAGCCTACAA	24	Mature 3' super	19.0886	0	0	11.3961	132.478	20.9996	54.2682	70.3383	0	0	16.7805	0	19.6965	107.933	0	23.6552	0	0	4.69543	16.6576	9.3726	19.914	35.2721	0	0	0	0	0	5.75772	4.32893	19.0878	8.37921	37.3678	0	0	0	0	0	0	0	10.7159	33.4818	0	0	0	119.067
mir-664a	TATTCATTTATCCCCAGCCTACAAA	25	Mature 3' super	0	0	0	0	0	0	0	23.4461	5.14419	0	0	0	0	0	0	0	0	0	0	0	0	0	0	0	0	0	0	0	0	0	0.95301	0	0	0	0	0	0	0	0	0	0	0	0	0	0	0
mir-664a	TATTCATTTATCCCCAGCCTACAAAA	26	Mature 3' super	0	0	0	0	0	0	0	0	0	0	0	0	0	0	0	0	0	0	0	0	0	0	0	0	0	0	0	0	0	0	0	0	37.3678	0	0	0	0	0	0	0	0	0	0	0	0	0
mir-664a	TATTCATTTATCCCCAGCCTACAAAAT	27	Mature 3' super	0	0	0	0	0	0	0	0	0	0	0	0	0	0	0	0	0	0	0	0	0	0	0	0	0	0	0	0	0	0	0	0	0	0	0	0	0	0	0	0	0	0	0	0	0	0
mir-664a	TGGCTAGGGAAAATGATTGGA	21	Mature 5' sub	0	0	0	0	0	0	0	0	0	0	0	0	0	0	0	0	0	0	9.39086	0	0	0	0	0	0	0	0	0	0	0	0.313029	0	0	0	0	0	0	0	0	0	5.35797	0	0	0	0	0
mir-664a	TTCATTTATCCCCAGCCTAC	20	Mature 3' sub	0	0	0	15.1948	0	0	0	0	0	0	0	0	0	0	0	0	0	0	0	0	0	0	0	0	0	0	0	0	0	0	0.506493	0	0	0	0	0	0	0	0	0	0	0	0	0	0	0
mir-664a	TTCATTTATCCCCAGCCTACA	21	Mature 3' sub	0	0	0	0	0	0	0	0	0	0	0	0	0	0	0	0	0	0	0	0	0	0	0	0	0	0	0	0	0	0	0	0	0	0	0	0	0	0	0	0	0	0	0	0	0	0
mir-664a	TTCATTTATCCCCAGCCTACAA	22	Mature 3' sub/super	0	0	0	3.7987	0	0	0	0	0	0	0	0	0	0	0	47.3104	0	0	0	0	0	0	0	164.294	0	0	0	0	0	0	7.18009	0	0	0	0	0	0	0	0	0	0	0	0	0	0	0
mir-664a	TTTATCCCCAGCCTAC	16	Precursor	0	0	0	0	0	0	0	0	0	0	0	0	0	0	0	0	0	0	0	0	0	0	0	0	0	0	0	0	0	0	0	0	0	0	0	0	0	0	0	0	0	0	0	0	0	0
mir-663a	CCCTCGTGTCTGTGGCGGTGGGATCCC	27	Precursor	0	0	0	0	0	0	0	0	0	0	0	0	0	0	0	0	0	0	0	0	0	0	0	0	0	0	0	0	0	0	0	0	0	0	0	0	0	0	0	0	0	0	0	0	0	0
mir-663a	GGATCCCGCGGCCGTGTT	18	Precursor	0	0	0	0	0	0	0	0	0	0	0	0	0	0	0	0	0	0	0	0	0	19.914	0	0	0	0	0	0	0	0	0.663799	0	0	0	0	0	0	0	0	0	0	0	0	0	0	0
mir-663a	GGCGGGGCGCCGCGGGAC	18	Mature 5' sub	0	0	0	0	0	0	0	0	0	14.506	0	0	0	0	0	0	0	0	0	0	0	0	0	0	0	0	0	0	0	0	0.483533	0	0	0	0	0	0	0	0	0	0	0	0	0	0	0
mir-663a	TGTGGCGGTGGGATCCCGCGGCCGT	25	Precursor	0	0	0	0	0	0	0	0	0	0	0	0	0	0	0	0	0	0	0	0	0	0	0	0	0	0	0	0	0	4.32893	0.144298	0	0	0	0	0	0	0	0	0	0	0	0	0	0	0
mir-660	TACCCATTGCATATCGGAGTTGT	23	Mature 5' super	547.206	403.841	648.298	319.091	556.409	713.986	1085.36	750.275	550.429	870.36	567.181	446.995	324.992	701.565	899.495	804.277	598.201	506.095	601.015	495.563	646.709	398.279	493.81	711.939	737.234	308.718	843.809	854.558	483.648	493.498	612.095	460.857	1718.92	655.705	960.471	644.578	603.436	2338.27	1058.87	751.664	1414.5	602.672	983.445	1101.83	1192.44	873.154
mir-660	TACCCATTGCATATCGGAGTTG	22	Mature 5'	432.675	224.356	486.224	391.266	423.931	356.993	434.146	468.922	390.959	638.264	422.868	434.914	472.715	1511.06	734.282	733.311	282.17	314.128	305.203	549.7	487.375	418.193	670.17	438.116	174.608	432.205	346.178	312.643	230.309	229.433	458.244	360.306	1008.93	554.827	540.265	452.335	319.466	1290.08	516.52	823.251	980.508	301.336	590.067	819.057	1058.08	396.888
mir-660	ACCCATTGCATATCGGAGTTG	21	Mature 5' sub	0	0	0	0	0	0	0	0	0	0	0	0	0	0	0	0	0	0	0	0	0	0	0	0	0	0	0	0	0	0	0	0	0	0	0	0	0	0	0	0	0	0	0	0	0	19.8444
mir-660	ACCCATTGCATATCGGAGTTGT	22	Mature 5' sub/super	0	0	243.112	3.7987	0	0	0	0	0	0	0	0	0	0	0	0	0	13.0887	0	0	0	0	0	0	0	0	0	0	0	0	8.66664	0	0	0	0	67.8503	0	26.8767	0	0	10.7159	0	0	0	16.7949	0
mir-660	ACCTCCTGTGTGCATGGAT	19	Mature 3' sub	6.36286	0	0	0	0	0	0	0	0	0	0	6.04047	0	0	0	0	0	0	4.69543	0	9.3726	0	0	0	0	0	0	0	0	0	0.882379	0	0	0	10.0049	0	0	0	8.60867	0	0	0	0	0	0	0
mir-660	ACCTCCTGTGTGCATGGATT	20	Mature 3' sub	6.36286	0	0	3.7987	0	41.9992	0	15.6307	10.2884	0	16.7805	0	0	0	18.357	0	0	4.36289	0	4.16439	9.3726	9.95699	0	0	0	0	0	0	11.5154	17.3157	5.66351	25.1376	0	0	20.0098	11.3084	0	0	8.60867	0	0	0	0	0	0	0
mir-660	ACCTCCTGTGTGCATGGATTA	21	Mature 3'	0	0	0	0	0	0	0	0	5.14419	0	0	0	0	0	0	0	0	0	4.69543	4.16439	0	0	0	0	0	0	0	0	0	0	0.466801	0	0	0	0	0	0	0	0	0	0	0	0	0	0	0
mir-660	ACCTCCTGTGTGCATGGATTAC	22	Mature 3' super	0	0	0	0	0	0	0	0	0	0	0	0	0	0	0	0	0	0	0	0	0	0	0	0	0	0	0	0	0	0	0	0	0	0	0	0	0	0	0	0	16.0739	0	0	0	0	0
mir-660	ACCTCCTGTGTGCATGGATTACA	23	Mature 3' super	0	0	0	0	0	0	0	0	0	0	0	0	0	0	0	0	0	0	4.69543	0	0	0	0	0	19.4009	0	21.6361	0	0	0	1.52442	0	0	0	0	0	0	0	0	0	0	0	0	0	0	0
mir-660	ATTGCATATCGGAGTTGT	18	Mature 5' sub/super	0	0	0	0	0	0	0	0	0	0	0	0	0	0	0	0	0	0	0	0	0	0	0	0	0	0	0	0	0	0	0	0	0	0	10.0049	0	0	0	0	0	0	0	0	0	0	0
mir-660	CCATTGCATATCGGAGTTG	19	Mature 5' sub	0	0	81.0373	0	0	0	0	0	0	0	0	12.0809	0	0	0	0	0	0	0	0	0	0	0	0	0	0	0	0	0	0	3.10394	16.7584	0	0	0	0	0	0	0	0	0	0	0	0	0	0
mir-660	CCCATTGCATATCGGAGTTGT	21	Mature 5' sub/super	0	0	0	0	0	0	0	0	0	0	0	0	0	0	0	0	0	0	0	0	0	0	0	0	0	0	0	0	0	0	0	0	0	0	0	0	0	0	0	0	0	0	0	0	0	0
mir-660	TACCCATTGCATATCG	16	Precursor	0	0	0	0	0	0	0	0	0	0	3.3561	0	0	0	0	0	0	0	0	0	0	0	0	0	0	0	0	0	0	0	0.11187	0	0	0	0	0	0	0	0	0	0	0	0	0	0	0
mir-660	TACCCATTGCATATCGGA	18	Mature 5' sub	0	0	0	0	0	0	0	0	0	0	0	0	0	0	0	0	0	0	0	0	0	0	0	0	0	0	0	0	0	0	0	0	0	0	0	0	0	0	0	0	5.35797	0	0	9.75068	0	0
mir-660	TACCCATTGCATATCGGAG	19	Mature 5' sub	0	0	0	0	26.4957	0	0	0	0	0	0	0	9.84824	0	0	0	0	0	0	8.32879	0	9.95699	35.2721	0	0	0	0	20.8429	0	4.32893	3.83579	8.37921	0	0	0	0	0	0	0	0	0	0	0	0	0	19.8444
mir-660	TACCCATTGCATATCGGAGT	20	Mature 5' sub	19.0886	0	0	22.7922	52.9914	0	0	23.4461	15.4326	0	26.8488	12.0809	19.6965	0	18.357	23.6552	11.2868	8.72578	0	4.16439	18.7452	0	35.2721	0	0	0	0	20.8429	34.5463	0	12.2658	0	74.7356	100.878	20.0098	11.3084	11.8321	107.507	17.2173	0	16.0739	0	65.563	48.7534	33.5897	39.6888
mir-660	TACCCATTGCATATCGGAGTT	21	Mature 5' sub	57.2658	89.7424	0	22.7922	0	0	0	62.523	30.8652	43.518	43.6293	60.4047	39.393	53.9665	55.0711	23.6552	101.581	61.0804	23.4772	16.6576	9.3726	39.8279	70.5442	0	0	0	21.6361	20.8429	5.75772	8.65786	32.0754	25.1376	224.207	50.4388	10.0049	0	47.3283	80.63	51.652	0	64.2956	0	131.126	58.5041	16.7949	59.5333
mir-660	TTGCATATCGGAGTTG	16	Precursor	6.36286	44.8712	0	0	0	0	0	0	0	0	0	0	0	0	0	0	0	0	0	0	0	0	0	0	0	0	0	0	0	0	1.7078	0	0	0	0	0	0	0	0	0	0	0	0	0	0	0
mir-660	TTGCATATCGGAGTTGT	17	Precursor	0	0	0	0	0	0	0	0	0	0	0	0	9.84824	0	0	0	0	0	0	0	0	0	0	0	0	0	0	0	0	0	0.328275	0	0	0	0	0	0	0	0	0	0	0	0	0	0	0
mir-659	AGGACCTTCCCTGAACCAAGGA	22	Mature 5'	0	0	0	0	0	0	0	0	0	0	0	0	0	0	0	0	0	0	0	0	0	0	0	0	0	0	0	0	5.75772	0	0.191924	0	0	0	0	0	0	0	0	0	0	0	0	0	0	0
mir-656	AATATTATACAGTCAACCTCT	21	Mature 3'	38.1772	0	0	3.7987	0	0	0	15.6307	0	0	0	0	0	53.9665	0	0	11.2868	4.36289	0	4.16439	0	0	0	54.7645	0	0	0	0	5.75772	0	6.39698	0	0	0	0	11.3084	11.8321	0	51.652	0	37.5058	0	0	29.252	0	19.8444
mir-655	ATAATACATGGTTAACCTCTT	21	Mature 3' sub	0	0	0	0	0	0	0	0	0	0	0	0	0	0	0	0	0	0	0	0	0	0	0	0	0	0	0	0	0	0	0	0	0	0	0	0	0	0	0	0	5.35797	0	0	0	0	0
mir-655	ATAATACATGGTTAACCTCTTT	22	Mature 3'	0	0	0	0	0	0	54.2682	0	0	0	3.3561	0	0	0	0	0	0	0	0	0	0	0	0	0	0	0	0	20.8429	0	0	2.61557	0	0	0	0	0	0	0	8.60867	35.7935	16.0739	0	0	0	0	0
mir-654	ATATGTCTGCTGACCATCACC	21	Mature 3' sub/super	0	0	0	0	0	0	0	0	0	0	0	0	0	0	0	0	0	0	0	0	0	0	0	0	0	0	0	0	0	0	0	0	0	0	0	0	0	0	0	0	0	0	0	0	0	19.8444
mir-654	CATATGTCTGCTGACCATCACC	22	Mature 3' sub/super	0	0	0	3.7987	0	0	0	0	0	0	0	0	0	0	0	0	0	0	0	0	0	0	0	0	0	0	0	0	0	0	0.126623	0	0	0	0	0	0	0	0	0	0	0	0	0	0	0
mir-654	TATGTCTGCTGACCATCAC	19	Mature 3' sub	0	0	0	3.7987	0	0	0	0	0	0	0	0	0	0	0	0	0	0	0	0	0	0	0	0	0	0	0	0	0	0	0.126623	0	0	0	0	0	0	0	0	0	0	0	0	0	0	0
mir-654	TATGTCTGCTGACCATCACC	20	Mature 3' sub	6.36286	0	0	3.7987	0	20.9996	54.2682	0	0	0	6.7122	24.1619	0	53.9665	0	0	11.2868	0	0	0	28.1178	9.95699	0	0	0	30.8718	0	0	11.5154	0	8.73396	8.37921	0	0	0	0	0	26.8767	8.60867	35.7935	16.0739	0	0	9.75068	33.5897	0
mir-654	TATGTCTGCTGACCATCACCT	21	Mature 3' sub	0	0	0	3.7987	0	0	0	0	0	0	0	0	0	0	0	23.6552	0	0	0	0	0	0	0	0	0	0	0	0	5.75772	0	1.10705	0	0	0	20.0098	0	47.3283	26.8767	0	35.7935	5.35797	0	0	0	0	0
mir-654	TATGTCTGCTGACCATCACCTT	22	Mature 3'	6.36286	0	0	0	0	0	0	0	0	0	3.3561	0	0	0	0	0	0	0	4.69543	0	0	0	0	0	0	0	0	0	0	0	0.48048	0	0	0	0	0	0	0	0	0	0	0	0	0	0	0
mir-654	TATGTCTGCTGACCATCACCTTT	23	Mature 3' super	0	44.8712	0	0	0	0	0	0	0	0	0	0	0	0	0	0	0	0	0	0	0	0	0	0	0	0	0	0	0	0	1.49571	0	0	0	0	0	0	0	0	0	0	0	0	0	0	0
mir-654	TGGTGGGCCGCAGAACATGT	20	Mature 5' sub	0	0	0	0	0	0	0	0	0	0	0	0	0	0	0	0	0	0	0	0	0	0	0	0	0	0	0	0	0	0	0	0	0	0	0	0	0	0	0	0	0	0	0	0	0	0
mir-654	TGGTGGGCCGCAGAACATGTGC	22	Mature 5'	0	0	81.0373	0	79.487	20.9996	0	0	0	0	0	6.04047	0	0	0	0	0	0	0	4.16439	0	0	0	0	0	0	0	0	5.75772	0	6.58288	0	0	0	0	22.6168	0	0	0	0	0	0	0	0	0	19.8444
mir-654	TGGTGGGCCGCAGAACATGTGCT	23	Mature 5' super	0	0	0	0	0	0	0	0	0	0	0	0	0	0	0	0	0	0	0	0	0	0	0	54.7645	0	0	0	0	0	0	1.82548	0	0	0	0	0	0	0	0	0	0	0	0	0	0	0
mir-653	TCACTGGAGTTTGTTTCAAT	20	Mature 3' sub	0	0	0	0	0	0	0	0	0	0	0	0	0	0	0	0	0	0	0	0	0	0	0	0	0	0	0	0	0	0	0	0	0	0	0	0	0	0	0	0	16.0739	0	0	0	0	0
mir-653	TTGAAACAATCTCTACTGAAC	21	Mature 5' sub/super	0	0	0	0	0	0	0	0	0	0	0	0	0	0	0	0	0	0	0	0	0	0	0	0	0	0	0	0	0	0	0	0	0	0	0	0	0	0	17.2173	0	0	0	0	0	0	0
mir-653	TTGAAACAATCTCTACTGAACC	22	Mature 5' sub/super	0	0	0	0	0	0	0	0	0	29.012	0	0	0	0	0	0	0	0	0	0	0	0	0	0	0	0	0	0	0	0	0.967067	0	0	0	0	0	0	0	0	0	0	0	0	0	0	0
mir-652	AATGGCGCCACTAGGGTTGT	20	Mature 3' sub	203.612	0	0	155.747	158.974	125.997	162.805	85.9691	108.028	58.024	124.176	138.931	68.9377	377.766	73.4282	236.552	45.1472	56.7175	93.9086	162.411	187.452	229.011	176.361	164.294	38.8018	216.103	43.2722	166.743	126.67	82.2497	128.936	67.0337	74.7356	201.755	190.093	135.701	224.81	188.137	172.173	0	133.949	66.9635	98.3445	136.509	151.154	79.3777
mir-652	AATGGCGCCACTAGG	15	Precursor	0	0	0	0	0	41.9992	0	0	0	0	0	0	0	0	0	0	0	0	0	0	0	0	0	0	0	0	0	0	0	0	1.39997	0	0	0	0	0	0	0	0	0	0	0	0	0	0	0
mir-652	AATGGCGCCACTAGGGT	17	Mature 3' sub	0	0	0	3.7987	0	0	0	0	0	0	0	0	0	0	0	0	0	0	0	0	0	0	0	0	19.4009	0	0	0	5.75772	0	0.965244	0	0	0	20.0098	0	0	0	0	0	0	0	0	0	0	0
mir-652	AATGGCGCCACTAGGGTT	18	Mature 3' sub	0	0	0	3.7987	0	0	0	0	0	0	0	0	0	0	0	0	0	0	0	8.32879	0	19.914	0	0	0	0	0	0	0	0	1.06805	0	0	0	0	11.3084	0	0	0	0	0	0	0	0	0	0
mir-652	AATGGCGCCACTAGGGTTG	19	Mature 3' sub	25.4514	0	0	30.3896	0	0	0	0	20.5768	14.506	0	30.2024	29.5447	0	0	23.6552	0	13.0887	0	24.9864	9.3726	39.8279	70.5442	0	0	0	0	20.8429	11.5154	8.65786	12.4387	0	0	0	20.0098	11.3084	11.8321	26.8767	17.2173	0	5.35797	0	0	29.252	16.7949	0
mir-652	AATGGCGCCACTAGGGTTGTG	21	Mature 3'	57.2658	0	0	60.7792	26.4957	41.9992	0	15.6307	15.4326	14.506	16.7805	18.1214	19.6965	0	73.4282	70.9656	11.2868	30.5402	0	29.1508	46.863	119.484	282.177	109.529	19.4009	0	0	20.8429	46.0617	21.6446	38.9361	8.37921	0	0	0	33.9251	94.6566	0	17.2173	0	5.35797	33.4818	0	29.252	0	19.8444
mir-652	AATGGCGCCACTAGGGTTGTGC	22	Mature 3' super	50.9029	0	81.0373	37.987	79.487	0	0	54.7076	36.0093	14.506	30.2049	24.1619	59.0894	0	18.357	94.6208	33.8604	21.8144	14.0863	49.9727	46.863	9.95699	0	54.7645	77.6036	30.8718	21.6361	62.5287	17.2731	25.9736	34.9425	16.7584	0	0	0	45.2335	35.4962	0	8.60867	0	21.4319	0	0	9.75068	33.5897	99.2221
mir-652	AATGGCGCCACTAGGGTTGTGCA	23	Mature 3' super	25.4514	0	0	11.3961	0	0	0	0	0	0	0	12.0809	0	0	0	0	0	0	4.69543	0	0	0	0	0	0	0	0	0	0	0	1.78746	0	0	0	0	0	0	0	0	0	0	0	0	9.75068	0	19.8444
mir-652	ACAACCCTAGGAGAGGGTG	19	Precursor	0	0	0	0	0	0	0	0	0	0	0	0	0	0	0	0	0	0	0	0	0	0	0	0	0	0	0	0	0	0	0	0	0	0	0	0	0	0	0	0	5.35797	0	0	0	0	0
mir-652	ACAACCCTAGGAGAGGGTGC	20	Precursor	0	0	0	0	0	20.9996	108.536	0	5.14419	0	3.3561	0	0	53.9665	0	0	0	0	4.69543	20.822	0	29.871	35.2721	0	0	0	21.6361	0	5.75772	0	10.3352	0	0	0	0	0	0	0	17.2173	0	16.0739	0	0	9.75068	0	0
mir-652	ACAACCCTAGGAGAGGGTGCC	21	Mature 5' sub/super	12.7257	0	0	0	0	0	0	0	5.14419	0	3.3561	0	0	0	18.357	0	0	4.36289	0	0	0	29.871	0	0	0	0	0	0	28.7886	4.32893	3.56448	0	0	0	0	0	0	0	0	0	0	0	0	0	0	39.6888
mir-652	ACAACCCTAGGAGAGGGTGCCA	22	Mature 5' sub/super	0	0	0	11.3961	0	0	0	23.4461	5.14419	14.506	23.4927	6.04047	19.6965	0	18.357	70.9656	56.434	17.4516	0	20.822	37.4904	29.871	105.816	0	19.4009	61.7436	21.6361	0	92.1234	34.6314	23.0155	25.1376	0	0	20.0098	0	0	53.7533	0	35.7935	32.1478	0	65.563	19.5014	33.5897	39.6888
mir-652	ACAACCCTAGGAGAGGGTGCCAT	23	Mature 5' sub/super	6.36286	0	0	15.1948	0	41.9992	54.2682	15.6307	15.4326	0	3.3561	12.0809	49.2412	53.9665	0	0	22.5736	4.36289	23.4772	33.3151	28.1178	19.914	70.5442	164.294	77.6036	30.8718	21.6361	0	17.2731	0	26.0505	0	0	0	0	22.6168	0	0	25.826	0	5.35797	0	0	0	16.7949	59.5333
mir-652	ACAACCCTAGGAGAGGGTGCCATT	24	Mature 5' sub/super	25.4514	44.8712	0	11.3961	26.4957	20.9996	54.2682	15.6307	30.8652	0	3.3561	12.0809	39.393	53.9665	36.7141	23.6552	22.5736	0	18.7817	33.3151	18.7452	29.871	70.5442	0	19.4009	0	21.6361	20.8429	0	0	21.8285	16.7584	37.3678	0	10.0049	11.3084	23.6642	0	0	0	0	0	0	9.75068	0	19.8444
mir-652	ACAACCCTAGGAGAGGGTGCCATTC	25	Mature 5' sub/super	12.7257	89.7424	0	3.7987	26.4957	0	54.2682	0	5.14419	0	10.0683	12.0809	9.84824	215.866	55.0711	0	11.2868	0	9.39086	4.16439	0	0	0	0	38.8018	0	0	20.8429	5.75772	8.65786	19.8004	41.896	37.3678	0	0	0	0	0	0	0	0	0	0	0	0	119.067
mir-652	ACAACCCTAGGAGAGGGTGCCATTCA	26	Mature 5' super	25.4514	0	0	3.7987	0	0	0	0	0	0	10.0683	12.0809	0	0	0	47.3104	0	0	0	4.16439	18.7452	0	0	54.7645	58.2027	0	0	0	0	4.32893	7.96385	0	0	0	0	11.3084	0	0	0	0	0	0	0	0	0	39.6888
mir-652	ATGGCGCCACTAGGGTTG	18	Mature 3' sub	0	0	0	0	0	0	0	0	0	0	0	0	0	0	0	0	0	0	0	0	0	0	0	0	0	0	0	0	0	0	0	0	0	0	0	0	0	0	0	0	0	0	0	0	0	0
mir-652	ATGGCGCCACTAGGGTTGT	19	Mature 3' sub	0	0	0	3.7987	0	0	0	0	0	0	0	6.04047	0	0	0	0	11.2868	4.36289	0	0	0	19.914	0	0	0	0	0	0	0	0	1.51343	0	0	0	0	0	0	0	0	0	0	0	0	0	0	0
mir-652	ATGGCGCCACTAGGGTTGTG	20	Mature 3' sub	0	0	0	0	0	0	0	0	0	0	0	0	0	0	0	0	0	0	0	0	0	0	0	0	0	0	0	0	0	0	0	0	0	0	0	0	0	0	0	0	0	0	0	0	0	0
mir-652	ATGGCGCCACTAGGGTTGTGC	21	Mature 3' sub/super	0	89.7424	0	0	0	0	0	0	0	0	0	0	0	0	0	0	0	0	0	0	0	0	0	0	0	0	0	0	0	0	2.99141	0	0	0	0	0	0	0	0	0	0	0	0	0	0	0
mir-652	CAACCCTAGGAGAGGGTGC	19	Precursor	0	0	0	0	0	0	0	0	0	0	3.3561	0	0	0	0	0	0	0	0	0	0	0	0	0	0	0	0	0	0	0	0.11187	0	0	0	0	0	0	0	0	0	0	0	0	0	0	0
mir-652	CAACCCTAGGAGAGGGTGCC	20	Mature 5' sub	0	0	0	0	0	0	0	0	0	0	0	12.0809	0	0	0	0	0	0	0	0	0	0	0	0	0	0	0	0	0	0	0.402698	0	0	0	0	0	0	0	0	0	0	0	0	0	16.7949	0
mir-652	CAACCCTAGGAGAGGGTGCCA	21	Mature 5' sub	0	0	0	0	0	0	0	0	0	0	6.7122	0	0	0	0	0	0	0	0	0	0	9.95699	35.2721	0	0	0	0	0	0	0	1.73138	8.37921	0	0	0	0	11.8321	0	0	0	0	0	0	0	0	0
mir-652	CAACCCTAGGAGAGGGTGCCAT	22	Mature 5' sub	0	0	0	0	0	0	0	0	0	0	3.3561	0	0	215.866	0	0	0	0	0	0	0	0	0	0	0	0	0	0	0	0	7.30741	0	0	0	0	0	0	0	0	0	0	0	0	0	0	0
mir-652	CAACCCTAGGAGAGGGTGCCATT	23	Mature 5' sub	0	0	0	0	0	0	0	0	0	0	0	0	0	0	0	0	0	0	4.69543	0	0	0	0	0	0	0	0	0	0	0	0.156514	0	0	0	0	0	0	0	0	0	0	0	0	0	0	0
mir-652	CAACCCTAGGAGAGGGTGCCATTCA	25	Mature 5'	0	0	0	0	0	0	0	0	0	0	0	0	0	0	0	0	0	0	0	0	0	0	0	0	0	0	0	0	0	0	0	0	0	0	0	0	0	0	0	0	0	0	0	0	0	0
mir-652	TGAATGGCGCCACTAGGGTT	20	Mature 3' sub/super	0	0	0	0	0	0	0	0	0	0	0	0	0	0	0	0	0	0	0	0	0	19.914	0	0	0	0	0	0	0	0	0.663799	0	0	0	0	0	0	0	0	0	0	0	0	0	0	0
mir-652	TGAATGGCGCCACTAGGGTTG	21	Mature 3' sub/super	0	0	0	3.7987	26.4957	0	0	0	0	0	0	0	0	0	0	0	0	0	0	0	0	0	0	0	0	0	0	0	0	0	1.00981	0	0	0	0	0	0	0	0	0	0	0	0	0	0	0
mir-652	TGAATGGCGCCACTAGGGTTGT	22	Mature 3' sub/super	0	0	0	0	0	0	0	0	0	0	0	0	0	0	0	0	0	0	0	0	0	0	0	0	0	0	0	0	0	0	0	0	0	0	20.0098	0	0	0	0	0	0	0	0	0	0	0
mir-6516	ATTTGCAGTAACAGGTGTGA	20	Mature 5' sub/super	0	0	0	0	0	0	0	0	0	0	3.3561	0	0	0	0	0	0	0	0	0	0	0	0	0	0	0	0	0	0	0	0.11187	0	0	0	0	0	0	0	0	0	0	0	0	0	0	0
mir-6516	ATTTGCAGTAACAGGTGTGAG	21	Mature 5' sub/super	0	0	0	0	0	0	0	0	0	0	0	0	0	0	0	0	0	0	4.69543	0	0	0	0	0	0	0	0	0	0	0	0.156514	0	0	0	0	0	0	0	0	0	0	0	0	0	0	0
mir-6516	GATGATCATGTATGATACTGCAAACAGGA	29	Mature 3' super	0	0	0	0	0	0	0	0	5.14419	0	0	0	0	0	0	0	0	0	0	0	0	0	0	0	0	0	0	0	0	0	0.171473	0	0	0	0	0	0	0	0	0	0	0	0	0	0	0
mir-6516	TGATGATCATGTATGATACTGCAAACAGGA	30	Mature 3' super	0	0	0	0	0	0	0	0	0	0	0	0	0	0	0	0	0	0	0	0	0	0	0	0	0	0	0	0	0	0	0	0	0	0	0	0	0	0	0	0	0	0	0	0	0	0
mir-6516	TGTATGATACTGCAAACAGGA	21	Mature 3' sub/super	0	0	0	0	0	0	0	0	0	0	0	0	0	0	0	0	0	0	0	0	0	0	0	0	0	0	0	0	0	0	0	0	0	0	0	0	0	0	0	0	0	0	0	0	0	0
mir-6516	TTGCAGTAACAGGTGTGAGC	20	Mature 5' sub	0	0	0	0	0	0	0	0	0	0	0	0	0	0	0	0	0	0	0	4.16439	0	0	0	0	0	0	0	0	0	0	0.138813	0	0	0	0	0	0	0	0	0	0	0	0	0	0	0
mir-6516	TTTGCAGTAACAGGTGTGA	19	Mature 5' sub	0	0	0	0	0	0	0	0	0	0	0	0	0	0	0	0	0	0	0	0	0	0	0	0	0	0	0	0	0	0	0	0	0	0	0	0	23.6642	0	0	0	0	0	0	0	0	0
mir-6516	TTTGCAGTAACAGGTGTGAG	20	Mature 5' sub	0	0	81.0373	0	0	0	0	0	0	0	0	0	0	0	0	0	0	0	0	0	0	0	0	0	0	0	0	0	0	0	2.70124	0	0	0	0	0	0	0	0	0	0	0	0	0	0	0
mir-6516	TTTGCAGTAACAGGTGTGAGCA	22	Mature 5'	0	0	0	0	0	0	0	0	0	0	0	0	0	0	0	0	0	0	0	4.16439	0	0	0	0	0	0	0	0	0	0	0.138813	0	0	0	0	0	0	0	0	0	0	0	0	0	0	0
mir-6516	TTTGCAGTAACAGGTGTGAGCAT	23	Mature 5' super	0	0	0	0	0	0	0	0	0	0	0	0	0	0	0	0	0	4.36289	0	0	0	0	0	0	0	0	0	0	0	0	0.14543	0	0	0	0	0	0	0	0	0	0	0	0	0	0	0
mir-6515	TCTCTTCATCTACCCCCCAG	20	Mature 3'	0	0	0	0	0	0	0	0	0	0	0	0	0	0	0	0	0	0	0	0	0	0	0	0	0	0	0	0	0	0	0	0	0	0	0	0	0	0	0	0	0	0	0	0	0	19.8444
mir-6515	TGGAAGACATCTGGGCCAAC	20	Precursor	0	0	0	0	0	0	0	0	0	0	6.7122	0	0	0	0	0	0	0	0	0	0	0	0	0	0	0	0	0	0	0	0.22374	0	0	0	0	0	0	0	0	0	0	0	0	0	0	0
mir-6515	TGGAGGGTGTGGAAGACATCT	21	Mature 5' sub/super	0	0	0	0	0	0	0	0	0	0	0	0	0	0	0	0	0	0	0	0	0	0	0	0	0	0	0	0	5.75772	0	0.191924	0	0	0	0	0	0	0	0	0	0	0	0	0	0	0
mir-6515	TTGGAGGGTGTGGAAGACAT	20	Mature 5' sub	6.36286	0	0	0	0	0	0	0	0	0	0	0	0	0	0	0	0	0	0	0	0	0	0	0	0	0	0	0	0	0	0.212095	0	0	0	0	0	0	0	0	0	0	0	0	0	0	0
mir-6514	ATGGAGTGGACTTTCAGCTGG	21	Mature 5' sub	0	0	0	0	0	0	0	0	0	0	0	0	0	0	0	0	0	0	0	0	0	0	0	0	0	0	0	0	0	0	0	0	0	0	10.0049	0	0	0	0	0	0	0	0	0	0	0
mir-6514	TGCCTGTTCTTCCACTCCAG	20	Mature 3' sub	0	0	0	0	0	0	0	0	0	0	3.3561	0	0	0	0	0	0	0	0	0	0	0	0	0	0	0	0	0	0	0	0.11187	0	0	0	0	0	0	0	0	0	0	0	0	0	0	0
mir-6513	GTCAAGTGTCATCTGTCCCTAG	22	Mature 3' super	0	0	0	0	0	0	0	0	0	0	0	0	0	0	18.357	0	0	0	4.69543	0	0	0	0	0	0	0	0	0	0	0	0.768416	0	0	0	0	0	0	0	0	0	0	0	0	0	0	0
mir-6513	TCAAGTGTCATCTGTCCCT	19	Mature 3' sub	0	0	0	3.7987	0	0	0	0	0	0	0	0	0	0	0	0	11.2868	4.36289	0	0	0	0	0	0	0	0	0	0	0	0	0.64828	0	0	0	0	0	0	0	0	0	5.35797	0	0	0	0	0
mir-6513	TCAAGTGTCATCTGTCCCTA	20	Mature 3' sub	0	0	0	0	0	20.9996	0	0	0	0	6.7122	0	0	0	0	0	0	0	0	0	0	9.95699	0	0	0	0	0	0	0	17.3157	1.83282	0	0	0	0	0	0	0	0	0	0	0	0	0	0	0
mir-6513	TCAAGTGTCATCTGTCCCTAG	21	Mature 3'	0	0	0	0	0	41.9992	54.2682	0	10.2884	0	0	0	9.84824	0	0	0	0	0	0	12.4932	0	0	0	0	0	0	0	0	0	4.32893	4.44087	8.37921	0	0	10.0049	0	0	0	0	0	10.7159	0	0	0	0	0
mir-6513	TTTGGGATTGACGCCACATG	20	Mature 5' sub	0	0	0	0	0	0	0	0	0	0	0	0	0	0	0	0	0	0	0	0	0	0	0	0	0	0	0	0	0	4.32893	0.144298	0	0	0	0	0	0	0	0	0	0	0	0	0	0	0
mir-6513	TTTGGGATTGACGCCACATGT	21	Mature 5' sub	0	0	0	0	0	0	0	0	0	0	0	0	0	0	0	0	0	4.36289	0	0	0	0	0	0	0	0	0	0	0	0	0.14543	0	0	0	0	0	0	0	0	0	5.35797	0	0	0	0	0
mir-6511b-1//mir-6511b-2	ACCACCCCTTCTGCCTGCA	19	Mature 3' sub	0	0	0	3.7987	0	0	0	0	0	0	0	0	0	0	0	0	0	0	0	0	0	0	0	0	0	0	0	0	0	0	0.126623	0	0	0	0	0	0	0	0	0	0	0	0	0	0	0
mir-6511b-1//mir-6511b-2	CCTCACCACCCCTTCTGCCT	20	Mature 3' sub	0	0	0	0	0	0	0	0	0	0	3.3561	0	0	0	0	0	0	0	0	0	0	0	0	0	0	0	0	0	0	0	0.11187	0	0	0	0	0	0	0	0	0	0	0	0	0	0	0
mir-6511b-1//mir-6511b-2	CCTCACCACCCCTTCTGCCTGC	22	Mature 3' sub	6.36286	0	0	3.7987	0	0	0	0	0	0	3.3561	0	0	0	0	0	0	0	0	0	0	0	0	0	0	0	0	0	0	8.65786	0.739184	0	0	0	0	0	11.8321	0	8.60867	0	0	0	32.7815	0	0	0
mir-6511b-1//mir-6511b-2	CCTCACCACCCCTTCTGCCTGCA	23	Mature 3'	0	0	0	0	0	0	0	0	0	0	0	0	0	0	0	0	0	4.36289	4.69543	0	0	9.95699	0	0	0	0	0	0	0	0	0.633843	0	0	0	0	0	0	0	0	0	0	0	0	0	0	0
mir-6511b-1//mir-6511b-2	CTGCAGGCAGAAGTGGGGCTGA	22	Mature 5' sub	0	0	0	0	0	0	0	0	0	0	0	0	0	0	0	0	0	0	0	0	0	0	0	0	0	0	0	0	5.75772	0	0.191924	0	0	0	0	0	0	0	0	0	0	0	0	9.75068	0	0
mir-6511b-1//mir-6511b-2	TCACCACCCCTTCTGCCTGC	20	Mature 3' sub	0	0	0	0	0	0	0	0	0	0	0	0	0	0	0	0	0	0	0	0	0	0	0	0	0	0	0	0	0	4.32893	0.144298	0	0	0	20.0098	0	0	0	0	0	5.35797	0	0	9.75068	0	0
mir-6511b-1//mir-6511b-2	TCACCACCCCTTCTGCCTGCA	21	Mature 3' sub	0	0	0	3.7987	0	0	0	0	0	0	0	0	0	0	0	0	0	0	0	0	0	0	0	0	0	0	0	0	0	0	0.126623	0	0	0	10.0049	0	0	0	0	0	0	0	0	0	16.7949	0
mir-6511b-1//mir-6511b-2	TCACCACCCCTTCTGCCTGCAG	22	Mature 3' sub/super	0	0	0	0	0	0	0	7.81537	0	0	0	0	0	0	0	0	0	0	0	0	0	0	0	0	0	0	0	0	0	0	0.260512	0	0	0	0	0	0	107.507	0	71.5871	10.7159	0	0	0	16.7949	0
mir-6511a-1//mir-6511b-1//mir-6511b-2//mir-6511a-2//mir-6511a-3//mir-6511a-4	CAGGCAGAAGTGGGGCTGAC	20	Mature 5' sub	0	0	0	0	0	0	0	0	0	0	0	0	0	0	0	0	0	0	0	0	0	0	0	0	0	0	0	0	0	0	0	0	0	0	0	0	11.8321	0	0	0	0	0	0	0	0	0
mir-6511a-1//mir-6511b-1//mir-6511b-2//mir-6511a-2//mir-6511a-3//mir-6511a-4	TGCAGGCAGAAGTGGGGCTGACAGGGCAGAGGG	33	Precursor	0	0	0	3.7987	0	0	0	0	0	0	0	0	0	0	0	0	0	0	0	0	0	0	0	0	0	0	0	0	0	0	0.126623	0	0	0	0	0	0	0	0	0	0	0	0	0	0	0
mir-6511a-1//mir-6511a-2//mir-6511a-3//mir-6511a-4	ACCATCCCTTCTGCCTGCAG	20	Mature 3' sub/super	0	0	0	0	0	0	0	0	0	0	0	0	0	0	0	0	0	0	0	0	0	0	0	0	0	0	0	0	0	0	0	0	0	0	10.0049	0	0	0	0	0	0	0	0	0	0	0
mir-6511a-1//mir-6511a-2//mir-6511a-3//mir-6511a-4	CCTCACCATCCCTTCTGCC	19	Mature 3' sub	0	0	0	3.7987	0	0	0	0	0	0	0	0	0	0	0	0	0	0	0	0	0	0	0	0	0	0	0	0	0	0	0.126623	0	0	0	0	0	0	0	0	0	0	0	0	0	0	0
mir-6511a-1//mir-6511a-2//mir-6511a-3//mir-6511a-4	CCTCACCATCCCTTCTGCCTG	21	Mature 3' sub	0	0	0	0	0	20.9996	0	0	0	0	0	0	0	0	0	0	0	0	0	0	0	0	0	0	0	0	0	0	0	0	0.699986	0	0	0	0	0	0	0	0	0	0	0	0	0	0	0
mir-6511a-1//mir-6511a-2//mir-6511a-3//mir-6511a-4	CCTCACCATCCCTTCTGCCTGC	22	Mature 3'	0	0	0	0	0	0	0	0	0	0	0	0	0	0	0	0	0	0	0	0	9.3726	19.914	0	0	0	0	0	0	0	4.32893	1.12052	0	0	0	0	33.9251	0	0	0	0	0	0	0	0	0	0
mir-6511a-1//mir-6511a-2//mir-6511a-3//mir-6511a-4	CCTCACCATCCCTTCTGCCTGCA	23	Mature 3' super	6.36286	0	0	0	0	0	0	0	0	0	0	0	0	0	0	0	0	0	0	4.16439	18.7452	0	0	0	0	0	0	0	0	4.32893	1.12005	0	0	0	0	0	0	0	17.2173	0	0	0	0	9.75068	0	0
mir-6511a-1//mir-6511a-2//mir-6511a-3//mir-6511a-4	CCTCACCATCCCTTCTGCCTGCAG	24	Mature 3' super	0	0	0	0	0	0	0	0	0	0	0	0	0	0	0	0	0	0	0	4.16439	0	0	0	0	0	0	0	0	0	0	0.138813	0	0	0	0	0	0	0	0	0	0	0	0	0	0	0
mir-6511a-1//mir-6511a-2//mir-6511a-3//mir-6511a-4	CTCACCATCCCTTCTGCCTGCA	22	Mature 3' sub/super	0	0	0	0	0	0	0	0	0	0	0	0	0	0	0	0	0	0	0	0	0	0	0	0	0	0	0	0	0	0	0	0	0	0	0	0	0	0	0	0	0	0	0	0	0	0
mir-6511a-1//mir-6511a-2//mir-6511a-3//mir-6511a-4	CTCACCATCCCTTCTGCCTGCAG	23	Mature 3' sub/super	0	0	0	7.5974	0	0	0	0	0	0	3.3561	0	0	0	0	0	0	0	0	0	0	0	0	0	0	0	0	0	0	0	0.365117	0	0	0	0	0	0	0	0	0	0	0	0	0	0	0
mir-6511a-1//mir-6511a-2//mir-6511a-3//mir-6511a-4	TCACCATCCCTTCTGCCTG	19	Mature 3' sub	0	0	0	0	0	0	0	0	0	0	0	0	0	0	0	0	0	0	0	0	0	0	0	0	0	0	0	0	0	0	0	0	0	0	0	0	0	0	0	0	0	0	0	0	0	19.8444
mir-6511a-1//mir-6511a-2//mir-6511a-3//mir-6511a-4	TCACCATCCCTTCTGCCTGC	20	Mature 3' sub	0	0	0	0	26.4957	0	0	0	0	0	0	0	0	0	0	0	0	0	0	0	0	0	0	0	0	0	0	0	0	0	0.883189	0	0	0	0	0	0	0	0	0	0	0	0	0	0	0
mir-6511a-1//mir-6511a-2//mir-6511a-3//mir-6511a-4	TCACCATCCCTTCTGCCTGCA	21	Mature 3' sub/super	0	0	0	0	0	0	0	0	0	0	0	0	0	0	0	0	0	4.36289	0	0	0	0	35.2721	0	0	0	0	0	0	0	1.32117	0	0	0	0	0	0	0	0	0	0	0	0	0	0	0
mir-6511a-1//mir-6511a-2//mir-6511a-3//mir-6511a-4	TCACCATCCCTTCTGCCTGCAG	22	Mature 3' sub/super	6.36286	0	0	0	0	0	0	0	0	14.506	6.7122	0	0	0	0	0	0	0	0	4.16439	0	9.95699	0	0	0	0	0	0	0	0	1.39008	0	0	0	0	0	0	26.8767	0	0	0	0	0	0	0	0
mir-6510	AGGGGAGAGAGAGGA	15	Mature 5' sub	0	0	0	0	0	0	0	0	0	0	0	0	0	0	0	0	0	0	0	0	0	0	0	0	0	0	0	0	0	0	0	0	0	0	10.0049	0	0	0	0	0	0	0	0	0	0	0
mir-651	TTTAGGATAAGCTTG	15	Precursor	0	0	0	0	0	0	0	0	0	0	0	0	0	0	0	0	0	4.36289	0	0	0	0	0	0	0	0	0	0	0	0	0.14543	0	0	0	0	0	0	0	0	0	0	0	0	0	0	0
mir-651	TTTAGGATAAGCTTGACTTTTG	22	Mature 5'	0	0	0	0	0	0	0	0	0	0	0	0	0	0	0	0	0	0	0	0	9.3726	0	0	0	0	0	0	0	0	0	0.31242	8.37921	0	0	0	0	0	0	0	0	0	0	0	0	0	0
mir-6509	ATTAGGTAGTGGCAGTGGAA	20	Mature 5' sub	0	0	0	0	0	0	0	0	0	0	0	0	0	0	0	0	0	0	0	0	0	0	0	0	0	0	0	0	0	4.32893	0.144298	0	0	0	0	0	0	0	0	0	0	0	0	0	0	0
mir-6509	CACTGCCACTACCTAATTTCT	21	Mature 3' sub/super	0	0	0	0	0	0	0	0	0	0	0	0	0	0	0	0	0	0	0	0	0	0	0	0	0	0	0	0	0	0	0	0	0	0	0	0	0	0	0	0	0	0	0	0	0	39.6888
mir-6509	TTTCCACTGCCACTACCTAA	20	Mature 3' sub/super	0	0	0	0	0	0	0	0	0	0	0	0	0	0	0	0	0	0	0	0	0	0	0	54.7645	0	0	0	0	0	0	1.82548	0	0	0	0	0	0	0	0	0	0	0	0	0	0	0
mir-6503	AGGTCTGCATTCAAATCCCCAG	22	Mature 5' sub	0	0	0	0	0	0	0	0	0	0	3.3561	0	0	0	18.357	0	0	0	0	0	0	0	0	0	0	0	0	0	0	0	0.723771	0	0	0	0	0	0	0	0	0	0	0	0	0	0	0
mir-6503	GACTAGGATGCAGACCTCCCT	21	Mature 3' sub/super	0	0	0	0	0	0	0	0	0	0	0	0	0	0	0	0	0	0	0	0	0	0	0	0	0	0	0	0	0	0	0	0	0	0	20.0098	0	0	0	0	0	0	0	0	0	0	0
mir-6503	GGACTAGGATGCAGACCTCC	20	Mature 3' sub	0	44.8712	0	0	0	0	0	0	0	0	0	0	0	0	0	0	0	0	0	0	0	0	0	0	0	0	0	0	0	0	1.49571	0	0	0	0	0	0	0	0	0	0	0	0	0	0	0
mir-6503	GGAGGTCTGCATTCAAATCCC	21	Mature 5' sub/super	0	0	0	0	0	0	0	0	0	0	3.3561	0	0	0	0	0	0	0	0	0	0	0	0	0	0	0	0	0	5.75772	0	0.303794	0	0	0	0	0	0	0	0	0	0	0	0	0	0	0
mir-6503	GGAGGTCTGCATTCAAATCCCC	22	Mature 5' sub/super	0	0	0	0	0	0	0	0	0	0	0	0	0	0	0	0	0	0	0	0	0	0	0	0	0	0	0	0	0	0	0	0	0	0	0	0	0	0	0	0	0	0	0	0	0	0
mir-6503	GGGACTAGGATGCAGACCTCC	21	Mature 3'	0	0	0	0	0	0	0	0	0	0	0	0	0	0	0	0	0	0	0	0	0	9.95699	0	0	0	0	0	0	0	0	0.3319	0	0	0	0	0	0	0	8.60867	0	0	0	0	9.75068	0	0
mir-6503	GTCTGCATTCAAATCCCCAGA	21	Mature 5' sub	0	0	0	0	0	0	0	0	0	0	0	0	0	0	0	0	0	0	0	0	0	0	0	0	0	0	0	0	0	0	0	0	0	0	0	0	0	0	0	0	5.35797	0	0	0	0	0
mir-6501	AGAGCAGCCTGCGGTAACAGT	21	Mature 3' sub	0	0	0	0	0	0	0	0	0	0	6.7122	0	0	0	0	0	0	0	0	0	0	0	0	0	0	0	0	0	0	0	0.22374	0	0	0	0	0	0	0	0	0	0	0	0	0	0	0
mir-6501	AGTTGCCAGGGCTGCCT	17	Mature 5' sub	0	0	0	0	0	0	0	0	0	0	0	0	0	0	0	0	0	0	0	0	0	0	0	0	0	0	0	0	0	0	0	0	0	0	0	0	0	0	8.60867	0	0	0	0	0	0	0
mir-6501	CAGAGCAGCCTGCGGTAACAGT	22	Mature 3' sub	0	0	0	0	0	0	0	0	0	0	0	0	0	0	0	0	0	0	0	0	9.3726	0	0	0	0	0	0	0	0	0	0.31242	0	0	0	0	0	0	0	0	0	0	0	0	0	0	0
mir-643	ACTTGTATGCTAGCTCAGGT	20	Mature 3' sub	0	0	0	0	0	0	0	7.81537	0	0	0	0	0	0	0	0	0	0	0	0	0	0	0	0	0	0	0	0	0	0	0.260512	0	0	0	0	0	0	0	0	0	0	0	0	0	0	0
mir-643	ACTTGTATGCTAGCTCAGGTAG	22	Mature 3'	6.36286	0	0	3.7987	0	0	0	0	0	0	0	0	0	0	0	23.6552	0	0	4.69543	0	0	0	0	0	0	0	0	0	5.75772	0	1.47566	0	0	0	0	0	0	0	0	0	5.35797	0	0	0	0	0
mir-643	CACTTGTATGCTAGCTCAGGT	21	Mature 3' sub/super	0	0	0	0	0	0	0	0	0	0	0	6.04047	0	0	0	0	0	0	0	0	0	0	0	0	0	0	0	0	0	0	0.201349	0	0	0	0	0	0	0	0	0	0	0	0	0	0	0
mir-642a//mir-642b	AAGACACATTTGGAGAGGGA	20	Mature 3' sub/super	0	0	0	0	0	0	0	0	0	0	0	0	0	0	0	0	0	0	0	0	0	0	0	0	0	0	0	0	0	0	0	0	0	0	0	22.6168	0	0	0	0	0	0	0	0	0	0
mir-642a//mir-642b	AGACACATTTGGAGAGG	17	Mature 3' sub	0	0	0	3.7987	0	0	0	0	0	0	0	0	0	0	0	0	0	0	0	0	0	0	0	0	0	0	0	0	0	0	0.126623	0	0	0	0	0	0	0	0	0	0	0	0	0	0	0
mir-642a//mir-642b	AGACACATTTGGAGAGGGA	19	Mature 3' sub	0	0	0	3.7987	0	0	0	0	0	0	0	0	0	0	0	0	0	0	0	0	0	0	0	0	0	0	0	0	0	0	0.126623	0	0	0	0	0	0	0	0	0	10.7159	0	0	0	33.5897	0
mir-642a	AGACACATTTGGAGAGGGAA	20	Mature 3' sub	0	89.7424	0	11.3961	0	0	0	0	0	0	0	0	0	0	55.0711	0	0	0	0	0	0	9.95699	0	0	0	0	0	0	0	0	5.53889	0	0	0	0	0	11.8321	0	0	0	10.7159	0	0	0	0	0
mir-642a	AGACACATTTGGAGAGGGAAC	21	Mature 3' sub	0	0	0	0	26.4957	0	0	0	0	14.506	6.7122	0	0	0	0	0	0	4.36289	0	0	9.3726	0	0	0	19.4009	0	0	0	5.75772	0	2.88693	0	0	0	10.0049	0	0	0	0	0	0	0	0	0	0	0
mir-642a	AGACACATTTGGAGAGGGAACC	22	Mature 3'	0	0	0	0	0	0	0	0	0	0	0	0	0	0	0	0	0	0	0	0	0	0	0	0	0	0	0	0	0	0	0	0	0	0	0	0	0	0	0	0	5.35797	0	0	0	0	0
mir-642a	GACACATTTGGAGAGGGAA	19	Mature 3' sub	0	0	0	0	0	0	0	0	0	0	0	0	0	0	0	0	0	0	0	0	0	0	0	0	0	0	0	0	0	0	0	0	0	0	0	0	0	0	0	0	0	0	0	0	0	0
mir-642a	GACACATTTGGAGAGGGAAC	20	Mature 3' sub	0	0	0	0	0	0	0	0	0	14.506	0	0	0	0	0	0	0	0	0	0	0	0	0	0	0	0	0	0	0	0	0.483533	0	0	0	0	0	0	0	0	0	0	0	0	0	0	0
mir-642a	GGTCCCTCTCCAAATGTGTCT	21	Mature 5' sub/super	0	0	0	3.7987	0	0	0	7.81537	0	0	0	0	0	0	0	0	0	0	0	0	0	0	0	0	0	0	0	0	0	0	0.387136	0	0	0	0	0	0	0	0	0	0	0	0	0	0	0
mir-642a	GTCCCTCTCCAAATGTGT	18	Mature 5' sub	0	0	0	0	0	0	0	0	0	0	0	0	0	0	0	0	0	0	0	4.16439	0	9.95699	0	0	0	0	0	0	0	0	0.470713	8.37921	0	0	0	0	0	0	0	0	0	0	0	0	0	0
mir-642a	GTCCCTCTCCAAATGTGTC	19	Mature 5' sub	0	0	0	3.7987	0	0	0	0	0	0	0	0	0	0	0	0	0	0	0	0	0	0	0	0	0	0	0	0	0	0	0.126623	0	0	0	0	0	0	0	0	0	0	0	0	0	0	0
mir-642a	GTCCCTCTCCAAATGTGTCT	20	Mature 5' sub	0	0	0	45.5844	26.4957	62.9987	0	0	5.14419	29.012	0	6.04047	9.84824	0	0	23.6552	0	0	9.39086	12.4932	18.7452	39.8279	105.816	0	19.4009	30.8718	0	0	5.75772	8.65786	15.3247	8.37921	0	0	0	22.6168	0	0	0	35.7935	5.35797	0	32.7815	9.75068	0	39.6888
mir-642a	GTCCCTCTCCAAATGTGTCTT	21	Mature 5' sub	0	0	0	0	0	0	0	7.81537	0	0	3.3561	0	0	53.9665	0	0	0	0	0	0	9.3726	0	35.2721	0	0	0	0	0	5.75772	0	3.85135	0	0	0	0	11.3084	0	0	0	0	0	0	0	0	0	0
mir-642a	GTCCCTCTCCAAATGTGTCTTG	22	Mature 5'	0	0	0	11.3961	0	20.9996	0	0	5.14419	0	3.3561	0	9.84824	0	0	0	0	0	14.0863	0	0	0	35.2721	0	0	0	0	0	0	0	3.33675	0	0	0	0	0	0	0	0	0	0	0	0	0	0	0
mir-641	AAAGACATAGGATAGAGTCA	20	Mature 5' sub	0	0	0	0	0	0	108.536	0	10.2884	0	0	0	0	0	0	0	0	4.36289	0	0	0	0	0	0	0	0	0	0	0	4.32893	4.25055	0	0	0	0	0	0	0	0	0	0	0	0	0	0	0
mir-641	AAAGACATAGGATAGAGTCAC	21	Mature 5' sub	0	0	0	0	0	0	0	0	0	0	0	6.04047	0	0	0	0	0	0	0	0	0	0	0	0	0	0	0	0	0	0	0.201349	0	0	0	0	0	0	0	0	0	0	0	0	9.75068	0	0
mir-641	AAAGACATAGGATAGAGTCACC	22	Mature 5' sub	0	0	0	0	0	0	0	0	0	0	0	0	0	0	0	0	0	0	0	0	0	0	0	0	0	0	0	0	0	0	0	0	0	0	0	0	11.8321	0	0	0	0	0	0	0	0	0
mir-641	AAAGACATAGGATAGAGTCACCTCT	25	Mature 5' super	0	0	0	0	0	0	0	0	0	0	0	0	0	0	0	0	0	0	0	0	0	0	0	0	0	0	0	0	0	0	0	0	0	0	0	0	0	0	0	0	16.0739	0	0	0	0	0
mir-641	AAGACATAGGATAGAGTCA	19	Mature 5' sub	0	0	0	0	0	0	0	0	0	0	6.7122	0	0	0	0	0	0	0	0	0	0	0	0	0	0	0	0	0	0	0	0.22374	8.37921	0	0	0	0	0	0	0	0	0	0	0	0	0	0
mir-641	AAGACATAGGATAGAGTCACCT	22	Mature 5' sub	0	0	0	0	0	0	0	0	0	0	0	0	0	0	0	0	0	0	0	4.16439	0	0	0	0	0	0	0	0	0	0	0.138813	0	0	0	0	0	0	0	0	0	0	0	0	0	0	0
mir-641	AAGACATAGGATAGAGTCACCTCT	24	Mature 5' sub/super	0	0	0	0	0	0	0	0	0	0	0	0	0	0	0	0	0	0	0	0	0	0	0	0	0	0	0	0	0	0	0	0	0	0	0	0	0	0	0	35.7935	0	0	0	0	0	0
mir-641	GAAAGACATAGGATAGAGTCA	21	Mature 5' sub/super	0	0	0	0	0	0	0	0	0	0	0	0	0	0	0	0	0	0	0	0	0	0	0	0	0	0	0	0	0	0	0	0	0	0	0	0	0	0	0	0	0	0	0	0	16.7949	0
mir-641	GAAAGACATAGGATAGAGTCAC	22	Mature 5' sub/super	0	0	0	0	0	0	0	0	0	0	0	0	0	0	0	0	0	0	0	0	9.3726	0	0	0	0	0	0	0	0	0	0.31242	0	0	0	0	0	0	0	0	0	0	0	0	0	0	0
mir-641	GAAAGACATAGGATAGAGTCACCT	24	Mature 5' sub/super	0	0	0	0	0	0	0	0	0	0	0	0	0	0	0	0	0	0	0	0	0	0	0	0	19.4009	0	0	0	0	0	0.646697	0	0	0	0	0	0	0	0	0	0	0	0	0	0	0
mir-641	TGACTGTCCTATGTCTTTCCT	21	Precursor	0	0	0	0	0	0	0	0	0	0	0	0	0	0	0	0	0	0	0	4.16439	0	0	0	0	0	0	0	0	0	0	0.138813	0	0	0	0	0	0	0	0	0	0	0	0	0	0	0
mir-638	GGAATGGCGCGCCGT	15	Precursor	0	0	0	0	0	0	0	0	0	0	0	0	0	0	0	0	0	0	0	0	0	0	0	0	0	0	0	0	0	0	0	0	0	0	0	0	0	0	0	0	0	0	0	0	0	0
mir-636	CTGTGCTTGCTCGTCCCGCCCGC	23	Mature 3' sub/super	0	44.8712	0	0	0	0	0	0	0	0	0	0	0	0	0	0	0	0	0	0	0	0	0	0	0	0	0	0	0	0	1.49571	0	0	0	0	0	0	0	0	0	0	0	0	0	0	0
mir-636	GCTTGCTCGTCCCGCCCGCAG	21	Mature 3' sub/super	0	0	0	0	0	0	0	0	0	0	0	0	0	0	0	0	0	0	0	0	0	0	0	0	0	0	0	0	0	0	0	0	0	0	0	0	0	0	0	0	5.35797	0	0	0	0	0
mir-636	TGTGCTTGCTCGTCCCGCCC	20	Mature 3' sub	0	0	0	0	0	0	0	0	0	0	0	0	0	0	0	0	0	4.36289	0	0	0	0	0	0	0	0	0	0	0	0	0.14543	0	0	0	0	0	0	0	0	0	0	0	0	0	0	0
mir-636	TGTGCTTGCTCGTCCCGCCCG	21	Mature 3' sub	0	0	0	0	0	0	0	7.81537	5.14419	0	0	0	0	0	18.357	0	0	4.36289	0	4.16439	0	0	0	0	0	0	0	0	0	0	1.32813	0	0	0	20.0098	0	0	0	0	0	0	0	0	0	0	0
mir-636	TGTGCTTGCTCGTCCCGCCCGC	22	Mature 3' sub	6.36286	0	0	0	0	0	0	0	0	0	0	0	0	0	0	0	0	0	4.69543	12.4932	0	0	0	0	0	0	0	0	0	0	0.785049	8.37921	0	0	0	0	0	0	0	0	0	0	0	0	0	0
mir-636	TGTGCTTGCTCGTCCCGCCCGCA	23	Mature 3'	19.0886	0	0	0	0	0	0	0	0	0	0	0	0	0	0	0	0	0	0	0	0	0	0	0	0	0	0	0	11.5154	0	1.02013	0	0	0	0	22.6168	35.4962	0	8.60867	0	0	133.927	0	0	0	0
mir-636	TGTGCTTGCTCGTCCCGCCCGCAG	24	Mature 3' super	0	0	0	3.7987	0	0	0	0	0	0	0	0	0	0	0	0	0	0	0	0	0	0	0	0	0	0	0	0	0	0	0.126623	0	0	0	0	0	0	0	0	0	0	0	0	0	0	0
mir-635	GCCACTTGGGCACTGAAACAATGT	24	Mature 5' sub/super	0	0	0	0	0	0	0	0	0	0	0	0	0	0	0	0	0	4.36289	0	0	0	0	0	0	0	0	0	0	0	0	0.14543	0	0	0	0	0	0	0	0	0	0	0	0	0	0	0
mir-634	ACCCCAACTTTGGAC	15	Precursor	0	0	0	0	0	0	0	0	0	0	0	0	0	0	0	0	0	0	0	0	0	0	0	0	0	0	0	0	0	4.32893	0.144298	0	0	0	0	0	0	0	0	0	0	0	0	0	0	0
mir-634	CAGCACCCCAACTTTGGA	18	Mature 3' sub	0	0	0	0	0	0	0	0	0	0	0	0	0	0	0	0	0	0	0	0	0	0	0	0	0	0	0	0	0	0	0	8.37921	0	0	0	0	0	0	0	0	0	0	0	0	0	0
mir-634	CAGCACCCCAACTTTGGAC	19	Mature 3' sub	0	0	0	0	0	0	0	0	0	0	0	0	0	0	0	0	0	0	0	0	0	0	0	0	0	0	0	0	0	0	0	0	0	0	0	0	0	0	0	0	0	0	0	0	0	0
mir-634	CCAGCACCCCAACTTTGGA	19	Mature 3' sub	0	0	0	0	0	0	0	0	0	0	0	0	0	0	0	0	0	0	0	0	0	0	0	0	0	0	0	0	0	0	0	0	0	0	0	0	0	0	0	0	0	0	0	0	0	19.8444
mir-634	GCACCCCAACTTTGGAC	17	Mature 3' sub	0	0	0	0	0	0	0	0	0	0	0	0	0	0	0	0	0	0	0	0	0	0	0	0	0	0	0	0	0	0	0	8.37921	0	0	0	0	0	0	0	0	0	0	0	0	0	0
mir-629	GTTCTCCCAACGTAAGCCCA	20	Mature 3' sub	0	0	0	0	0	0	0	0	0	14.506	0	0	0	0	0	0	11.2868	0	0	4.16439	0	0	0	0	0	0	0	0	0	0	0.998573	0	0	0	0	0	0	0	0	0	0	0	0	0	0	19.8444
mir-629	GTTCTCCCAACGTAAGCCCAG	21	Mature 3' sub	6.36286	0	0	0	0	41.9992	0	0	0	0	0	48.3238	0	0	0	0	0	0	0	0	9.3726	9.95699	0	0	0	0	21.6361	0	0	0	4.58838	8.37921	0	100.878	0	0	35.4962	26.8767	0	0	10.7159	0	0	0	0	39.6888
mir-629	GTTCTCCCAACGTAAGCCCAGC	22	Mature 3'	0	0	0	3.7987	0	0	0	0	5.14419	0	0	0	0	0	0	0	0	0	0	4.16439	0	0	0	0	0	0	0	0	0	0	0.436909	0	0	0	0	0	0	0	0	0	0	0	0	0	0	0
mir-629	GTTTACGTTGGGAGAACTTTT	21	Mature 5' sub/super	0	0	0	0	0	0	0	0	0	0	0	12.0809	0	0	0	0	0	0	0	0	0	0	0	0	0	0	0	0	0	0	0.402698	0	0	0	0	0	0	0	0	0	0	0	0	0	0	0
mir-629	TCTCCCAACGTAAGCCCAG	19	Mature 3' sub	0	0	0	0	0	0	0	0	0	0	0	0	0	0	0	0	0	0	0	0	0	0	0	0	0	0	0	0	0	0	0	0	0	0	10.0049	0	0	0	0	0	0	0	0	0	0	0
mir-629	TCTCCCAACGTAAGCCCAGC	20	Mature 3' sub	0	0	0	0	0	0	0	0	0	0	0	0	0	0	0	0	0	0	4.69543	0	0	0	0	0	0	0	0	0	0	0	0.156514	0	0	0	0	0	0	0	0	0	0	0	0	0	0	0
mir-629	TGGGTTTACGTTGGGAG	17	Mature 5' sub	0	0	0	0	0	0	0	0	0	0	0	0	0	0	0	0	11.2868	0	0	0	0	9.95699	0	0	0	0	0	0	0	0	0.708126	0	0	0	0	0	0	0	0	0	0	0	0	0	0	0
mir-629	TGGGTTTACGTTGGGAGA	18	Mature 5' sub	0	0	0	3.7987	26.4957	20.9996	0	0	0	0	0	6.04047	0	0	0	0	0	0	0	4.16439	0	0	0	0	0	0	0	0	0	0	2.04996	0	0	0	0	0	0	0	0	0	0	0	0	0	0	19.8444
mir-629	TGGGTTTACGTTGGGAGAA	19	Mature 5' sub	0	0	0	15.1948	52.9914	0	0	0	0	14.506	6.7122	6.04047	0	0	0	0	11.2868	4.36289	0	0	0	9.95699	0	54.7645	0	0	0	0	5.75772	4.32893	6.19676	0	0	0	0	22.6168	0	0	0	0	0	0	0	9.75068	33.5897	0
mir-629	TGGGTTTACGTTGGGAGAAC	20	Mature 5' sub	19.0886	0	0	11.3961	26.4957	20.9996	0	7.81537	20.5768	14.506	13.4244	42.2833	0	0	0	23.6552	0	43.6289	0	4.16439	0	0	0	0	38.8018	0	0	20.8429	11.5154	0	10.6398	0	37.3678	100.878	10.0049	22.6168	11.8321	80.63	8.60867	0	0	33.4818	0	9.75068	16.7949	0
mir-629	TGGGTTTACGTTGGGAGAACT	21	Mature 5'	31.8143	134.614	0	174.74	26.4957	83.9983	0	85.9691	102.884	232.096	73.8342	42.2833	0	0	0	70.9656	90.2945	17.4516	42.2589	37.4795	37.4904	39.8279	0	0	19.4009	154.359	64.9084	0	69.0926	4.32893	54.5529	25.1376	0	100.878	70.0343	180.934	35.4962	53.7533	0	35.7935	0	200.891	98.3445	29.252	184.744	39.6888
mir-629	TGGGTTTACGTTGGGAGAACTT	22	Mature 5' super	12.7257	44.8712	81.0373	113.961	0	209.996	54.2682	70.3383	303.507	116.048	16.7805	42.2833	0	0	0	47.3104	79.0077	0	84.5178	37.4795	65.6082	99.5699	35.2721	164.294	116.405	61.7436	43.2722	145.9	69.0926	17.3157	71.0868	67.0337	0	0	70.0343	158.317	70.9925	53.7533	0	178.968	0	33.4818	65.563	9.75068	100.769	99.2221
mir-629	TGGGTTTACGTTGGGAGAACTTT	23	Mature 5' super	0	0	0	15.1948	0	41.9992	54.2682	15.6307	41.1535	0	3.3561	12.0809	0	0	0	0	0	4.36289	28.1726	16.6576	0	0	0	0	19.4009	30.8718	0	20.8429	5.75772	4.32893	10.4693	8.37921	0	0	0	0	0	0	0	0	0	0	0	0	0	0
mir-629	TGGGTTTACGTTGGGAGAACTTTT	24	Mature 5' super	0	0	0	3.7987	0	20.9996	0	0	5.14419	0	0	0	0	0	0	23.6552	0	0	0	0	0	0	0	0	0	0	0	20.8429	0	0	2.48135	0	0	0	0	11.3084	0	0	0	0	0	0	0	0	0	0
mir-629	TTACGTTGGGAGAACTTT	18	Mature 5' sub/super	0	0	0	0	0	0	0	0	0	0	3.3561	0	0	0	0	0	0	0	0	0	0	0	0	0	0	0	0	0	0	0	0.11187	0	0	0	0	0	0	0	0	0	0	0	0	0	0	0
mir-629	TTCTCCCAACGTAAGCCCAG	20	Mature 3' sub	0	0	0	0	0	0	0	0	0	0	0	0	0	0	0	0	0	0	0	0	0	0	0	0	0	0	0	0	0	4.32893	0.144298	0	0	0	0	0	0	0	8.60867	0	0	0	0	9.75068	0	0
mir-629	TTCTCCCAACGTAAGCCCAGC	21	Mature 3' sub	0	0	0	3.7987	0	20.9996	0	0	5.14419	0	0	0	0	0	0	0	0	0	0	0	0	0	0	0	0	0	0	0	0	0	0.998082	0	0	0	0	22.6168	0	0	0	0	0	0	0	0	0	0
mir-629	TTCTCCCAACGTAAGCCCAGCC	22	Mature 3' sub/super	0	0	0	0	0	0	0	0	0	0	0	0	0	0	0	0	0	0	0	0	0	0	0	0	0	0	0	0	0	0	0	0	0	0	0	0	0	0	0	0	0	66.9635	0	9.75068	0	0
mir-628	ATGCTGACATATTTACTAG	19	Mature 5' sub	12.7257	0	0	0	0	0	0	0	0	0	0	0	0	0	0	0	0	0	0	0	0	0	0	0	0	0	0	0	0	0	0.424191	0	0	0	0	0	0	0	0	0	0	0	0	0	0	0
mir-628	ATGCTGACATATTTACTAGA	20	Mature 5' sub	0	0	0	7.5974	0	0	0	0	0	0	3.3561	0	0	0	0	0	0	0	0	0	0	0	0	0	0	0	0	0	0	0	0.365117	0	0	0	0	0	0	0	0	0	0	0	0	0	0	0
mir-628	ATGCTGACATATTTACTAGAG	21	Mature 5' sub	0	0	0	0	0	0	0	0	0	0	0	0	0	0	0	0	0	0	0	8.32879	0	0	0	0	0	0	0	0	0	0	0.277626	0	37.3678	0	0	0	0	0	0	0	0	0	0	0	0	0
mir-628	ATGCTGACATATTTACTAGAGG	22	Mature 5'	0	0	0	0	0	0	0	0	5.14419	0	0	0	9.84824	0	0	0	0	0	4.69543	0	0	0	0	0	38.8018	0	0	0	0	0	1.94966	0	0	0	0	0	0	26.8767	0	0	0	0	0	29.252	0	0
mir-628	ATGCTGACATATTTACTAGAGGGT	24	Mature 5' super	0	0	0	0	0	0	0	0	0	0	0	0	0	0	0	0	0	0	0	4.16439	0	0	0	0	0	0	0	0	0	0	0.138813	0	0	0	0	0	0	0	0	0	0	0	0	0	0	0
mir-628	TCTAGTAAGAGTGGCAGTCG	20	Mature 3' sub	0	0	0	0	0	0	0	0	0	0	3.3561	6.04047	0	0	0	0	0	0	4.69543	4.16439	0	0	0	54.7645	0	0	0	0	0	0	2.43403	0	0	0	0	0	0	0	0	0	0	0	0	9.75068	0	0
mir-628	TCTAGTAAGAGTGGCAGTCGA	21	Mature 3'	12.7257	0	0	11.3961	0	41.9992	0	0	10.2884	0	0	0	0	0	0	0	22.5736	13.0887	4.69543	8.32879	9.3726	29.871	0	0	0	0	0	20.8429	0	0	6.17274	0	74.7356	0	10.0049	11.3084	35.4962	26.8767	25.826	0	0	0	0	0	16.7949	0
mir-628	TCTAGTAAGAGTGGCAGTCGAA	22	Mature 3' super	0	0	0	0	0	0	0	0	0	0	6.7122	0	9.84824	0	0	0	0	0	0	0	0	0	0	0	0	0	0	0	0	0	0.552015	0	0	0	0	0	0	0	0	0	0	0	0	0	0	19.8444
mir-628	TCTAGTAAGAGTGGCAGTCGAAG	23	Mature 3' super	6.36286	0	0	3.7987	0	0	0	7.81537	0	0	0	0	9.84824	53.9665	18.357	0	0	0	0	0	0	0	70.5442	0	0	0	0	20.8429	0	0	6.38453	0	0	0	0	11.3084	11.8321	0	17.2173	0	5.35797	0	32.7815	0	0	0
mir-628	TGCTGACATATTTACTAGAGG	21	Mature 5' sub	0	0	0	0	0	0	0	0	0	0	0	0	9.84824	0	0	0	0	0	0	0	0	0	0	0	0	0	0	0	0	0	0.328275	0	0	0	0	0	0	0	0	0	0	0	0	0	0	0
mir-628	TTCTAGTAAGAGTGGCAGTCG	21	Mature 3' sub/super	0	0	0	7.5974	26.4957	20.9996	0	0	0	0	3.3561	0	19.6965	0	0	0	11.2868	0	0	4.16439	0	0	0	0	0	0	0	0	0	0	3.11988	0	0	0	0	0	11.8321	80.63	8.60867	0	0	0	0	9.75068	0	0
mir-628	TTCTAGTAAGAGTGGCAGTCGA	22	Mature 3' super	0	0	0	0	0	0	0	0	0	14.506	10.0683	6.04047	0	0	0	0	0	0	0	8.32879	0	9.95699	0	0	19.4009	0	0	0	0	0	2.27671	0	0	0	0	0	11.8321	0	17.2173	0	32.1478	0	0	9.75068	0	0
mir-628	TTCTAGTAAGAGTGGCAGTCGAA	23	Mature 3' super	0	0	0	0	0	0	0	0	0	0	0	0	0	0	0	23.6552	0	0	0	0	0	0	0	0	0	0	0	0	0	0	0.788507	0	0	0	0	0	0	0	0	0	0	0	0	0	0	0
mir-627	AGTGAGTCTCTAAGAAAAGAGG	22	Mature 5' sub/super	0	0	0	0	0	0	0	0	0	0	0	0	0	0	0	0	0	0	0	0	0	0	0	0	0	0	0	0	0	4.32893	0.144298	0	0	0	0	0	0	0	0	0	0	0	0	0	0	0
mir-627	CCTCTTTTCTTTGAGACTCACT	22	Mature 3' super	0	0	0	0	0	0	0	0	0	0	0	0	0	0	0	0	0	0	0	0	0	0	0	0	0	0	0	0	5.75772	0	0.191924	0	0	0	0	0	0	0	0	0	0	0	0	0	0	0
mir-627	GTGAGTCTCTAAGAAAAGAGG	21	Mature 5' sub	0	0	0	0	26.4957	0	0	0	5.14419	0	0	6.04047	0	0	0	0	0	8.72578	0	0	0	0	0	0	0	0	0	0	5.75772	0	1.73879	0	0	0	0	0	0	0	0	0	0	0	0	0	0	0
mir-627	GTGAGTCTCTAAGAAAAGAGGA	22	Mature 5'	6.36286	0	0	7.5974	0	20.9996	108.536	15.6307	77.1629	72.53	20.1366	42.2833	59.0894	107.933	18.357	0	22.5736	13.0887	65.736	54.1371	56.2356	59.7419	0	109.529	77.6036	0	21.6361	62.5287	11.5154	17.3157	37.6087	0	37.3678	0	30.0147	33.9251	23.6642	53.7533	17.2173	0	32.1478	0	32.7815	19.5014	16.7949	0
mir-627	GTGAGTCTCTAAGAAAAGAGGAGG	24	Mature 5' super	0	0	0	0	0	0	0	0	0	0	0	0	0	0	0	0	0	0	0	0	0	0	0	0	0	0	0	0	0	0	0	0	0	50.4388	0	0	0	0	0	0	0	0	0	0	0	0
mir-627	TCCTCTTTTCTTTGAGACT	19	Mature 3' sub/super	0	0	0	0	0	0	0	0	0	0	0	12.0809	0	0	0	0	0	0	0	0	0	0	0	0	0	0	0	0	0	0	0.402698	0	0	0	0	0	0	0	0	0	0	0	0	0	0	0
mir-627	TCCTCTTTTCTTTGAGACTCA	21	Mature 3' sub/super	0	0	0	0	0	0	0	0	0	0	0	0	0	0	0	0	0	0	0	0	0	0	0	0	0	0	0	0	0	0	0	0	0	0	0	0	0	0	0	0	0	0	32.7815	0	0	0
mir-627	TCCTCTTTTCTTTGAGACTCACT	23	Mature 3' super	0	0	0	0	0	0	0	0	0	14.506	0	0	0	0	0	0	0	0	0	0	0	0	0	0	0	0	0	0	0	0	0.483533	0	0	0	0	0	0	0	0	0	0	0	0	0	0	0
mir-627	TGAGTCTCTAAGAAAAGAGG	20	Mature 5' sub	0	0	0	0	0	0	0	0	0	0	0	0	0	0	0	0	0	0	0	8.32879	0	0	0	0	0	0	0	0	0	0	0.277626	0	0	0	0	0	0	0	0	0	0	0	0	0	0	0
mir-627	TGAGTCTCTAAGAAAAGAGGA	21	Mature 5' sub	0	0	0	0	0	0	0	0	5.14419	0	0	12.0809	0	0	0	0	0	0	0	4.16439	9.3726	9.95699	0	0	0	0	0	0	0	4.32893	1.5016	8.37921	0	0	0	0	0	0	0	0	10.7159	0	0	0	0	0
mir-627	TGAGTCTCTAAGAAAAGAGGAG	22	Mature 5' sub/super	6.36286	0	0	30.3896	0	0	0	31.2615	46.2977	130.554	30.2049	60.4047	59.0894	0	18.357	23.6552	0	13.0887	14.0863	37.4795	37.4904	9.95699	0	0	38.8018	0	0	41.6858	11.5154	12.9868	21.789	0	0	0	0	11.3084	0	107.507	17.2173	35.7935	37.5058	0	0	0	50.3846	0
mir-627	TGAGTCTCTAAGAAAAGAGGAGG	23	Mature 5' sub/super	0	0	0	0	26.4957	0	0	7.81537	0	0	6.7122	12.0809	19.6965	0	36.7141	23.6552	0	0	4.69543	4.16439	0	0	0	0	0	0	0	0	0	0	4.73433	0	0	0	20.0098	11.3084	11.8321	26.8767	0	0	0	0	0	9.75068	16.7949	0
mir-627	TGAGTCTCTAAGAAAAGAGGAGGT	24	Mature 5' sub/super	0	0	0	0	0	0	0	0	0	0	0	0	0	0	0	0	0	0	0	0	0	0	0	0	0	0	0	0	5.75772	0	0.191924	0	0	0	0	0	0	0	0	0	0	0	0	0	0	0
mir-626	AGCTGTCTGAAAATGTCTT	19	Mature 3'	0	0	0	0	0	20.9996	0	7.81537	0	0	0	0	0	0	0	0	0	0	0	0	0	0	0	0	0	0	0	0	0	0	0.960498	0	0	0	0	0	0	0	0	0	0	0	0	0	0	0
mir-625	GACTATAGAACTTTCCCCCTCA	22	Mature 3'	82.7172	44.8712	81.0373	129.156	158.974	62.9987	54.2682	132.861	30.8652	43.518	53.6976	12.0809	88.6341	107.933	18.357	0	33.8604	30.5402	23.4772	108.274	103.099	59.7419	105.816	54.7645	58.2027	154.359	86.5445	20.8429	28.7886	17.3157	66.2532	41.896	37.3678	50.4388	110.054	11.3084	141.985	188.137	60.2607	143.174	42.8637	66.9635	65.563	39.0027	50.3846	496.11
mir-625	ACTATAGAACTTTCCCC	17	Mature 3' sub	6.36286	0	0	0	0	0	0	0	0	0	0	0	0	0	0	0	0	0	0	0	0	0	0	0	0	0	0	0	0	0	0.212095	0	0	0	0	0	0	0	0	0	0	0	0	0	0	0
mir-625	ACTATAGAACTTTCCCCCTC	20	Mature 3' sub	0	0	0	11.3961	0	0	0	0	0	0	0	0	0	0	0	0	0	0	0	0	0	0	0	0	0	0	0	0	0	4.32893	0.524168	0	0	0	0	0	11.8321	0	0	0	0	0	0	0	0	0
mir-625	ACTATAGAACTTTCCCCCTCA	21	Mature 3' sub	6.36286	0	0	18.9935	52.9914	0	0	23.4461	5.14419	0	10.0683	12.0809	0	0	0	0	0	0	9.39086	12.4932	0	9.95699	70.5442	0	19.4009	0	0	0	0	4.32893	8.50675	0	0	0	0	0	11.8321	0	0	0	10.7159	0	0	9.75068	16.7949	39.6888
mir-625	ACTATAGAACTTTCCCCCTCAT	22	Mature 3' sub/super	0	0	0	11.3961	0	0	0	23.4461	0	0	6.7122	6.04047	0	0	0	0	11.2868	0	0	0	9.3726	0	35.2721	54.7645	0	92.6155	0	0	0	0	8.36355	0	0	0	0	0	0	0	8.60867	35.7935	0	0	0	0	0	59.5333
mir-625	AGGGGGAAAGTTCTATAG	18	Mature 5' sub	0	0	0	0	0	0	0	0	0	0	0	0	0	0	0	0	0	0	0	0	0	0	0	0	0	0	0	0	0	0	0	0	0	0	0	0	0	0	0	0	0	0	0	0	0	0
mir-625	AGGGGGAAAGTTCTATAGT	19	Mature 5' sub	0	0	0	7.5974	0	0	0	0	5.14419	14.506	0	18.1214	0	0	0	0	0	4.36289	0	0	28.1178	9.95699	0	54.7645	0	0	0	0	0	0	4.75237	0	0	0	0	0	0	0	8.60867	0	0	0	0	0	0	0
mir-625	AGGGGGAAAGTTCTATAGTC	20	Mature 5' sub	6.36286	0	0	7.5974	26.4957	20.9996	54.2682	15.6307	0	0	0	12.0809	0	0	0	0	0	0	0	8.32879	0	9.95699	35.2721	0	58.2027	0	21.6361	41.6858	0	8.65786	10.9059	8.37921	0	0	0	0	0	0	0	0	0	33.4818	0	9.75068	0	59.5333
mir-625	AGGGGGAAAGTTCTATAGTCC	21	Mature 5'	6.36286	0	0	18.9935	26.4957	41.9992	0	23.4461	20.5768	0	20.1366	18.1214	0	0	0	23.6552	0	8.72578	18.7817	29.1508	0	9.95699	0	0	38.8018	0	0	62.5287	11.5154	0	12.6416	0	0	50.4388	10.0049	0	23.6642	0	0	35.7935	0	0	65.563	19.5014	16.7949	19.8444
mir-625	AGGGGGAAAGTTCTATAGTCCT	22	Mature 5' super	12.7257	44.8712	0	26.5909	105.983	20.9996	0	39.0768	0	29.012	73.8342	6.04047	68.9377	53.9665	0	118.276	22.5736	39.266	32.868	58.3015	9.3726	9.95699	35.2721	0	97.0045	185.231	0	41.6858	34.5463	12.9868	39.3126	16.7584	74.7356	0	0	0	23.6642	0	0	0	16.0739	0	0	19.5014	0	138.911
mir-625	AGGGGGAAAGTTCTATAGTCCTG	23	Mature 5' super	0	0	0	0	0	0	0	0	0	0	3.3561	0	0	0	18.357	0	0	0	0	0	0	0	0	0	0	0	0	0	5.75772	0	0.915695	0	0	0	0	0	0	0	0	0	0	0	0	0	0	0
mir-625	AGGGGGAAAGTTCTATAGTCCTGT	24	Mature 5' super	6.36286	0	0	0	0	0	0	0	0	0	0	0	0	0	0	0	0	0	0	8.32879	0	0	0	0	0	0	0	0	0	0	0.489722	8.37921	0	0	0	0	0	26.8767	0	0	0	0	0	0	0	0
mir-625	GACTATAGAACTTTCCCC	18	Mature 3' sub	0	0	0	0	0	0	0	0	0	0	0	24.1619	0	0	0	0	0	0	0	0	9.3726	0	0	0	0	0	0	0	0	0	1.11782	0	0	0	0	0	0	0	0	0	0	0	0	0	0	0
mir-625	GACTATAGAACTTTCCCCC	19	Mature 3' sub	0	0	0	0	0	0	0	0	0	0	0	0	0	0	0	0	0	0	0	0	0	0	0	0	0	0	0	0	0	0	0	0	0	0	0	0	0	0	0	0	0	0	0	9.75068	0	0
mir-625	GACTATAGAACTTTCCCCCT	20	Mature 3' sub	6.36286	0	0	15.1948	52.9914	0	0	0	0	0	23.4927	18.1214	0	107.933	0	0	11.2868	34.9031	14.0863	0	9.3726	0	0	0	19.4009	30.8718	0	0	0	0	11.4673	0	0	100.878	70.0343	90.467	35.4962	107.507	17.2173	35.7935	10.7159	0	65.563	19.5014	33.5897	19.8444
mir-625	GACTATAGAACTTTCCCCCTC	21	Mature 3' sub	6.36286	0	0	15.1948	0	20.9996	0	0	0	0	3.3561	24.1619	0	0	0	0	0	8.72578	18.7817	12.4932	0	0	0	54.7645	19.4009	0	0	0	5.75772	4.32893	6.4776	0	0	0	10.0049	22.6168	11.8321	0	8.60867	0	10.7159	66.9635	32.7815	0	0	99.2221
mir-625	GACTATAGAACTTTCCCCCTCAT	23	Mature 3' super	6.36286	44.8712	0	34.1883	211.965	20.9996	0	15.6307	5.14419	0	13.4244	18.1214	29.5447	53.9665	0	0	11.2868	26.1773	9.39086	29.1508	18.7452	19.914	35.2721	219.058	38.8018	61.7436	0	20.8429	23.0309	4.32893	32.3988	8.37921	0	0	30.0147	33.9251	94.6566	0	25.826	35.7935	5.35797	33.4818	32.7815	39.0027	16.7949	515.955
mir-625	GAGGGGGAAAGTTCTATAGTCC	22	Mature 5' super	0	0	0	0	0	0	0	0	0	0	0	0	0	0	0	0	0	4.36289	0	0	0	0	0	0	0	0	0	0	0	0	0.14543	0	0	0	0	0	0	0	0	0	0	0	0	0	0	0
mir-625	GGACTATAGAACTTTCCCCCT	21	Mature 3' sub/super	0	0	0	0	0	0	0	0	0	0	0	0	0	0	0	0	0	0	0	0	0	0	0	0	0	0	0	0	0	0	0	0	0	0	0	0	0	0	0	0	0	0	32.7815	0	0	0
mir-625	GGACTATAGAACTTTCCCCCTC	22	Mature 3' sub/super	0	0	0	0	0	0	0	0	0	0	0	12.0809	0	0	0	0	0	0	0	0	0	0	0	0	0	0	0	0	0	0	0.402698	0	0	0	0	0	0	0	0	0	0	0	0	0	0	0
mir-625	GGACTATAGAACTTTCCCCCTCA	23	Mature 3' super	0	0	0	0	0	20.9996	0	0	0	0	0	0	0	0	0	0	0	0	0	0	0	0	0	0	0	0	0	0	0	0	0.699986	0	0	0	0	0	0	0	0	0	0	0	0	0	0	0
mir-625	GGACTATAGAACTTTCCCCCTCAT	24	Mature 3' super	0	0	0	0	0	0	0	0	0	0	0	0	0	0	0	0	0	0	0	0	0	0	0	0	0	0	0	0	0	0	0	0	0	0	0	0	0	0	0	0	0	0	0	0	0	119.067
mir-625	GGGAAAGTTCTATAGTCCT	19	Mature 5' sub/super	0	0	0	0	0	0	0	0	0	0	0	0	0	0	0	0	0	0	0	0	0	0	0	0	0	0	0	0	0	0	0	0	0	0	0	0	0	0	0	0	0	0	0	0	0	0
mir-624	AAACACAAGGTATTGGTATTA	21	Mature 3' sub/super	0	0	0	0	0	0	0	0	0	0	0	0	0	0	0	0	0	0	0	0	0	0	0	0	0	0	0	0	0	0	0	0	0	0	0	0	0	0	0	0	0	0	32.7815	0	0	0
mir-624	AACACAAGGTATTGGTATT	19	Mature 3' sub/super	0	0	0	0	0	0	0	0	0	0	0	0	0	0	0	0	0	0	0	0	0	0	0	0	0	0	0	0	11.5154	0	0.383848	0	0	0	0	0	0	0	0	0	0	0	0	0	0	0
mir-624	AACACAAGGTATTGGTATTA	20	Mature 3' sub/super	0	0	0	0	0	0	0	0	0	0	0	0	0	0	0	0	0	0	0	0	0	0	0	0	0	0	0	0	0	0	0	0	0	0	0	0	0	0	0	0	0	0	0	0	0	0
mir-624	AGTACCAGTACCTTGTGT	18	Mature 5' sub	0	0	0	0	0	0	0	0	0	0	0	0	0	0	0	0	11.2868	0	0	0	0	0	0	0	0	0	0	0	0	0	0.376227	0	0	0	0	0	0	0	0	0	0	0	0	0	0	0
mir-624	GTAGTACCAGTACCTTGTG	19	Mature 5' sub/super	0	0	0	0	0	0	0	0	10.2884	0	0	0	0	0	0	0	0	0	0	0	9.3726	0	0	0	0	0	0	0	0	0	0.655366	0	0	0	0	0	0	0	0	0	0	0	0	0	0	0
mir-624	GTAGTACCAGTACCTTGTGT	20	Mature 5' sub/super	12.7257	0	0	3.7987	0	0	0	0	10.2884	0	3.3561	0	0	0	18.357	23.6552	0	4.36289	0	0	9.3726	0	0	0	0	0	0	0	0	4.32893	3.00819	0	0	0	0	0	23.6642	0	0	0	0	0	0	0	0	19.8444
mir-624	GTAGTACCAGTACCTTGTGTT	21	Mature 5' sub/super	6.36286	0	0	3.7987	0	0	0	0	0	0	3.3561	0	9.84824	0	0	0	0	0	0	0	0	0	0	0	0	0	0	0	0	0	0.778863	0	0	0	0	0	0	0	8.60867	0	0	0	0	0	0	0
mir-624	TAGTACCAGTACCTTGTG	18	Mature 5' sub	0	0	0	0	0	0	0	0	0	0	0	0	0	0	0	0	0	0	0	0	0	0	0	0	0	0	0	0	0	0	0	0	0	0	0	0	0	0	0	0	0	0	0	9.75068	0	0
mir-624	TAGTACCAGTACCTTGTGT	19	Mature 5' sub	19.0886	0	0	3.7987	0	0	0	0	5.14419	0	0	12.0809	0	0	0	0	45.1472	4.36289	0	12.4932	9.3726	0	0	0	0	0	0	0	0	8.65786	4.00487	0	0	0	0	0	0	26.8767	0	0	0	0	0	0	16.7949	0
mir-624	TAGTACCAGTACCTTGTGTT	20	Mature 5' sub	0	0	0	3.7987	0	0	0	0	0	29.012	0	0	0	0	0	0	0	4.36289	0	0	0	0	0	54.7645	0	0	21.6361	62.5287	5.75772	4.32893	6.20632	0	37.3678	0	0	0	0	0	0	0	0	0	0	9.75068	0	0
mir-624	TAGTACCAGTACCTTGTGTTC	21	Mature 5' sub	12.7257	0	0	3.7987	0	0	0	0	5.14419	0	0	0	0	0	18.357	0	0	13.0887	4.69543	8.32879	18.7452	0	0	0	0	0	43.2722	0	0	0	4.27187	0	0	0	10.0049	45.2335	0	26.8767	0	0	10.7159	0	0	9.75068	0	19.8444
mir-624	TAGTACCAGTACCTTGTGTTCA	22	Mature 5'	6.36286	0	0	3.7987	26.4957	20.9996	0	0	0	0	10.0683	0	0	0	55.0711	70.9656	11.2868	0	18.7817	12.4932	9.3726	0	0	0	0	0	21.6361	0	5.75772	0	9.103	0	0	0	0	0	0	0	0	0	32.1478	0	0	0	0	0
mir-624	TGCTGTTTCAAGGTAGTACCAGTACC	26	Precursor	0	0	0	0	0	0	0	0	0	0	0	0	0	0	0	0	0	0	0	0	0	0	0	0	0	0	0	0	0	0	0	0	0	50.4388	0	0	0	0	0	0	0	0	0	0	0	0
mir-622	GTCTGCTGAGGTTGGAG	17	Mature 3' sub	0	0	0	0	0	0	0	0	0	0	0	0	0	0	0	0	0	0	0	0	0	0	0	0	0	0	0	0	0	0	0	0	0	0	0	0	0	0	8.60867	0	0	0	0	0	0	0
mir-622	TCTGCTGAGGTTGGAGC	17	Mature 3' sub	0	0	0	0	0	0	0	0	0	0	3.3561	0	0	0	0	0	0	0	0	0	9.3726	0	0	0	0	0	0	0	0	0	0.42429	0	0	0	0	0	0	0	0	0	0	0	0	0	0	0
mir-619	CCAAAATGCTGGGATTACAGGC	22	Precursor	0	0	0	0	0	0	0	0	0	14.506	0	0	0	0	0	0	0	0	0	0	0	0	0	0	0	0	0	0	0	0	0.483533	0	0	0	0	0	0	0	0	0	0	0	0	0	0	0
mir-619	CCCAAAATGCTGGGATT	17	Precursor	0	0	0	0	0	0	0	0	0	0	0	6.04047	0	0	0	0	0	0	0	0	0	0	0	0	0	0	0	0	0	0	0.201349	0	0	0	0	0	0	0	0	0	0	0	0	0	0	0
mir-619	CCCAAAATGCTGGGATTACAGG	22	Precursor	0	0	0	0	0	0	0	0	0	0	0	0	0	0	0	0	0	0	0	0	0	0	0	0	0	0	0	0	0	0	0	0	0	0	0	22.6168	0	0	0	0	0	0	0	0	0	0
mir-619	CCCAAAATGCTGGGATTACAGGC	23	Precursor	0	0	0	3.7987	132.478	20.9996	0	0	5.14419	14.506	3.3561	0	0	0	0	0	0	0	4.69543	4.16439	0	0	0	0	0	0	0	0	0	0	6.30476	0	0	0	10.0049	0	23.6642	26.8767	8.60867	0	0	0	0	0	16.7949	0
mir-619	CCCAAAATGCTGGGATTACAGGCATGAGC	29	Precursor	0	0	0	0	0	0	0	0	0	0	6.7122	0	0	0	0	0	0	0	0	0	0	0	0	0	0	0	0	0	0	0	0.22374	0	0	0	0	0	0	0	0	0	0	0	0	0	0	0
mir-619	CCCAAAATGCTGGGATTACAGGCATGAGCC	30	Precursor	0	0	0	0	0	0	0	0	0	0	0	0	19.6965	0	0	0	0	0	4.69543	0	0	0	0	0	0	0	0	0	0	0	0.813064	0	0	0	0	0	0	0	0	0	0	0	0	0	0	0
mir-619	CCTCCCAAAATGCTGGGATTACAGGC	26	Precursor	0	0	0	0	0	0	0	0	0	0	0	0	0	0	0	0	0	0	0	0	0	0	0	0	0	0	0	0	0	0	0	0	0	0	0	0	0	0	8.60867	0	0	0	0	0	0	0
mir-619	GATTACAGGCATGAGCC	17	Mature 5' sub	0	0	0	0	0	0	54.2682	0	0	0	0	0	0	0	0	0	0	0	0	0	0	0	0	0	0	0	0	0	0	0	1.80894	0	0	0	0	0	0	0	0	0	0	0	0	0	0	0
mir-619	GCTGGGATTACAGGC	15	Precursor	0	0	0	15.1948	0	0	0	0	15.4326	14.506	0	36.2428	29.5447	53.9665	18.357	0	0	0	0	0	18.7452	19.914	35.2721	0	19.4009	0	0	0	0	4.32893	9.36352	0	0	0	0	0	0	53.7533	8.60867	0	0	0	0	0	0	0
mir-619	GCTGGGATTACAGGCA	16	Precursor	0	0	0	0	0	0	0	0	0	0	0	0	0	0	0	0	0	0	0	0	0	0	0	0	0	0	0	0	0	0	0	0	0	0	0	0	11.8321	0	0	0	0	0	0	0	0	0
mir-619	GCTGGGATTACAGGCAT	17	Mature 5' sub	0	0	0	0	0	0	0	0	5.14419	0	0	0	0	0	0	0	0	0	0	0	0	0	0	0	0	0	0	0	0	0	0.171473	0	0	0	0	0	0	0	0	0	0	0	0	0	0	0
mir-619	GCTGGGATTACAGGCATGA	19	Mature 5' sub	0	0	0	0	0	0	0	0	0	0	0	0	0	0	0	0	0	0	0	0	0	0	0	0	0	0	0	0	0	0	0	0	0	0	0	0	0	0	0	0	0	0	0	0	0	0
mir-619	GCTGGGATTACAGGCATGAGCC	22	Mature 5'	0	44.8712	0	0	0	0	0	7.81537	0	14.506	0	6.04047	9.84824	0	18.357	0	0	0	9.39086	0	0	0	35.2721	54.7645	0	0	0	0	0	0	6.69553	0	0	0	0	0	0	0	0	0	0	0	0	0	16.7949	0
mir-619	GCTGGGATTACAGGCATGAGCCA	23	Mature 5' super	0	0	0	0	0	0	0	0	0	0	0	0	9.84824	0	0	0	0	0	0	0	0	0	0	0	0	0	0	0	0	0	0.328275	0	0	0	0	0	0	0	0	0	0	0	0	0	0	0
mir-619	GCTGGGATTACAGGCATGAGCCAC	24	Mature 5' super	0	0	0	0	0	0	0	0	0	0	0	0	9.84824	0	0	0	0	0	0	0	0	0	0	0	0	0	0	0	0	0	0.328275	0	0	0	0	0	0	0	0	0	0	0	0	0	0	0
mir-619	GCTGGGATTACAGGCATGAGCCACT	25	Mature 5' super	0	0	0	3.7987	0	0	0	0	0	0	0	0	0	0	0	0	0	0	0	0	0	0	0	0	0	0	0	0	0	0	0.126623	0	0	0	0	0	0	0	0	0	0	0	0	0	0	0
mir-619	GCTGGGATTACAGGCATGAGCCACTGC	27	Mature 5' super	0	0	0	0	0	0	0	0	0	14.506	0	0	0	0	0	0	0	0	0	0	0	0	0	0	0	0	0	0	0	0	0.483533	0	0	0	0	0	0	0	8.60867	0	0	0	0	0	0	0
mir-619	GGATTACAGGCATGA	15	Mature 5' sub	0	0	0	0	26.4957	0	0	0	0	0	0	0	0	0	0	0	0	0	0	0	0	0	0	0	0	0	0	0	0	0	0.883189	0	0	0	0	0	0	0	0	0	0	0	0	0	0	0
mir-619	GGATTACAGGCATGAGCC	18	Mature 5' sub	0	0	0	0	0	0	0	0	0	0	0	12.0809	0	0	0	0	0	0	0	8.32879	0	0	0	0	0	0	0	0	0	0	0.680324	0	0	0	0	0	11.8321	0	0	0	0	0	0	0	0	0
mir-619	GGATTACAGGCATGAGCCACTGC	23	Mature 5' sub/super	0	0	0	0	0	0	0	0	0	0	0	6.04047	0	0	0	0	0	0	0	0	0	0	0	0	0	0	0	0	0	0	0.201349	0	0	0	0	0	0	0	0	0	0	0	0	0	0	0
mir-619	GGGATTACAGGCATG	15	Mature 5' sub	6.36286	0	0	0	0	0	0	0	0	0	0	0	0	0	0	0	0	0	0	0	0	0	0	0	0	0	0	0	0	0	0.212095	0	0	0	0	0	0	0	0	0	0	0	0	0	0	0
mir-619	GGGATTACAGGCATGAGCC	19	Mature 5' sub	0	0	0	0	0	0	0	0	0	0	0	0	0	0	0	0	0	0	0	0	0	0	0	0	0	0	0	0	0	0	0	0	0	50.4388	0	0	0	0	0	0	0	0	0	0	16.7949	0
mir-619	TCCCAAAATGCTGGGATTACAGGCATGAGCC	31	Precursor	0	0	0	0	0	0	0	0	0	0	0	0	0	0	0	0	0	0	0	0	0	0	0	0	0	0	0	0	0	0	0	0	0	0	0	0	0	0	0	0	0	0	0	0	0	0
mir-619	TGCTGGGATTACAGGC	16	Precursor	0	0	0	0	0	0	0	0	0	0	0	18.1214	0	0	0	0	0	0	0	0	0	0	0	0	0	0	0	0	0	0	0.604047	0	0	0	0	0	0	0	0	0	0	0	0	0	0	0
mir-619	TGCTGGGATTACAGGCATGAGC	22	Mature 5' sub/super	0	0	0	3.7987	0	0	0	0	0	0	0	0	0	0	0	0	0	0	0	4.16439	0	0	0	0	0	0	0	0	0	0	0.265436	0	0	0	0	0	0	0	0	0	0	0	0	0	0	0
mir-619	TGGGATTACAGGCATGA	17	Mature 5' sub	0	0	0	0	0	0	0	0	0	0	3.3561	0	0	0	0	0	0	0	0	0	9.3726	0	0	0	0	0	0	0	0	0	0.42429	0	0	0	0	0	0	0	0	0	0	0	0	0	0	0
mir-619	TGGGATTACAGGCATGAGC	19	Mature 5' sub	0	0	0	0	0	0	0	0	0	0	0	0	0	0	0	0	0	0	0	0	0	0	0	0	0	0	0	0	0	0	0	0	0	0	0	0	0	0	0	0	0	0	0	0	0	0
mir-619	TGGGATTACAGGCATGAGCC	20	Mature 5' sub	0	0	0	0	0	0	0	0	0	0	0	0	0	0	0	0	0	0	0	0	0	9.95699	0	0	0	0	0	20.8429	0	0	1.02666	0	0	0	0	0	0	0	0	0	0	0	0	0	0	0
mir-619	TGGGATTACAGGCATGAGCCA	21	Mature 5' sub/super	0	0	0	0	0	0	0	0	0	0	0	0	0	0	0	0	0	0	0	0	0	0	0	0	19.4009	0	0	0	0	0	0.646697	0	0	0	0	0	0	0	0	0	0	0	0	0	0	0
mir-619	TGGGATTACAGGCATGAGCCAC	22	Mature 5' sub/super	0	0	0	3.7987	0	0	0	0	0	0	0	0	0	0	0	0	0	0	0	0	0	0	0	0	0	0	0	0	0	0	0.126623	0	0	0	0	0	0	0	0	0	0	0	0	0	0	0
mir-618	AAACTCTACTTGTCCTTCTGA	21	Mature 5' sub	0	0	0	0	0	62.9987	0	0	0	0	0	0	0	0	0	0	0	0	0	0	0	0	0	0	0	0	0	0	0	0	2.09996	0	0	0	0	0	0	0	0	0	26.7898	0	0	0	0	19.8444
mir-618	AAACTCTACTTGTCCTTCTGAG	22	Mature 5' sub	0	0	0	3.7987	0	0	0	0	5.14419	0	0	0	0	0	0	0	0	0	0	4.16439	0	0	0	0	0	0	0	0	0	0	0.436909	0	0	0	0	0	0	0	0	0	0	0	0	0	0	0
mir-618	AAACTCTACTTGTCCTTCTGAGT	23	Mature 5'	0	0	0	3.7987	0	0	0	0	10.2884	0	0	0	0	0	0	0	0	0	0	8.32879	0	0	0	0	0	0	0	0	0	0	0.747196	0	0	0	0	0	0	0	0	0	0	0	0	0	33.5897	0
mir-618	TCAGGAGACAAGCAGG	16	Precursor	0	0	0	0	0	0	0	0	0	0	0	0	9.84824	0	0	0	0	0	0	0	0	0	0	0	0	0	0	0	0	0	0.328275	0	0	0	0	0	0	0	0	0	0	0	0	0	0	0
mir-616	AAGTCATTGGAGGGTTTGAG	20	Mature 3' sub/super	0	0	0	0	0	0	0	0	0	0	0	0	0	0	0	0	0	0	0	0	0	0	0	0	0	0	0	0	0	0	0	0	0	0	0	0	0	0	0	0	5.35797	0	0	0	0	0
mir-616	AAGTCATTGGAGGGTTTGAGCAG	23	Mature 3' super	0	0	0	0	0	0	0	0	0	0	0	0	0	0	0	0	0	0	0	0	0	0	0	0	0	0	0	0	0	0	0	0	0	0	10.0049	0	0	0	0	0	10.7159	0	0	0	0	0
mir-616	ACTCAAAACCCTTCAGTGA	19	Mature 5' sub	0	0	0	0	0	0	0	0	0	0	0	0	0	0	0	0	0	0	0	0	0	0	0	0	0	0	0	0	0	0	0	0	0	0	0	0	0	0	0	0	0	0	0	0	16.7949	0
mir-616	ACTCAAAACCCTTCAGTGACT	21	Mature 5' sub	6.36286	0	0	11.3961	0	0	0	0	5.14419	0	10.0683	0	0	0	0	23.6552	0	0	0	0	9.3726	0	0	0	0	0	0	20.8429	11.5154	4.32893	3.42288	0	0	0	0	0	0	0	0	0	0	0	0	0	0	0
mir-616	ACTCAAAACCCTTCAGTGACTT	22	Mature 5'	0	0	0	0	26.4957	0	54.2682	15.6307	0	0	0	6.04047	19.6965	0	0	0	0	0	4.69543	8.32879	9.3726	0	0	0	0	0	0	0	0	4.32893	4.96191	0	0	0	0	0	47.3283	0	0	0	5.35797	0	0	0	0	0
mir-616	ACTCAAAACCCTTCAGTGACTTC	23	Mature 5' super	0	0	0	0	0	0	0	0	25.721	0	3.3561	0	0	0	0	0	0	0	0	4.16439	28.1178	0	35.2721	0	0	30.8718	21.6361	0	0	0	4.97131	0	0	0	0	0	11.8321	0	0	0	16.0739	0	0	0	0	0
mir-616	AGTCATTGGAGGGTTTGAGCA	21	Mature 3' sub	0	0	0	0	0	0	0	0	0	0	0	0	0	0	0	0	0	0	0	0	0	0	0	0	0	0	0	0	0	0	0	0	0	0	10.0049	0	0	0	0	0	0	0	0	0	0	0
mir-616	AGTCATTGGAGGGTTTGAGCAG	22	Mature 3'	0	0	0	3.7987	0	0	0	0	0	0	6.7122	0	0	0	0	0	0	0	0	0	0	0	0	0	0	0	0	0	0	0	0.350363	0	0	0	0	0	0	0	8.60867	0	0	0	0	0	0	0
mir-616	GTCATTGGAGGGTTTGAGCAG	21	Mature 3' sub	0	0	0	0	0	0	0	0	0	0	0	0	0	0	0	0	0	0	0	0	0	0	0	0	0	0	0	0	0	0	0	0	0	0	0	0	0	0	0	0	5.35797	0	0	0	0	0
mir-616	TCAAAACCCTTCAGTGACTTCC	22	Mature 5' sub/super	0	0	0	0	0	0	0	0	0	0	0	0	0	0	0	0	0	0	0	0	0	0	0	0	0	30.8718	0	0	0	0	1.02906	0	0	0	0	0	0	0	0	0	0	0	0	0	0	0
mir-615	TCCGAGCCTGGGTCTCCCT	19	Mature 3' sub	0	0	0	0	0	0	0	0	0	0	0	0	0	0	0	0	0	0	0	0	0	0	0	0	0	0	0	0	0	0	0	16.7584	0	0	0	33.9251	0	0	0	0	0	0	0	0	0	0
mir-615	TCCGAGCCTGGGTCTCCCTC	20	Mature 3' sub	0	0	0	0	0	0	0	0	0	0	0	0	0	0	0	0	0	0	0	0	0	0	0	0	0	0	0	0	0	0	0	0	0	0	0	0	0	0	0	0	5.35797	0	0	0	0	0
mir-615	TCCGAGCCTGGGTCTCCCTCT	21	Mature 3' sub	0	0	0	0	0	20.9996	0	7.81537	0	0	0	0	0	0	0	23.6552	0	0	0	4.16439	0	0	0	0	0	0	0	0	5.75772	0	2.07974	0	37.3678	0	0	0	0	0	17.2173	0	32.1478	0	32.7815	0	0	0
mir-615	TCCGAGCCTGGGTCTCCCTCTT	22	Mature 3'	0	0	0	0	0	0	0	0	0	0	0	0	0	0	0	0	0	0	0	0	0	0	0	0	0	30.8718	0	0	0	4.32893	1.17336	0	0	0	0	0	0	53.7533	0	0	10.7159	0	0	0	0	0
mir-6132	AGCAGGGCTGGGGATTGCAG	20	Mature 5' super	0	0	0	0	0	0	0	0	0	0	0	0	0	0	0	0	0	0	0	0	0	0	0	0	0	0	0	0	0	0	0	0	0	0	10.0049	0	0	0	0	0	0	0	0	0	0	0
mir-6132	TGCTGCTCCCAGTCCTGCCCCT	22	Precursor	0	0	0	0	0	0	0	0	0	0	3.3561	0	0	0	0	0	0	0	0	0	0	0	0	0	0	0	0	0	0	0	0.11187	0	0	0	0	0	0	0	0	0	0	0	0	0	0	0
mir-6127	CCTCCTCCTCCTCCTC	16	Precursor	0	0	0	0	0	0	0	0	0	0	0	0	0	0	0	0	0	0	0	0	0	0	0	0	0	0	0	0	0	0	0	0	0	0	0	0	0	0	0	0	0	0	0	0	0	19.8444
mir-6127	GAGGGAGTGGGTGGGAGGTGGGAAGG	26	Precursor	0	0	0	0	0	0	0	0	0	0	0	0	0	0	0	0	0	0	0	0	0	0	0	0	0	0	0	0	0	0	0	0	0	0	0	0	0	0	0	0	0	0	0	0	16.7949	0
mir-6127	TCCTCCTCCTCCTCC	15	Precursor	0	0	0	3.7987	0	0	0	0	0	0	0	0	0	0	0	0	0	0	0	0	0	0	0	0	0	0	0	0	0	0	0.126623	0	0	0	0	0	0	0	0	0	0	0	0	0	0	0
mir-6127	TCCTCCTCCTCCTCCT	16	Precursor	0	0	0	0	0	0	0	0	0	0	3.3561	0	0	0	0	0	0	0	0	0	0	0	0	0	0	0	0	0	0	0	0.11187	0	0	0	0	0	0	0	0	0	0	0	0	0	0	0
mir-6127	TCCTCCTCCTCCTCCTC	17	Precursor	0	0	0	0	26.4957	0	0	0	0	0	0	0	0	0	0	0	0	0	0	0	0	0	0	0	0	0	0	0	0	0	0.883189	0	0	0	0	0	0	0	0	0	0	0	0	0	0	0
mir-6127	TCCTCCTCCTCCTCCTCC	18	Precursor	0	0	0	0	0	0	0	0	0	0	0	0	0	0	0	0	0	0	0	0	0	0	0	0	0	0	0	0	0	0	0	0	0	0	0	0	0	0	8.60867	0	0	0	0	0	0	0
mir-6127	TCCTCCTCCTCCTCCTCCT	19	Precursor	0	0	0	0	0	0	0	0	0	0	0	6.04047	0	0	0	0	0	0	0	0	0	0	0	0	0	0	0	0	0	0	0.201349	0	0	0	0	0	0	0	0	0	0	0	0	0	0	0
mir-6125	GCTGCCACCTCCCCTACCGCT	21	Precursor	0	0	0	3.7987	0	0	0	7.81537	0	0	0	0	0	0	0	0	0	0	0	0	0	0	35.2721	0	0	0	0	0	0	0	1.56287	0	0	0	0	0	0	0	0	0	0	0	0	0	0	0
mir-6124	ACTCCTGCCCAGTGCC	16	Precursor	0	0	0	0	0	0	0	0	0	0	0	0	0	0	0	0	0	0	0	0	0	0	0	0	0	0	0	0	0	0	0	0	0	0	0	0	0	0	0	0	0	0	0	0	0	0
mir-612	GCAGGAGGGGCTCCAG	16	Precursor	0	0	0	0	0	0	0	0	0	0	0	0	0	0	0	0	0	0	0	0	0	0	0	0	0	0	0	0	5.75772	0	0.191924	0	0	0	0	0	0	0	0	0	0	0	0	0	0	0
mir-612	GGCTTCTGAGCTCCTTAGCACT	22	Precursor	0	0	0	0	0	0	0	0	0	0	0	0	0	0	0	0	0	0	0	0	0	0	0	0	0	0	0	0	0	0	0	0	0	0	0	0	0	0	0	0	0	0	0	0	0	0
mir-612	TGGACCCTGCTGGGCAGGGCT	21	Precursor	0	0	0	0	0	0	0	0	0	0	0	0	9.84824	0	0	0	0	0	0	0	0	0	0	0	0	0	0	0	0	0	0.328275	0	0	0	0	0	0	0	0	0	0	0	0	0	0	0
mir-610	TCCCAGCACACATTTAGCTC	20	Precursor	0	0	0	0	0	0	0	7.81537	0	0	0	0	0	0	0	0	0	0	0	0	0	0	0	0	0	0	0	0	0	0	0.260512	0	0	0	0	0	0	0	0	0	0	0	0	0	0	0
mir-610	TCCCAGCACACATTTAGCTCA	21	Precursor	0	0	0	0	0	0	0	0	0	0	0	0	0	0	0	0	0	0	0	0	0	0	0	0	0	0	0	0	0	4.32893	0.144298	0	0	0	0	0	0	0	0	0	0	0	0	0	0	0
mir-610	TGAGCTAAATGTGTGCTGGGA	21	Mature 5'	0	0	0	0	0	0	0	0	0	0	0	0	0	0	0	0	0	0	0	4.16439	0	0	0	0	0	0	0	0	5.75772	0	0.330737	0	0	0	0	0	0	0	0	0	0	0	0	0	0	0
mir-610	TGAGCTAAATGTGTGCTGGGAC	22	Mature 5' super	0	0	0	0	0	0	0	0	0	0	0	0	0	0	0	0	0	0	0	0	0	0	0	0	0	0	0	0	0	4.32893	0.144298	0	0	0	0	0	0	0	0	0	0	0	0	0	0	0
mir-6089-1//mir-6089-2	GGAGGCCGGGGTGGG	15	Precursor	0	0	0	0	0	0	0	0	0	0	6.7122	0	0	0	0	0	0	0	0	0	0	0	0	0	0	0	0	0	0	0	0.22374	0	0	0	0	0	0	0	0	0	0	0	0	0	0	0
mir-6087	AGGCGGGGGGGCGAG	15	Mature 5' sub	0	0	0	3.7987	0	0	0	0	0	0	0	0	0	0	0	0	0	0	0	0	0	0	0	0	0	0	0	0	0	0	0.126623	0	0	0	0	0	0	26.8767	0	0	0	0	0	0	0	0
mir-6087	AGGCGGGGGGGCGAGC	16	Mature 5' sub	6.36286	0	0	15.1948	0	0	0	0	0	0	0	0	0	0	0	0	0	0	0	0	0	9.95699	0	0	0	0	0	0	0	0	1.05049	0	0	302.633	30.0147	11.3084	0	26.8767	0	0	0	0	32.7815	19.5014	0	0
mir-6087	AGGCGGGGGGGCGAGCC	17	Mature 5' sub/super	6.36286	0	0	3.7987	0	0	0	0	0	0	0	0	0	0	0	0	0	0	0	0	0	0	0	0	0	0	0	0	5.75772	0	0.530643	25.1376	0	100.878	10.0049	33.9251	23.6642	26.8767	51.652	0	10.7159	0	32.7815	19.5014	0	0
mir-6087	AGGCGGGGGGGCGAGCCC	18	Mature 5' sub/super	6.36286	0	0	11.3961	0	0	0	0	0	0	13.4244	6.04047	0	0	0	0	0	4.36289	0	8.32879	9.3726	9.95699	0	54.7645	0	30.8718	0	0	28.7886	0	6.12233	41.896	37.3678	453.949	40.0196	90.467	94.6566	134.383	146.347	0	48.2217	33.4818	131.126	126.759	33.5897	59.5333
mir-6087	GAGGCGGGGGGGCGAG	16	Mature 5' sub	0	0	0	0	0	0	0	0	0	0	0	0	0	0	0	0	0	0	0	0	0	0	0	0	0	0	0	0	0	0	0	0	0	0	0	0	0	0	0	0	0	0	0	0	0	0
mir-6087	GAGGCGGGGGGGCGAGCC	18	Mature 5' sub/super	0	0	0	0	0	0	0	0	0	0	0	0	0	0	0	0	0	0	0	0	0	0	0	0	0	0	0	0	0	0	0	0	0	0	0	0	0	0	0	0	0	33.4818	0	0	0	0
mir-6087	GAGGGGCTCTCGCTTCTGGCGC	22	Precursor	0	0	0	0	0	0	0	0	0	0	0	0	0	0	0	0	0	0	0	0	0	0	0	0	0	0	0	0	0	0	0	0	0	50.4388	0	0	0	0	0	0	0	0	0	0	0	0
mir-6087	GCGGGGGGGCGAGCCC	16	Mature 5' sub/super	0	0	0	0	0	0	0	0	0	0	0	0	0	0	0	0	0	0	0	0	9.3726	0	0	0	0	0	0	0	0	0	0.31242	0	0	0	0	0	0	0	0	0	0	0	0	0	0	0
mir-6087	GGCGGGGGGGCGAGC	15	Mature 5' sub	6.36286	0	0	0	0	0	0	0	0	0	0	0	0	0	0	0	0	0	0	0	9.3726	0	0	0	0	0	0	0	0	0	0.524515	0	0	50.4388	0	11.3084	0	0	0	0	0	0	0	0	16.7949	0
mir-6087	GGCGGGGGGGCGAGCC	16	Mature 5' sub/super	0	0	0	0	0	0	0	0	0	0	0	0	0	0	0	0	0	0	0	0	0	0	0	0	0	0	0	0	0	0	0	0	0	50.4388	0	0	0	0	0	0	0	0	0	0	0	0
mir-6087	GGCGGGGGGGCGAGCCC	17	Mature 5' sub/super	0	0	0	0	0	0	0	0	0	0	0	0	0	0	0	0	0	4.36289	0	4.16439	0	0	0	0	0	0	0	0	0	0	0.284243	0	0	100.878	10.0049	0	0	0	8.60867	107.381	0	0	0	0	0	0
mir-6087	GGGCTCTCGCTTCTGGCGCC	20	Precursor	0	0	0	0	0	0	0	0	0	0	0	0	0	0	0	0	0	0	0	0	0	0	0	0	0	0	0	0	0	0	0	0	0	0	0	0	0	0	0	0	0	0	0	0	0	0
mir-6087	GGGCTCTCGCTTCTGGCGCCAA	22	Precursor	0	0	0	0	0	0	0	0	0	0	0	0	0	0	0	0	0	0	0	0	0	9.95699	0	0	0	0	0	0	0	0	0.3319	0	0	0	0	0	0	0	0	0	0	0	0	0	0	0
mir-6087	GGTGAGGCGGGGGGGCGAG	19	Mature 5' sub/super	0	0	0	0	0	0	0	0	0	0	0	0	0	0	0	0	0	0	0	0	0	0	0	0	0	0	0	0	0	0	0	0	0	50.4388	0	0	0	0	0	0	0	0	0	0	0	0
mir-6087	GTGAGGCGGGGGGGCGAG	18	Mature 5' sub/super	0	0	0	0	0	0	0	0	0	0	0	0	0	0	0	0	11.2868	0	0	0	0	0	0	0	0	0	0	0	0	0	0.376227	0	0	0	0	0	0	0	0	0	0	0	0	0	0	0
mir-6087	GTGAGGCGGGGGGGCGAGCCC	21	Mature 5' super	0	0	0	0	0	0	0	0	0	0	0	0	0	0	0	0	0	0	0	0	0	0	0	0	0	0	0	0	0	0	0	0	0	0	0	0	11.8321	0	0	0	0	0	0	0	0	0
mir-6076	CCAGGAGAACATCTGAGAGGG	21	Precursor	0	0	0	0	0	0	0	0	0	0	0	0	0	0	0	0	0	0	0	0	0	0	0	0	0	0	0	0	0	0	0	8.37921	0	0	0	0	0	0	0	0	0	0	0	0	0	0
mir-605	CTAAATCCCATGGTGCCTTCT	21	Mature 5' sub/super	0	0	0	0	0	0	0	0	0	0	0	0	0	0	0	0	0	0	0	0	0	0	0	0	0	0	0	0	0	0	0	0	0	0	0	22.6168	0	0	0	0	0	0	0	0	0	0
mir-605	TAAATCCCATGGTGCCTTCTC	21	Mature 5' sub	0	0	0	0	0	0	0	0	0	0	0	0	0	0	0	0	0	0	0	0	0	0	0	0	0	0	0	0	0	0	0	0	0	0	0	0	0	0	0	0	0	0	32.7815	0	0	0
mir-605	TCTAAATCCCATGGTGCCTTCT	22	Mature 5' sub/super	0	0	0	0	0	0	0	0	0	0	0	0	0	0	0	0	0	0	0	0	18.7452	0	0	0	0	0	0	0	0	0	0.62484	0	0	0	0	0	0	0	0	0	0	0	0	0	0	0
mir-605	TGGGAAAAACAGAGAA	16	Precursor	0	0	0	0	0	0	0	0	0	0	0	0	0	0	0	0	0	0	0	0	0	0	0	0	19.4009	0	0	0	0	0	0.646697	0	0	0	0	0	0	0	0	0	0	0	0	0	0	0
mir-600	CATAGGAAGGCTCTTGTCTGT	21	Precursor	0	0	0	3.7987	0	0	0	0	0	0	0	0	0	0	0	0	0	0	0	0	0	0	0	0	0	0	0	0	0	0	0.126623	0	0	0	0	0	0	0	0	0	0	0	0	0	0	0
mir-598	GCGGTGATCCCGATGGTGTGA	21	Mature 5' sub	0	0	0	0	0	0	0	0	0	0	0	0	0	0	0	0	0	0	0	4.16439	0	0	0	0	0	0	0	0	0	0	0.138813	0	0	0	0	0	0	0	0	0	0	0	0	0	0	0
mir-598	GCGGTGATCCCGATGGTGTGAGC	23	Mature 5'	0	0	0	0	0	0	0	0	0	0	0	0	0	0	0	0	0	0	0	0	0	0	0	0	0	0	0	0	5.75772	0	0.191924	0	0	0	0	0	0	0	0	0	0	0	0	0	0	0
mir-598	TACGTCATCGTTGTCATCG	19	Mature 3' sub	6.36286	0	0	0	0	0	0	0	0	0	0	0	0	0	0	0	11.2868	4.36289	0	0	9.3726	9.95699	0	0	0	0	0	0	11.5154	0	1.76192	0	0	0	0	0	0	0	0	0	0	0	32.7815	0	0	0
mir-598	TACGTCATCGTTGTCATCGT	20	Mature 3' sub	0	0	0	0	0	0	0	0	5.14419	0	13.4244	0	0	0	0	0	0	21.8144	4.69543	0	0	0	0	0	0	0	0	0	0	0	1.50262	0	0	0	20.0098	0	0	0	0	0	5.35797	0	0	19.5014	0	0
mir-598	TACGTCATCGTTGTCATCGTC	21	Mature 3' sub	0	0	0	7.5974	0	0	0	0	0	0	3.3561	0	0	0	0	0	0	0	0	0	0	0	0	0	0	0	0	0	0	0	0.365117	0	0	0	0	0	0	0	0	0	5.35797	0	0	0	0	0
mir-598	TACGTCATCGTTGTCATCGTCA	22	Mature 3'	31.8143	0	0	3.7987	0	0	0	23.4461	36.0093	43.518	13.4244	24.1619	0	0	18.357	70.9656	11.2868	4.36289	23.4772	4.16439	18.7452	0	0	54.7645	19.4009	0	0	20.8429	0	8.65786	14.3733	8.37921	0	0	10.0049	33.9251	0	53.7533	8.60867	35.7935	5.35797	0	0	19.5014	0	79.3777
mir-598	TACGTCATCGTTGTCATCGTCAT	23	Mature 3' super	6.36286	0	0	0	0	0	0	0	0	0	10.0683	0	0	0	0	0	0	0	0	0	0	0	35.2721	0	0	61.7436	21.6361	0	0	0	4.50277	0	0	50.4388	0	0	0	0	0	0	0	0	0	0	0	19.8444
mir-597	TGTGTCACTCGATGACCACTGT	22	Mature 5'	0	0	0	0	0	0	0	0	15.4326	0	0	0	9.84824	0	0	0	0	0	4.69543	0	0	9.95699	0	0	0	0	0	0	0	0	1.33111	0	0	0	0	0	0	0	0	0	0	0	0	0	0	19.8444
mir-592	TTGTGTCAATATGCGATGATGT	22	Mature 5'	0	0	0	0	0	0	0	0	0	0	0	18.1214	0	0	0	0	0	0	0	0	0	0	0	0	0	0	0	0	0	0	0.604047	0	0	0	0	0	0	0	0	0	0	0	32.7815	0	0	0
mir-590	GAGCTTATTCATAAAAGTGCAG	22	Mature 5'	470.852	1121.78	891.41	691.363	1033.33	125.997	271.341	492.368	756.196	855.854	500.059	465.116	600.743	215.866	697.568	662.346	361.178	257.41	333.376	866.194	731.063	537.677	352.721	109.529	329.815	617.436	86.5445	187.586	264.855	190.473	502.602	167.584	934.195	605.266	640.314	735.045	780.917	456.903	921.127	429.523	851.917	301.336	327.815	858.059	1158.85	694.555
mir-590	AGCTTATTCATAAAAGTGCAG	21	Mature 5' sub	0	0	0	0	0	0	0	0	0	0	0	0	0	0	0	0	0	0	0	0	0	0	0	0	0	0	0	0	0	0	0	0	0	0	0	0	11.8321	53.7533	0	0	5.35797	0	0	0	0	0
mir-590	GAGCTTATTCATAAA	15	Precursor	0	0	0	0	0	0	0	0	0	0	0	0	0	0	0	0	0	0	0	0	0	0	0	0	0	0	0	0	0	0	0	0	0	0	0	0	0	0	0	0	0	0	0	9.75068	0	0
mir-590	GAGCTTATTCATAAAA	16	Precursor	0	0	0	0	26.4957	0	0	0	0	0	0	0	0	0	0	0	0	0	0	0	0	0	0	0	0	0	0	0	0	0	0.883189	0	0	0	0	0	0	0	0	0	0	0	0	0	0	0
mir-590	GAGCTTATTCATAAAAG	17	Mature 5' sub	0	0	0	0	0	0	0	0	0	0	0	0	0	0	0	0	0	0	0	4.16439	0	0	0	0	0	0	0	0	0	0	0.138813	0	0	0	0	0	0	0	0	0	0	0	0	9.75068	0	0
mir-590	GAGCTTATTCATAAAAGT	18	Mature 5' sub	6.36286	0	0	0	0	0	0	0	0	0	0	0	0	0	0	0	0	0	0	0	0	0	0	0	0	0	0	0	0	0	0.212095	8.37921	0	0	0	0	0	0	0	0	0	0	0	0	0	0
mir-590	GAGCTTATTCATAAAAGTG	19	Mature 5' sub	0	0	0	3.7987	0	0	0	0	0	0	0	0	9.84824	0	0	0	0	0	0	0	0	0	0	0	0	0	0	0	0	0	0.454898	0	0	0	0	0	0	0	8.60867	0	10.7159	0	0	0	0	0
mir-590	GAGCTTATTCATAAAAGTGC	20	Mature 5' sub	0	0	0	3.7987	0	0	0	0	5.14419	14.506	0	0	0	0	0	0	0	4.36289	0	8.32879	0	0	0	0	0	0	0	0	0	0	1.20469	0	0	0	30.0147	0	0	0	34.4347	0	37.5058	0	0	0	0	0
mir-590	GAGCTTATTCATAAAAGTGCA	21	Mature 5' sub	25.4514	44.8712	0	49.3831	0	0	0	31.2615	10.2884	14.506	10.0683	18.1214	0	0	0	0	11.2868	17.4516	0	8.32879	0	59.7419	0	0	0	0	0	0	0	0	10.0253	33.5168	37.3678	0	20.0098	22.6168	0	0	0	35.7935	5.35797	33.4818	0	0	0	39.6888
mir-590	GAGCTTATTCATAAAAGTGCAGT	23	Mature 5' super	6.36286	0	0	3.7987	0	0	0	0	0	0	0	0	19.6965	0	18.357	0	0	0	4.69543	4.16439	9.3726	9.95699	0	0	0	0	0	0	0	0	2.54682	0	0	0	0	0	0	0	0	0	0	0	0	0	0	0
mir-590	GTAATTTTATGTATAAGCT	19	Mature 3' sub/super	0	0	0	3.7987	0	0	0	0	0	0	0	0	0	0	0	0	0	0	0	0	0	0	0	0	0	0	0	0	0	0	0.126623	0	0	0	0	0	0	0	0	0	5.35797	0	0	0	0	0
mir-590	GTAATTTTATGTATAAGCTA	20	Mature 3' sub/super	0	0	0	0	0	0	0	0	0	0	0	0	0	0	0	0	0	0	0	0	0	0	0	0	0	0	0	0	0	0	0	0	0	0	0	0	0	0	0	0	0	0	0	0	0	0
mir-590	GTAATTTTATGTATAAGCTAG	21	Mature 3' sub/super	6.36286	0	0	18.9935	0	0	0	31.2615	15.4326	0	10.0683	6.04047	9.84824	0	0	0	0	13.0887	4.69543	4.16439	0	0	0	0	0	30.8718	0	0	0	12.9868	5.46048	0	0	0	10.0049	33.9251	11.8321	0	17.2173	71.5871	26.7898	0	0	19.5014	50.3846	19.8444
mir-590	GTAATTTTATGTATAAGCTAGT	22	Mature 3' super	25.4514	44.8712	81.0373	64.5779	26.4957	0	0	46.8922	15.4326	43.518	16.7805	18.1214	19.6965	53.9665	18.357	0	0	17.4516	14.0863	4.16439	9.3726	19.914	70.5442	0	38.8018	0	21.6361	0	5.75772	17.3157	23.1414	0	0	50.4388	0	11.3084	0	0	8.60867	0	32.1478	33.4818	32.7815	9.75068	16.7949	79.3777
mir-590	TAATTTTATGTATAAGCT	18	Mature 3' sub	0	0	0	3.7987	0	0	0	0	0	0	0	0	0	0	0	0	0	0	0	0	0	0	0	0	0	0	0	0	0	0	0.126623	0	0	0	0	0	0	0	0	0	0	0	0	0	0	0
mir-590	TAATTTTATGTATAAGCTAG	20	Mature 3' sub	12.7257	0	0	18.9935	0	0	0	0	0	0	6.7122	12.0809	0	0	0	0	0	0	4.69543	4.16439	0	9.95699	0	0	19.4009	0	0	0	0	0	2.95767	0	0	0	0	0	0	0	8.60867	0	16.0739	0	0	29.252	0	0
mir-590	TAATTTTATGTATAAGCTAGT	21	Mature 3'	31.8143	269.227	0	60.7792	26.4957	20.9996	0	15.6307	20.5768	29.012	26.8488	0	9.84824	0	36.7141	47.3104	67.7209	13.0887	14.0863	16.6576	9.3726	29.871	70.5442	164.294	0	0	0	62.5287	17.2731	17.3157	35.9336	8.37921	37.3678	0	10.0049	11.3084	23.6642	80.63	34.4347	0	21.4319	0	0	0	0	158.755
mir-590	TAATTTTATGTATAAGCTAGTC	22	Mature 3' super	0	44.8712	0	3.7987	0	0	0	15.6307	0	29.012	0	0	0	0	18.357	0	0	0	0	0	0	0	0	0	0	0	0	0	0	4.32893	3.86662	0	0	0	0	0	0	0	8.60867	0	0	0	0	0	0	0
mir-590	TGAGCTTATTCATAAAAGT	19	Mature 5' sub/super	0	0	0	0	0	0	0	0	0	0	0	0	0	0	0	0	0	0	0	0	0	9.95699	0	0	0	0	0	0	0	0	0.3319	0	0	0	0	0	0	0	0	0	0	0	0	0	0	0
mir-590	TGAGCTTATTCATAAAAGTG	20	Mature 5' sub/super	0	0	0	0	0	0	108.536	0	0	0	0	0	0	0	0	0	0	0	0	0	0	0	0	0	0	0	0	0	0	0	3.61788	0	0	0	0	0	0	0	0	0	0	0	0	0	0	19.8444
mir-590	TGAGCTTATTCATAAAAGTGC	21	Mature 5' sub/super	0	0	0	3.7987	0	0	0	0	0	0	3.3561	0	9.84824	0	0	23.6552	0	0	4.69543	0	0	0	0	0	0	0	0	0	0	0	1.51179	0	37.3678	0	10.0049	0	23.6642	0	25.826	0	16.0739	0	0	0	0	0
mir-590	TGAGCTTATTCATAAAAGTGCA	22	Mature 5' sub/super	0	0	0	3.7987	0	0	0	7.81537	0	0	3.3561	0	0	0	0	0	0	0	0	0	0	0	0	0	0	0	0	0	0	0	0.499006	0	0	0	0	0	0	0	25.826	35.7935	0	0	0	0	0	0
mir-590	TGAGCTTATTCATAAAAGTGCAG	23	Mature 5' super	0	0	0	0	0	0	0	0	0	0	0	0	0	0	0	0	0	0	0	0	0	9.95699	0	0	0	0	0	0	0	0	0.3319	0	0	0	0	0	0	0	0	0	0	0	0	0	0	0
mir-590	TGAGCTTATTCATAAAAGTGCAGT	24	Mature 5' super	0	0	0	0	0	0	0	0	0	0	0	0	0	0	0	0	0	0	0	0	0	0	0	0	0	0	0	0	0	0	0	0	0	0	0	0	0	0	0	0	0	0	0	0	0	0
mir-590	TTCATAAAAGTGCAG	15	Precursor	0	0	0	0	0	0	0	0	0	0	0	0	0	0	0	0	0	0	0	4.16439	0	0	0	0	0	0	0	0	0	0	0.138813	0	0	0	0	0	0	0	0	0	0	0	0	0	0	0
mir-590	TTTTATGTATAAGCTAGT	18	Mature 3' sub	0	0	0	0	0	0	0	0	0	0	0	0	0	0	0	0	0	0	0	0	0	0	0	0	0	0	0	0	0	0	0	8.37921	0	0	0	0	0	0	0	0	0	0	0	0	0	0
mir-589	AGAACAAATGCCGGTTCCCA	20	Mature 3' sub	0	0	0	0	0	20.9996	0	0	0	0	0	0	0	0	0	0	0	0	0	4.16439	0	0	0	0	0	0	0	0	0	0	0.838799	0	0	0	0	0	0	0	0	0	0	0	0	0	0	0
mir-589	AGAACAAATGCCGGTTCCCAG	21	Mature 3' sub	0	0	0	0	0	0	0	0	0	0	0	0	0	0	0	0	0	0	0	0	0	0	0	0	0	0	0	0	0	4.32893	0.144298	0	0	0	0	0	0	0	0	0	0	0	0	0	0	0
mir-589	AGAACAAATGCCGGTTCCCAGA	22	Mature 3' sub	0	0	0	7.5974	0	0	0	0	0	0	0	0	0	0	0	0	0	0	4.69543	0	0	0	0	0	0	0	0	0	0	0	0.409761	8.37921	0	0	0	0	0	0	0	0	0	0	0	0	0	0
mir-589	GAGAACCACGTCTGCTCTGA	20	Mature 5' sub	0	0	0	0	0	0	0	0	0	0	0	0	0	0	0	0	0	0	0	0	0	0	0	0	0	0	0	0	0	0	0	0	0	0	0	0	0	0	0	0	5.35797	0	0	0	0	0
mir-589	TCAGAACAAATGCCGGTTC	19	Mature 3' sub	0	0	0	0	0	0	0	0	0	0	0	0	0	0	0	0	0	0	0	0	9.3726	0	0	0	0	0	0	0	0	0	0.31242	0	0	0	0	0	0	0	0	0	0	0	0	0	0	0
mir-589	TCAGAACAAATGCCGGTTCC	20	Mature 3' sub	0	0	0	0	0	0	0	0	0	0	0	0	0	0	0	0	0	0	0	0	0	0	0	0	0	0	0	0	0	0	0	0	0	0	0	0	0	0	0	0	0	0	0	19.5014	0	0
mir-589	TCAGAACAAATGCCGGTTCCC	21	Mature 3' sub	0	0	0	0	0	0	0	0	0	0	0	0	0	0	0	0	0	0	0	0	0	0	0	0	0	0	0	0	0	4.32893	0.144298	0	0	0	10.0049	11.3084	0	26.8767	8.60867	0	0	0	0	0	0	0
mir-589	TCAGAACAAATGCCGGTTCCCA	22	Mature 3' sub	0	0	0	0	0	0	0	0	0	0	6.7122	0	0	0	0	0	0	0	0	0	0	0	0	0	0	0	0	0	0	0	0.22374	0	0	0	10.0049	0	0	0	0	0	0	0	0	0	0	0
mir-589	TCAGAACAAATGCCGGTTCCCAG	23	Mature 3' sub	0	0	0	0	0	0	0	0	0	0	0	0	0	0	0	0	0	4.36289	0	4.16439	0	0	0	0	0	0	21.6361	0	0	0	1.00545	0	0	0	0	0	0	0	0	0	0	0	0	0	0	0
mir-589	TCAGAACAAATGCCGGTTCCCAGA	24	Mature 3'	0	0	0	0	105.983	0	0	0	0	0	0	0	0	0	0	0	0	0	4.69543	0	0	0	141.088	0	0	0	0	0	0	0	8.39222	0	0	0	20.0098	0	0	0	0	0	0	0	0	0	0	19.8444
mir-589	TGAGAACCACGTCTGCT	17	Mature 5' sub	0	0	0	0	0	0	0	0	0	0	0	0	0	0	0	0	0	0	0	0	0	9.95699	0	0	0	0	0	0	0	0	0.3319	0	0	0	0	0	0	0	0	0	0	0	0	0	0	0
mir-589	TGAGAACCACGTCTGCTCT	19	Mature 5' sub	0	0	0	3.7987	0	0	0	0	0	0	0	0	0	0	0	0	0	0	0	0	0	0	0	0	0	0	0	0	0	0	0.126623	0	0	0	0	11.3084	0	0	0	0	0	0	0	0	0	0
mir-589	TGAGAACCACGTCTGCTCTG	20	Mature 5' sub	6.36286	0	0	15.1948	26.4957	0	0	7.81537	5.14419	0	0	12.0809	9.84824	0	18.357	0	0	4.36289	0	24.9864	9.3726	0	0	0	0	0	0	0	0	0	4.66737	0	0	0	0	0	35.4962	0	25.826	0	0	33.4818	32.7815	19.5014	33.5897	0
mir-589	TGAGAACCACGTCTGCTCTGA	21	Mature 5' sub	6.36286	0	81.0373	37.987	132.478	20.9996	0	23.4461	36.0093	0	10.0683	24.1619	9.84824	107.933	18.357	23.6552	22.5736	8.72578	9.39086	41.6439	18.7452	19.914	0	0	0	61.7436	21.6361	0	5.75772	0	24.7492	0	0	50.4388	70.0343	90.467	0	0	17.2173	35.7935	21.4319	0	65.563	0	117.564	39.6888
mir-589	TGAGAACCACGTCTGCTCTGAG	22	Mature 5'	0	0	0	0	0	0	0	0	0	0	0	0	9.84824	0	0	0	0	0	0	0	0	0	0	0	0	0	0	0	0	0	0.328275	0	0	0	10.0049	0	0	0	0	0	5.35797	0	0	0	0	0
mir-589	TGAGAACCACGTCTGCTCTGAGC	23	Mature 5' super	0	0	0	0	0	0	0	0	0	0	0	0	0	0	0	0	0	0	0	0	0	0	0	0	0	0	0	0	0	0	0	0	0	0	0	0	0	0	0	0	0	0	0	0	0	19.8444
mir-587	TGTCTGCACCTGTGACTC	18	Precursor	0	44.8712	0	3.7987	0	0	0	0	0	0	0	0	0	0	0	0	0	0	0	0	0	0	0	0	0	0	0	0	0	0	1.62233	0	0	0	0	0	0	0	0	0	0	0	0	0	0	0
mir-586	ATGCATTGTATTTTTAGGTCC	21	Mature 5' sub	0	0	0	0	0	0	0	0	0	0	0	0	0	0	0	0	0	0	0	0	0	0	0	0	0	0	0	0	0	0	0	0	0	0	0	0	0	0	0	0	16.0739	0	0	0	0	0
mir-586	TATGCATTGTATTTTTAGGTCC	22	Mature 5'	0	89.7424	0	7.5974	0	0	0	23.4461	10.2884	14.506	0	0	0	0	0	0	11.2868	4.36289	0	0	9.3726	0	35.2721	0	0	0	0	20.8429	0	0	7.55725	8.37921	0	0	0	0	0	26.8767	0	0	0	100.445	32.7815	9.75068	0	0
mir-585	CCTAGCACACAGATACGCCCA	21	Mature 5' sub/super	0	0	0	0	0	0	0	0	0	0	0	0	0	0	0	0	0	0	0	0	0	0	0	0	0	0	0	0	0	0	0	0	0	0	0	0	0	0	0	0	10.7159	0	0	0	0	0
mir-584	TTATGGTTTGCCTGGGACTGA	21	Mature 5' sub	649.012	224.356	81.0373	638.181	1139.31	818.984	1193.9	453.291	133.749	362.65	402.732	495.319	275.751	431.732	569.068	638.69	428.899	314.128	84.5178	279.014	618.591	258.882	1163.98	492.881	543.225	370.462	237.997	541.915	276.37	112.552	474.373	167.584	224.207	1210.53	360.176	180.934	851.91	860.053	241.043	393.729	262.54	301.336	688.412	331.523	369.487	476.266
mir-584	ATTATGGTTTGCCTGGGAC	19	Mature 5' sub/super	6.36286	0	0	0	0	0	0	0	0	0	0	0	0	0	0	0	0	0	0	0	0	0	0	0	0	0	0	0	0	0	0.212095	0	0	0	0	0	0	0	0	0	0	0	0	0	0	0
mir-584	ATTATGGTTTGCCTGGGACT	20	Mature 5' sub/super	0	0	0	0	0	0	0	7.81537	0	0	0	0	0	0	0	0	0	0	0	0	0	0	0	0	0	0	0	0	0	0	0.260512	0	0	0	10.0049	0	0	0	0	0	0	0	0	0	0	0
mir-584	ATTATGGTTTGCCTGGGACTG	21	Mature 5' sub/super	0	0	0	0	0	0	0	0	0	0	0	0	0	0	0	0	0	0	0	0	0	0	0	0	0	0	0	0	0	0	0	0	0	0	0	0	0	0	0	0	0	0	0	9.75068	0	0
mir-584	ATTATGGTTTGCCTGGGACTGA	22	Mature 5' sub/super	19.0886	0	0	11.3961	132.478	20.9996	0	0	5.14419	14.506	16.7805	12.0809	9.84824	0	0	0	0	0	0	4.16439	18.7452	29.871	0	0	77.6036	0	21.6361	20.8429	0	4.32893	13.9838	0	0	0	0	11.3084	35.4962	0	8.60867	35.7935	0	0	32.7815	0	16.7949	59.5333
mir-584	TATGGTTTGCCTGGGACTG	19	Mature 5' sub	0	0	0	3.7987	0	0	0	0	0	0	0	0	0	0	0	0	0	0	0	0	0	0	0	0	0	0	0	0	0	0	0.126623	0	0	0	0	0	0	0	0	0	0	0	0	0	0	0
mir-584	TATGGTTTGCCTGGGACTGA	20	Mature 5' sub	0	0	0	0	79.487	0	0	0	0	0	3.3561	0	9.84824	53.9665	0	0	0	4.36289	0	4.16439	9.3726	19.914	35.2721	54.7645	0	0	0	20.8429	0	0	9.84504	0	0	0	0	0	11.8321	26.8767	0	0	0	0	32.7815	0	16.7949	0
mir-584	TCAGTTCCAGGCCAACCAGGCT	22	Mature 3'	0	0	0	0	0	0	0	0	0	0	0	0	0	0	0	0	0	0	0	0	0	0	0	0	0	0	0	0	5.75772	0	0.191924	0	0	0	0	0	11.8321	0	0	0	0	0	0	0	0	0
mir-584	TTATGGTTTGCCTGG	15	Precursor	0	0	0	0	0	0	0	0	0	0	0	0	0	0	0	0	0	0	0	0	0	0	0	0	0	0	0	0	0	0	0	0	0	0	0	0	0	0	0	0	0	0	0	0	0	0
mir-584	TTATGGTTTGCCTGGG	16	Precursor	0	0	0	0	0	0	0	0	0	0	0	0	0	0	0	0	0	0	0	0	0	0	0	0	0	0	0	0	0	0	0	0	0	0	0	0	0	0	0	0	0	0	0	0	0	0
mir-584	TTATGGTTTGCCTGGGA	17	Mature 5' sub	0	0	0	0	0	0	0	0	0	0	0	0	0	0	0	0	0	0	0	0	0	0	0	0	0	0	0	0	0	0	0	0	0	0	0	0	0	0	0	0	0	0	0	0	0	0
mir-584	TTATGGTTTGCCTGGGAC	18	Mature 5' sub	0	0	0	0	0	0	0	0	0	0	0	0	0	0	0	0	0	0	0	0	9.3726	9.95699	0	0	0	0	0	0	0	0	0.644319	0	0	0	0	0	0	0	0	0	0	0	0	0	0	0
mir-584	TTATGGTTTGCCTGGGACT	19	Mature 5' sub	12.7257	0	0	11.3961	52.9914	0	0	7.81537	5.14419	43.518	16.7805	18.1214	0	53.9665	0	0	0	21.8144	4.69543	4.16439	28.1178	9.95699	0	0	19.4009	0	0	0	0	0	10.3536	16.7584	0	50.4388	0	0	0	26.8767	8.60867	0	10.7159	0	0	0	16.7949	0
mir-584	TTATGGTTTGCCTGGGACTG	20	Mature 5' sub	38.1772	0	0	22.7922	26.4957	0	0	31.2615	0	14.506	10.0683	0	9.84824	0	0	47.3104	22.5736	4.36289	9.39086	8.32879	28.1178	0	0	0	0	0	21.6361	0	5.75772	0	10.0209	0	0	151.316	0	0	35.4962	26.8767	17.2173	0	0	33.4818	32.7815	0	33.5897	19.8444
mir-584	TTATGGTTTGCCTGGGACTGAG	22	Mature 5'	12.7257	0	0	7.5974	105.983	20.9996	0	7.81537	5.14419	0	0	0	9.84824	0	36.7141	23.6552	11.2868	4.36289	0	4.16439	0	9.95699	0	0	0	0	0	0	11.5154	8.65786	9.34756	0	0	50.4388	10.0049	0	0	0	0	0	0	0	0	0	0	0
mir-584	TTATGGTTTGCCTGGGACTGAGG	23	Mature 5' super	0	0	0	0	0	0	0	0	0	0	0	0	0	0	18.357	0	0	0	0	4.16439	0	0	0	0	0	0	0	0	0	0	0.750715	0	0	0	0	0	11.8321	0	0	0	0	0	0	0	0	0
mir-583	CAAAGAGGAAGGTCCCA	17	Mature 5' sub	0	0	0	0	0	0	0	0	0	0	0	0	0	0	0	0	0	0	0	0	0	0	0	0	0	0	0	0	0	0	0	0	0	0	0	0	0	0	0	0	0	0	0	0	0	0
mir-583	CAAAGAGGAAGGTCCCATTAC	21	Mature 5'	0	0	0	0	0	0	0	0	0	0	0	0	0	0	18.357	0	0	0	0	0	0	0	0	0	0	0	0	0	0	4.32893	0.756199	16.7584	0	0	0	11.3084	0	0	0	0	0	0	0	0	16.7949	0
mir-582	AACTGGTTGAACAACTGAAC	20	Mature 3' sub	0	0	0	0	0	0	0	0	0	0	0	6.04047	9.84824	0	0	0	0	0	0	0	0	0	0	0	0	0	0	0	0	0	0.529624	0	0	0	0	0	0	0	0	0	0	0	0	0	0	0
mir-582	AACTGGTTGAACAACTGAACC	21	Mature 3' sub	0	0	0	0	0	0	0	0	0	0	0	0	0	0	0	0	0	0	0	0	0	0	0	0	0	0	0	20.8429	0	0	0.694763	0	0	0	0	0	0	0	0	0	0	0	0	0	0	0
mir-582	AACTGGTTGAACAACTGAACCCA	23	Mature 3' sub/super	0	0	0	0	0	0	0	0	10.2884	0	3.3561	0	0	0	0	0	0	0	0	0	0	0	0	0	0	0	0	0	0	0	0.454816	0	0	0	0	0	0	0	0	0	0	0	0	0	0	0
mir-582	ACAGTTGTTCAACCAGTTAC	20	Mature 5' sub	0	0	0	0	0	0	0	0	0	0	0	0	0	0	0	0	0	0	0	0	0	0	0	0	0	0	0	0	0	0	0	0	0	0	0	0	0	0	0	0	0	0	0	0	0	0
mir-582	ACAGTTGTTCAACCAGTTACT	21	Mature 5' sub	0	0	0	7.5974	0	0	0	0	5.14419	0	0	6.04047	9.84824	0	0	0	0	0	0	4.16439	0	0	0	0	0	0	0	0	11.5154	0	1.477	0	0	0	0	0	0	0	0	0	5.35797	0	0	0	0	0
mir-582	ACTGGTTGAACAACTGAACCC	21	Mature 3' sub/super	0	0	0	0	0	0	0	0	15.4326	0	0	0	0	0	0	0	0	0	0	0	0	0	0	0	0	0	0	0	0	0	0.514419	0	0	0	0	0	0	0	0	0	0	0	0	0	16.7949	0
mir-582	ACTGGTTGAACAACTGAACCCA	22	Mature 3' sub/super	0	0	0	0	0	0	0	0	0	0	0	0	0	53.9665	0	0	0	0	0	0	0	0	0	0	0	0	0	0	0	0	1.79888	0	0	0	20.0098	0	0	0	0	0	0	0	0	0	0	0
mir-582	ATTACAGTTGTTCAACCAGT	20	Mature 5' sub/super	0	0	0	0	0	0	0	0	0	0	0	0	0	0	0	0	0	0	4.69543	0	0	0	0	0	0	0	0	0	0	0	0.156514	0	0	0	0	0	0	0	0	0	0	0	0	0	0	0
mir-582	ATTACAGTTGTTCAACCAGTT	21	Mature 5' sub/super	0	0	0	0	0	0	0	0	0	0	0	0	0	0	0	0	0	0	0	0	0	0	0	0	0	0	0	0	0	0	0	0	0	0	0	0	0	0	8.60867	0	0	0	0	0	0	0
mir-582	ATTACAGTTGTTCAACCAGTTA	22	Mature 5' sub/super	0	0	0	0	0	0	0	0	0	0	0	0	0	0	0	0	0	0	0	0	0	9.95699	0	0	0	0	0	0	0	0	0.3319	41.896	0	0	0	0	0	0	0	0	0	0	0	0	0	0
mir-582	ATTACAGTTGTTCAACCAGTTAC	23	Mature 5' sub/super	0	0	0	0	0	0	0	0	0	0	0	0	0	0	0	0	0	0	0	0	0	0	0	0	0	0	0	0	0	0	0	16.7584	0	0	0	0	0	0	0	0	0	0	0	0	0	0
mir-582	TAACTGGTTGAACAACTGA	19	Mature 3' sub	0	0	0	0	0	0	0	0	0	0	0	12.0809	0	0	18.357	23.6552	0	0	0	0	0	0	0	0	0	0	0	0	0	0	1.80311	0	0	0	0	0	0	0	0	0	0	0	0	9.75068	0	0
mir-582	TAACTGGTTGAACAACTGAA	20	Mature 3' sub	0	0	0	0	26.4957	20.9996	0	7.81537	5.14419	0	0	6.04047	0	0	0	0	0	0	0	0	0	0	0	0	0	0	0	0	0	0	2.21651	0	0	0	0	0	0	0	0	0	10.7159	0	0	0	0	0
mir-582	TAACTGGTTGAACAACTGAAC	21	Mature 3' sub	0	0	0	11.3961	0	0	54.2682	0	30.8652	58.024	6.7122	18.1214	9.84824	53.9665	18.357	0	11.2868	0	14.0863	12.4932	0	69.6989	0	0	19.4009	0	0	0	0	4.32893	13.0951	0	0	0	0	0	0	26.8767	0	0	10.7159	0	0	0	0	19.8444
mir-582	TAACTGGTTGAACAACTGAACC	22	Mature 3'	0	0	0	0	0	0	0	0	10.2884	0	0	0	9.84824	0	0	0	0	0	0	0	0	0	0	0	0	0	0	0	0	0	0.671221	8.37921	0	0	0	0	0	0	0	0	0	0	0	0	0	0
mir-582	TAACTGGTTGAACAACTGAACCC	23	Mature 3' super	0	0	0	0	26.4957	0	0	0	5.14419	0	0	0	0	0	0	0	0	0	0	0	0	0	0	0	0	0	0	0	0	0	1.05466	0	0	100.878	0	0	0	0	0	0	0	0	0	0	0	0
mir-582	TAACTGGTTGAACAACTGAACCCA	24	Mature 3' super	0	0	0	0	0	0	0	7.81537	0	0	0	0	0	0	0	0	0	0	0	0	0	0	0	0	0	0	0	0	0	0	0.260512	0	0	0	0	0	0	0	0	0	0	0	0	0	0	0
mir-582	TACAGTTGTTCAACCAGT	18	Mature 5' sub	0	0	0	0	0	0	0	0	0	0	0	0	0	0	0	0	0	0	0	0	0	0	0	0	0	0	0	0	0	0	0	0	0	0	0	0	0	0	17.2173	0	0	0	0	0	0	0
mir-582	TACAGTTGTTCAACCAGTT	19	Mature 5' sub	6.36286	0	0	0	0	0	0	0	5.14419	0	0	0	0	0	0	0	0	0	0	0	0	0	0	0	0	0	0	0	5.75772	0	0.575492	0	0	0	0	0	0	0	0	0	5.35797	0	0	0	0	0
mir-582	TACAGTTGTTCAACCAGTTA	20	Mature 5' sub	0	0	0	0	0	0	0	0	20.5768	0	0	6.04047	0	0	0	0	0	0	0	0	0	0	0	0	0	0	0	0	0	0	0.887241	0	0	0	10.0049	0	0	0	0	0	0	33.4818	0	0	0	19.8444
mir-582	TACAGTTGTTCAACCAGTTAC	21	Mature 5' sub	0	0	0	0	0	20.9996	0	0	15.4326	14.506	10.0683	0	9.84824	0	18.357	0	11.2868	4.36289	18.7817	4.16439	9.3726	0	0	0	0	0	43.2722	0	5.75772	0	6.207	0	0	0	0	0	0	0	0	0	0	0	0	9.75068	0	0
mir-582	TACAGTTGTTCAACCAGTTACT	22	Mature 5' sub	0	0	81.0373	0	0	0	0	0	5.14419	14.506	16.7805	12.0809	0	0	0	0	0	0	0	4.16439	0	0	0	0	0	30.8718	0	20.8429	5.75772	12.9868	6.80575	0	0	0	0	0	0	0	0	0	0	0	32.7815	0	33.5897	0
mir-582	TTACAGTTGTTCAACCAGT	19	Mature 5' sub	0	0	0	3.7987	0	0	0	0	5.14419	0	0	0	0	0	0	0	0	0	0	4.16439	0	9.95699	0	0	0	0	0	0	0	0	0.768809	0	0	0	0	0	0	0	0	0	32.1478	33.4818	0	0	0	0
mir-582	TTACAGTTGTTCAACCAGTT	20	Mature 5' sub	0	89.7424	0	0	0	0	0	0	20.5768	14.506	0	18.1214	19.6965	0	36.7141	0	0	0	14.0863	12.4932	9.3726	9.95699	0	0	77.6036	30.8718	0	20.8429	0	8.65786	12.7747	8.37921	0	0	0	33.9251	23.6642	0	25.826	0	5.35797	0	0	19.5014	0	0
mir-582	TTACAGTTGTTCAACCAGTTA	21	Mature 5' sub	0	44.8712	0	15.1948	52.9914	20.9996	54.2682	15.6307	102.884	87.036	10.0683	54.3642	59.0894	53.9665	18.357	23.6552	0	8.72578	23.4772	49.9727	28.1178	79.6559	35.2721	0	38.8018	0	0	20.8429	34.5463	8.65786	31.3816	0	0	0	0	0	11.8321	0	8.60867	0	0	33.4818	0	9.75068	0	19.8444
mir-582	TTACAGTTGTTCAACCAGTTAC	22	Mature 5' sub	0	0	0	3.7987	52.9914	0	108.536	0	41.1535	14.506	16.7805	12.0809	29.5447	0	36.7141	23.6552	0	8.72578	56.3452	41.6439	18.7452	0	0	0	58.2027	0	21.6361	0	0	0	18.1687	8.37921	37.3678	0	10.0049	0	11.8321	0	17.2173	71.5871	10.7159	0	0	0	0	19.8444
mir-582	TTACAGTTGTTCAACCAGTTACT	23	Mature 5'	0	44.8712	0	0	0	0	0	7.81537	0	0	6.7122	12.0809	0	0	0	0	0	0	0	0	0	0	0	0	0	0	0	0	5.75772	0	2.57458	16.7584	0	0	0	0	0	0	0	0	0	0	32.7815	0	0	39.6888
mir-580	TTGAGAATGATGAATCATTAGG	22	Mature 3'	0	0	0	0	0	0	0	0	5.14419	0	0	0	0	0	0	0	0	0	0	4.16439	9.3726	0	0	0	19.4009	0	0	0	0	0	1.2694	0	0	0	0	0	0	0	0	35.7935	0	0	0	0	0	0
mir-579	ATCGCGGTTTGTGCCAGATGA	21	Mature 5' sub/super	0	0	0	0	0	0	0	0	0	0	0	0	19.6965	0	0	0	0	0	0	0	0	0	0	0	0	0	0	0	0	0	0.656549	0	0	0	0	0	0	0	0	0	0	0	0	0	0	0
mir-579	ATTCATTTGGTATAAACCGCGA	22	Mature 3' sub/super	0	0	0	0	0	0	0	0	0	0	10.0683	6.04047	0	0	0	0	0	0	0	0	0	0	0	0	0	0	0	0	0	0	0.536959	0	0	0	0	0	0	0	0	0	0	0	0	0	0	0
mir-579	ATTCATTTGGTATAAACCGCGAT	23	Mature 3' sub/super	0	0	0	0	0	0	0	0	0	0	0	0	0	0	0	0	0	4.36289	0	0	0	0	0	0	0	0	0	0	0	0	0.14543	0	0	0	0	0	0	0	0	0	0	0	0	0	0	0
mir-579	ATTTGGTATAAACCGCGATT	20	Mature 3' sub	0	0	0	0	0	0	0	0	0	0	0	0	0	0	0	0	0	0	0	0	0	0	0	0	0	30.8718	0	0	0	0	1.02906	0	0	0	0	0	0	0	0	0	0	0	0	0	0	0
mir-579	TCATTTGGTATAAACCGCGA	20	Mature 3' sub	0	44.8712	0	0	0	0	0	7.81537	0	0	0	0	0	0	0	0	0	0	0	0	0	0	0	0	0	0	0	0	0	0	1.75622	0	0	0	0	0	0	0	0	0	0	0	0	0	0	0
mir-579	TCATTTGGTATAAACCGCGATT	22	Mature 3' sub	0	0	0	0	0	0	0	7.81537	5.14419	0	3.3561	0	0	0	0	0	0	0	0	0	0	0	0	0	0	0	0	0	0	0	0.543855	0	0	0	0	0	0	0	0	0	0	0	0	0	0	0
mir-579	TCGCGGTTTGTGCCAGATG	19	Mature 5' sub	0	0	0	0	0	0	0	0	0	0	0	0	0	0	0	0	0	0	0	4.16439	0	0	0	0	0	0	0	0	0	0	0.138813	0	0	0	0	0	0	0	0	0	0	0	0	0	0	0
mir-579	TCGCGGTTTGTGCCAGATGA	20	Mature 5' sub	0	0	0	3.7987	0	0	0	7.81537	5.14419	0	6.7122	0	9.84824	0	0	0	0	0	0	0	0	9.95699	0	0	0	0	0	0	0	0	1.44252	0	0	0	0	0	0	26.8767	0	0	0	0	0	9.75068	0	0
mir-579	TCGCGGTTTGTGCCAGATGAC	21	Mature 5' sub	0	0	0	0	0	0	0	0	0	0	0	0	0	0	0	0	0	0	0	0	0	0	0	0	0	0	0	0	0	4.32893	0.144298	0	0	0	0	0	0	0	0	0	0	0	0	0	0	0
mir-579	TCGCGGTTTGTGCCAGATGACG	22	Mature 5'	0	0	0	0	0	0	0	0	0	0	0	0	0	0	0	0	0	0	4.69543	0	0	0	0	0	0	0	0	0	0	0	0.156514	0	0	0	0	0	0	0	0	0	0	0	0	0	0	0
mir-579	TCGCGGTTTGTGCCAGATGACGA	23	Mature 5' super	0	0	0	0	0	0	0	0	0	0	0	0	0	0	0	0	0	0	0	4.16439	0	0	0	0	0	0	0	0	0	0	0.138813	0	0	0	0	0	0	0	0	0	0	0	0	0	0	0
mir-579	TTCATTTGGTATAAACCGCG	20	Mature 3' sub	0	0	0	0	0	0	0	0	0	0	0	0	9.84824	0	0	0	0	0	0	0	0	0	0	0	0	0	0	0	0	0	0.328275	0	0	0	0	0	0	0	0	0	0	0	0	0	0	0
mir-579	TTCATTTGGTATAAACCGCGA	21	Mature 3' sub	0	0	0	0	0	20.9996	0	0	5.14419	14.506	6.7122	12.0809	0	0	0	0	0	0	4.69543	4.16439	0	0	0	0	0	0	0	0	0	4.32893	2.42106	0	0	0	20.0098	0	23.6642	26.8767	0	0	5.35797	0	0	48.7534	0	0
mir-579	TTCATTTGGTATAAACCGCGAT	22	Mature 3' sub	0	0	0	3.7987	0	0	0	31.2615	5.14419	58.024	10.0683	12.0809	9.84824	0	0	0	0	4.36289	9.39086	16.6576	0	0	0	0	0	0	0	20.8429	5.75772	0	6.24126	0	37.3678	0	0	0	11.8321	53.7533	8.60867	71.5871	0	0	32.7815	9.75068	16.7949	0
mir-579	TTCATTTGGTATAAACCGCGATT	23	Mature 3'	12.7257	44.8712	81.0373	3.7987	0	0	0	0	41.1535	43.518	10.0683	6.04047	59.0894	53.9665	55.0711	23.6552	22.5736	13.0887	14.0863	70.7947	0	19.914	0	0	19.4009	0	86.5445	0	23.0309	12.9868	23.9139	16.7584	37.3678	50.4388	10.0049	0	11.8321	53.7533	51.652	71.5871	5.35797	33.4818	32.7815	29.252	33.5897	39.6888
mir-576	AAAGATGTGGAAAAATTGGAATCC	24	Mature 3' super	0	0	0	0	0	0	0	0	0	0	0	0	0	0	0	0	0	0	0	0	0	0	0	0	0	0	0	0	0	0	0	0	0	0	0	0	0	0	0	0	0	0	0	0	0	19.8444
mir-576	AAGATGTGGAAAAATTGGA	19	Mature 3' sub	0	0	0	11.3961	0	0	0	0	5.14419	0	0	0	0	0	0	0	0	0	0	0	0	0	0	0	0	0	0	0	0	0	0.551343	8.37921	0	0	0	0	0	0	0	0	0	0	0	0	0	0
mir-576	AAGATGTGGAAAAATTGGAA	20	Mature 3' sub	0	0	0	0	0	0	0	7.81537	10.2884	14.506	0	6.04047	0	0	0	0	0	4.36289	0	8.32879	0	0	0	0	0	0	0	0	0	0	1.7114	0	0	0	0	0	0	0	0	0	10.7159	33.4818	0	0	0	0
mir-576	AAGATGTGGAAAAATTGGAAT	21	Mature 3' sub	6.36286	0	0	15.1948	26.4957	0	0	7.81537	5.14419	29.012	0	0	9.84824	0	0	0	11.2868	8.72578	4.69543	0	0	19.914	0	0	0	0	0	0	0	17.3157	5.39369	33.5168	0	0	20.0098	0	11.8321	0	25.826	71.5871	42.8637	0	0	0	0	19.8444
mir-576	AAGATGTGGAAAAATTGGAATC	22	Mature 3'	0	0	0	0	0	0	0	0	5.14419	14.506	6.7122	0	0	0	0	0	11.2868	0	0	8.32879	18.7452	0	0	0	0	0	0	0	5.75772	0	2.34936	33.5168	0	0	20.0098	0	0	0	8.60867	0	0	0	0	0	0	0
mir-576	AAGATGTGGAAAAATTGGAATCC	23	Mature 3' super	0	0	0	0	0	0	0	0	0	0	0	0	0	0	0	0	0	0	0	0	0	0	0	0	38.8018	0	0	0	0	0	1.29339	0	0	0	0	22.6168	0	0	0	0	0	0	0	0	0	0
mir-576	AGATGTGGAAAAATTGGAATC	21	Mature 3' sub	0	0	0	0	0	0	0	0	0	0	0	0	0	0	18.357	0	0	0	0	0	0	0	0	0	0	0	0	0	0	0	0.611901	0	0	0	0	0	0	0	0	0	0	0	0	0	0	0
mir-576	ATTCTAATTTCTCCACG	17	Mature 5' sub	0	0	0	0	0	0	0	0	0	0	0	0	0	0	0	23.6552	0	0	0	0	0	0	0	0	0	0	0	0	0	0	0.788507	0	0	0	0	0	0	0	0	0	0	0	0	0	0	0
mir-576	ATTCTAATTTCTCCACGTC	19	Mature 5' sub	0	0	0	0	0	0	0	0	0	0	0	0	0	0	0	0	0	0	0	4.16439	9.3726	19.914	0	0	0	0	0	0	0	0	1.11503	0	0	0	0	0	0	0	0	0	5.35797	0	0	0	0	0
mir-576	ATTCTAATTTCTCCACGTCT	20	Mature 5' sub	44.54	44.8712	0	41.7857	52.9914	20.9996	0	0	56.5861	29.012	26.8488	30.2024	49.2412	53.9665	18.357	23.6552	56.434	39.266	9.39086	62.4659	93.726	69.6989	0	0	58.2027	185.231	0	20.8429	5.75772	4.32893	36.6134	33.5168	37.3678	50.4388	0	11.3084	23.6642	188.137	43.0433	35.7935	80.3695	133.927	32.7815	19.5014	67.1795	19.8444
mir-576	ATTCTAATTTCTCCACGTCTT	21	Mature 5' sub	0	0	0	15.1948	0	20.9996	0	0	5.14419	0	3.3561	0	0	0	0	0	22.5736	0	18.7817	4.16439	18.7452	9.95699	35.2721	0	0	30.8718	0	0	5.75772	0	6.36061	0	37.3678	0	0	0	0	0	17.2173	0	0	0	0	0	16.7949	0
mir-576	ATTCTAATTTCTCCACGTCTTT	22	Mature 5'	0	0	0	0	0	20.9996	0	0	0	0	0	0	0	0	0	23.6552	0	4.36289	9.39086	4.16439	0	0	0	0	0	0	21.6361	20.8429	0	8.65786	3.79033	0	0	0	0	56.5419	0	0	8.60867	0	5.35797	0	0	0	0	0
mir-576	ATTCTAATTTCTCCACGTCTTTG	23	Mature 5' super	6.36286	0	0	30.3896	26.4957	167.997	0	0	20.5768	0	10.0683	0	9.84824	107.933	0	23.6552	11.2868	4.36289	4.69543	16.6576	9.3726	0	0	0	0	0	0	0	0	8.65786	15.2787	0	0	0	10.0049	22.6168	23.6642	26.8767	8.60867	35.7935	21.4319	66.9635	0	9.75068	0	39.6888
mir-576	TCTAATTTCTCCACGTCTT	19	Mature 5' sub	0	0	0	0	0	0	0	0	0	0	0	0	0	0	0	0	0	0	0	0	0	0	0	0	0	0	0	0	0	0	0	8.37921	0	0	0	0	0	0	0	0	0	0	0	0	0	0
mir-576	TTCTAATTTCTCCACGTCTTTG	22	Mature 5' sub/super	0	0	0	0	0	0	0	0	0	0	0	0	0	0	0	23.6552	0	0	0	0	0	0	0	0	0	0	21.6361	0	0	0	1.50971	0	0	0	0	0	0	0	0	0	0	0	0	0	0	0
mir-574	CACGCTCATGCACACACCCAC	21	Mature 3' sub	31.8143	44.8712	81.0373	56.9805	105.983	62.9987	54.2682	54.7076	15.4326	29.012	43.6293	54.3642	29.5447	53.9665	18.357	70.9656	45.1472	26.1773	18.7817	41.6439	93.726	79.6559	0	109.529	97.0045	0	21.6361	62.5287	40.304	34.6314	49.2899	41.896	597.885	100.878	370.181	373.177	366.794	671.917	826.432	751.664	685.82	133.927	622.849	263.268	335.897	277.822
mir-574	TGAGTGTGTGTGTGTGAGTGT	21	Mature 5' sub	76.3543	44.8712	243.112	49.3831	26.4957	20.9996	108.536	62.523	5.14419	43.518	26.8488	36.2428	9.84824	53.9665	165.213	70.9656	56.434	61.0804	14.0863	41.6439	84.3534	79.6559	70.5442	54.7645	38.8018	0	43.2722	41.6858	34.5463	47.6182	57.0837	25.1376	186.839	100.878	200.098	214.859	47.3283	510.657	146.347	107.381	166.097	133.927	163.908	204.764	184.744	59.5333
mir-574	CACGCTCATGCACACACCCACA	22	Mature 3'	152.709	89.7424	243.112	148.149	158.974	314.994	108.536	281.353	25.721	130.554	90.6147	108.728	78.7859	269.833	183.57	283.862	191.876	95.9835	42.2589	104.11	131.216	79.6559	141.088	602.41	310.414	0	151.453	166.743	178.489	77.9207	164.762	58.6545	112.103	353.072	210.103	79.1587	118.321	80.63	645.65	107.381	546.513	435.263	360.597	87.7561	100.769	317.511
mir-574	ACGCTCATGCACACACCCAC	20	Mature 3' sub	0	0	0	0	0	0	0	0	0	0	0	0	0	0	0	0	0	0	0	0	0	0	0	0	0	0	0	0	0	0	0	0	0	0	0	0	0	0	0	0	0	0	0	0	16.7949	0
mir-574	ACGCTCATGCACACACCCACA	21	Mature 3' sub	0	0	0	0	0	0	0	15.6307	5.14419	0	0	0	9.84824	0	0	0	0	0	0	0	0	0	0	0	0	0	0	0	0	0	1.02077	0	0	0	10.0049	0	0	0	0	0	21.4319	0	0	19.5014	0	0
mir-574	ACGCTCATGCACACACCCACAC	22	Mature 3' sub/super	0	0	0	0	0	0	0	0	0	0	0	0	9.84824	0	0	0	0	0	0	0	0	0	0	0	0	0	0	0	0	0	0.328275	0	0	0	0	0	0	0	0	0	0	0	0	0	0	0
mir-574	AGTGTGTGTGTGTGAGTGTGTG	22	Mature 5' sub/super	0	0	0	0	0	0	0	0	0	0	0	0	0	0	0	0	0	0	4.69543	0	0	0	0	0	0	0	0	0	0	0	0.156514	0	0	0	0	0	0	0	0	0	0	0	0	0	0	0
mir-574	CACGCTCATGCACACA	16	Precursor	0	0	0	0	0	0	0	0	0	0	0	0	0	0	0	0	0	0	0	0	0	0	0	0	0	0	0	0	0	0	0	0	0	0	0	0	0	0	0	0	5.35797	0	0	0	0	0
mir-574	CACGCTCATGCACACAC	17	Mature 3' sub	0	0	0	0	0	0	0	0	0	0	0	0	0	0	0	0	0	0	0	0	0	0	0	0	0	0	0	0	5.75772	0	0.191924	0	0	0	0	0	0	0	0	0	0	0	0	0	0	0
mir-574	CACGCTCATGCACACACC	18	Mature 3' sub	6.36286	0	0	0	0	0	0	0	0	0	0	0	0	0	0	0	0	0	0	0	0	0	0	0	0	0	0	0	0	0	0.212095	0	0	0	20.0098	0	35.4962	0	0	0	0	0	0	0	0	0
mir-574	CACGCTCATGCACACACCC	19	Mature 3' sub	0	0	0	0	0	0	217.073	23.4461	0	0	13.4244	6.04047	0	53.9665	0	0	0	0	0	4.16439	0	0	0	0	0	0	0	0	0	0	10.6038	0	0	0	20.0098	0	0	0	43.0433	35.7935	37.5058	0	32.7815	0	16.7949	0
mir-574	CACGCTCATGCACACACCCA	20	Mature 3' sub	31.8143	0	0	41.7857	0	20.9996	54.2682	15.6307	20.5768	29.012	23.4927	54.3642	0	215.866	36.7141	47.3104	22.5736	4.36289	9.39086	24.9864	28.1178	9.95699	0	54.7645	19.4009	30.8718	21.6361	83.3715	34.5463	8.65786	31.4824	58.6545	112.103	0	100.049	124.392	106.489	215.013	301.303	322.142	321.478	0	327.815	185.263	50.3846	39.6888
mir-574	CACGCTCATGCACACACCCACAC	23	Mature 3' super	0	0	0	0	52.9914	20.9996	0	0	0	0	0	0	0	0	0	0	0	0	0	0	0	0	0	0	0	0	0	0	0	0	2.46636	0	0	0	0	0	0	0	0	0	0	0	0	0	0	0
mir-574	CGCTCATGCACACACCCACA	20	Mature 3' sub	0	0	0	0	0	0	0	0	0	0	0	0	0	0	0	0	0	0	0	0	0	19.914	0	0	0	0	0	0	0	0	0.663799	0	0	0	0	0	0	0	0	0	0	0	0	0	0	0
mir-574	CGTGTGAGTGTGTGTGTGTGAGTG	24	Mature 5' sub/super	0	0	0	0	0	0	0	0	0	0	0	0	0	0	0	0	0	0	0	0	0	0	0	0	0	0	0	0	0	0	0	0	0	0	0	0	0	0	0	0	0	0	0	0	0	0
mir-574	GTGAGTGTGTGTGTGTGAGT	20	Mature 5' sub/super	0	0	0	0	0	0	0	0	0	0	0	0	0	0	0	0	0	0	0	0	0	0	0	0	0	0	0	0	0	0	0	0	0	0	0	0	0	0	0	0	10.7159	0	0	0	0	0
mir-574	GTGAGTGTGTGTGTGTGAGTGT	22	Mature 5' sub/super	0	0	0	0	0	0	0	0	0	0	0	0	0	0	0	0	0	0	4.69543	0	9.3726	0	0	0	0	0	0	0	0	0	0.468934	0	0	0	0	0	0	0	0	0	0	0	0	0	0	0
mir-574	GTGTGTGTGAGTGTGTG	17	Precursor	0	0	0	0	0	0	0	0	0	0	0	0	0	0	0	0	0	0	0	0	0	0	0	0	0	0	0	0	0	0	0	0	0	0	0	0	0	0	0	0	0	0	0	0	0	0
mir-574	GTGTGTGTGTGAGTG	15	Mature 5' sub	0	0	0	0	0	0	0	0	0	0	0	12.0809	0	0	0	0	0	0	0	0	0	0	0	0	0	0	0	0	0	0	0.402698	0	0	0	0	0	0	0	0	0	0	0	0	0	0	0
mir-574	GTGTGTGTGTGTGAG	15	Mature 5' sub	0	0	0	0	0	0	0	0	0	0	0	0	0	0	0	0	0	0	0	0	0	0	0	0	38.8018	0	0	0	0	0	1.29339	0	0	0	0	0	0	0	0	0	0	0	0	0	0	0
mir-574	GTGTGTGTGTGTGAGT	16	Mature 5' sub	0	0	0	0	0	0	0	0	0	0	0	6.04047	0	0	0	0	0	0	0	0	0	0	0	0	0	0	0	0	0	0	0.201349	0	0	0	0	0	0	0	0	0	0	0	0	0	0	0
mir-574	GTGTGTGTGTGTGAGTG	17	Mature 5' sub	0	0	0	0	0	0	0	0	0	0	0	6.04047	0	0	0	0	0	0	0	0	0	0	0	0	0	0	0	0	0	0	0.201349	0	0	0	0	0	0	0	0	0	0	0	0	0	0	0
mir-574	TGAGTGTGTGTGTGTGA	17	Precursor	0	0	0	0	0	0	0	0	0	0	0	0	0	0	0	0	0	0	0	0	9.3726	0	0	0	0	0	0	0	0	0	0.31242	0	0	0	0	0	0	0	0	0	0	0	0	0	0	0
mir-574	TGAGTGTGTGTGTGTGAG	18	Mature 5' sub	0	0	0	0	0	0	54.2682	7.81537	0	0	6.7122	0	0	0	0	0	0	0	0	0	0	9.95699	0	0	0	0	0	0	0	0	2.62509	0	0	0	30.0147	0	0	0	8.60867	0	5.35797	0	0	0	0	0
mir-574	TGAGTGTGTGTGTGTGAGT	19	Mature 5' sub	12.7257	0	0	11.3961	26.4957	0	0	0	0	0	0	0	0	0	0	0	0	0	9.39086	8.32879	18.7452	9.95699	0	0	0	0	0	20.8429	17.2731	0	4.50518	0	0	0	10.0049	22.6168	0	26.8767	0	35.7935	26.7898	0	32.7815	0	0	0
mir-574	TGAGTGTGTGTGTGTGAGTG	20	Mature 5' sub	6.36286	0	0	11.3961	0	0	0	0	0	14.506	0	0	0	0	0	0	0	13.0887	0	0	0	0	0	0	0	0	0	0	11.5154	0	1.89564	8.37921	0	0	20.0098	0	0	0	0	0	10.7159	33.4818	0	0	0	0
mir-574	TGAGTGTGTGTGTGTGAGTGTG	22	Mature 5' sub	0	0	0	0	26.4957	0	0	0	0	0	0	12.0809	0	0	0	0	0	0	4.69543	0	9.3726	0	0	0	0	0	21.6361	0	0	0	2.47603	0	0	0	0	0	0	0	0	0	0	0	0	0	0	0
mir-574	TGAGTGTGTGTGTGTGAGTGTGT	23	Mature 5'	19.0886	44.8712	0	18.9935	0	0	0	7.81537	0	14.506	3.3561	12.0809	0	0	0	23.6552	11.2868	0	4.69543	12.4932	28.1178	9.95699	35.2721	0	0	0	0	0	11.5154	12.9868	9.02305	33.5168	0	0	0	0	0	0	25.826	0	5.35797	66.9635	0	9.75068	0	0
mir-574	TGAGTGTGTGTGTGTGAGTGTGTGT	25	Mature 5' super	0	134.614	0	0	0	0	0	0	0	0	0	0	0	0	0	0	0	0	0	0	0	0	0	0	0	0	0	0	0	0	4.48712	0	0	0	0	0	0	0	0	0	0	0	0	0	0	0
mir-574	TGTGTGTGTGTGAGT	15	Mature 5' sub	0	0	0	0	0	0	0	0	0	0	0	6.04047	0	0	0	0	0	0	0	0	0	0	0	0	0	0	0	0	0	0	0.201349	0	0	0	0	0	0	0	0	0	0	0	0	0	0	0
mir-572	GCCGCTGCGGGCGGA	15	Precursor	0	0	0	0	0	0	0	0	0	0	0	0	0	0	0	0	0	0	0	0	0	0	0	0	0	0	0	0	0	0	0	0	0	0	0	0	0	0	0	0	0	0	0	0	0	0
mir-570//mir-548ai	AAAGGTAATTGCAGTTTTTCCC	22	Mature 5'	0	0	0	0	0	0	0	0	5.14419	0	0	0	0	0	0	0	0	0	0	0	0	0	0	0	0	0	0	0	0	0	0.171473	0	0	0	0	0	0	0	0	0	0	0	0	0	0	0
mir-570//mir-548ai	AAAGGTAATTGCAGTTTTTCCCA	23	Mature 5' super	0	0	0	3.7987	0	0	0	0	0	0	0	0	0	0	0	0	0	0	0	0	0	0	0	0	0	0	0	0	0	0	0.126623	0	0	0	0	0	0	0	0	0	0	0	0	0	0	0
mir-570	ACAGCAATTACCTTT	15	Mature 3' sub	0	0	0	0	0	0	0	0	0	0	0	0	0	0	0	0	0	0	0	0	9.3726	0	0	0	0	0	0	0	0	0	0.31242	0	0	0	0	0	0	0	0	0	0	0	0	0	0	0
mir-570	CGAAAACAGCAATTACCTTTG	21	Mature 3' sub	0	0	0	0	0	0	0	0	0	0	0	12.0809	9.84824	0	0	0	0	0	0	0	0	0	0	0	0	0	0	0	0	0	0.730973	0	0	0	0	0	0	26.8767	0	0	0	0	0	0	0	0
mir-570	CGAAAACAGCAATTACCTTTGC	22	Mature 3'	0	0	0	0	0	0	0	0	0	0	3.3561	0	0	0	0	0	0	0	0	0	0	0	0	0	38.8018	0	0	0	0	0	1.40526	0	37.3678	0	0	0	0	0	0	0	0	0	0	0	0	0
mir-570	GAAAACAGCAATTACCTTTG	20	Mature 3' sub	0	0	0	0	0	0	0	0	0	0	0	0	0	0	0	0	0	0	0	0	0	0	0	0	0	0	0	0	0	0	0	8.37921	0	0	0	0	0	0	0	0	0	0	0	0	0	0
mir-570	GAAAACAGCAATTACCTTTGC	21	Mature 3' sub	0	0	0	0	0	0	0	0	0	0	0	0	0	0	0	0	0	0	0	0	0	0	0	0	0	0	0	0	0	0	0	8.37921	0	0	0	0	0	0	0	0	0	0	0	0	0	0
mir-5699	TGCCCCAACAAGGAAGGACA	20	Mature 5' sub	0	0	0	0	0	0	0	0	0	0	0	0	0	0	0	0	0	0	0	0	0	0	0	0	0	0	0	0	0	0	0	0	0	0	0	0	0	26.8767	0	0	0	0	0	0	0	0
mir-5699	TGCCCCAACAAGGAAGGACAA	21	Mature 5' sub	0	0	0	0	0	0	0	0	0	0	0	0	0	0	0	0	0	0	0	0	0	0	0	0	0	0	0	0	0	0	0	0	0	0	0	0	0	0	0	0	5.35797	0	0	0	0	0
mir-5698	ACAATCACTGTACTCCCCAGG	21	Precursor	0	0	0	0	0	0	0	0	0	0	0	0	0	0	0	0	0	4.36289	0	0	0	0	0	0	0	0	0	0	0	0	0.14543	0	0	0	0	0	0	0	0	0	0	0	0	0	0	0
mir-5696	GTGCTCATTTAAGTAGTCTGA	21	Mature 5' sub/super	0	0	0	0	0	0	0	0	0	0	0	0	0	0	0	0	0	0	0	0	0	0	0	0	0	0	0	0	0	0	0	0	0	0	0	0	0	0	0	0	0	0	0	0	0	0
mir-5695	CTCCAAGAAGAATCTAGACAG	21	Mature 3' sub	0	0	0	0	0	0	0	0	0	0	0	0	0	0	0	0	0	0	0	0	0	0	0	0	0	0	0	0	5.75772	0	0.191924	0	0	0	0	0	0	0	0	0	0	0	0	0	0	0
mir-5695	GAATCTAGACAGATAGGCCTTG	22	Precursor	0	0	0	0	0	0	0	0	0	0	0	0	0	0	0	0	0	0	0	0	0	0	0	0	0	0	0	0	0	0	0	0	0	0	0	0	0	0	0	0	0	0	0	9.75068	0	0
mir-5695	GACTCCAAGAAGAATCTAGA	20	Mature 3' sub/super	0	0	0	0	0	0	0	0	0	0	0	0	0	0	0	0	0	0	0	0	0	0	0	0	0	0	0	0	0	0	0	0	0	0	0	0	0	0	0	0	5.35797	0	0	0	0	0
mir-5695	GACTCCAAGAAGAATCTAGACAG	23	Mature 3' super	6.36286	0	0	0	0	0	0	0	0	0	0	0	0	0	0	0	0	0	0	0	0	0	0	0	0	0	0	0	0	0	0.212095	0	0	0	0	0	0	0	0	0	0	0	0	0	0	0
mir-5690	TCAGCTACTACCTCTATTAG	20	Mature 5' sub	0	0	0	0	0	0	0	0	0	0	0	0	0	0	0	0	0	0	0	4.16439	0	0	0	0	0	0	0	0	0	0	0.138813	0	0	0	0	0	0	0	0	0	0	0	0	0	0	0
mir-5685	CCTCAATGGGCCCGTGATAACTGCAGGG	28	Precursor	0	0	0	0	0	0	0	0	0	0	0	0	0	0	0	0	0	0	0	0	0	0	0	0	0	0	0	0	0	0	0	0	0	0	0	0	0	0	0	0	0	33.4818	0	0	0	0
mir-5684	GTCTTGTTTTGTTGCCCAGGC	21	Precursor	0	0	0	0	0	0	0	0	0	0	0	0	0	0	0	0	0	0	0	0	0	0	0	0	0	0	0	0	0	0	0	0	0	0	0	0	0	0	0	0	0	0	0	0	0	0
mir-5683	ACAGATGCAGATTCTCTGACTTC	23	Mature 5' sub	0	0	0	0	0	0	0	15.6307	0	0	0	0	0	0	0	0	0	0	0	0	0	0	0	0	0	0	0	0	0	0	0.521025	0	0	0	0	0	0	0	0	0	0	0	0	0	0	0
mir-5683	TACAGATGCAGATTCTCTGACT	22	Mature 5' sub	0	0	0	0	0	0	0	0	5.14419	0	3.3561	0	19.6965	0	0	0	0	0	0	4.16439	0	0	0	0	0	0	0	0	0	0	1.07871	8.37921	0	0	0	0	0	0	0	0	5.35797	33.4818	0	0	0	0
mir-5683	TACAGATGCAGATTCTCTGACTTC	24	Mature 5'	0	0	0	0	0	0	0	0	0	0	3.3561	0	0	0	0	0	0	0	0	0	0	0	0	0	0	0	0	0	0	0	0.11187	0	0	0	0	0	0	0	0	0	0	0	0	0	0	0
mir-566//mir-1273d	GAATCGCTTGAACCC	15	Precursor	0	0	0	0	0	0	0	0	0	0	0	0	9.84824	0	0	0	0	0	0	0	0	0	0	0	19.4009	0	0	0	0	0	0.974971	0	0	0	0	0	0	0	0	0	0	0	0	0	0	0
mir-566	AATCGCTTGAACCCGGGAGG	20	Precursor	0	0	0	0	0	0	0	0	0	0	0	0	0	0	0	0	0	0	0	4.16439	0	0	0	0	0	0	0	0	0	0	0.138813	0	0	0	0	0	0	0	0	0	0	0	0	0	0	0
mir-566	AGAATCGCTTGAACCCGGGAGG	22	Precursor	0	0	0	0	0	0	0	0	10.2884	0	0	6.04047	0	0	0	0	0	0	0	0	0	0	0	0	0	0	0	0	0	0	0.544295	0	0	0	0	0	0	0	0	0	0	0	0	0	0	0
mir-566	AGGCGTGGTGGCGGGCGCC	19	Precursor	0	0	0	0	0	0	0	0	5.14419	0	0	0	0	0	0	0	0	0	0	0	0	0	0	0	0	0	0	0	0	0	0.171473	0	0	0	0	0	0	0	0	0	0	0	0	0	0	0
mir-566	CGCTTGAACCCGGGAGGC	18	Precursor	0	0	0	0	0	0	0	0	0	0	0	0	9.84824	0	0	0	0	0	0	0	0	0	0	0	0	0	0	0	0	0	0.328275	0	0	0	0	0	0	0	0	0	0	0	0	0	0	0
mir-566	CTTGAACCCGGGAGGCGAAGG	21	Precursor	0	0	0	0	0	0	0	0	5.14419	0	0	0	0	0	0	0	0	0	0	0	0	0	0	0	0	0	0	0	0	0	0.171473	0	0	0	0	0	0	0	0	0	0	0	0	0	0	0
mir-566	GAACCCGGGAGGCGA	15	Precursor	0	0	0	0	0	0	0	0	0	0	3.3561	0	0	0	0	0	0	0	0	0	0	0	0	0	0	0	0	0	0	0	0.11187	0	0	0	0	0	0	0	0	0	0	0	0	0	0	0
mir-566	GAATCGCTTGAACCCGGGAGGC	22	Precursor	0	0	0	0	0	0	0	7.81537	0	0	0	0	0	0	0	0	0	0	0	0	0	0	0	0	0	0	0	0	0	0	0.260512	0	0	0	0	0	0	0	0	0	0	0	0	0	0	0
mir-566	GCTTGAACCCGGGAG	15	Precursor	0	0	0	0	0	0	0	0	0	0	0	6.04047	0	0	0	0	0	0	0	0	0	0	0	0	0	0	0	0	0	0	0.201349	0	0	0	0	0	0	0	0	0	0	0	0	0	0	0
mir-566	GCTTGAACCCGGGAGGC	17	Precursor	0	0	0	0	0	0	0	0	0	0	0	0	0	0	0	0	0	0	0	0	0	0	0	0	0	0	0	0	0	0	0	0	0	0	0	0	0	0	0	0	10.7159	0	0	19.5014	0	0
mir-566	GCTTGAACCCGGGAGGCGAAGGT	23	Precursor	0	0	0	0	0	0	0	0	0	0	0	0	0	0	0	0	0	0	0	0	0	0	70.5442	0	0	0	0	0	0	0	2.35147	0	0	0	0	0	0	0	0	0	0	0	0	0	0	0
mir-566	GGCGTGGTGGCGGGC	15	Precursor	0	0	0	0	0	0	0	0	0	0	3.3561	30.2024	0	0	0	0	0	0	0	0	0	0	0	0	0	0	0	0	0	0	1.11862	0	0	0	0	0	0	0	0	0	0	0	0	0	0	0
mir-566	TCGCTTGAACCCGGGAGGC	19	Precursor	0	0	0	0	0	0	0	0	0	0	0	0	0	0	0	0	0	0	0	0	0	0	0	0	0	0	0	0	0	0	0	0	0	0	10.0049	0	0	0	0	0	0	0	0	0	0	0
mir-566	TGGTGGCGGGCGCCTGT	17	Precursor	0	0	0	0	0	0	0	0	0	0	0	6.04047	0	0	0	0	0	0	0	0	0	0	0	0	0	0	0	0	0	0	0.201349	0	0	0	0	0	0	0	0	0	0	0	0	0	33.5897	0
mir-563	TGTGTGTTGCTCTGATGTAATTAGGT	26	Precursor	0	44.8712	0	0	0	0	0	0	0	0	0	0	0	0	0	0	0	0	0	0	0	0	0	0	0	0	0	0	0	0	1.49571	0	0	0	0	0	0	0	0	0	0	0	0	0	0	0
mir-561	AGGCAAAGTTTAAGATCC	18	Precursor	0	0	0	0	0	0	0	0	0	0	0	0	0	0	0	0	0	4.36289	0	0	0	0	0	0	0	0	0	0	0	0	0.14543	0	0	0	0	0	0	0	0	0	0	0	0	0	0	0
mir-561	ATCAAGGATCTTAAACTTTG	20	Mature 5' sub	0	0	0	0	0	0	0	0	0	0	0	0	0	0	0	0	0	0	0	0	0	0	0	0	0	0	0	0	5.75772	0	0.191924	0	0	0	0	0	0	0	0	0	0	0	0	0	0	0
mir-5590	AATAAAGTTCATGTATGGCAA	21	Mature 3'	0	0	0	0	0	0	0	0	0	0	0	0	0	0	0	0	0	0	0	0	0	0	0	0	0	0	0	0	0	0	0	0	0	0	0	0	0	0	17.2173	0	0	0	0	0	0	0
mir-559	GTGCATATTTACTTTAGGATGT	22	Precursor	0	0	0	0	0	0	0	0	0	0	0	0	0	0	0	0	0	0	0	4.16439	0	0	0	0	0	0	0	0	0	0	0.138813	0	0	0	0	0	0	0	0	0	0	0	0	0	0	0
mir-559	TTTGGTGCATATTTACTTTAGG	22	Precursor	0	0	0	0	0	0	0	0	0	0	0	0	9.84824	0	0	0	0	0	0	0	0	0	0	0	0	0	0	0	0	0	0.328275	0	0	0	0	0	0	0	0	0	0	0	0	0	0	0
mir-5589	GGCTGGGTGCTCTTGTGCAG	20	Mature 5' sub	0	0	0	0	0	0	0	0	0	0	0	0	0	0	18.357	0	0	0	0	0	0	0	0	0	0	0	0	0	0	0	0.611901	0	0	0	0	0	0	0	0	35.7935	0	0	0	0	0	0
mir-5589	GGCTGGGTGCTCTTGTGCAGT	21	Mature 5'	0	0	0	3.7987	0	0	0	0	0	0	0	6.04047	0	0	0	0	0	0	0	0	0	9.95699	0	0	0	0	0	0	0	0	0.659872	0	0	0	0	0	11.8321	26.8767	103.304	0	5.35797	0	131.126	9.75068	0	0
mir-5589	TGCACATGGCAACCTAGCTCC	21	Mature 3' sub	0	0	0	0	0	0	0	0	0	0	0	0	0	0	0	0	0	0	0	0	0	0	0	0	0	0	0	0	0	0	0	0	0	0	0	0	0	0	8.60867	0	0	0	0	9.75068	16.7949	0
mir-5589	TGCACATGGCAACCTAGCTCCCA	23	Mature 3'	0	0	0	0	0	0	0	0	0	0	0	0	0	0	0	0	0	0	0	0	0	0	0	0	0	0	0	0	0	0	0	0	0	0	10.0049	0	11.8321	0	0	0	0	0	0	0	0	0
mir-5588	ACTGGCATTAGTGGGACTTTTT	22	Mature 5' super	0	0	0	0	0	0	0	0	0	0	0	0	0	0	0	0	0	0	0	0	0	0	0	0	0	30.8718	0	0	0	0	1.02906	0	0	0	0	0	0	0	0	0	0	0	0	0	0	0
mir-5586	TATCCAGCTTGTTACTATATGC	22	Mature 5'	0	0	0	0	26.4957	0	0	0	0	0	0	0	0	0	0	0	0	0	0	0	0	0	0	0	0	0	0	0	0	0	0.883189	0	0	0	0	0	0	0	0	0	0	0	0	0	0	0
mir-5585	CTGAATAGCTGGGACTACAGGT	22	Mature 3'	0	0	0	0	0	0	0	0	0	0	3.3561	0	0	0	0	0	0	0	0	0	0	0	0	0	0	0	0	0	0	0	0.11187	0	0	0	0	0	0	0	0	0	0	0	0	0	0	0
mir-5584	CAGGGAAATGGGAAGAACTAG	21	Mature 5' sub	0	0	0	0	0	0	0	0	0	0	0	0	0	0	0	0	0	0	0	0	0	9.95699	0	0	0	0	0	0	0	0	0.3319	0	0	0	0	0	0	0	0	0	0	0	0	0	0	0
mir-5583-1//mir-5583-2	AAACTAATATACCCATATTCTG	22	Mature 5'	0	0	0	0	0	0	0	0	0	0	0	0	0	0	0	0	0	0	0	4.16439	0	0	0	0	0	0	0	20.8429	0	0	0.833576	0	0	0	0	0	0	0	0	0	0	0	0	0	0	0
mir-5582	GTTAAAACTTTAAGTGTGCCT	21	Mature 3' sub/super	0	0	0	0	0	0	0	0	0	0	0	0	0	0	0	0	0	0	0	0	0	0	0	0	0	0	0	0	0	0	0	0	0	0	0	0	0	0	0	0	0	0	0	0	0	0
mir-5582	TAAAACTTTAAGTGTGCCTAGG	22	Mature 3'	0	0	0	0	0	0	0	0	0	0	3.3561	0	0	0	0	0	0	0	0	0	0	0	0	0	0	0	0	0	0	0	0.11187	0	0	0	0	0	0	0	0	0	0	0	0	0	0	0
mir-5582	TTAAAACTTTAAGTGTGCCT	20	Mature 3' sub/super	0	0	0	0	0	0	0	0	5.14419	0	0	0	0	0	0	0	0	0	0	0	0	0	0	0	0	0	0	0	0	0	0.171473	0	0	0	0	0	0	0	0	0	0	0	0	0	0	0
mir-5581	AGCCTTCCAGGAGAAATGGAGA	22	Mature 5'	0	0	0	0	0	0	0	0	0	0	3.3561	0	0	0	0	0	0	0	0	0	0	0	0	0	0	0	0	0	0	0	0.11187	0	0	0	0	0	0	0	8.60867	0	0	0	0	0	0	0
mir-5581	GCCTTCCAGGAGAAATGGAG	20	Mature 5' sub	0	0	0	0	0	0	0	0	0	0	0	0	0	0	0	0	0	0	0	0	0	0	0	0	0	0	0	0	0	0	0	0	0	0	0	0	0	0	8.60867	0	0	0	0	0	0	0
mir-5581	TCCATGCCTCCTAGAAGTTCC	21	Mature 3' sub	0	0	0	0	0	0	0	0	0	0	0	0	0	0	0	0	11.2868	0	0	0	0	0	0	0	0	0	0	0	0	0	0.376227	0	0	0	0	0	0	0	0	0	0	0	0	0	0	0
mir-5581	TTCCATGCCTCCTAGAAGT	19	Mature 3' sub	0	0	0	0	0	0	0	0	0	0	0	0	0	0	0	0	0	0	0	0	0	0	0	0	0	0	0	0	0	0	0	0	0	0	0	0	0	0	0	0	0	0	0	0	0	0
mir-5581	TTCCATGCCTCCTAGAAGTT	20	Mature 3' sub	0	0	0	0	0	0	0	0	0	0	0	12.0809	0	0	0	0	0	0	0	0	0	9.95699	0	0	0	0	0	0	0	0	0.734598	0	0	0	0	0	0	0	0	0	0	0	0	0	0	0
mir-5581	TTCCATGCCTCCTAGAAGTTC	21	Mature 3' sub	0	0	0	0	0	0	0	0	5.14419	0	0	12.0809	0	0	0	0	0	0	0	0	0	0	0	0	0	0	21.6361	0	0	0	1.29538	0	0	0	0	0	0	0	0	0	0	0	0	0	0	0
mir-5581	TTCCATGCCTCCTAGAAGTTCC	22	Mature 3'	0	0	0	0	0	0	0	0	0	0	0	0	0	0	0	0	11.2868	0	0	0	0	0	0	0	0	0	0	0	0	0	0.376227	0	0	0	0	0	0	0	0	0	0	0	0	9.75068	16.7949	0
mir-5581	TTTCCATGCCTCCTAGAAGTTC	22	Mature 3' sub/super	0	0	0	3.7987	0	0	0	0	0	0	0	0	0	0	0	0	0	0	0	0	0	0	0	0	0	0	0	0	0	0	0.126623	0	0	0	0	0	0	0	0	0	0	0	0	0	0	0
mir-558//mir-8485	GTGTGTGTGTGTGTG	15	Precursor	0	0	0	0	0	0	0	0	0	0	0	0	0	0	0	0	0	0	0	4.16439	0	0	0	54.7645	19.4009	0	0	0	0	0	2.61099	0	0	0	0	0	0	0	0	0	0	0	0	0	0	0
mir-558//mir-8485	GTGTGTGTGTGTGTGT	16	Precursor	0	0	0	0	0	0	0	0	0	0	0	0	0	0	0	0	0	0	0	0	0	0	0	0	0	0	0	0	0	0	0	0	0	0	0	0	0	26.8767	0	0	0	0	0	0	0	0
mir-558//mir-8485	TGTGTGTGTGTGTGT	15	Precursor	0	0	0	0	0	0	0	7.81537	0	0	0	0	0	0	0	0	0	0	0	0	0	0	0	0	0	0	0	0	0	0	0.260512	0	0	0	0	0	0	0	0	0	0	0	0	0	0	0
mir-558	GTGTGTGTGTGTGTGTG	17	Precursor	0	0	0	0	26.4957	0	0	0	0	0	0	0	0	0	0	0	0	0	0	0	0	0	0	0	19.4009	0	0	0	0	0	1.52989	0	0	0	0	0	0	0	0	0	0	0	0	0	0	0
mir-558	GTGTGTGTGTGTGTGTGGT	19	Precursor	0	0	0	0	0	0	0	0	0	0	0	0	0	0	0	0	0	0	0	0	9.3726	0	0	0	0	0	0	0	0	0	0.31242	0	0	0	0	0	0	0	0	0	0	0	0	0	0	0
mir-558	GTGTGTGTGTGTGTGTGT	18	Precursor	0	0	0	0	0	0	0	31.2615	0	0	0	0	0	0	0	0	0	0	0	0	0	9.95699	0	0	0	0	0	0	17.2731	0	1.94972	0	0	0	0	11.3084	0	0	0	0	0	0	0	0	0	19.8444
mir-558	GTGTGTGTGTGTGTGTGTG	19	Precursor	0	0	0	0	26.4957	0	108.536	0	0	0	0	0	9.84824	0	0	47.3104	0	0	0	4.16439	0	0	0	0	38.8018	0	0	0	0	0	7.83856	0	0	50.4388	0	0	0	0	0	0	5.35797	0	0	0	0	0
mir-558	TGTGTGTGTGTGTGTG	16	Precursor	0	0	0	0	0	0	0	0	0	0	0	0	0	0	0	0	0	0	0	0	9.3726	0	0	0	0	0	0	0	0	0	0.31242	0	0	0	20.0098	0	0	0	0	0	0	0	0	0	0	19.8444
mir-558	TGTGTGTGTGTGTGTGG	17	Precursor	0	0	0	0	0	20.9996	0	0	0	0	0	0	0	0	0	0	0	0	0	0	0	0	0	0	0	0	0	0	0	0	0.699986	0	0	0	10.0049	0	0	0	0	0	0	0	0	0	0	0
mir-558	TGTGTGTGTGTGTGTGGT	18	Precursor	0	0	0	0	0	0	0	0	0	0	0	0	0	0	0	0	0	0	0	0	0	0	0	0	0	0	0	0	0	0	0	0	0	100.878	0	0	0	0	0	0	0	0	0	0	0	0
mir-558	TGTGTGTGTGTGTGTGT	17	Precursor	12.7257	0	81.0373	0	0	20.9996	0	0	0	0	3.3561	0	0	0	0	0	0	0	0	8.32879	0	0	0	0	0	0	0	0	0	0	4.21492	0	0	0	0	0	0	0	0	0	0	0	0	0	0	0
mir-558	TGTGTGTGTGTGTGTGTG	18	Precursor	0	0	81.0373	7.5974	0	0	0	7.81537	0	0	3.3561	0	9.84824	0	0	0	0	0	0	4.16439	0	0	0	0	19.4009	30.8718	0	0	5.75772	0	5.66164	0	0	50.4388	0	0	0	0	0	0	0	0	0	0	0	0
mir-556	ATATTACCATTAGCTCATCTT	21	Mature 3' sub	6.36286	0	0	0	0	0	0	0	5.14419	0	0	0	0	0	0	0	0	4.36289	0	0	0	0	0	54.7645	0	0	0	0	0	0	2.35448	0	0	0	20.0098	0	0	26.8767	25.826	0	0	0	0	0	0	0
mir-556	GATGAGCTCATTGTAATATG	20	Mature 5' sub	0	0	0	0	0	0	0	0	0	0	6.7122	0	0	0	0	0	0	0	4.69543	0	0	0	0	0	0	0	0	0	0	0	0.380254	0	0	0	0	0	0	0	0	0	0	0	0	0	0	0
mir-556	GATGAGCTCATTGTAATATGAG	22	Mature 5'	0	0	0	0	0	0	0	0	0	0	0	0	0	0	0	0	0	0	0	0	0	0	0	0	0	0	0	0	0	4.32893	0.144298	0	0	0	0	0	0	0	0	0	0	0	32.7815	0	0	0
mir-556	TCATATTACCATTAGCTCATC	21	Mature 3' sub/super	0	0	0	0	0	0	0	0	0	0	0	6.04047	0	0	0	0	0	0	0	0	0	0	0	0	0	0	0	0	0	0	0.201349	0	0	0	0	0	0	0	0	0	0	0	0	0	0	0
mir-551b	GAAATCAAGCGTGGGTGAGA	20	Mature 5' sub	0	0	0	0	0	0	0	0	0	0	0	0	0	0	0	0	0	0	0	4.16439	0	0	0	0	0	0	0	0	0	0	0.138813	0	0	0	0	0	0	0	0	0	0	0	0	0	0	0
mir-551b	GCGACCCATACTTGGTTTC	19	Mature 3' sub	0	0	0	0	0	0	0	0	0	0	0	0	0	0	0	0	0	0	0	0	0	0	0	0	0	0	0	0	5.75772	0	0.191924	0	0	0	0	0	0	0	0	0	0	0	0	0	0	0
mir-551b	GCGACCCATACTTGGTTTCA	20	Mature 3' sub	0	0	0	0	0	0	0	0	0	0	0	0	0	0	0	0	0	0	0	0	0	0	0	0	0	0	0	0	0	0	0	0	0	0	10.0049	0	0	0	0	0	0	0	0	0	0	0
mir-551b	GCGACCCATACTTGGTTTCAG	21	Mature 3'	0	0	0	15.1948	52.9914	20.9996	0	7.81537	5.14419	43.518	6.7122	6.04047	0	0	0	23.6552	11.2868	0	4.69543	8.32879	18.7452	9.95699	0	0	19.4009	0	0	20.8429	0	4.32893	9.3219	0	0	0	10.0049	0	0	0	34.4347	322.142	42.8637	0	0	9.75068	16.7949	0
mir-551a	CGACCCACTCTTGGTTTCC	19	Mature 3' sub	0	0	0	0	0	0	0	0	0	0	0	0	0	0	0	0	0	0	4.69543	0	0	0	0	0	0	0	0	0	0	0	0.156514	0	0	0	0	0	0	0	0	0	0	0	0	0	0	0
mir-551a	CGACCCACTCTTGGTTTCCA	20	Mature 3' sub	0	0	0	0	0	20.9996	0	0	0	0	0	0	0	0	0	0	0	0	0	0	0	0	0	0	0	0	0	0	0	0	0.699986	0	0	0	0	0	0	0	0	0	0	0	0	0	0	0
mir-551a	GCGACCCACTCTTGGTT	17	Mature 3' sub	0	0	0	0	0	0	0	0	0	0	0	0	0	0	0	0	0	0	4.69543	0	0	0	0	0	0	0	0	20.8429	0	0	0.851277	0	0	0	0	0	0	0	0	0	0	0	0	0	0	0
mir-551a	GCGACCCACTCTTGGTTTC	19	Mature 3' sub	12.7257	0	0	0	0	0	0	0	10.2884	0	0	0	0	0	0	0	0	4.36289	0	0	0	0	0	0	0	0	21.6361	0	0	0	1.63377	0	0	0	0	0	0	0	8.60867	0	0	0	0	0	0	0
mir-551a	GCGACCCACTCTTGGTTTCC	20	Mature 3' sub	6.36286	0	0	11.3961	0	0	0	7.81537	25.721	43.518	0	12.0809	39.393	53.9665	36.7141	0	11.2868	4.36289	4.69543	24.9864	37.4904	29.871	0	0	38.8018	30.8718	43.2722	20.8429	5.75772	4.32893	16.4512	25.1376	0	100.878	40.0196	0	35.4962	53.7533	51.652	0	0	33.4818	0	9.75068	50.3846	0
mir-551a	GCGACCCACTCTTGGTTTCCA	21	Mature 3'	12.7257	0	0	98.7662	26.4957	0	0	0	154.326	72.53	23.4927	42.2833	98.4824	53.9665	55.0711	0	0	0	98.604	66.6303	112.471	79.6559	0	54.7645	19.4009	61.7436	86.5445	62.5287	0	4.32893	42.8271	25.1376	0	100.878	100.049	56.5419	130.153	26.8767	51.652	71.5871	58.9376	0	32.7815	19.5014	83.9743	79.3777
mir-550a-3	AGTGCCTGAGGGAGTAAGAG	20	Mature 5'	25.4514	0	0	0	0	0	0	7.81537	20.5768	14.506	20.1366	12.0809	0	0	18.357	0	0	4.36289	9.39086	4.16439	28.1178	0	0	54.7645	0	0	0	41.6858	5.75772	4.32893	9.0499	0	0	151.316	0	0	23.6642	26.8767	0	0	16.0739	0	0	0	0	0
mir-550a-3	AGTGCCTGAGGGAGTAAGAGT	21	Mature 5' super	6.36286	0	0	0	0	0	0	0	0	0	0	0	0	0	0	0	0	0	4.69543	4.16439	9.3726	0	0	0	0	0	0	0	11.5154	4.32893	1.34799	0	0	0	20.0098	0	0	0	0	0	0	0	32.7815	0	0	0
mir-550a-3	CAGTGCCTGAGGGAGTAAGAG	21	Mature 5' super	0	0	0	3.7987	0	0	0	0	0	0	0	0	0	0	0	0	0	0	0	0	0	0	0	0	0	0	0	0	0	0	0.126623	0	0	0	0	0	0	0	0	0	0	0	0	0	0	0
mir-550a-3	CAGTGCCTGAGGGAGTAAGAGT	22	Mature 5' super	6.36286	0	0	0	0	0	0	0	0	0	0	0	0	0	0	0	0	0	0	0	0	0	0	0	0	0	0	0	5.75772	0	0.404019	0	0	0	0	0	0	0	0	0	0	0	0	0	0	0
mir-550a-3	GTGCCTGAGGGAGTAAGAGTCC	22	Mature 5' sub/super	0	0	0	0	0	0	0	0	0	0	0	0	0	0	0	0	0	0	4.69543	0	0	0	0	0	0	0	0	0	0	0	0.156514	0	0	0	0	0	0	0	0	0	0	0	0	0	0	0
mir-550a-3	TGCCTGAGGGAGTAAGAGT	19	Mature 5' sub/super	0	0	0	0	0	0	0	0	0	0	0	0	0	0	0	0	0	0	0	0	0	0	0	0	0	0	0	0	0	4.32893	0.144298	0	0	0	0	0	0	0	0	0	5.35797	0	0	0	0	0
mir-550a-3	TGCCTGAGGGAGTAAGAGTC	20	Mature 5' sub/super	0	0	0	0	0	0	0	0	0	0	0	0	0	0	0	0	0	0	0	0	0	0	0	0	0	0	0	0	0	0	0	0	0	0	10.0049	0	0	0	0	0	0	0	0	0	0	0
mir-550a-3	TGCCTGAGGGAGTAAGAGTCC	21	Mature 5' sub/super	0	0	0	0	26.4957	0	0	0	0	0	0	0	0	0	0	0	0	0	0	0	0	0	0	0	0	0	0	0	0	0	0.883189	0	0	0	0	0	0	0	0	0	0	100.445	0	0	0	0
mir-550a-1//mir-550a-2//mir-550a-3//mir-550b-1//mir-550b-2	TCTTACTCCCTCAGGCAC	18	Mature 3' sub	0	0	0	0	0	0	0	0	0	0	0	0	0	0	0	0	0	0	0	0	0	0	0	0	0	0	0	0	0	0	0	0	0	0	0	0	0	0	0	0	0	0	0	0	0	0
mir-550a-1//mir-550a-2//mir-550a-3//mir-550b-1//mir-550b-2	TGCCTGAGGGAGTAAGA	17	Mature 5' sub	0	0	0	3.7987	0	0	0	0	0	0	0	0	0	0	0	0	0	4.36289	0	0	0	0	0	0	0	0	0	0	0	0	0.272053	0	0	0	0	0	0	0	0	0	0	0	0	0	0	0
mir-550a-1//mir-550a-2//mir-550a-3	TGTCTTACTCCCTCAGGCACA	21	Mature 3' sub	127.257	134.614	0	117.76	105.983	146.997	108.536	23.4461	30.8652	14.506	57.0537	24.1619	19.6965	53.9665	73.4282	70.9656	22.5736	82.8949	42.2589	54.1371	93.726	69.6989	70.5442	0	0	123.487	86.5445	20.8429	143.943	108.223	67.6037	50.2753	74.7356	151.316	10.0049	0	47.3283	0	34.4347	35.7935	21.4319	234.372	32.7815	29.252	67.1795	39.6888
mir-550a-1//mir-550a-2//mir-550a-3	AGTGCCTGAGGGAGTAAG	18	Mature 5' sub	0	0	0	0	0	0	0	0	0	0	0	0	0	0	0	0	0	0	0	0	0	0	0	0	0	0	0	0	5.75772	0	0.191924	0	0	0	0	0	0	0	0	0	0	0	0	0	0	0
mir-550a-1//mir-550a-2//mir-550a-3	AGTGCCTGAGGGAGTAAGA	19	Mature 5' sub	0	0	0	0	0	0	0	0	10.2884	0	0	0	0	0	0	0	11.2868	0	0	0	0	0	0	0	19.4009	0	0	0	0	0	1.36587	0	0	0	0	0	0	0	0	0	0	0	0	0	0	0
mir-550a-1//mir-550a-2//mir-550a-3	CTTACTCCCTCAGGCACA	18	Mature 3' sub	0	0	0	0	0	0	0	0	0	0	0	0	0	0	0	0	0	0	0	4.16439	0	0	0	0	0	0	0	0	0	0	0.138813	0	0	0	0	0	0	0	8.60867	0	0	0	0	0	0	0
mir-550a-1//mir-550a-2//mir-550a-3	GTCTTACTCCCTCAGGCA	18	Mature 3' sub	0	0	0	0	0	0	0	0	0	0	0	0	0	0	0	0	0	0	0	0	0	0	0	0	0	0	0	0	0	0	0	0	0	0	0	0	0	0	8.60867	0	0	0	0	0	0	0
mir-550a-1//mir-550a-2//mir-550a-3	GTCTTACTCCCTCAGGCAC	19	Mature 3' sub	0	0	0	3.7987	0	0	0	0	0	0	0	0	0	0	0	0	0	13.0887	0	0	0	0	0	0	0	0	0	0	0	0	0.562912	0	0	0	0	0	11.8321	0	8.60867	0	0	0	0	0	0	0
mir-550a-1//mir-550a-2//mir-550a-3	GTCTTACTCCCTCAGGCACA	20	Mature 3' sub	25.4514	0	0	18.9935	26.4957	0	0	23.4461	10.2884	0	26.8488	42.2833	9.84824	0	0	23.6552	0	0	4.69543	16.6576	9.3726	19.914	0	0	0	30.8718	0	20.8429	17.2731	4.32893	11.0422	0	0	100.878	0	0	47.3283	26.8767	0	35.7935	21.4319	33.4818	163.908	0	16.7949	0
mir-550a-1//mir-550a-2//mir-550a-3	GTCTTACTCCCTCAGGCACAT	21	Mature 3' sub	6.36286	0	0	26.5909	0	20.9996	0	7.81537	30.8652	0	10.0683	36.2428	29.5447	0	18.357	23.6552	0	21.8144	51.6497	37.4795	28.1178	9.95699	35.2721	0	19.4009	30.8718	64.9084	62.5287	5.75772	4.32893	19.4196	0	0	151.316	0	33.9251	23.6642	0	0	0	16.0739	33.4818	32.7815	9.75068	16.7949	0
mir-550a-1//mir-550a-2//mir-550a-3	GTCTTACTCCCTCAGGCACATCT	23	Mature 3' sub/super	0	0	0	0	0	0	0	0	0	0	0	0	0	0	0	0	0	0	0	0	0	0	0	0	0	0	0	0	0	0	0	0	0	0	0	0	0	0	0	0	0	0	0	0	0	19.8444
mir-550a-1//mir-550a-2//mir-550a-3	GTGCCTGAGGGAGTAAGAG	19	Mature 5' sub	0	0	0	0	0	0	0	0	0	0	0	0	0	0	0	0	0	0	0	0	0	0	0	0	0	0	0	0	0	0	0	0	0	0	0	0	23.6642	0	0	0	0	0	0	0	0	0
mir-550a-1//mir-550a-2//mir-550a-3	GTGTCTTACTCCCTCAGGCA	20	Mature 3' sub/super	0	0	0	0	0	0	0	15.6307	0	0	3.3561	0	0	0	0	0	0	0	0	0	0	0	0	0	0	0	0	0	0	0	0.632895	0	0	0	0	0	0	0	0	0	0	0	0	0	0	0
mir-550a-1//mir-550a-2//mir-550a-3	TCTTACTCCCTCAGGCACA	19	Mature 3' sub	0	0	0	0	0	0	0	0	0	0	3.3561	0	0	0	0	0	0	0	0	0	0	0	0	0	19.4009	0	0	0	0	0	0.758567	0	0	0	0	0	0	0	0	0	0	0	0	0	0	0
mir-550a-1//mir-550a-2//mir-550a-3	TCTTACTCCCTCAGGCACAT	20	Mature 3' sub	0	0	0	0	0	0	0	0	0	0	0	0	0	0	0	0	0	0	0	0	0	0	0	0	0	0	21.6361	0	17.2731	0	1.29698	0	0	0	0	0	0	0	0	35.7935	0	0	0	0	0	0
mir-550a-1//mir-550a-2//mir-550a-3	TCTTACTCCCTCAGGCACATCT	22	Mature 3' sub/super	0	0	0	0	0	0	0	0	0	14.506	0	0	0	0	0	0	0	0	0	0	0	0	0	0	0	0	0	0	0	0	0.483533	0	0	0	0	0	0	0	0	0	0	0	0	0	0	0
mir-550a-1//mir-550a-2//mir-550a-3	TGCCTGAGGGAGTAAGAG	18	Mature 5' sub	0	0	0	0	52.9914	0	0	0	0	0	0	0	0	0	0	0	0	8.72578	0	0	0	0	0	0	0	0	0	0	0	0	2.05724	0	0	0	0	0	0	0	0	0	0	0	0	0	0	0
mir-550a-1//mir-550a-2//mir-550a-3	TGTCTTACTCCCTCAG	16	Precursor	0	0	0	0	0	20.9996	0	0	0	0	0	0	0	0	0	0	0	0	0	0	0	0	0	0	0	0	0	0	0	0	0.699986	0	0	0	0	0	0	0	0	0	0	0	0	0	0	0
mir-550a-1//mir-550a-2//mir-550a-3	TGTCTTACTCCCTCAGG	17	Mature 3' sub	0	0	0	0	0	0	0	0	0	0	0	0	9.84824	0	0	0	0	0	0	0	0	0	0	0	0	0	0	0	0	0	0.328275	0	0	0	0	0	0	0	0	0	0	0	0	0	0	0
mir-550a-1//mir-550a-2//mir-550a-3	TGTCTTACTCCCTCAGGC	18	Mature 3' sub	0	0	0	0	0	0	0	0	0	0	0	0	0	0	0	0	0	0	4.69543	0	0	0	0	0	0	0	0	0	0	0	0.156514	0	0	0	0	0	0	0	0	0	0	0	0	0	0	0
mir-550a-1//mir-550a-2//mir-550a-3	TGTCTTACTCCCTCAGGCA	19	Mature 3' sub	31.8143	0	0	3.7987	26.4957	62.9987	0	15.6307	5.14419	43.518	23.4927	12.0809	19.6965	0	36.7141	23.6552	67.7209	8.72578	23.4772	0	18.7452	9.95699	35.2721	0	0	61.7436	0	62.5287	23.0309	38.9604	21.84	25.1376	0	151.316	30.0147	0	0	0	8.60867	0	0	33.4818	98.3445	19.5014	0	19.8444
mir-550a-1//mir-550a-2//mir-550a-3	TGTCTTACTCCCTCAGGCAC	20	Mature 3' sub	31.8143	0	81.0373	15.1948	52.9914	20.9996	0	0	20.5768	14.506	6.7122	12.0809	9.84824	0	18.357	70.9656	11.2868	30.5402	9.39086	4.16439	0	0	35.2721	0	0	61.7436	0	0	17.2731	12.9868	17.9247	8.37921	0	50.4388	0	33.9251	35.4962	26.8767	34.4347	0	10.7159	66.9635	32.7815	39.0027	50.3846	59.5333
mir-550a-1//mir-550a-2//mir-550a-3	TGTCTTACTCCCTCAGGCACAT	22	Mature 3'	0	0	0	3.7987	0	0	0	7.81537	0	0	16.7805	0	0	0	0	47.3104	11.2868	17.4516	9.39086	0	28.1178	0	35.2721	0	38.8018	0	21.6361	0	23.0309	4.32893	8.83406	8.37921	0	0	0	0	0	0	0	0	0	0	0	9.75068	0	39.6888
mir-550a-1//mir-550a-2	AGTGCCTGAGGGAGTAAGAGC	21	Mature 5' sub	0	0	0	0	0	0	0	23.4461	10.2884	14.506	10.0683	0	9.84824	0	0	0	11.2868	4.36289	4.69543	0	0	0	0	0	0	0	0	0	5.75772	0	3.142	8.37921	0	0	20.0098	0	0	0	8.60867	0	0	0	0	39.0027	16.7949	59.5333
mir-550a-1//mir-550a-2	AGTGCCTGAGGGAGTAAGAGCC	22	Mature 5' sub	6.36286	0	0	0	0	0	0	0	0	0	0	0	0	0	0	0	0	0	0	0	0	0	0	0	0	0	0	0	0	0	0.212095	0	0	0	0	0	0	0	0	0	0	0	0	0	16.7949	0
mir-550a-1//mir-550a-2	CAGTGCCTGAGGGAGTAAGAGC	22	Mature 5' sub/super	0	0	0	0	0	0	0	0	0	0	0	0	0	0	0	0	0	0	0	0	9.3726	0	0	0	0	0	0	0	0	0	0.31242	0	0	0	0	0	0	0	0	0	0	0	0	0	0	0
mir-550a-1//mir-550a-2	GTGCCTGAGGGAGTAAGAGC	20	Mature 5' sub	0	0	0	0	26.4957	0	0	0	0	0	0	0	0	0	0	0	0	0	0	0	0	0	0	0	0	0	0	0	0	0	0.883189	0	0	0	10.0049	0	0	0	8.60867	0	5.35797	0	0	0	0	0
mir-550a-1//mir-550a-2	GTGCCTGAGGGAGTAAGAGCC	21	Mature 5' sub	0	0	0	0	0	0	0	0	0	0	6.7122	0	0	0	0	0	0	0	0	0	0	0	0	0	0	0	0	0	0	0	0.22374	0	0	0	0	11.3084	0	0	0	0	5.35797	0	0	0	0	0
mir-550a-1//mir-550a-2	TGCCTGAGGGAGTAAGAGC	19	Mature 5' sub	0	0	0	0	0	0	0	0	0	0	0	0	0	0	0	0	0	0	0	0	0	0	0	0	0	0	0	0	0	0	0	0	0	0	10.0049	0	0	0	0	0	0	0	0	0	0	0
mir-550a-1//mir-550a-2	TGCCTGAGGGAGTAAGAGCC	20	Mature 5' sub	0	0	0	0	0	0	0	0	0	0	0	0	0	0	0	0	0	0	0	4.16439	0	0	0	0	0	0	0	0	0	0	0.138813	0	0	0	0	0	0	0	0	0	5.35797	0	0	0	0	0
mir-549a	GACAACTATGGATGAGCTCT	20	Mature 3' sub	0	0	0	0	0	0	0	0	0	0	0	0	0	0	0	0	0	0	0	0	0	0	0	0	0	0	0	0	0	0	0	0	0	0	0	0	0	0	8.60867	0	0	0	0	0	0	0
mir-549a	GTGACAACTATGGATGAGCTCT	22	Mature 3' super	0	0	0	0	0	0	0	0	0	0	0	0	0	0	0	0	0	0	0	0	0	0	0	0	0	0	0	0	0	0	0	0	0	0	0	0	0	0	0	0	10.7159	0	0	0	0	0
mir-549a	TGACAACTATGGATGAGCTCT	21	Mature 3'	0	0	0	0	0	0	0	0	0	0	0	0	0	0	0	0	0	0	0	0	0	0	0	0	0	0	0	0	0	0	0	0	0	0	0	0	0	0	0	0	5.35797	0	0	0	0	0
mir-548y	CAAAAACCGTGATTACTTTTGC	22	Precursor	0	0	0	0	0	0	0	0	0	0	0	0	0	0	0	0	0	0	0	0	0	0	0	0	0	0	0	0	0	0	0	0	0	0	0	0	0	26.8767	0	0	0	0	0	0	0	0
mir-548x-2	AAAAGTAATTGTGGCTTTTG	20	Precursor	12.7257	0	0	0	0	0	0	0	0	0	0	0	0	0	0	0	0	0	0	0	0	0	0	0	0	0	0	0	0	0	0.424191	0	0	0	0	0	0	0	0	0	0	0	0	0	0	0
mir-548w//mir-548ak	AAAAGTAACTGCGGTTTTTG	20	Mature 5' sub	0	0	0	0	0	0	0	0	0	0	0	0	0	0	0	0	0	0	0	0	0	0	0	0	0	0	0	0	0	0	0	0	0	0	0	0	0	0	0	0	0	0	0	0	0	0
mir-548w//mir-548ak	CAAAAGTAACTGCGGTTTTTG	21	Mature 5' sub/super	0	0	0	0	0	0	0	0	0	0	0	12.0809	0	0	0	0	0	0	0	0	0	0	0	0	19.4009	0	0	0	0	4.32893	1.19369	0	0	0	0	0	0	0	0	0	0	0	0	0	0	0
mir-548w	AAAACCCACAATTACTTTTGC	21	Precursor	0	0	0	0	0	0	0	0	10.2884	0	0	0	0	0	0	0	0	0	0	0	0	0	0	0	0	0	0	0	0	0	0.342946	0	0	0	0	0	0	0	0	0	0	0	0	0	0	0
mir-548w	AAAAGTAACTGCGGTTTTTGC	21	Mature 5' sub	0	0	0	0	0	0	0	7.81537	10.2884	0	0	0	0	0	0	0	0	0	0	0	0	0	0	0	0	0	0	0	0	0	0.603458	0	0	0	0	0	23.6642	0	0	0	0	0	0	9.75068	0	0
mir-548w	AAAGTAACTGCGGTTTTTGC	20	Mature 5' sub	0	0	0	0	0	0	0	0	0	0	0	0	0	0	0	0	0	0	0	0	0	0	0	0	0	0	0	0	0	0	0	0	0	0	0	0	0	0	0	0	0	0	0	9.75068	0	0
mir-548w	AACCCACAATTACTTTTGCACC	22	Precursor	0	0	0	0	0	0	0	0	0	0	0	0	0	0	0	0	0	0	4.69543	0	0	0	0	0	0	0	0	0	0	0	0.156514	0	0	0	0	0	0	0	0	0	0	0	0	0	0	0
mir-548w	TGGTGCAAAAGTAACTGCGGTT	22	Precursor	0	0	0	0	0	0	0	0	0	0	0	0	0	0	0	0	0	0	0	0	0	0	0	0	0	0	0	0	0	0	0	0	0	0	0	0	0	0	0	0	10.7159	0	0	0	0	0
mir-548v	AAAAGTAATTGCGGTTTTG	19	Precursor	0	0	0	0	0	0	0	0	0	0	0	0	0	0	0	0	0	0	0	0	0	0	0	0	0	0	0	0	0	0	0	0	0	0	0	0	0	0	0	0	0	0	0	0	0	0
mir-548v	AAAGTAATTGCGGTTTTG	18	Precursor	0	0	0	0	0	0	0	0	0	0	0	0	0	0	0	0	0	0	0	0	0	0	0	0	0	0	0	0	0	0	0	8.37921	0	0	0	0	0	0	0	0	0	0	0	0	0	0
mir-548v	AGCTACAGTTACTTTTGCACCA	22	Mature 3'	0	0	0	0	0	0	0	0	0	0	0	0	0	0	0	0	0	0	0	0	0	0	0	0	0	0	0	0	0	0	0	0	0	0	0	0	0	26.8767	0	0	0	0	0	0	0	0
mir-548v	GAGCAAAAGTAATTGCGGTT	20	Precursor	0	0	0	0	0	0	0	0	0	0	0	0	0	0	0	0	0	0	0	0	0	0	0	0	0	0	0	0	0	0	0	0	0	0	0	0	0	0	0	0	0	0	0	0	0	0
mir-548v	GAGCAAAAGTAATTGCGGTTT	21	Precursor	0	0	0	0	0	0	0	7.81537	0	0	0	0	9.84824	0	0	0	0	0	0	0	0	0	0	0	0	0	0	0	0	0	0.588787	0	0	100.878	0	0	0	0	8.60867	0	0	0	0	19.5014	0	0
mir-548u	GATGGTGCAAAAGTA	15	Precursor	0	0	0	0	0	0	0	0	0	0	0	0	0	0	0	0	0	0	0	0	0	0	0	0	0	0	0	0	0	0	0	0	0	0	0	0	0	0	0	0	0	0	0	0	16.7949	0
mir-548t//mir-548aa-1//mir-548aa-2	AAAAACCACAATTACTTTTG	20	Mature 3' sub	0	0	0	0	0	0	0	0	0	14.506	0	0	0	0	0	0	0	0	0	0	0	0	0	0	0	0	0	0	0	0	0.483533	0	0	0	0	0	23.6642	0	8.60867	0	0	0	0	0	0	0
mir-548t//mir-548aa-1//mir-548aa-2	AAAAACCACAATTACTTTTGC	21	Mature 3' sub	0	0	0	7.5974	0	0	0	0	0	0	3.3561	0	0	0	0	0	0	0	0	4.16439	0	0	0	0	0	0	0	0	5.75772	0	0.695854	0	0	0	0	0	0	0	0	0	0	0	0	0	0	0
mir-548t//mir-548aa-1//mir-548aa-2	AAAAACCACAATTACTTTTGCA	22	Mature 3' sub	0	0	0	0	0	0	0	0	0	0	0	0	0	0	0	0	0	4.36289	4.69543	0	0	0	0	0	0	0	0	0	0	0	0.301944	8.37921	0	0	0	0	0	0	0	0	0	0	0	0	0	0
mir-548t//mir-548aa-1//mir-548aa-2	AAAACCACAATTACTTTTG	19	Mature 3' sub	0	0	0	0	0	0	0	0	0	0	3.3561	0	0	0	0	0	0	0	0	0	9.3726	0	0	0	0	0	0	0	0	4.32893	0.568588	0	0	0	0	0	11.8321	0	0	0	0	0	0	0	0	0
mir-548t//mir-548aa-1//mir-548aa-2	AAAACCACAATTACTTTTGC	20	Mature 3' sub	0	0	0	0	0	0	0	0	0	0	0	12.0809	0	0	0	0	0	0	0	0	0	0	0	0	0	0	0	0	0	0	0.402698	0	0	0	0	0	0	26.8767	0	0	0	0	0	0	0	0
mir-548t//mir-548aa-1//mir-548aa-2	AAAACCACAATTACTTTTGCA	21	Mature 3' sub	0	0	0	0	0	0	0	0	0	0	3.3561	6.04047	0	0	0	0	0	0	0	0	0	0	0	0	0	0	0	0	0	0	0.313219	0	0	0	0	0	0	0	0	0	0	0	0	0	0	0
mir-548t//mir-548aa-1//mir-548aa-2	AAAACCACAATTACTTTTGCAC	22	Mature 3' sub	0	0	0	0	0	0	0	0	0	0	0	6.04047	0	0	0	0	0	0	0	0	0	0	0	0	0	0	0	0	0	0	0.201349	0	0	0	0	0	0	0	0	0	0	0	0	0	0	0
mir-548t//mir-548aa-1//mir-548aa-2	AAACCACAATTACTTTTGCA	20	Mature 3' sub	0	0	0	3.7987	0	0	0	0	0	0	0	0	0	0	0	0	0	0	0	0	0	0	0	0	0	0	0	0	5.75772	0	0.318547	0	0	0	0	0	0	0	0	0	0	0	0	0	16.7949	0
mir-548t//mir-548aa-1//mir-548aa-2	AAACCACAATTACTTTTGCAC	21	Mature 3' sub	0	0	0	0	0	0	0	0	0	0	0	0	0	0	0	0	0	0	0	0	9.3726	0	0	0	0	0	0	0	0	0	0.31242	0	0	0	0	0	23.6642	0	0	0	0	0	0	0	0	0
mir-548t//mir-548aa-1//mir-548aa-2	AAACCACAATTACTTTTGCACC	22	Mature 3' sub	0	0	0	0	0	0	0	0	0	0	0	0	0	0	0	0	0	0	0	0	9.3726	0	0	0	0	0	0	0	0	0	0.31242	0	0	0	0	0	0	0	0	0	0	0	0	0	0	0
mir-548t//mir-548aa-1//mir-548aa-2	AACCACAATTACTTTTGCA	19	Mature 3' sub	0	0	0	7.5974	0	0	0	0	0	0	3.3561	0	0	0	0	0	0	0	0	0	0	0	0	0	0	0	0	0	5.75772	4.32893	0.701338	0	0	0	0	0	0	0	0	0	0	0	0	0	0	0
mir-548t//mir-548aa-1//mir-548aa-2	AACCACAATTACTTTTGCAC	20	Mature 3' sub	0	0	0	0	0	0	0	0	0	0	0	0	0	0	0	0	0	0	0	0	0	0	0	0	0	0	21.6361	0	0	0	0.721204	0	0	0	0	0	0	0	0	0	0	0	0	0	0	0
mir-548t//mir-548aa-1//mir-548aa-2	AACCACAATTACTTTTGCACC	21	Mature 3' sub	0	0	0	0	0	0	0	0	0	0	0	0	0	0	0	0	0	0	0	0	0	0	0	0	0	0	0	0	5.75772	0	0.191924	0	0	0	0	0	0	0	0	0	0	0	0	9.75068	0	0
mir-548t//mir-548aa-1//mir-548aa-2	AACCACAATTACTTTTGCACCA	22	Mature 3' sub	0	0	0	0	0	0	0	0	0	0	3.3561	0	0	0	0	0	0	0	0	0	0	0	0	0	0	0	0	0	5.75772	0	0.303794	0	0	0	0	11.3084	0	0	0	0	0	0	0	0	0	0
mir-548t//mir-548aa-1//mir-548aa-2	ACCACAATTACTTTTGCA	18	Mature 3' sub	0	0	0	0	0	0	0	0	0	0	0	0	0	0	0	0	0	0	0	0	0	0	0	0	0	0	0	0	0	0	0	0	0	0	0	0	0	0	0	0	0	0	0	0	0	0
mir-548t//mir-548aa-1//mir-548aa-2	ACCACAATTACTTTTGCACC	20	Mature 3' sub	0	0	0	0	0	0	0	0	0	0	0	0	0	0	0	0	0	4.36289	0	4.16439	0	0	0	0	0	0	0	0	5.75772	0	0.476167	0	0	0	0	0	0	0	0	0	0	0	0	0	0	0
mir-548t//mir-548aa-1//mir-548aa-2	ACCACAATTACTTTTGCACCA	21	Mature 3' sub	0	0	0	0	26.4957	0	0	0	0	0	0	0	0	0	0	0	11.2868	0	0	0	0	0	0	0	19.4009	0	0	20.8429	17.2731	17.3157	3.75384	0	0	0	0	0	0	26.8767	0	0	5.35797	0	32.7815	0	0	0
mir-548t//mir-548aa-1//mir-548aa-2	ACCACAATTACTTTTGCACCAA	22	Mature 3' sub/super	0	0	0	0	0	0	0	0	0	0	3.3561	0	0	0	0	0	0	0	0	0	0	0	0	0	0	0	0	0	0	0	0.11187	0	0	0	0	0	0	0	0	0	5.35797	0	0	0	0	0
mir-548t//mir-548aa-1//mir-548aa-2	CAAAAACCACAATTACTTTTGC	22	Mature 3' sub/super	0	0	0	0	0	0	0	0	0	0	3.3561	0	0	0	0	0	0	0	0	0	0	0	0	0	0	0	0	0	0	0	0.11187	0	0	0	0	0	0	0	8.60867	0	5.35797	0	0	0	0	0
mir-548t	CAAAAGTGATCGTGGTTTTTG	21	Mature 5'	0	0	0	0	0	0	54.2682	0	0	0	10.0683	0	0	0	0	0	0	0	0	0	0	0	0	0	0	0	0	0	0	0	2.14455	0	0	0	0	0	0	0	0	0	0	0	0	0	0	0
mir-548t	TGCAAAAGTGATCGTGGTTTTT	22	Mature 5' sub/super	0	0	0	3.7987	0	0	0	0	0	0	0	0	0	0	0	0	0	0	0	0	0	0	0	0	0	0	0	0	0	0	0.126623	0	0	0	0	0	0	0	0	0	0	0	0	0	0	0
mir-548q	AAAGTAATGGCGGTTTTTG	19	Precursor	0	0	0	0	0	0	0	0	0	0	0	0	0	0	0	0	0	0	0	0	0	0	0	0	0	0	0	20.8429	0	0	0.694763	0	0	0	0	0	0	0	0	0	0	0	0	0	0	0
mir-548q	AGGCTGGTGCAAAAGTAATGG	21	Mature 5' sub/super	0	0	0	0	0	0	0	0	0	0	0	0	0	0	0	0	0	0	0	8.32879	0	0	0	0	0	0	0	0	0	0	0.277626	0	0	0	0	0	0	0	0	0	0	0	0	0	0	0
mir-548q	AGGCTGGTGCAAAAGTAATGGC	22	Mature 5' sub/super	6.36286	0	0	0	0	0	0	0	0	0	0	0	0	0	0	0	0	0	0	0	0	0	0	0	0	0	0	0	0	0	0.212095	0	0	0	0	0	0	0	0	0	0	0	0	0	0	0
mir-548q	CAAAAGTAATGGCGGTTTTTG	21	Precursor	0	0	0	0	0	0	0	0	5.14419	0	0	0	0	0	0	0	0	4.36289	0	0	0	0	0	0	0	0	0	0	0	0	0.316903	0	0	0	0	0	0	0	0	0	0	0	0	0	0	0
mir-548q	CTGGTGCAAAAGTAATGGCGGT	22	Mature 5' sub/super	0	0	0	7.5974	0	0	0	15.6307	0	0	0	0	9.84824	0	0	0	0	0	0	0	0	0	0	0	0	0	0	0	0	0	1.10255	0	0	0	0	0	0	0	0	0	0	0	0	0	0	0
mir-548q	CTGGTGCAAAAGTAATGGCGGTT	23	Mature 5' sub/super	0	0	0	0	0	0	0	0	0	0	0	0	0	0	0	0	0	0	0	4.16439	0	0	0	0	0	0	0	0	0	0	0.138813	0	0	0	0	0	0	0	0	0	0	0	0	0	0	0
mir-548q	GCTGGTGCAAAAGTAATGG	19	Mature 5' sub	0	0	0	0	0	0	0	0	0	0	0	0	0	0	0	0	0	0	0	0	0	0	0	0	0	0	0	0	0	0	0	0	0	0	0	0	0	0	0	0	0	0	0	0	0	0
mir-548q	GCTGGTGCAAAAGTAATGGC	20	Mature 5' sub	0	0	0	0	0	0	0	0	5.14419	0	0	0	0	0	0	0	0	0	0	0	0	0	0	0	0	0	0	0	0	0	0.171473	0	0	0	0	0	0	0	0	0	0	0	0	0	0	0
mir-548q	GCTGGTGCAAAAGTAATGGCGG	22	Mature 5'	6.36286	0	0	0	0	0	0	0	0	0	0	0	0	0	0	0	0	0	0	4.16439	0	0	0	0	0	0	0	0	5.75772	0	0.542832	0	0	0	0	0	0	0	0	0	0	0	0	0	0	0
mir-548q	GCTGGTGCAAAAGTAATGGCGGT	23	Mature 5' super	0	0	0	0	0	0	0	0	5.14419	0	0	0	0	0	0	0	0	0	0	4.16439	0	0	0	0	0	0	0	0	0	0	0.310286	0	0	0	0	0	0	0	0	0	10.7159	0	0	0	0	19.8444
mir-548q	GCTGGTGCAAAAGTAATGGCGGTT	24	Mature 5' super	0	0	0	0	0	0	0	0	0	0	0	0	0	0	36.7141	0	0	0	0	0	0	0	0	0	0	0	0	0	0	0	1.2238	0	0	0	0	0	0	0	0	0	0	0	0	0	0	0
mir-548q	GGTGCAAAAGTAATGGCGGTT	21	Mature 5' sub/super	0	0	0	0	0	0	0	0	0	0	0	0	0	0	0	0	0	0	4.69543	4.16439	0	0	0	0	0	0	0	0	0	0	0.295327	0	0	0	0	0	0	0	0	0	10.7159	0	0	9.75068	0	0
mir-548q	GGTGCAAAAGTAATGGCGGTTT	22	Mature 5' sub/super	0	0	0	0	0	0	0	0	0	0	0	0	0	0	0	0	0	0	0	0	0	0	0	0	0	0	0	0	0	0	0	0	0	0	0	0	0	0	0	0	5.35797	0	0	0	0	0
mir-548q	GTGCAAAAGTAATGGCGGT	19	Mature 5' sub/super	0	0	0	0	0	0	0	0	0	0	0	0	0	0	0	0	0	0	0	4.16439	0	0	0	0	0	0	0	0	0	0	0.138813	0	0	0	0	0	0	0	0	0	0	0	0	0	0	0
mir-548q	GTGCAAAAGTAATGGCGGTT	20	Mature 5' sub/super	0	0	0	0	0	0	0	0	0	0	0	0	0	0	0	0	0	0	0	0	0	9.95699	0	0	0	0	0	0	0	0	0.3319	0	0	0	0	0	0	0	0	0	0	0	0	0	0	0
mir-548q	GTGCAAAAGTAATGGCGGTTT	21	Mature 5' sub/super	0	0	0	0	0	0	0	0	0	0	0	0	0	0	0	0	0	0	0	4.16439	0	0	0	0	0	0	0	0	0	0	0.138813	0	0	0	0	0	11.8321	0	0	0	0	0	0	0	0	0
mir-548q	GTGCAAAAGTAATGGCGGTTTT	22	Mature 5' sub/super	0	0	0	0	0	0	0	0	0	0	0	0	0	0	0	0	0	0	0	0	0	0	0	0	0	0	0	0	0	0	0	0	0	0	0	0	11.8321	0	0	0	0	0	0	0	0	0
mir-548q	TGCAAAAGTAATGGCGGTT	19	Mature 5' sub/super	0	0	0	0	0	0	0	0	0	0	0	0	0	0	0	0	0	0	0	0	0	9.95699	0	0	0	0	0	0	0	0	0.3319	0	0	0	0	0	0	0	0	0	0	0	0	0	0	0
mir-548q	TGCAAAAGTAATGGCGGTTT	20	Mature 5' sub/super	0	0	0	0	0	0	0	0	0	0	0	0	0	0	0	0	0	0	0	0	0	0	0	0	0	0	21.6361	0	0	0	0.721204	8.37921	0	0	0	0	0	0	0	0	0	0	0	0	0	0
mir-548q	TGCAAAAGTAATGGCGGTTTT	21	Mature 5' sub/super	6.36286	0	0	3.7987	0	0	0	0	0	0	0	0	0	0	0	0	0	0	0	0	0	0	0	0	0	0	0	0	0	0	0.338719	0	0	0	0	0	0	0	0	0	0	0	0	0	0	0
mir-548q	TGCAAAAGTAATGGCGGTTTTT	22	Mature 5' sub/super	0	0	0	0	0	0	0	0	5.14419	0	0	0	0	0	0	0	0	0	0	0	0	0	0	0	0	0	0	0	0	0	0.171473	0	0	0	0	0	0	0	0	0	0	0	0	0	0	0
mir-548q	TGGTGCAAAAGTAATGGCGGT	21	Mature 5' sub/super	0	0	0	0	0	0	0	0	0	0	0	0	0	0	0	0	0	0	0	0	0	0	0	0	0	0	0	0	0	0	0	0	0	0	0	0	0	0	0	0	0	0	0	0	0	0
mir-548q	TGGTGCAAAAGTAATGGCGGTT	22	Mature 5' sub/super	6.36286	0	0	0	0	0	0	7.81537	0	0	0	6.04047	0	0	0	0	0	0	0	4.16439	0	0	0	0	0	0	0	0	5.75772	0	1.00469	0	0	0	0	0	0	0	0	0	0	0	0	0	0	0
mir-548p//mir-548am	GCAAAAACTGCAGTTACTTTT	21	Mature 3' sub/super	0	0	0	0	0	0	0	0	0	0	0	0	0	0	0	0	0	0	0	4.16439	0	0	0	0	0	0	0	0	0	0	0.138813	0	0	0	0	0	0	0	0	0	0	0	0	0	0	0
mir-548p//mir-548am	GCAAAAACTGCAGTTACTTTTG	22	Mature 3' sub/super	0	0	0	0	0	0	0	0	5.14419	0	0	0	0	0	0	0	0	0	0	0	0	0	0	0	0	0	0	0	0	0	0.171473	0	0	0	0	0	0	0	0	0	0	0	0	0	0	0
mir-548p	TAGCAAAAACTGCAGTTACTT	21	Mature 3' sub	0	0	0	0	0	0	0	0	0	0	0	0	0	0	0	0	0	0	0	4.16439	0	0	0	0	0	0	0	0	0	0	0.138813	0	0	0	0	0	0	0	0	0	0	0	0	0	0	0
mir-548o//mir-548o-2	CCAAAACTGCAGTTACTTTT	20	Mature 3' sub	0	0	0	0	0	0	0	0	0	0	0	0	0	0	0	23.6552	0	0	0	0	0	0	0	0	0	0	0	0	0	0	0.788507	0	0	0	0	0	0	0	0	0	0	0	0	0	0	0
mir-548o//mir-548o-2	CCAAAACTGCAGTTACTTTTG	21	Mature 3' sub	0	0	0	0	0	0	0	0	0	0	6.7122	0	0	0	0	0	0	0	0	4.16439	37.4904	0	0	0	0	0	0	0	0	0	1.61223	0	0	0	0	0	0	0	0	0	0	0	32.7815	0	0	0
mir-548o//mir-548o-2	CCAAAACTGCAGTTACTTTTGC	22	Mature 3'	0	0	0	0	0	0	0	0	5.14419	0	0	0	0	0	0	0	0	0	0	0	0	0	0	0	0	0	0	0	0	0	0.171473	0	0	0	0	0	0	0	0	0	5.35797	0	0	0	0	0
mir-548n//mir-548h-2//mir-548h-3//mir-548h-4//mir-548z//mir-548aa-1//mir-548aa-2	CAATTACTTTTGCACCAACCTA	22	Precursor	0	0	0	0	0	0	0	0	0	0	0	0	0	0	0	0	0	0	0	0	0	9.95699	0	0	0	0	0	0	0	0	0.3319	0	0	0	0	0	0	0	0	0	0	0	0	0	0	0
mir-548n	AAACCCGCAATTACTTTTGCA	21	Precursor	0	0	0	0	0	0	0	0	0	0	0	0	0	0	0	0	0	0	0	0	0	0	0	0	0	0	0	0	0	0	0	0	0	0	0	0	0	0	0	0	0	0	0	0	0	0
mir-548n	CAAAAGTAATTGTGGATTTTGT	22	Mature 5'	0	0	0	0	0	0	0	0	0	0	0	0	0	0	0	0	0	0	0	0	0	0	0	0	0	0	0	0	5.75772	0	0.191924	0	0	0	0	0	0	0	0	0	0	0	0	0	0	0
mir-548l	AAAAGTATTTGCGGGTTTTG	20	Mature 5' sub	0	0	0	0	0	0	0	0	0	0	0	0	0	0	0	0	0	0	4.69543	12.4932	0	0	0	0	0	0	0	0	0	0	0.572954	0	0	0	0	0	0	0	0	0	0	0	0	0	0	0
mir-548l	AAAAGTATTTGCGGGTTTTGT	21	Mature 5' sub	0	0	0	0	0	0	0	0	0	0	3.3561	0	0	0	0	0	0	0	0	0	0	0	0	0	0	0	0	0	11.5154	0	0.495718	0	0	0	0	0	0	0	0	0	5.35797	0	0	0	0	0
mir-548k	AAAAGTACTTGCGGATTTTG	20	Mature 5' sub	0	0	0	0	0	0	0	7.81537	0	0	0	0	0	0	0	0	0	0	0	0	0	0	0	0	0	0	0	0	0	0	0.260512	0	0	0	0	0	0	0	0	0	5.35797	0	0	0	0	0
mir-548k	AAAAGTACTTGCGGATTTTGCT	22	Mature 5'	0	0	0	0	0	0	0	0	0	0	0	0	0	0	0	0	0	0	0	0	0	0	0	0	0	0	0	0	0	0	0	0	0	0	0	0	0	0	0	0	0	0	0	0	0	19.8444
mir-548k	GGTGCAAAAGTACTTGCGGAT	21	Precursor	0	0	0	0	0	0	0	0	0	0	0	0	0	0	18.357	0	0	0	0	0	0	0	0	0	0	0	0	0	0	0	0.611901	0	0	0	0	0	0	0	0	0	0	0	0	0	0	0
mir-548k	GTGCAAAAGTACTTGCGGATTT	22	Mature 5' sub/super	0	0	0	0	0	0	0	0	0	0	0	0	0	0	0	0	0	0	0	4.16439	0	0	0	0	0	0	0	0	0	0	0.138813	0	0	0	0	0	0	0	0	0	0	0	0	0	0	0
mir-548j	AAAAGTAATTGCGGTCTTTGG	21	Mature 5' sub	0	0	0	3.7987	0	0	0	0	0	0	0	0	0	0	0	0	0	0	0	0	0	0	0	0	0	0	0	0	0	4.32893	0.270921	0	0	50.4388	0	0	0	0	0	0	0	66.9635	0	0	16.7949	0
mir-548j	AAAAGTAATTGCGGTCTTTGGT	22	Mature 5'	0	0	0	3.7987	0	0	0	0	0	0	0	0	0	0	18.357	0	0	0	0	0	0	0	0	0	0	0	0	0	0	4.32893	0.882822	0	0	0	0	0	0	0	0	0	0	0	0	0	0	0
mir-548j	CAAAAGTAATTGCGGTCTTTGG	22	Mature 5' sub/super	0	0	0	0	0	0	0	0	5.14419	0	0	0	0	0	0	0	0	0	0	0	0	0	0	0	0	0	0	0	5.75772	0	0.363397	0	0	0	0	0	0	0	0	0	0	100.445	0	0	0	0
mir-548j	CAAAAGTAATTGCGGTCTTTGGT	23	Mature 5' super	0	0	0	0	0	0	0	0	0	0	10.0683	6.04047	0	0	0	0	11.2868	0	0	4.16439	0	0	0	0	0	0	0	20.8429	0	0	1.74676	0	0	0	0	0	0	0	0	0	0	0	0	0	0	0
mir-548h-4//mir-548z	AAAAACCGCAATTACTTTTG	20	Mature 3' sub	0	0	0	0	0	0	0	0	0	0	0	6.04047	0	0	0	0	0	0	0	0	0	0	0	0	0	0	0	0	0	0	0.201349	0	0	0	0	0	0	0	8.60867	0	0	0	0	0	0	0
mir-548h-4//mir-548z	AAAAACCGCAATTACTTTTGC	21	Mature 3' sub	0	0	0	0	0	0	0	0	0	0	0	0	0	0	0	0	0	0	0	0	0	0	0	0	0	0	0	0	0	0	0	0	0	0	0	0	0	0	0	0	5.35797	0	0	0	0	0
mir-548h-4//mir-548z	CAAAAACCGCAATTACTTTT	20	Mature 3' sub	0	0	0	0	0	0	0	0	0	0	0	0	0	0	0	0	0	0	0	0	0	0	0	0	0	30.8718	0	0	0	0	1.02906	0	0	0	0	0	0	0	0	0	0	0	0	0	0	0
mir-548h-4//mir-548z	CAAAAACCGCAATTACTTTTG	21	Mature 3' sub	0	0	0	0	0	0	0	0	0	0	0	0	0	0	0	0	0	0	0	0	0	0	0	0	0	0	0	0	0	0	0	0	0	0	0	0	0	0	8.60867	0	0	0	0	0	0	0
mir-548h-4//mir-548z	CAAAAACCGCAATTACTTTTGC	22	Mature 3' sub	0	0	0	3.7987	0	0	0	0	0	0	0	0	0	0	0	0	0	0	0	0	0	0	0	0	0	0	0	0	0	0	0.126623	0	0	0	0	0	0	0	0	0	0	0	0	0	0	0
mir-548h-2	ACACCACAATTACTTTTGCACC	22	Precursor	0	0	0	0	0	0	0	0	0	0	0	0	0	0	0	0	0	0	0	4.16439	0	0	0	0	0	0	0	0	0	0	0.138813	0	0	0	0	0	0	0	0	0	0	0	0	0	0	0
mir-548f-5	ATTAGGTTGCTGCAAAAGTA	20	Precursor	0	0	0	0	0	0	0	0	0	0	0	0	0	0	0	0	0	0	0	0	0	0	0	0	0	0	0	0	0	0	0	0	0	0	0	0	0	0	0	0	0	0	0	0	0	0
mir-548f-4	AAAAGTAATAGTGGTTTTTG	20	Precursor	0	0	0	3.7987	0	0	0	0	0	0	0	0	0	0	0	0	0	0	0	0	0	0	0	0	0	0	0	0	0	0	0.126623	0	0	0	0	0	0	0	0	0	0	0	0	0	0	0
mir-548f-4	AAAAGTAATAGTGGTTTTTGC	21	Precursor	0	0	0	0	0	0	0	0	0	0	0	0	0	0	0	0	0	0	9.39086	0	0	0	0	0	0	0	0	0	0	0	0.313029	0	0	0	0	0	0	0	0	0	0	0	0	0	0	0
mir-548f-2//mir-548f-3//mir-548n//mir-548h-2//mir-548h-3//mir-548h-4//mir-548z//mir-548aa-1//mir-548aa-2	AATTACTTTTGCACCAACCTA	21	Precursor	6.36286	0	0	0	0	0	0	0	0	0	0	0	0	0	0	0	0	0	0	0	0	0	0	0	0	0	0	0	0	0	0.212095	0	0	0	0	0	0	0	0	0	0	0	0	0	0	0
mir-548f-2//mir-548f-3	CAAAAACTGTAATTACTTTTGC	22	Mature 3' super	0	0	0	0	0	0	0	0	5.14419	0	0	0	0	0	0	0	0	0	0	8.32879	0	0	0	0	0	0	0	0	0	0	0.449099	0	0	0	0	0	0	0	0	0	0	0	0	0	0	0
mir-548f-2//mir-548f-3	GCAAAAACTGTAATTACTTTTGC	23	Mature 3' super	0	0	0	0	0	0	0	0	0	0	0	0	0	0	0	0	0	0	0	0	0	0	0	0	0	0	0	0	0	0	0	0	0	0	0	0	0	26.8767	0	0	0	0	0	0	0	0
mir-548e	AAAAACTGAGACTACTTTT	19	Mature 3' sub	0	0	0	0	0	0	0	0	0	0	0	0	0	0	0	0	0	0	4.69543	0	0	0	0	0	0	0	0	0	0	0	0.156514	0	0	0	0	0	0	0	0	0	0	0	0	0	0	0
mir-548e	AAAAACTGAGACTACTTTTG	20	Mature 3' sub	0	0	0	3.7987	0	0	0	0	0	0	0	0	0	0	0	0	0	0	0	4.16439	0	0	0	0	19.4009	0	0	0	0	0	0.912133	8.37921	0	0	0	0	0	0	0	0	0	0	0	0	0	0
mir-548e	AAAAACTGAGACTACTTTTGC	21	Mature 3' sub	0	0	0	0	0	0	0	0	5.14419	0	0	0	0	0	0	0	0	0	0	0	0	0	0	0	0	0	0	0	0	0	0.171473	0	37.3678	0	0	0	0	0	8.60867	0	5.35797	0	32.7815	0	0	0
mir-548e	AAAAACTGAGACTACTTTTGCA	22	Mature 3'	0	0	0	0	0	0	0	0	0	0	6.7122	0	0	0	36.7141	0	0	0	0	0	0	9.95699	0	0	0	0	0	0	0	0	1.77944	0	0	0	0	0	0	0	0	0	0	0	0	0	0	0
mir-548e	AAAACTGAGACTACTTTTGCA	21	Mature 3' sub	0	0	0	0	0	0	0	0	0	0	0	0	0	0	0	0	0	0	0	0	0	9.95699	0	0	0	0	0	0	0	0	0.3319	0	0	0	0	0	0	0	0	0	0	0	0	0	0	0
mir-548e	AAAAGCAATCGCGGTTTTTG	20	Mature 5' sub	0	0	0	0	0	0	0	0	5.14419	0	0	0	0	0	0	0	0	0	0	0	0	0	0	0	0	0	0	0	0	0	0.171473	0	0	0	0	0	0	0	0	0	0	0	0	0	0	0
mir-548e	AAAAGCAATCGCGGTTTTTGCT	22	Mature 5' sub/super	0	0	0	0	0	0	0	0	0	0	0	0	0	0	0	0	0	0	0	0	0	0	0	0	0	0	0	0	0	0	0	0	0	0	0	0	0	0	0	0	0	0	0	0	0	19.8444
mir-548e	AACTGAGACTACTTTTGCACC	21	Mature 3' sub/super	0	0	0	0	0	0	0	0	0	0	0	0	0	0	0	0	0	0	0	0	0	0	0	0	0	0	0	0	0	0	0	0	0	0	0	0	0	0	0	0	0	0	0	0	0	0
mir-548e	CAAAAACTGAGACTACTTTTGC	22	Mature 3' sub/super	0	0	0	0	0	0	0	0	5.14419	0	0	0	0	0	0	0	0	0	0	0	0	0	0	0	0	0	0	0	0	0	0.171473	0	0	0	0	0	0	0	0	0	0	0	0	0	0	0
mir-548e	CAAAAGCAATCGCGGTTTTTG	21	Mature 5' sub	0	0	0	0	0	0	0	0	0	0	0	0	0	0	0	0	0	0	0	0	0	0	0	0	0	0	0	0	0	4.32893	0.144298	0	0	0	0	0	0	0	0	0	0	0	0	0	0	0
mir-548e	CAAAAGCAATCGCGGTTTTTGC	22	Mature 5'	0	0	0	0	0	0	0	0	0	0	0	0	0	0	0	0	0	0	0	8.32879	9.3726	0	0	0	0	0	21.6361	0	0	0	1.31125	0	0	0	0	0	0	0	0	0	0	0	0	0	0	0
mir-548d-1//mir-548d-2//mir-548n//mir-548ad//mir-548ay	AGGTTGGTGCAAAAGTAATTGTGG	24	Precursor	0	0	0	0	0	0	0	0	0	0	0	0	0	0	0	0	0	0	0	0	0	0	0	0	0	0	0	0	0	0	0	0	0	0	0	0	0	0	0	0	0	0	0	9.75068	0	0
mir-548d-1//mir-548d-2//mir-548n//mir-548ad//mir-548ay	GGTTGGTGCAAAAGTAATTGTGG	23	Precursor	0	0	0	0	0	0	0	0	0	14.506	0	0	0	0	0	0	0	0	0	0	0	0	0	0	0	0	0	0	0	0	0.483533	0	0	0	0	0	0	0	0	0	0	0	0	0	0	0
mir-548d-1//mir-548d-2//mir-548n//mir-548ab//mir-548ad//mir-548ay	TGGTGCAAAAGTAATTGTGG	20	Precursor	0	0	0	0	0	0	0	0	0	0	0	0	0	0	0	0	0	0	0	0	0	0	0	0	0	0	0	0	0	0	0	0	0	0	0	0	0	0	0	0	0	0	0	0	0	0
mir-548d-1//mir-548d-2//mir-548ay	AAAGTAATTGTGGTTTTTGC	20	Mature 5' sub	0	0	0	0	0	0	0	0	0	0	0	0	0	0	0	0	0	0	0	0	0	0	0	0	0	0	0	0	0	0	0	0	0	0	0	0	11.8321	0	0	0	0	0	0	0	0	0
mir-548d-1//mir-548d-2//mir-548ad//mir-548ay	GGTGCAAAAGTAATTGTGGTTT	22	Mature 5' sub/super	0	0	0	0	0	0	0	0	0	0	0	0	0	0	0	0	0	0	0	0	0	0	0	0	0	0	0	0	0	0	0	0	0	0	0	0	0	0	0	0	0	0	0	0	0	0
mir-548d-1//mir-548d-2//mir-548ad//mir-548ay	GTTGGTGCAAAAGTAATTGTGGT	23	Precursor	0	0	0	0	0	0	0	0	0	0	0	0	0	0	0	0	0	0	0	0	0	0	0	0	0	0	0	0	0	0	0	0	0	0	0	0	0	0	0	0	0	0	0	0	0	0
mir-548d-1//mir-548d-2//mir-548ad//mir-548ay	TGGTGCAAAAGTAATTGTGGTT	22	Precursor	6.36286	0	0	0	0	0	0	0	0	0	3.3561	0	0	0	0	0	0	0	0	4.16439	0	0	0	0	0	0	0	0	0	0	0.462778	0	0	0	0	0	0	0	0	0	0	0	0	0	0	0
mir-548d-1//mir-548d-2//mir-548ad//mir-548ae-2//mir-548ay	AAAAGTAATTGTGGTTTTT	19	Mature 5' sub	0	0	0	0	0	20.9996	0	0	0	0	0	0	0	0	0	0	0	4.36289	0	0	0	0	0	0	0	0	0	0	0	0	0.845416	0	0	0	0	0	0	0	0	0	0	0	0	0	0	0
mir-548d-1//mir-548d-2//mir-548ad//mir-548ae-2//mir-548ay	AAAGTAATTGTGGTTTTTG	19	Mature 5' sub	0	0	0	0	0	0	0	0	0	0	0	0	0	0	18.357	0	0	0	0	0	0	0	0	0	0	0	0	0	0	0	0.611901	0	0	0	0	0	0	0	0	0	0	0	0	0	0	0
mir-548d-1//mir-548d-2//mir-548ad//mir-548ae-2//mir-548ay	GTGCAAAAGTAATTGTGGTTT	21	Mature 5' sub/super	0	0	0	0	0	0	0	0	0	0	0	0	0	0	0	0	0	0	0	0	0	0	0	0	0	0	21.6361	0	0	0	0.721204	0	0	0	0	0	0	0	0	0	0	0	0	0	0	0
mir-548d-1//mir-548d-2	AAAAACCACAGTTTCTTTTG	20	Mature 3' sub	0	0	0	0	0	0	0	0	0	0	3.3561	0	0	0	0	0	0	0	0	0	0	0	0	0	0	0	0	0	0	0	0.11187	0	0	0	0	0	0	0	0	0	0	0	0	0	0	0
mir-548d-1//mir-548d-2	AAAAACCACAGTTTCTTTTGC	21	Mature 3' sub	0	0	0	0	0	0	0	0	0	0	3.3561	0	0	0	0	0	0	0	0	4.16439	0	0	0	0	0	0	0	0	0	0	0.250683	0	0	0	0	0	0	0	0	0	0	0	0	0	0	0
mir-548d-1//mir-548d-2	AAAAACCACAGTTTCTTTTGCA	22	Mature 3' sub/super	0	0	0	0	0	0	0	0	0	0	0	0	0	0	0	0	0	0	0	0	0	0	0	0	0	0	0	0	0	0	0	0	0	0	0	0	0	0	0	0	0	0	0	0	0	0
mir-548d-1//mir-548d-2	AAAACCACAGTTTCTTTTG	19	Mature 3' sub	0	0	0	0	0	0	0	0	0	0	0	0	0	0	0	0	0	0	4.69543	0	0	0	0	0	0	0	0	0	0	0	0.156514	0	0	0	0	0	0	0	0	0	0	0	0	0	0	0
mir-548d-1//mir-548d-2	AAAACCACAGTTTCTTTTGC	20	Mature 3' sub	0	0	0	0	0	0	0	0	0	0	0	0	0	0	0	0	0	0	0	0	0	0	0	0	0	0	0	0	0	0	0	0	0	0	0	0	0	0	0	0	10.7159	0	0	0	0	19.8444
mir-548d-1//mir-548d-2	AAAACCACAGTTTCTTTTGCA	21	Mature 3' sub/super	0	0	0	0	0	0	0	0	0	0	0	0	0	0	0	0	0	0	0	0	0	0	0	0	0	0	0	0	0	0	0	0	0	0	0	0	0	0	0	0	0	0	0	0	0	0
mir-548d-1//mir-548d-2	CAAAAACCACAGTTTCTTTTG	21	Mature 3' sub	0	0	0	0	0	0	0	0	5.14419	0	0	0	0	0	0	0	11.2868	4.36289	0	8.32879	0	0	0	54.7645	0	0	0	0	0	0	2.79624	0	0	0	10.0049	0	0	26.8767	0	0	0	0	32.7815	0	0	0
mir-548d-1//mir-548d-2	CAAAAACCACAGTTTCTTTTGC	22	Mature 3'	0	0	0	0	0	0	0	7.81537	5.14419	0	0	6.04047	9.84824	0	0	0	0	0	9.39086	20.822	0	0	0	0	0	0	0	0	0	0	1.9687	0	0	0	0	0	11.8321	0	8.60867	0	0	0	0	0	0	0
mir-548d-1	AAAGTAATTGTGGTTTTTGCCT	22	Mature 5' sub/super	0	0	0	0	0	0	0	0	0	0	0	0	0	0	0	0	0	0	0	0	0	0	0	0	0	0	0	0	0	0	0	0	0	0	0	0	0	0	0	0	0	0	0	0	16.7949	0
mir-548c//mir-548o-2//mir-548am//mir-548au	AAAAGTAATTGCGGTTTT	18	Mature 5' sub	0	0	0	0	0	0	0	0	0	0	0	0	9.84824	0	0	0	0	0	0	0	0	0	0	0	0	0	0	0	0	0	0.328275	0	0	0	0	0	0	0	0	0	0	0	0	0	0	0
mir-548c//mir-548o-2//mir-548am//mir-548au	AAAAGTAATTGCGGTTTTT	19	Mature 5' sub	0	0	0	0	0	0	0	0	0	0	0	0	0	0	0	0	0	0	0	0	0	0	0	0	0	30.8718	0	0	0	0	1.02906	0	0	0	0	0	0	0	0	0	0	0	0	0	0	0
mir-548c//mir-548o-2//mir-548am//mir-548au	AAAAGTAATTGCGGTTTTTG	20	Mature 5' sub	0	0	0	3.7987	0	20.9996	0	0	5.14419	0	3.3561	6.04047	0	0	0	0	0	4.36289	4.69543	0	0	0	0	0	19.4009	0	0	0	0	8.65786	2.54854	0	0	0	0	0	11.8321	0	8.60867	0	0	0	32.7815	0	0	0
mir-548c//mir-548o-2//mir-548am//mir-548au	AAAGTAATTGCGGTTTTTG	19	Mature 5' sub	0	0	0	0	0	0	0	0	0	0	6.7122	0	0	0	0	0	0	4.36289	0	0	0	0	0	0	0	0	0	0	0	0	0.36917	0	0	0	0	0	0	0	0	0	0	33.4818	0	0	0	0
mir-548c//mir-548o-2//mir-548am	GCAAAAGTAATTGCGGTTTTTG	22	Mature 5' sub/super	0	0	0	0	0	0	0	0	0	0	0	0	0	0	0	0	0	0	0	0	0	0	0	54.7645	0	0	0	0	0	0	1.82548	0	0	0	0	0	0	0	0	0	0	0	0	0	0	0
mir-548c//mir-548o-2//mir-548am	GTGCAAAAGTAATTGCGGTTT	21	Mature 5' sub/super	0	0	0	0	0	0	0	0	0	29.012	0	0	0	0	18.357	0	0	0	0	0	0	0	0	0	0	0	0	0	0	0	1.57897	0	0	0	0	0	0	0	0	0	5.35797	0	0	9.75068	16.7949	0
mir-548c//mir-548o-2//mir-548am	TGCAAAAGTAATTGCGGTTTTT	22	Mature 5' sub/super	0	0	0	0	0	0	0	0	0	0	0	0	0	0	0	0	0	0	0	0	0	0	0	0	0	0	0	0	0	4.32893	0.144298	0	0	0	0	0	0	0	0	0	0	0	0	0	0	0
mir-548c//mir-548o-2//mir-548am	TGGTGCAAAAGTAATTGCGGTT	22	Precursor	0	0	0	0	0	0	0	0	0	0	0	0	0	0	0	0	0	13.0887	0	0	0	0	0	0	0	0	0	0	0	0	0.436289	0	0	0	0	0	0	0	0	0	0	0	0	0	0	0
mir-548c//mir-548o-2	AAAGTAATTGCGGTTTTTGCCA	22	Mature 5' sub/super	0	0	0	0	0	0	0	0	0	0	0	0	0	0	0	0	0	0	0	4.16439	0	0	0	0	0	0	0	0	0	0	0.138813	0	0	0	0	0	0	0	0	0	0	0	0	0	0	0
mir-548c//mir-548i-1//mir-548i-4//mir-548ap	AGGTTGGTGCAAAAGTAATTGCGG	24	Precursor	0	0	0	0	0	0	0	0	0	0	0	0	0	0	0	0	0	0	0	0	0	0	0	0	0	0	0	0	0	0	0	0	37.3678	0	0	0	0	0	0	0	0	0	0	0	0	0
mir-548c//mir-548i-1//mir-548i-4//mir-548am//mir-548ap	GTTGGTGCAAAAGTAATTGCGG	22	Precursor	0	0	0	0	0	0	0	0	0	0	0	0	0	0	0	0	0	0	0	4.16439	0	9.95699	0	0	0	0	0	0	0	0	0.470713	0	0	0	0	0	0	0	0	0	0	0	0	0	0	0
mir-548c//mir-548d-1//mir-548d-2//mir-548n//mir-548i-1//mir-548i-4//mir-548ad//mir-548aj-2//mir-548ap//mir-548ay	GGTTGGTGCAAAAGTAATTG	20	Precursor	0	0	0	0	0	0	0	0	0	0	0	0	0	0	0	0	0	0	0	0	9.3726	0	0	0	0	0	0	0	0	0	0.31242	0	0	0	0	0	0	0	0	0	0	0	0	0	0	0
mir-548c	AAAAATCTCAATTACTTTTG	20	Mature 3' sub	0	0	0	0	0	0	0	0	0	0	0	0	0	0	0	0	0	0	0	4.16439	0	0	0	0	0	0	0	0	0	0	0.138813	0	0	0	0	0	0	0	0	0	0	0	0	0	0	0
mir-548b//mir-548d-1//mir-548d-2//mir-548ad//mir-548ae-2//mir-548ay	AAAAGTAATTGTGGTTTT	18	Mature 5' sub	0	0	0	0	0	0	0	0	0	0	0	0	0	0	0	0	0	0	0	0	0	0	0	0	0	0	0	0	0	0	0	0	0	0	0	0	0	0	0	0	0	0	0	9.75068	0	0
mir-548b//mir-548d-1//mir-548d-2//mir-548ad//mir-548ae-2//mir-548ay	CAAAAGTAATTGTGGTTTT	19	Mature 5' sub/super	0	0	0	0	0	0	0	0	0	0	0	0	0	0	0	0	0	0	0	4.16439	0	0	0	0	0	0	0	0	0	0	0.138813	0	0	0	0	0	0	0	0	0	0	0	0	0	0	0
mir-548b	AAAAGTAATTGTGGTTTTG	19	Mature 5' sub	0	0	0	0	0	0	0	0	0	0	0	0	0	0	0	0	0	0	0	0	0	0	0	0	0	0	0	0	5.75772	0	0.191924	0	0	0	0	0	0	0	0	0	0	0	0	0	0	0
mir-548b	AAAGTAATTGTGGTTTTG	18	Mature 5' sub	12.7257	0	0	0	0	0	0	0	0	0	0	0	0	0	0	0	0	0	0	0	0	0	0	0	0	0	0	0	0	0	0.424191	0	0	0	0	0	0	0	0	0	0	0	0	0	0	0
mir-548b	CAAAAGTAATTGTGGTTTTG	20	Mature 5' sub/super	0	0	0	0	0	0	0	0	0	0	0	0	0	0	0	0	0	0	0	0	0	0	0	0	0	0	0	0	0	0	0	0	0	0	0	0	0	0	0	0	16.0739	0	0	0	0	0
mir-548b	CAAGAACCTCAGTTGCTTTTG	21	Mature 3' sub	6.36286	0	0	0	0	0	0	0	0	0	6.7122	0	0	0	0	23.6552	0	0	0	0	9.3726	0	0	0	0	0	0	0	0	0	1.53676	0	0	0	0	0	0	0	0	0	10.7159	0	0	9.75068	0	0
mir-548b	CAAGAACCTCAGTTGCTTTTGT	22	Mature 3'	0	0	0	0	0	0	0	0	5.14419	0	0	0	0	0	0	0	0	0	0	0	0	9.95699	0	0	0	0	0	0	0	0	0.503373	0	0	0	0	0	0	0	8.60867	0	0	0	0	0	0	0
mir-548ay	AAAAGTAATTGTGGTTTTTGC	21	Mature 5'	0	0	0	0	0	0	0	7.81537	5.14419	0	6.7122	0	0	0	0	0	0	0	0	4.16439	0	9.95699	0	54.7645	0	0	0	0	0	0	2.95192	0	0	0	20.0098	0	0	0	0	0	0	0	32.7815	0	50.3846	0
mir-548ax	AGAAGTAATTGCGGTTTTGC	20	Mature 5' sub	0	0	0	0	0	0	0	0	0	0	0	0	0	0	0	0	0	0	0	4.16439	0	0	0	0	0	0	0	0	0	0	0.138813	0	0	0	0	0	0	0	0	0	0	0	0	0	0	0
mir-548ax	AGAAGTAATTGCGGTTTTGCC	21	Mature 5' sub	6.36286	0	0	0	0	0	0	0	0	0	0	0	0	0	0	0	0	0	0	0	0	0	0	0	0	0	0	0	0	0	0.212095	0	0	0	0	0	0	0	0	0	0	0	0	0	0	0
mir-548ax	AGAAGTAATTGCGGTTTTGCCA	22	Mature 5'	12.7257	0	0	0	26.4957	0	0	7.81537	0	0	0	0	0	0	18.357	0	0	0	0	0	0	0	0	0	0	30.8718	0	0	0	0	3.20885	0	0	0	0	0	0	0	0	0	0	0	0	0	0	0
mir-548ax	AGAAGTAATTGCGGTTTTGCCAT	23	Mature 5' super	0	0	0	0	0	0	0	0	0	0	0	0	0	0	0	0	0	0	0	0	0	0	0	0	0	0	0	0	0	0	0	0	0	0	0	0	11.8321	0	0	0	0	0	0	0	0	0
mir-548ax	CAAAAACCGTAATTACTTTTGT	22	Precursor	0	0	0	0	0	0	0	0	0	0	0	0	0	0	0	0	0	0	4.69543	4.16439	0	0	0	0	19.4009	0	0	0	5.75772	0	1.13395	0	0	0	0	0	0	0	8.60867	0	5.35797	0	0	0	0	0
mir-548aw	GGTGCAAAAGTCATCACGGT	20	Mature 5' sub/super	0	0	0	0	0	0	0	0	0	0	0	0	0	0	0	0	0	0	0	0	0	9.95699	0	0	0	0	0	0	0	0	0.3319	0	0	0	0	0	0	0	0	0	0	0	0	0	0	0
mir-548aw	GGTGCAAAAGTCATCACGGTT	21	Mature 5' super	0	0	0	0	0	0	0	0	0	0	0	0	0	0	0	0	0	0	0	0	0	0	0	54.7645	0	0	0	0	0	0	1.82548	0	0	0	0	0	0	0	0	0	0	0	0	0	0	0
mir-548aw	GGTGCAAAAGTCATCACGGTTT	22	Mature 5' super	0	0	0	0	0	0	0	0	0	0	0	0	0	0	0	0	0	0	0	0	0	9.95699	0	0	0	0	0	0	0	0	0.3319	0	0	0	0	0	0	0	0	0	0	0	0	0	0	0
mir-548aw	GTCGGTGCAAAAGTCATCACGG	22	Mature 5' sub/super	0	0	0	0	0	0	0	0	0	0	3.3561	0	0	0	0	0	0	0	0	0	0	0	0	0	0	0	0	0	0	0	0.11187	0	0	0	0	0	0	0	0	0	0	0	0	0	0	0
mir-548aw	GTCGGTGCAAAAGTCATCACGGTTT	25	Mature 5' super	0	0	0	0	0	0	0	0	0	0	0	0	0	0	0	0	0	0	0	0	0	9.95699	0	0	0	0	0	0	0	0	0.3319	0	0	0	0	0	0	0	0	0	0	0	0	0	0	0
mir-548aw	GTGCAAAAGTCATCACGGT	19	Mature 5' sub	0	0	0	0	0	0	0	0	0	0	0	0	0	0	0	0	0	0	0	0	9.3726	0	0	0	0	0	0	0	0	0	0.31242	0	0	0	0	0	11.8321	0	0	0	0	0	0	0	0	0
mir-548aw	GTGCAAAAGTCATCACGGTT	20	Mature 5'	0	0	0	0	0	0	0	0	0	0	0	0	0	0	0	0	0	0	0	0	0	0	0	0	0	0	0	0	0	0	0	0	0	0	0	0	0	0	0	0	10.7159	0	0	9.75068	0	19.8444
mir-548aw	GTGCAAAAGTCATCACGGTTT	21	Mature 5' super	0	0	0	0	0	0	0	0	0	14.506	0	0	9.84824	0	0	0	0	0	0	0	0	0	0	0	0	0	0	0	0	0	0.811808	0	0	0	0	0	0	0	8.60867	0	0	0	0	0	0	0
mir-548au	AAAAGTAATTGCGGTTTTTGC	21	Mature 5'	0	0	0	0	0	0	0	0	5.14419	0	0	0	0	0	0	0	0	0	0	0	0	0	0	0	0	0	0	0	0	0	0.171473	0	0	0	0	0	0	0	0	0	0	0	0	0	0	0
mir-548au	AAAAGTAATTGCGGTTTTTGCT	22	Mature 5' super	0	0	0	0	0	0	0	0	0	0	3.3561	0	0	0	0	0	0	0	0	0	0	0	0	0	0	0	0	0	0	0	0.11187	0	0	0	0	0	0	0	0	0	0	0	0	0	0	0
mir-548at	AAAAGTTATTGCGGTTTTGG	20	Mature 5' sub	6.36286	0	0	0	0	0	0	0	0	0	0	0	0	0	0	23.6552	0	0	0	0	0	0	0	0	0	0	0	0	0	0	1.0006	0	0	0	0	0	0	0	0	0	0	33.4818	0	0	0	0
mir-548at	AAAAGTTATTGCGGTTTTGGCT	22	Mature 5'	0	0	0	0	0	0	0	0	0	0	0	0	0	0	0	0	0	0	0	4.16439	0	0	0	0	0	0	0	0	0	0	0.138813	0	0	0	0	0	0	0	0	0	0	0	0	0	0	0
mir-548at	AAAGTTATTGCGGTTTTGG	19	Mature 5' sub	0	0	0	0	0	0	0	0	0	0	0	0	0	0	0	0	0	0	0	0	0	0	0	0	0	0	0	0	0	0	0	0	0	0	0	0	0	0	0	0	5.35797	0	0	0	0	0
mir-548at	CAAAACCGCAGTAACTTTTGT	21	Mature 3'	0	0	0	0	0	0	0	0	0	0	0	0	0	0	0	0	0	4.36289	0	0	0	0	0	0	0	0	0	0	0	0	0.14543	0	0	0	0	0	0	0	0	0	0	0	0	0	0	0
mir-548as	TAAAACCCACAATTATGTTTGT	22	Mature 3'	0	0	0	0	0	0	0	0	0	0	0	6.04047	0	0	0	0	0	0	0	0	0	0	0	0	0	0	0	0	0	0	0.201349	0	0	0	0	0	0	0	0	0	0	0	0	0	0	0
mir-548aq	CAAAAACTGCAATTACTTTTGC	22	Mature 3'	0	0	0	0	0	0	0	0	0	0	0	0	0	0	0	0	0	0	0	0	0	0	0	0	0	0	0	0	0	0	0	0	0	0	0	0	0	0	8.60867	0	0	0	0	0	0	0
mir-548aq	GAAAGTAATTGCTGTTTTTGCC	22	Mature 5'	0	0	0	0	0	0	0	0	0	0	0	0	0	0	0	0	0	0	0	0	0	0	0	0	0	0	0	0	5.75772	0	0.191924	0	0	0	0	0	0	0	0	0	0	0	0	0	0	0
mir-548aq	GCAAAAACTGCAATTACTTTTG	22	Mature 3' sub/super	0	0	0	11.3961	0	0	0	0	5.14419	0	0	0	0	0	0	0	0	0	0	0	0	0	0	0	0	0	0	0	0	0	0.551343	0	0	0	0	0	0	0	0	0	0	0	0	0	0	0
mir-548ap	CAAAAACCACAATTACTTT	19	Mature 3' sub/super	0	0	0	0	0	0	0	0	0	0	0	0	0	0	0	0	0	0	0	0	0	0	0	0	0	0	0	0	0	0	0	0	0	0	0	0	0	0	0	0	0	0	0	9.75068	0	0
mir-548an	AAAAGGCATTGTGGTTTTTG	20	Mature 5'	0	0	0	0	0	0	0	0	0	0	0	0	0	0	0	0	0	0	0	0	0	0	0	0	0	30.8718	0	0	0	0	1.02906	0	0	0	0	0	0	0	0	0	0	0	0	0	0	0
mir-548al	ATGGCAAAAACGGCAATGACT	21	Precursor	0	0	0	0	0	0	0	0	0	0	0	0	0	0	0	0	0	0	0	0	0	0	0	0	0	0	0	0	0	0	0	0	0	0	0	0	0	0	0	0	0	0	0	0	0	0
mir-548al	ATTGCTGTTTTTGCCATTAA	20	Precursor	0	0	0	0	0	0	0	0	0	0	0	0	0	0	0	0	0	0	0	0	0	0	0	0	0	0	0	0	0	0	0	0	0	0	0	0	11.8321	0	0	0	0	0	0	0	0	0
mir-548aj-1	AAAAGTAATTGCAGGTT	17	Precursor	0	0	0	0	0	0	0	0	0	0	0	0	0	0	0	0	0	0	0	0	0	0	0	0	0	0	0	0	0	0	0	0	0	0	0	0	0	0	0	0	0	0	0	0	0	19.8444
mir-548ah//mir-548am	AAAAACTGCAGTTACTTTTG	20	Mature 3' sub	0	0	0	0	0	0	0	0	0	0	0	0	0	0	0	0	0	0	0	0	0	0	0	0	0	0	0	0	0	0	0	0	0	0	0	0	0	0	0	0	0	0	0	0	0	0
mir-548ag-2	CAAGAACCTCAATTACCTTTG	21	Precursor	0	0	0	0	0	0	0	7.81537	0	0	0	0	0	0	0	0	0	0	0	0	0	0	0	0	0	0	0	0	0	0	0.260512	0	0	0	0	0	0	0	0	0	0	0	0	0	0	0
mir-548ag-2	CAAGAACCTCAATTACCTTTGC	22	Precursor	0	0	0	0	0	0	0	0	0	0	0	0	0	0	0	0	0	0	0	0	0	0	0	0	0	0	0	0	0	0	0	16.7584	0	0	0	0	0	0	0	0	0	0	0	9.75068	0	0
mir-548ae-2	AAAAGTAATTGTGGTTTTTGT	21	Mature 5' super	0	0	0	0	0	0	0	0	0	0	0	0	0	0	0	0	0	4.36289	0	8.32879	0	0	0	0	0	0	0	0	0	0	0.423056	0	0	0	0	0	0	0	0	0	0	0	0	0	0	39.6888
mir-548ae-2	AAAGTAATTGTGGTTTTTGT	20	Mature 5' sub/super	0	0	0	0	0	0	0	0	0	0	0	0	0	0	0	0	0	0	0	0	0	0	0	0	0	0	0	0	0	0	0	0	0	0	0	0	0	0	0	0	0	0	0	0	0	0
mir-548ae-2	CAAAAGTAATTGTGGTTTTTGT	22	Mature 5' super	0	0	0	0	0	0	0	0	0	0	0	0	0	0	0	0	0	4.36289	0	4.16439	0	0	0	0	0	0	0	0	0	0	0.284243	0	0	0	0	0	0	0	0	0	0	0	0	0	0	0
mir-548ad//mir-548ae-2//mir-548ay	GTGCAAAAGTAATTGTGGTT	20	Mature 5' sub/super	0	0	0	3.7987	0	0	0	0	0	0	0	0	0	0	0	0	0	0	0	0	0	0	0	0	0	0	0	0	0	0	0.126623	0	0	0	0	0	0	0	0	0	0	0	0	0	0	0
mir-548ad//mir-548ae-2	AAAAGTAATTGTGGT	15	Mature 5' sub	0	0	0	0	0	0	0	0	0	0	0	0	0	0	0	0	0	0	0	0	0	0	0	0	0	0	0	0	0	0	0	0	0	0	0	0	0	0	0	0	0	0	0	0	0	0
mir-548ad//mir-548ae-2	AAAAGTAATTGTGGTTTTTG	20	Mature 5'	6.36286	0	0	0	0	0	0	7.81537	15.4326	43.518	13.4244	6.04047	19.6965	53.9665	36.7141	23.6552	0	21.8144	14.0863	0	18.7452	9.95699	35.2721	0	38.8018	0	0	0	28.7886	34.6314	14.2908	25.1376	0	50.4388	0	33.9251	0	0	60.2607	35.7935	26.7898	33.4818	0	9.75068	16.7949	19.8444
mir-548ad//mir-548ae-2	CAAAAGTAATTGTGGTTTTTG	21	Mature 5' super	0	0	0	3.7987	0	0	54.2682	0	0	0	6.7122	0	0	0	0	0	0	0	0	0	0	9.95699	0	0	0	30.8718	0	0	0	0	3.52026	0	0	0	0	0	0	0	0	0	10.7159	0	0	0	0	0
mir-548ad	AAAAGTAATTGTGGTTTTTGA	21	Mature 5' super	6.36286	0	0	0	0	0	0	0	0	14.506	0	0	0	0	0	0	0	0	0	0	0	0	0	0	0	0	0	0	0	0	0.695629	0	0	0	0	0	0	0	0	0	0	0	0	0	0	0
mir-548ac	AAAAACCGGCAATTACTTTTG	21	Mature 3' sub	0	0	0	0	0	0	0	0	5.14419	0	0	0	0	0	0	0	0	0	0	0	0	0	0	0	0	0	0	0	0	4.32893	0.315771	0	0	0	0	0	0	0	0	0	0	0	0	0	0	0
mir-548ac	AAAAGTTATTGTGGTTTTTGCT	22	Precursor	0	0	0	0	0	0	0	0	0	14.506	0	0	0	0	0	0	0	0	0	0	0	0	0	0	19.4009	0	0	0	0	0	1.13023	0	0	0	0	0	0	0	0	0	0	0	0	0	0	0
mir-548ac	CAAAAGTTATTGTGGTTTTTG	21	Precursor	6.36286	0	0	0	0	0	0	0	0	0	0	0	0	0	0	0	0	0	0	0	0	0	0	0	0	0	0	0	0	0	0.212095	0	0	0	0	0	0	0	0	0	0	0	0	0	0	0
mir-548a-3	AAAAGTAATTGCGAGTTTTACC	22	Mature 5'	0	0	0	0	0	0	0	0	0	0	0	0	0	0	0	0	0	0	0	0	0	0	0	54.7645	0	0	0	0	0	0	1.82548	0	0	0	0	0	0	0	0	0	0	0	0	0	0	0
mir-548a-1//mir-548a-2//mir-548a-3	CAAAACTGGCAATTACTTTT	20	Mature 3' sub	0	0	0	0	0	0	0	0	0	0	0	0	0	0	0	0	0	4.36289	0	0	0	0	0	0	0	0	0	0	0	0	0.14543	0	0	0	0	0	0	0	0	0	0	0	0	0	0	0
mir-548a-1	AAAAGTAATTGTGATTTTTG	20	Precursor	0	0	0	0	0	0	0	0	0	0	0	0	0	0	0	0	11.2868	4.36289	4.69543	0	0	0	0	0	0	0	0	0	0	0	0.678171	0	0	0	0	0	0	0	0	0	0	0	0	0	0	0
mir-545	ATCAGCAAACATTTATTGTGT	21	Mature 3' sub/super	0	0	0	0	0	0	0	0	5.14419	0	0	0	0	0	0	0	0	0	0	0	0	0	0	0	0	0	0	0	0	0	0.171473	0	0	0	0	0	0	0	0	0	5.35797	0	0	0	0	0
mir-545	TCAGCAAACATTTATTGTGT	20	Mature 3' sub	0	0	0	0	26.4957	0	0	0	0	0	0	0	0	0	0	0	0	4.36289	9.39086	0	0	0	0	0	0	0	0	0	0	0	1.34165	0	0	0	0	0	0	0	0	0	0	0	0	0	0	0
mir-545	TCAGCAAACATTTATTGTGTG	21	Mature 3' sub	0	0	0	3.7987	0	0	0	0	0	0	0	0	0	0	0	0	0	0	0	0	28.1178	0	0	0	0	0	0	0	0	0	1.06388	0	0	0	0	0	0	0	0	0	0	0	0	0	0	0
mir-545	TCAGCAAACATTTATTGTGTGC	22	Mature 3'	0	44.8712	0	18.9935	0	0	54.2682	15.6307	10.2884	43.518	36.9171	6.04047	9.84824	53.9665	0	0	79.0077	21.8144	18.7817	0	9.3726	0	0	0	0	0	64.9084	0	11.5154	8.65786	16.9467	0	0	0	0	0	23.6642	0	8.60867	0	16.0739	66.9635	0	39.0027	33.5897	0
mir-545	TCAGCAAACATTTATTGTGTGCC	23	Mature 3' super	0	0	0	0	0	0	0	7.81537	0	0	6.7122	0	9.84824	0	0	70.9656	0	0	0	0	0	0	35.2721	0	19.4009	0	0	0	5.75772	4.32893	5.3367	8.37921	0	0	10.0049	0	0	0	0	0	0	0	0	0	0	0
mir-545	TCAGCAAACATTTATTGTGTGCCT	24	Mature 3' super	0	0	0	0	0	0	0	0	5.14419	0	0	0	9.84824	0	0	0	0	0	4.69543	0	0	0	0	0	0	0	0	0	0	0	0.656262	8.37921	0	0	0	0	0	0	0	0	0	0	0	0	0	0
mir-545	TCAGTAAATGTTTATTAGAT	20	Mature 5' sub	0	0	0	0	0	0	0	0	0	14.506	3.3561	0	0	0	0	0	0	0	0	0	0	0	0	0	0	0	0	0	0	0	0.595403	0	0	0	0	0	0	0	0	0	0	0	0	0	0	0
mir-545	TCAGTAAATGTTTATTAGATG	21	Mature 5' sub	6.36286	0	0	0	0	0	0	0	5.14419	0	0	0	0	0	18.357	0	0	0	0	0	0	9.95699	0	0	0	0	0	0	17.2731	8.65786	2.19174	0	0	0	0	0	0	0	0	0	0	0	0	0	0	0
mir-545	TCAGTAAATGTTTATTAGATGA	22	Mature 5'	6.36286	0	0	0	0	0	0	0	0	0	16.7805	0	0	0	0	0	0	4.36289	0	4.16439	9.3726	19.914	0	0	0	0	0	0	5.75772	4.32893	2.36813	0	0	0	0	0	0	0	0	0	0	0	0	0	16.7949	0
mir-544b	ACCTGAGGTTGTGCATTTCT	20	Mature 3' sub	0	0	0	0	0	0	0	0	0	0	0	0	0	0	0	23.6552	0	0	0	0	0	0	0	0	0	0	0	0	0	0	0.788507	0	0	0	0	0	0	0	0	0	0	0	0	0	0	0
mir-544a	ATTCTGCATTTTTAGCAAGTTC	22	Mature 3'	0	0	0	0	0	0	0	0	0	0	0	0	0	53.9665	0	0	0	0	0	0	0	0	0	0	0	0	0	0	0	0	1.79888	0	0	0	0	0	0	0	0	0	0	0	0	0	0	0
mir-544a	ATTCTGCATTTTTAGCAAGTTCT	23	Mature 3' super	0	0	0	0	0	0	0	0	0	0	0	0	0	0	0	0	0	0	0	0	0	0	0	0	0	0	0	0	0	0	0	0	0	0	0	0	0	0	0	0	16.0739	0	0	0	0	0
mir-544a	TCTTGTTAAAAAGCAGATTCT	21	Precursor	0	0	0	0	0	0	0	0	0	0	3.3561	0	0	0	0	0	0	0	0	0	0	0	0	0	0	0	0	0	0	0	0.11187	0	37.3678	0	0	0	0	0	0	0	0	0	0	0	0	0
mir-543	AAACATTCGCGGTGCACTTC	20	Mature 3' sub	0	0	0	0	0	0	0	0	0	0	0	0	0	0	0	0	0	0	0	0	0	0	0	0	0	0	0	0	0	0	0	0	0	0	0	0	0	0	0	0	0	0	0	0	0	0
mir-543	AAACATTCGCGGTGCACTTCT	21	Mature 3' sub	12.7257	0	0	0	0	20.9996	0	0	0	0	0	0	9.84824	0	0	0	11.2868	0	0	0	9.3726	0	35.2721	0	0	0	0	62.5287	11.5154	0	5.78497	41.896	0	0	0	22.6168	0	0	25.826	107.381	5.35797	0	0	0	0	0
mir-543	AAACATTCGCGGTGCACTTCTT	22	Mature 3'	6.36286	0	0	11.3961	26.4957	0	108.536	0	5.14419	0	3.3561	0	0	0	0	47.3104	11.2868	0	0	0	0	0	70.5442	0	0	30.8718	0	0	11.5154	0	11.094	0	0	0	0	0	11.8321	0	0	0	10.7159	33.4818	0	0	0	0
mir-543	AAACATTCGCGGTGCACTTCTTT	23	Mature 3' super	0	0	0	11.3961	0	0	0	0	0	0	0	0	0	0	0	0	0	4.36289	0	0	0	0	70.5442	0	0	0	0	20.8429	0	0	3.57154	0	0	0	0	0	0	0	0	0	0	0	0	0	0	0
mir-543	AACATTCGCGGTGCACTTCTT	21	Mature 3' sub	6.36286	0	0	0	0	0	0	0	0	0	0	0	0	0	0	0	0	0	0	0	0	0	0	0	0	0	0	0	0	0	0.212095	0	0	0	0	0	0	0	0	0	5.35797	0	0	0	0	0
mir-543	AACATTCGCGGTGCACTTCTTT	22	Mature 3' sub/super	0	0	0	0	0	0	0	0	0	0	0	0	0	0	0	0	0	0	0	0	0	0	0	0	0	0	0	0	0	0	0	0	0	0	0	0	0	0	0	0	0	0	0	0	0	0
mir-543	AAGTTGCCCGTGTTTTTTTCG	21	Precursor	0	0	0	0	0	0	0	0	0	0	0	0	0	0	0	0	0	0	0	0	0	0	0	0	0	0	0	0	0	0	0	0	0	0	0	0	0	0	0	0	0	0	0	0	0	0
mir-543	GAAGTTGCCCGTGTTTTTTTCG	22	Precursor	0	0	0	0	0	0	0	0	0	0	0	0	0	0	0	0	0	0	0	4.16439	0	0	0	0	0	0	0	0	0	0	0.138813	0	0	0	0	0	0	0	0	0	0	0	0	0	0	0
mir-542	CTCGGGGATCATCATGTCACGA	22	Mature 5' sub/super	0	0	0	0	0	0	0	0	0	0	0	0	9.84824	0	0	0	0	0	4.69543	0	0	0	0	0	0	0	0	0	0	0	0.484789	0	0	0	0	0	0	0	0	0	0	0	0	0	0	0
mir-542	TCGGGGATCATCATGTCACGA	21	Mature 5' sub	0	0	0	11.3961	0	0	0	7.81537	87.4513	14.506	6.7122	12.0809	88.6341	0	0	0	0	17.4516	9.39086	12.4932	18.7452	19.914	0	0	0	0	21.6361	0	11.5154	4.32893	11.469	8.37921	74.7356	0	10.0049	0	11.8321	26.8767	17.2173	0	5.35797	0	65.563	9.75068	16.7949	0
mir-542	TCGGGGATCATCATGTCACGAG	22	Mature 5' sub	0	0	0	0	0	0	54.2682	7.81537	5.14419	0	0	0	0	53.9665	0	0	0	0	0	0	0	0	0	0	0	0	0	0	0	0	4.03981	0	0	0	0	0	23.6642	0	0	0	0	0	0	0	0	0
mir-542	TCGGGGATCATCATGTCACGAGA	23	Mature 5'	0	0	0	3.7987	0	0	0	0	30.8652	0	3.3561	6.04047	9.84824	0	0	0	0	4.36289	32.868	12.4932	18.7452	0	0	0	0	0	21.6361	0	0	0	4.80047	0	0	0	20.0098	0	59.1604	0	17.2173	0	0	0	0	9.75068	33.5897	0
mir-542	TGACAGATTGATAACTGAAAG	21	Mature 3' sub/super	0	0	0	0	0	0	0	0	0	0	0	0	0	0	0	0	0	0	0	0	0	0	0	0	0	0	0	0	0	0	0	0	0	0	0	0	0	0	0	0	0	0	0	0	0	0
mir-542	TGTGACAGATTGATAACTG	19	Mature 3' sub	0	0	0	7.5974	0	0	0	0	0	0	0	0	0	0	0	0	0	0	0	0	0	0	0	0	0	0	0	0	5.75772	0	0.44517	0	0	0	0	0	0	0	0	0	0	0	0	0	0	0
mir-542	TGTGACAGATTGATAACTGA	20	Mature 3' sub	12.7257	44.8712	0	15.1948	0	0	0	15.6307	30.8652	0	10.0683	30.2024	49.2412	0	18.357	0	11.2868	0	14.0863	8.32879	46.863	0	0	0	58.2027	0	0	20.8429	17.2731	8.65786	13.7566	25.1376	37.3678	0	80.0392	0	11.8321	26.8767	25.826	71.5871	5.35797	0	0	0	0	0
mir-542	TGTGACAGATTGATAACTGAA	21	Mature 3' sub	0	0	0	7.5974	0	0	0	7.81537	10.2884	0	10.0683	12.0809	19.6965	0	0	23.6552	0	0	18.7817	8.32879	28.1178	19.914	0	0	0	0	0	0	0	4.32893	5.68911	8.37921	0	0	0	0	0	0	8.60867	35.7935	10.7159	0	0	0	33.5897	0
mir-542	TGTGACAGATTGATAACTGAAA	22	Mature 3'	0	0	0	3.7987	0	0	0	0	10.2884	0	6.7122	0	9.84824	0	0	47.3104	0	0	18.7817	8.32879	0	0	0	0	0	0	0	0	11.5154	0	3.88613	8.37921	0	0	0	0	0	0	8.60867	0	5.35797	0	32.7815	0	0	0
mir-542	TGTGACAGATTGATAACTGAAAG	23	Mature 3' super	0	0	0	0	0	0	0	0	0	0	0	0	0	0	0	0	0	0	0	0	0	0	0	0	0	0	0	0	0	0	0	0	0	0	0	0	0	0	0	0	0	0	32.7815	0	0	0
mir-542	TTGTGACAGATTGATAACT	19	Mature 3' sub/super	0	0	0	0	0	0	0	0	0	0	0	0	0	0	0	0	0	4.36289	0	0	0	0	0	0	0	0	0	0	0	0	0.14543	0	0	0	0	0	0	0	0	0	0	0	0	0	0	0
mir-542	TTGTGACAGATTGATAACTGA	21	Mature 3' sub/super	0	0	0	0	0	0	0	0	0	0	0	0	0	0	0	0	0	0	4.69543	0	0	0	0	0	0	0	0	0	0	0	0.156514	0	0	50.4388	20.0098	0	0	0	0	0	0	0	0	0	0	0
mir-539	AGAAATTATCCTTGGTGTGTTC	22	Mature 5' sub/super	0	0	0	0	0	0	0	0	0	0	0	0	0	0	0	70.9656	0	0	0	0	0	0	0	0	0	0	0	0	0	0	2.36552	0	0	0	0	0	0	0	0	0	0	0	0	0	0	0
mir-539	ATCATACAAGGACAATTTCTT	21	Mature 3' sub	0	0	0	0	0	0	0	0	0	0	0	0	0	0	0	0	0	0	0	0	0	0	0	0	0	0	0	0	0	0	0	8.37921	0	0	0	0	0	0	0	0	0	0	0	0	0	0
mir-539	ATCATACAAGGACAATTTCTTT	22	Mature 3'	0	0	0	0	0	0	0	0	0	0	0	0	0	53.9665	0	0	0	0	0	4.16439	0	0	0	0	0	0	0	0	0	0	1.9377	0	0	0	0	0	0	0	0	0	0	0	0	0	0	0
mir-539	ATCATACAAGGACAATTTCTTTT	23	Mature 3' super	0	0	0	0	0	0	0	0	0	0	0	0	0	0	0	0	0	0	0	0	0	0	0	0	0	0	0	0	0	0	0	0	0	0	0	0	0	0	0	0	0	0	0	0	0	0
mir-539	GGAGAAATTATCCTTGGTGTGT	22	Mature 5'	6.36286	0	0	3.7987	26.4957	20.9996	0	15.6307	0	0	16.7805	0	0	0	0	0	0	0	0	0	0	0	0	0	0	0	0	20.8429	5.75772	0	3.88896	0	0	0	0	0	0	0	0	0	0	0	0	0	0	0
mir-539	GGAGAAATTATCCTTGGTGTGTT	23	Mature 5' super	0	0	0	0	26.4957	0	0	0	0	0	0	0	0	0	0	47.3104	0	0	0	0	0	0	0	0	0	0	0	0	0	0	2.4602	0	0	0	0	0	0	0	0	0	0	0	0	0	0	0
mir-539	GGAGAAATTATCCTTGGTGTGTTC	24	Mature 5' super	0	0	0	0	0	0	0	0	0	0	3.3561	0	0	0	0	0	0	0	0	0	0	0	0	0	0	0	0	0	0	0	0.11187	0	0	0	0	0	0	0	0	0	0	0	0	0	0	0
mir-532	CCTCCCACACCCAAGGCTTGC	21	Mature 3' sub	0	44.8712	81.0373	30.3896	105.983	83.9983	379.877	62.523	41.1535	14.506	26.8488	54.3642	39.393	215.866	18.357	23.6552	33.8604	30.5402	4.69543	45.8083	74.9808	39.8279	35.2721	54.7645	38.8018	154.359	21.6361	83.3715	51.8194	30.3025	64.0955	33.5168	224.207	151.316	20.0098	79.1587	106.489	295.643	68.8693	178.968	91.0854	33.4818	163.908	107.257	50.3846	99.2221
mir-532	CATGCCTTGAGTGTAGGACCGT	22	Mature 5'	82.7172	269.227	0	26.5909	52.9914	20.9996	0	85.9691	15.4326	87.036	60.4098	48.3238	19.6965	0	91.7852	70.9656	33.8604	47.9918	51.6497	104.11	121.844	59.7419	35.2721	54.7645	38.8018	30.8718	43.2722	41.6858	80.608	56.2761	57.7632	41.896	37.3678	0	30.0147	147.009	130.153	53.7533	25.826	0	123.233	133.927	65.563	68.2547	33.5897	138.911
mir-532	ACACCCAAGGCTTGC	15	Precursor	0	0	0	0	0	0	0	0	0	0	0	0	0	0	0	23.6552	0	0	0	0	0	0	0	0	0	0	0	0	0	0	0.788507	0	0	0	0	0	0	0	0	0	0	0	0	0	0	0
mir-532	ATGCCTTGAGTGTAGGACCGT	21	Mature 5' sub	0	0	0	0	0	0	0	0	5.14419	0	0	6.04047	0	0	0	0	11.2868	0	0	0	0	0	0	0	0	0	0	0	0	0	0.749049	0	0	0	0	0	0	0	0	0	0	0	0	9.75068	16.7949	0
mir-532	CATGCCTTGAGTGTAGGAC	19	Mature 5' sub	0	0	0	0	0	0	0	0	0	0	0	0	0	0	36.7141	0	0	0	0	0	0	0	0	0	0	0	0	0	0	0	1.2238	0	0	0	0	0	0	0	0	0	0	0	0	0	0	0
mir-532	CATGCCTTGAGTGTAGGACC	20	Mature 5' sub	0	0	0	0	0	0	0	0	0	0	0	0	0	0	18.357	0	0	0	0	0	0	0	0	0	0	30.8718	0	0	0	0	1.64096	0	0	0	0	11.3084	0	0	17.2173	0	5.35797	0	0	9.75068	16.7949	0
mir-532	CATGCCTTGAGTGTAGGACCG	21	Mature 5' sub	19.0886	0	0	7.5974	0	0	0	23.4461	15.4326	14.506	20.1366	12.0809	9.84824	0	36.7141	23.6552	11.2868	13.0887	4.69543	20.822	65.6082	29.871	35.2721	0	0	0	0	62.5287	17.2731	30.3025	15.7751	16.7584	0	50.4388	0	11.3084	35.4962	53.7533	17.2173	0	21.4319	66.9635	98.3445	19.5014	0	19.8444
mir-532	CATGCCTTGAGTGTAGGACCGTT	23	Mature 5' super	0	0	0	7.5974	0	0	0	15.6307	5.14419	0	0	0	9.84824	0	0	0	0	0	0	0	9.3726	0	0	0	38.8018	0	0	0	5.75772	0	3.07176	0	0	0	0	0	0	0	8.60867	0	5.35797	0	0	0	16.7949	0
mir-532	CCATGCCTTGAGTGTAGGAC	20	Mature 5' sub/super	0	0	0	0	0	0	0	0	0	0	0	0	0	0	0	0	0	0	0	0	0	9.95699	0	0	0	0	0	0	0	0	0.3319	0	0	0	0	0	0	0	0	0	0	0	0	0	0	0
mir-532	CCTCCCACACCCAAGGC	17	Mature 3' sub	0	0	0	0	0	0	0	0	0	0	0	6.04047	0	0	0	0	0	0	0	0	0	0	0	0	0	0	0	0	0	0	0.201349	0	0	0	0	0	0	0	0	0	0	0	0	0	0	0
mir-532	CCTCCCACACCCAAGGCT	18	Mature 3' sub	0	0	0	0	0	0	0	0	0	0	0	0	0	53.9665	0	0	0	0	0	0	0	0	0	0	0	0	0	0	0	0	1.79888	0	0	0	0	0	0	0	0	0	0	0	0	0	0	0
mir-532	CCTCCCACACCCAAGGCTT	19	Mature 3' sub	0	0	0	0	0	0	0	0	0	0	0	6.04047	0	0	0	0	0	0	9.39086	4.16439	0	0	0	0	0	0	0	0	0	0	0.653191	0	0	0	0	0	11.8321	0	0	0	16.0739	0	0	0	0	0
mir-532	CCTCCCACACCCAAGGCTTG	20	Mature 3' sub	19.0886	0	0	56.9805	79.487	0	0	23.4461	10.2884	29.012	20.1366	18.1214	0	107.933	36.7141	0	22.5736	8.72578	18.7817	16.6576	9.3726	19.914	35.2721	0	58.2027	30.8718	21.6361	20.8429	0	12.9868	22.5682	0	0	50.4388	0	0	23.6642	53.7533	0	0	10.7159	0	0	19.5014	33.5897	39.6888
mir-532	CCTCCCACACCCAAGGCTTGCA	22	Mature 3'	25.4514	0	0	37.987	26.4957	62.9987	217.073	23.4461	10.2884	0	13.4244	6.04047	59.0894	53.9665	18.357	0	0	13.0887	37.5634	12.4932	9.3726	49.7849	70.5442	0	0	30.8718	0	20.8429	46.0617	4.32893	28.319	0	0	0	0	0	23.6642	0	25.826	0	0	33.4818	0	9.75068	0	158.755
mir-532	CTCCCACACCCAAGGCTTG	19	Mature 3' sub	0	0	0	0	0	0	0	0	0	0	10.0683	0	0	0	0	0	0	0	0	0	0	0	0	0	0	0	0	0	0	0	0.33561	0	0	0	0	0	0	0	0	0	0	0	0	0	0	0
mir-532	CTCCCACACCCAAGGCTTGC	20	Mature 3' sub	0	0	0	0	0	0	0	0	0	0	0	0	0	0	0	0	0	0	0	0	0	0	0	0	0	0	0	0	0	0	0	8.37921	0	0	0	0	0	26.8767	0	0	0	0	0	0	0	0
mir-532	TCCCACACCCAAGGCTTGCA	20	Mature 3' sub	0	0	0	0	0	0	0	0	0	0	0	0	0	0	0	0	0	0	0	0	0	0	0	0	0	0	0	20.8429	0	0	0.694763	0	0	0	0	0	0	0	0	0	0	0	0	0	0	0
mir-526b	AAAGTGCTTCCTTTTAGAGGCT	22	Mature 3' sub/super	0	0	0	0	0	0	0	0	0	0	3.3561	0	0	0	0	0	0	0	0	0	0	0	0	0	0	0	0	0	0	0	0.11187	0	0	0	0	0	0	0	0	0	0	0	0	0	0	0
mir-526b	CTCTTGAGGGAAGCACTTTCTGT	23	Mature 5'	0	0	0	0	0	0	0	0	0	29.012	0	0	0	0	0	0	0	0	0	0	0	0	0	0	0	0	0	0	0	0	0.967067	0	0	0	0	0	0	0	0	0	0	0	0	0	0	0
mir-526a-1	GAAAGCGCTTCCTTTTAGAGGA	22	Precursor	0	0	0	0	0	0	0	0	0	0	0	0	0	0	0	0	0	0	0	0	0	0	0	0	0	0	0	0	5.75772	0	0.191924	0	0	0	0	0	0	0	0	0	0	0	0	0	0	0
mir-523	AACGCGCTTCCCTATAGAGGGT	22	Mature 3' sub	0	0	0	0	0	0	0	0	0	0	0	0	0	0	0	0	0	0	0	0	0	0	0	0	0	0	0	0	0	0	0	0	0	0	0	0	0	0	0	0	0	0	0	0	0	0
mir-521-2//mir-521-1	AACGCACTTCCCTTTAGAGTGT	22	Mature 3'	0	0	0	0	0	0	0	0	0	0	0	0	0	0	0	0	0	0	0	0	0	0	0	0	0	0	0	0	0	0	0	0	37.3678	0	0	0	0	0	0	0	0	0	0	0	0	0
mir-520d//mir-527	AAAAGAAAAGAAAGT	15	Precursor	0	0	0	0	0	0	0	0	0	0	0	0	0	0	0	0	0	0	0	4.16439	0	0	0	0	0	0	0	0	0	0	0.138813	0	0	0	0	0	0	0	0	0	0	0	0	0	0	0
mir-520d	CTACAAAGGGAAGCCCTTTCT	21	Mature 5' super	0	0	0	0	0	0	0	0	0	0	0	0	0	0	0	0	0	0	0	0	0	0	0	0	0	0	0	0	0	0	0	0	0	0	0	0	0	0	0	0	0	0	0	9.75068	0	0
mir-520d	TCTACAAAGGGAAGCCCTTTCT	22	Mature 5' super	0	0	0	0	0	0	0	0	0	0	0	0	0	0	0	0	0	0	0	0	0	0	0	0	0	0	0	0	0	0	0	0	0	0	0	0	0	0	0	0	10.7159	0	0	0	0	0
mir-520c	AAAGTGCTTCCTTTTAGAGGGT	22	Mature 3'	0	0	0	0	0	0	0	0	0	0	0	0	0	0	0	0	0	0	0	0	0	0	0	0	19.4009	0	0	0	0	0	0.646697	0	0	0	0	0	0	0	0	0	0	0	0	9.75068	0	0
mir-520b//mir-519a-2	CCTCTACAGGGAAGCGCTTTCT	22	Precursor	6.36286	0	0	0	0	0	0	0	0	0	0	0	0	0	0	0	0	0	0	0	0	0	0	0	0	0	0	0	0	0	0.212095	0	0	0	0	0	0	0	0	0	0	0	0	0	0	0
mir-519d	CAAAGTGCCTCCCTTTAGAGTG	22	Mature 3'	0	0	0	0	26.4957	0	0	0	0	0	0	0	0	0	0	0	0	0	0	0	0	0	0	0	0	0	0	0	0	0	0.883189	0	0	0	0	0	0	0	0	0	0	0	0	0	0	0
mir-519c//mir-519b//mir-523//mir-518e//mir-522//mir-519a-1	CTCTAGAGGGAAGCGCTTTCTG	22	Mature 5'	0	0	0	0	0	0	0	0	0	0	0	0	0	0	0	0	0	0	0	0	0	0	0	0	0	0	0	0	0	0	0	8.37921	0	0	0	0	0	0	0	0	0	0	0	0	0	0
mir-519b	AAAGTGCATCCTTTTAGAGGTT	22	Mature 3'	0	0	0	0	0	0	0	0	0	0	0	0	0	0	0	0	0	0	0	4.16439	0	0	0	0	0	0	0	0	0	0	0.138813	0	0	0	0	0	0	0	0	0	0	0	0	0	0	0
mir-519a-1//mir-519a-2	AAAGTGCATCCTTTTAGAGTGT	22	Mature 3'	0	0	0	0	0	0	0	0	0	0	3.3561	0	0	0	0	23.6552	0	0	0	0	0	0	0	0	0	0	0	0	0	0	0.900377	0	0	0	0	0	0	0	0	0	0	0	0	0	0	0
mir-519a-1	ACTCTAGAGGGAAGCGCTTT	20	Mature 5' sub/super	0	0	0	0	0	0	0	0	0	0	0	0	0	0	0	0	0	0	0	0	0	0	0	0	0	0	0	0	0	4.32893	0.144298	0	0	0	0	0	0	0	0	0	0	0	0	0	0	0
mir-519a-1	ACTCTAGAGGGAAGCGCTTTCT	22	Mature 5' sub/super	0	0	0	0	0	0	0	0	0	0	0	0	0	0	0	0	0	0	0	4.16439	0	0	0	0	0	0	0	0	0	0	0.138813	0	0	0	0	0	0	0	0	0	0	0	0	0	0	0
mir-5196	TCATCCTCGTCTCCCTCCCAG	21	Mature 3'	0	0	81.0373	0	0	0	0	0	0	0	0	0	0	0	0	0	0	0	0	0	0	0	0	0	0	0	0	0	0	0	2.70124	0	0	50.4388	0	0	0	0	0	0	0	0	0	0	0	0
mir-5194	GGGTTTGGAATGGGATGGCAGGG	23	Mature 3' sub/super	0	0	0	0	0	0	0	0	0	0	0	0	0	0	0	0	0	0	0	0	0	0	0	0	0	0	0	0	0	0	0	0	0	0	0	0	0	0	0	0	0	0	0	0	0	0
mir-5194	TGAGGGGTTTGGAATGGGATGG	22	Mature 3'	0	0	0	0	0	0	0	0	0	0	0	0	0	0	0	0	0	0	0	0	0	0	0	0	0	0	0	0	0	0	0	0	0	0	0	0	11.8321	0	0	0	0	0	0	0	0	0
mir-5193	CCTCCTCTACCTCATCCCAGTT	22	Mature 3' sub/super	0	0	0	0	0	20.9996	0	0	0	0	0	0	0	0	0	0	0	0	0	0	0	0	0	0	0	0	0	0	0	0	0.699986	0	0	0	0	0	0	0	0	0	0	0	0	0	0	0
mir-5193	CTCCTCCTCTACCTCATCCCAGTT	24	Mature 3' super	0	0	0	0	0	0	0	0	0	0	0	0	0	0	0	0	0	0	0	0	9.3726	0	0	0	0	0	0	0	0	0	0.31242	0	0	0	0	0	0	0	0	0	0	0	0	0	0	0
mir-5193	CTCCTCTACCTCATCCCAGT	20	Mature 3' sub	0	0	0	0	0	0	0	0	0	0	0	0	0	0	0	0	0	0	0	0	0	0	0	0	0	0	0	0	0	0	0	0	0	0	0	0	0	0	0	0	0	0	0	9.75068	0	0
mir-5193	CTGGTAACTGGGATG	15	Precursor	0	0	0	0	0	0	0	0	0	0	0	0	0	0	0	0	0	0	0	0	0	0	0	0	0	0	0	0	0	0	0	8.37921	0	0	0	0	0	0	0	0	0	0	0	0	0	0
mir-5193	GCTGGTAACTGGGATG	16	Precursor	0	0	0	0	0	0	0	0	0	0	0	0	0	0	0	0	0	0	0	0	0	0	0	0	0	0	0	0	0	0	0	0	0	0	0	0	0	0	0	0	0	0	0	0	0	0
mir-5193	TCCTCCTCTACCTCATCCCA	20	Mature 3' sub	0	0	0	0	0	0	0	0	0	0	0	0	0	0	0	0	0	0	0	0	0	0	0	0	0	0	0	0	0	0	0	0	0	0	0	0	0	0	0	0	0	0	0	0	0	0
mir-5193	TCCTCCTCTACCTCATCCCAG	21	Mature 3' sub	0	0	0	0	0	0	0	0	0	0	0	0	0	0	0	0	0	0	0	0	0	0	0	0	0	0	0	0	0	4.32893	0.144298	0	0	0	0	0	0	0	0	0	0	0	0	0	0	0
mir-5193	TCCTCCTCTACCTCATCCCAGT	22	Mature 3'	6.36286	0	0	0	0	0	0	0	0	0	0	0	0	0	0	0	11.2868	0	0	0	9.3726	0	0	0	0	0	0	0	0	4.32893	1.04504	0	0	0	0	0	11.8321	0	0	0	0	33.4818	0	0	0	0
mir-5193	TCCTCCTCTACCTCATCCCAGTT	23	Mature 3' super	0	0	0	0	0	0	0	0	0	0	0	0	0	0	0	0	0	0	0	0	0	0	0	0	0	30.8718	0	0	0	0	1.02906	0	0	0	0	0	0	0	0	0	0	0	0	0	0	0
mir-5193	TCCTCTACCTCATCCCAGTT	20	Mature 3' sub/super	0	0	0	0	0	0	0	0	0	0	3.3561	0	0	0	0	0	0	0	0	0	0	0	0	0	0	0	0	0	0	0	0.11187	0	0	0	0	0	0	0	0	0	0	0	0	0	0	0
mir-5193	TCCTCTACCTCATCCCAGTTCC	22	Mature 3' sub/super	0	0	0	0	26.4957	0	0	0	0	0	0	6.04047	0	0	0	0	0	0	0	0	0	0	0	0	0	0	0	0	0	0	1.08454	0	0	0	0	0	0	0	0	0	0	0	0	0	0	0
mir-5193	TCCTCTACCTCATCCCAGTTCCA	23	Mature 3' sub/super	0	0	0	0	0	0	0	0	0	0	3.3561	0	0	0	0	0	11.2868	0	0	0	0	0	0	0	0	0	0	0	0	0	0.488097	0	0	0	0	0	0	0	0	0	0	0	0	0	0	19.8444
mir-518f	GAAAGCGCTTCTCTTTAGAGG	21	Mature 3'	0	0	0	0	0	0	0	0	0	0	0	0	0	0	0	0	0	0	0	0	0	0	0	0	0	0	0	0	0	0	0	0	0	0	0	0	0	0	0	0	0	0	0	0	0	0
mir-518e	AAAGCGCTTCCCTTCAGAGTGT	22	Mature 3' super	0	0	0	0	0	0	0	0	0	0	0	0	0	0	0	0	0	0	0	0	0	0	0	0	0	0	21.6361	0	0	0	0.721204	0	37.3678	0	0	0	0	0	0	0	0	0	0	9.75068	0	0
mir-518c	CAAAGCGCTTCTCTTTAGAGTGT	23	Mature 3'	0	0	0	0	0	0	0	7.81537	0	0	0	0	0	0	0	0	0	0	0	0	0	0	0	0	0	0	0	0	0	0	0.260512	0	0	0	0	0	0	0	0	0	0	0	0	0	0	0
mir-518a-1//mir-518a-2	GAAAGCGCTTCCCTTTGCTGGA	22	Mature 3'	0	0	0	0	0	0	0	0	0	0	0	0	0	0	0	0	0	0	0	0	0	0	0	0	0	0	0	0	0	0	0	0	0	0	0	0	0	0	0	0	0	0	0	0	0	0
mir-5189	TCTGGGCACAGGCGGATGGAC	21	Mature 5' sub	0	0	0	0	0	0	0	0	0	0	0	0	0	0	0	0	0	0	0	0	0	0	0	0	0	0	0	0	0	0	0	0	0	0	0	0	0	0	0	0	5.35797	0	0	0	0	0
mir-5189	TCTGGGCACAGGCGGATGGACA	22	Mature 5' sub	0	0	0	0	0	0	0	0	0	0	0	0	0	0	0	0	0	0	0	0	9.3726	0	0	0	0	0	0	0	0	0	0.31242	0	0	0	0	0	0	0	0	0	0	0	0	0	0	0
mir-5189	TGCCAACCGTCAGAGCCCAGA	21	Mature 3'	0	0	0	0	0	0	0	0	0	0	0	0	0	0	0	0	0	0	0	0	0	0	0	0	135.806	0	0	0	0	0	4.52688	0	0	0	20.0098	0	0	0	0	0	0	0	0	0	0	0
mir-5189	TGCCAACCGTCAGAGCCCAGAC	22	Mature 3' super	0	0	0	0	0	0	0	0	0	0	0	0	0	0	0	0	0	0	0	0	0	0	0	0	0	0	0	0	0	0	0	0	0	0	0	0	0	0	0	0	5.35797	0	0	0	0	0
mir-5187	CCACTGAATCCTCTTTTCCTCA	22	Mature 3' sub/super	0	0	0	0	0	0	0	0	0	0	3.3561	0	0	0	0	0	0	0	0	0	0	0	0	0	0	0	0	0	0	0	0.11187	0	0	0	0	0	0	0	0	0	0	0	0	0	0	0
mir-5187	TGGGATGAGGGATTGAAGTGG	21	Mature 5' sub	0	0	0	0	0	20.9996	0	0	0	0	0	0	0	0	0	0	0	0	0	0	0	0	0	0	0	0	0	0	17.2731	0	1.27576	0	0	0	0	0	0	0	0	0	0	0	0	0	0	0
mir-5187	TGGGATGAGGGATTGAAGTGGA	22	Mature 5'	0	0	0	0	0	0	0	0	0	0	0	0	0	0	0	0	0	0	0	0	0	0	0	0	0	0	0	0	0	0	0	0	0	0	0	0	0	0	0	0	0	0	0	19.5014	0	39.6888
mir-517a//mir-517b	ATCGTGCATCCCTTTAGAGTGT	22	Mature 3'	12.7257	0	0	0	0	0	0	0	0	0	0	0	0	0	0	0	0	0	0	0	0	0	0	0	0	0	0	0	0	0	0.424191	0	0	0	0	0	0	0	0	0	0	0	0	0	16.7949	0
mir-517a//mir-517b	TCGTGCATCCCTTTAGAGTGT	21	Mature 3' sub	0	0	0	7.5974	0	0	0	0	0	0	0	0	0	0	0	0	0	0	0	0	0	0	0	0	0	0	0	0	0	0	0.253247	0	0	0	10.0049	0	0	0	0	0	0	0	0	0	0	0
mir-515-1//mir-515-2	GAGTGCCTTCTTTTGGAGCGT	21	Mature 3' sub	0	0	0	0	0	0	0	0	0	0	0	0	0	0	0	0	0	0	0	0	0	0	0	0	0	0	0	0	0	0	0	0	0	0	0	0	0	0	0	0	0	0	0	0	0	0
mir-515-1//mir-515-2	GAGTGCCTTCTTTTGGAGCGTT	22	Mature 3'	0	0	0	0	0	0	0	0	0	0	0	0	0	0	0	0	0	0	0	0	0	0	0	0	0	0	0	0	0	0	0	0	0	0	0	0	0	0	0	0	10.7159	0	0	0	0	0
mir-514b	TTCTCAAGAGGGAGGCAATCA	21	Mature 5' sub	0	0	0	0	0	0	0	0	0	0	0	0	0	0	0	0	0	0	0	0	0	9.95699	0	0	0	0	0	0	0	0	0.3319	0	0	0	0	0	0	0	0	0	0	0	0	0	0	0
mir-514a-1//mir-514a-2//mir-514a-3	ATTGACACTTCTGTGAGTAG	20	Mature 3' sub	0	0	0	0	0	0	0	0	0	0	0	0	0	0	0	0	0	0	0	0	0	9.95699	0	0	0	0	0	0	0	0	0.3319	0	0	0	0	0	0	0	0	0	0	0	0	0	0	0
mir-513c	TTCTCAAGGAGGTGTCGTT	19	Mature 5' sub	0	0	0	0	0	0	0	0	0	14.506	0	0	0	0	0	0	0	0	0	0	0	0	0	0	0	0	0	0	0	0	0.483533	0	0	0	0	0	0	0	0	0	0	0	0	0	0	0
mir-513a-1//mir-513a-2//mir-513c	TAAATTTCACCTTTCTGAGAAG	22	Mature 3' sub	0	0	0	0	0	0	0	0	0	0	0	0	0	0	0	0	0	0	0	0	0	0	0	0	0	0	0	0	0	0	0	0	0	0	10.0049	0	0	0	0	0	0	0	0	0	0	0
mir-513a-1//mir-513a-2	TTCACAGGGAGGTGTCATTT	20	Mature 5' super	0	0	0	0	0	0	0	0	0	0	0	0	0	0	0	0	0	0	0	0	0	0	0	0	0	0	0	0	0	0	0	0	0	0	0	0	0	0	0	0	0	0	0	0	0	0
mir-512-1//mir-512-2	AAGTGCTGTCATAGCTGAGG	20	Mature 3' sub	0	0	0	0	0	0	0	0	0	0	0	0	0	0	0	0	0	0	0	0	0	0	0	54.7645	0	0	0	0	0	0	1.82548	0	0	0	0	0	0	0	0	0	0	0	0	0	0	0
mir-511	AATGTGTAGCAAAAGACAG	19	Mature 3' sub	0	0	0	0	0	0	0	0	0	0	0	0	0	0	0	0	0	0	0	0	0	0	0	0	0	0	0	0	0	0	0	0	0	0	0	0	0	0	0	0	10.7159	0	0	0	0	0
mir-511	AATGTGTAGCAAAAGACAGA	20	Mature 3'	0	0	0	3.7987	0	0	0	0	0	0	0	6.04047	0	0	0	0	0	4.36289	0	0	0	0	0	0	0	0	0	20.8429	5.75772	0	1.36009	0	0	0	0	0	0	0	0	0	5.35797	0	0	0	16.7949	0
mir-511	AATGTGTAGCAAAAGACAGAA	21	Mature 3' super	0	0	0	0	0	0	0	0	0	0	0	0	0	0	0	0	0	4.36289	0	0	0	0	0	0	0	0	0	0	0	0	0.14543	0	0	0	0	0	0	0	0	0	21.4319	0	0	0	0	0
mir-511	AATGTGTAGCAAAAGACAGAAT	22	Mature 3' super	0	0	0	0	0	0	0	0	5.14419	0	0	0	0	0	0	0	0	0	0	0	0	0	0	0	0	0	0	0	0	0	0.171473	0	0	0	0	0	0	0	0	0	16.0739	0	0	0	0	0
mir-511	CGTGTCTTTTGCTCTGCAGTCA	22	Mature 5' super	0	0	0	0	0	0	0	0	0	0	0	0	0	0	0	0	0	0	0	0	0	0	0	0	0	0	0	0	0	0	0	0	37.3678	0	0	0	0	0	0	0	0	0	0	0	0	0
mir-511	GTGTCTTTTGCTCTGCAGTC	20	Mature 5' sub	0	0	0	0	0	0	0	0	0	0	0	0	0	0	0	0	0	0	0	0	0	0	0	0	0	0	0	0	0	0	0	0	0	0	0	0	0	0	0	0	0	0	0	0	0	0
[truncated: 6,430 more rows]
[truncated: 16 more columns]
