# Supplementary material for: Circulating microRNA/isomiRs as novel biomarkers of esophageal squamous cell carcinoma
Source: PLoS One. 2020 Apr 6;15(4):e0231116. doi: 10.1371/journal.pone.0231116 (PMC7135252; doi:10.1371/journal.pone.0231116)
Supplement: S3 File — (XLSX) [file pone.0231116.s009.xlsx]

## Sheet: Sheet1
Step	Parameter	Action	Likelihood ChiSq	Pr > ChiSq	R Square	p	AIC	BIC
1	miR-30a-5p	Entered	48.3	<0.01	0.39	2	80.2	85.5
2	miR-205-5p (3’ deletion G)*	Entered	22	<0.01	0.57	3	60.3	67.5
3	miR-574-3p (3’ deletion A)*	Entered	6.54	0.01	0.62	4	55.9	65.4
4	miR122-5p	Entered	3.93	0.047	0.65	5	54.3	66
5	miR-22-3p	Entered	4.97	0.026	0.69	6	51.6	65.6
6	miR-885-5p	Entered	2.1	0.15	0.71	7	51.8	67.9
7	miR122-5p (3’ deletion UG)*	Entered	6.86	<0.01	0.76	8	47.4	65.6
8	miR-34a-5	Entered	1.8	0.18	0.77	9	48.1	68.3
9	miR-99a-5p (3’ deletion G)*	Entered	1.92	0.17	0.79	10	48.7	70.9
10	miR-145-5p (3’ deletion CU)*	Entered	1.65	0.2	0.81	11	49.6	73.7
11	miR-125b-1/b-2-5p (3’ deletion GA)*	Entered	4.76	0.029	0.84	12	47.5	73.5
12	miR-378a-3p	Entered	6.41	0.01	0.89	13	43.9	71.6
13	miR-145-5p (3’ deletion U)*	Entered	13.1	<0.01	0.89	14	43.9	71.6
