# Supplementary material for: Circulating microRNA/isomiRs as novel biomarkers of esophageal squamous cell carcinoma
Source: PLoS One. 2020 Apr 6;15(4):e0231116. doi: 10.1371/journal.pone.0231116 (PMC7135252; doi:10.1371/journal.pone.0231116)
Supplement: S4 File — (XLSX) [file pone.0231116.s010.xlsx]

## Sheet: Sheet1
Small RNA - Name	Sequence	Small RNA - Length	Small RNA - Match type	HC43	HC44	HC45	HC46	HC47	HC48	HC49	HC50	HC51	HC52	HC53	HC54	HC55	HC56	HC57	HC58	HC59	HC60	HC means	ESCC49	ESCC50	ESCC51	ESCC52	ESCC53	ESCC54	ESCC55	ESCC56	ESCC57	ESCC58	ESCC59	ESCC60	ESCC61	ESCC62	ESCC63	ESCC64	ESCC65	ESCC66	ESCC means
mir-99b	CAAGCTCGTGTCTGTGGGTC	20	Mature 3' sub	0	0	0	0	29.5447	0	0	0	0	0	0	0	0	0	0	24.9545	0	0	3.02773	0	0	0	0	0	0	0	0	0	23.1884	0	0	0	0	0	0	0	0	1.28824
mir-99b	CAAGCTCGTGTCTGTGGGTCC	21	Mature 3' sub	0	0	0	0	0	14.5447	0	0	0	0	0	0	0	0	0	0	0	0	0.80804	0	0	0	0	0	0	0	0	0	0	0	0	0	0	0	0	0	0	0
mir-99b	CAAGCTCGTGTCTGTGGGTCCG	22	Mature 3'	0	0	0	0	0	7.27236	0	0	0	0	0	0	0	0	0	0	0	0	0.40402	0	0	0	0	0	0	0	0	0	0	0	0	0	0	0	0	0	0	0
mir-99b	CACCCGTAGAACCGAC	16	Precursor	0	0	16.6625	0	0	0	0	0	0	0	0	0	0	0	0	0	0	0	0.925695	0	0	0	0	0	0	0	0	0	0	0	0	0	0	0	0	0	0	0
mir-99b	CACCCGTAGAACCGACCT	18	Mature 5' sub	0	0	16.6625	0	0	0	0	0	0	6.52626	0	0	0	0	0	0	0	0	1.28826	5.43348	0	0	0	0	0	108.061	0	0	0	0	0	0	0	0	0	0	0	6.30527
mir-99b	CACCCGTAGAACCGACCTTG	20	Mature 5' sub	0	0	0	5.25837	19.6965	21.8171	10.7686	44.1859	0	13.0525	15.3739	88.2314	128.37	27.462	0	124.772	0	25.6476	29.1464	43.4679	174.587	37.0659	27.4469	64.2158	0	0	0	157.766	0	11.688	0	0	0	0	373.065	23.7083	0	50.7228
mir-99b	CACCCGTAGAACCGACCTTGC	21	Mature 5' sub	19.5803	37.3539	49.9875	15.7751	9.84824	36.3618	10.7686	44.1859	0	52.2101	92.2431	44.1157	0	0	0	299.453	23.1621	25.6476	42.2607	184.738	139.67	37.0659	82.3407	32.1079	33.7667	108.061	326.371	236.649	139.13	46.7519	51.9108	36.8555	165.166	73.9754	279.799	41.4896	0	111.992
mir-99b	CACCCGTAGAACCGACCTTGCG	22	Mature 5'	13.0536	0	16.6625	36.8086	19.6965	58.1789	21.5371	58.9145	0	32.6313	23.0608	58.8209	0	27.462	0	24.9545	0	0	21.7656	27.1674	69.8348	148.263	27.4469	32.1079	168.833	0	163.185	157.766	162.319	70.1279	41.5287	36.8555	0	24.6585	0	47.4167	0	65.4173
mir-99a//mir-100	AAACCCGTAGATCCGA	16	Precursor	0	0	0	0	0	0	0	0	0	0	0	0	0	0	0	0	0	0	0	0	0	0	0	0	0	0	0	0	0	0	0	0	0	0	0	5.92709	0	0.329283
mir-99a//mir-100	AACCCGTAGATCCGA	15	Precursor	0	0	0	0	0	0	0	0	0	0	0	0	0	0	38.0489	0	0	0	2.11383	0	0	0	0	0	0	0	0	0	0	0	0	0	0	0	0	0	0	0
mir-99a	AAACCCGTAGATCCGATCTTG	21	Mature 5' sub/super	0	0	0	21.0335	0	0	0	0	0	0	7.68693	0	128.37	0	0	0	0	0	8.72723	0	0	0	0	0	0	0	0	0	0	0	0	0	0	0	0	0	0	0
mir-99a	AAACCCGTAGATCCGATCTTGT	22	Mature 5' sub/super	6.52678	0	0	5.25837	0	0	0	0	0	6.52626	30.7477	0	0	27.462	38.0489	74.8634	23.1621	0	11.8109	0	34.9174	18.5329	27.4469	32.1079	16.8833	0	0	0	0	58.4399	0	0	0	0	0	0	0	10.4627
mir-99a	AACCCGTAGATCCGAT	16	Precursor	0	0	0	0	0	0	0	0	0	13.0525	7.68693	0	0	0	0	0	0	0	1.15219	0	0	0	0	0	0	0	0	0	0	0	0	0	0	0	0	0	0	0
mir-99a	AACCCGTAGATCCGATC	17	Mature 5' sub	0	0	0	0	0	0	0	0	0	6.52626	0	0	0	0	0	0	0	0	0.36257	0	0	0	0	0	0	0	0	0	0	0	0	0	0	0	0	0	0	0
mir-99a	AACCCGTAGATCCGATCT	18	Mature 5' sub	0	0	0	0	0	0	0	0	0	6.52626	23.0608	0	0	0	0	0	0	0	1.64372	21.7339	0	0	0	0	0	0	0	0	0	0	0	0	0	0	0	0	0	1.20744
mir-99a	AACCCGTAGATCCGATCTT	19	Mature 5' sub	0	0	0	5.25837	0	0	0	0	27.9439	0	0	0	0	0	0	24.9545	0	0	3.23093	0	139.67	0	0	0	0	0	0	0	0	0	0	0	0	0	0	0	0	7.75943
mir-99a	AACCCGTAGATCCGATCTTG	20	Mature 5' sub	19.5803	49.8051	133.3	78.8756	9.84824	7.27236	21.5371	0	55.8878	137.052	130.678	0	385.109	27.462	0	374.317	92.6484	51.2952	87.4815	10.867	244.422	37.0659	109.788	32.1079	67.5333	108.061	0	157.766	0	163.632	20.7643	110.566	0	49.317	0	41.4896	0	64.0767
mir-99a	AACCCGTAGATCCGATCTTGT	21	Mature 5' sub	117.482	149.415	49.9875	220.852	128.027	43.6341	53.8428	29.4573	83.8317	156.63	407.407	0	513.479	0	152.195	2046.27	115.81	179.533	247.103	124.97	628.514	185.329	54.8938	449.51	118.183	216.123	163.185	394.415	92.7536	525.959	10.3822	73.711	0	0	93.2662	124.469	0	180.87
mir-99a	AACCCGTAGATCCGATCTTGTG	22	Mature 5'	0	49.8051	133.3	68.3588	19.6965	7.27236	0	14.7286	83.8317	45.6839	46.1216	0	128.37	0	0	0	46.3242	0	35.7496	5.43348	0	37.0659	54.8938	0	50.65	0	0	0	69.5652	140.256	20.7643	36.8555	0	49.317	0	35.5625	0	27.798
mir-99a	ACCCGTAGATCCGATCTTG	19	Mature 5' sub	0	0	0	0	0	0	0	0	0	0	7.68693	0	0	0	0	0	0	0	0.427051	0	0	0	0	0	0	0	0	0	0	0	0	0	0	0	0	0	0	0
mir-99a	ACCCGTAGATCCGATCTTGT	20	Mature 5' sub	0	0	0	10.5167	0	0	0	0	0	0	0	0	0	0	0	0	0	0	0.584263	0	0	0	0	0	0	0	0	0	0	0	0	0	0	0	0	5.92709	0	0.329283
mir-99a	CAAGCTCGCTTCTATGGGTC	20	Mature 3' sub	0	0	0	0	0	0	0	0	0	0	0	0	0	0	0	0	0	0	0	10.867	0	0	0	0	0	0	0	0	0	0	0	0	0	0	0	0	0	0.60372
mir-99a	CAAGCTCGCTTCTATGGGTCT	21	Mature 3' sub	0	0	16.6625	5.25837	0	0	0	0	55.8878	0	7.68693	0	0	0	0	0	0	0	4.74975	32.6009	0	0	0	0	0	0	0	0	0	0	0	0	0	24.6585	0	17.7813	0	4.16892
mir-99a	CAAGCTCGCTTCTATGGGTCTG	22	Mature 3'	0	0	16.6625	5.25837	0	0	0	0	0	0	0	0	0	0	0	0	0	0	1.21783	16.3004	34.9174	0	0	0	0	0	0	0	0	0	0	0	82.5832	0	0	0	0	7.43339
mir-99a	CAAGCTCGCTTCTATGGGTCTGT	23	Mature 3' super	0	0	0	0	0	7.27236	0	0	27.9439	0	0	0	0	0	0	0	0	0	1.95646	10.867	0	0	0	0	16.8833	0	0	0	0	0	0	0	0	0	0	0	0	1.54168
mir-98	AACTATACAACTTACTACT	19	Mature 3' sub/super	0	0	0	0	0	0	0	0	0	0	0	0	0	0	38.0489	0	0	0	2.11383	0	0	0	0	0	0	0	0	0	0	0	0	0	0	0	0	0	0	0
mir-98	ACTATACAACTTACTACTTTCC	22	Mature 3' sub/super	0	0	0	0	0	0	0	0	0	6.52626	0	0	0	0	0	0	0	0	0.36257	0	0	0	0	0	0	0	0	0	0	0	0	0	0	0	0	0	0	0
mir-98	CTATACAACTTACTACTTT	19	Mature 3' sub	0	0	0	0	0	0	0	0	0	0	0	0	0	0	0	0	0	25.6476	1.42487	0	0	0	0	0	0	0	0	0	0	0	0	0	0	0	0	0	0	0
mir-98	CTATACAACTTACTACTTTC	20	Mature 3' sub	0	0	0	0	0	0	0	0	0	0	0	0	0	0	0	0	0	0	0	0	34.9174	0	0	0	0	0	0	0	0	0	0	0	0	0	0	0	0	1.93986
mir-98	CTATACAACTTACTACTTTCC	21	Mature 3' sub	6.52678	0	0	15.7751	0	21.8171	10.7686	0	0	6.52626	0	0	0	0	0	0	0	0	3.41188	16.3004	34.9174	0	0	0	0	108.061	0	0	0	0	0	0	0	0	0	0	0	8.84885
mir-98	CTATACAACTTACTACTTTCCC	22	Mature 3'	0	0	0	0	0	0	0	0	0	0	0	0	0	0	0	0	0	0	0	0	0	0	0	0	0	0	0	0	0	0	0	36.8555	0	0	0	0	0	2.04753
mir-98	GTGAGGTAGTAAGTTGTATTGTT	23	Mature 5' super	0	0	0	0	0	0	0	0	27.9439	0	0	0	0	0	0	0	0	0	1.55244	0	0	0	0	0	0	0	0	0	0	0	0	0	0	0	0	0	0	0
mir-98	TATACAACTTACTACTTT	18	Mature 3' sub	0	0	0	0	0	0	0	0	0	0	0	0	0	0	0	0	0	0	0	5.43348	0	0	0	0	0	0	0	0	0	0	0	0	0	0	0	0	0	0.30186
mir-98	TATACAACTTACTACTTTC	19	Mature 3' sub	0	0	0	0	0	0	0	0	0	0	0	0	0	0	0	0	0	0	0	0	34.9174	0	0	0	0	0	0	0	0	0	0	0	0	0	0	0	0	1.93986
mir-98	TATACAACTTACTACTTTCC	20	Mature 3' sub	0	0	0	0	9.84824	0	0	0	0	0	0	0	0	0	0	0	0	0	0.547124	5.43348	0	0	0	0	0	0	0	0	0	0	0	0	0	0	0	0	0	0.30186
mir-98	TGAGGTAGTAAGTTGTAT	18	Mature 5' sub	0	0	0	0	0	0	0	0	0	0	0	0	0	0	0	0	0	0	0	0	0	0	0	0	0	0	0	0	0	0	10.3822	0	0	0	0	0	0	0.576787
mir-98	TGAGGTAGTAAGTTGTATT	19	Mature 5' sub	0	0	0	0	0	0	0	0	0	0	0	0	0	0	0	24.9545	0	0	1.38636	0	0	0	0	0	0	0	0	0	0	0	0	0	0	0	0	0	0	0
mir-98	TGAGGTAGTAAGTTGTATTG	20	Mature 5' sub	19.5803	12.4513	83.3125	31.5502	19.6965	36.3618	10.7686	103.1	83.8317	32.6313	23.0608	14.7052	128.37	27.462	0	49.9089	69.4863	0	41.4599	16.3004	0	18.5329	0	64.2158	33.7667	0	0	0	46.3768	11.688	51.9108	36.8555	0	24.6585	93.2662	23.7083	0	23.4044
mir-98	TGAGGTAGTAAGTTGTATTGT	21	Mature 5' sub	19.5803	49.8051	66.65	63.1004	59.0894	276.35	96.917	58.9145	111.776	97.894	61.4954	220.579	0	82.3859	114.147	74.8634	23.1621	102.59	87.7388	43.4679	104.752	92.6647	54.8938	64.2158	151.95	324.184	0	78.883	69.5652	70.1279	41.5287	368.555	0	24.6585	0	41.4896	474.158	111.394
mir-98	TGAGGTAGTAAGTTGTATTGTT	22	Mature 5'	0	0	66.65	21.0335	0	29.0894	10.7686	88.3718	167.663	6.52626	0	58.8209	0	0	0	0	0	0	24.9402	5.43348	69.8348	55.5988	0	128.432	50.65	0	0	0	46.3768	70.1279	0	405.41	165.166	0	0	47.4167	0	58.0248
mir-98	TGAGGTAGTAAGTTGTATTGTTG	23	Mature 5' super	0	0	0	0	0	0	0	0	0	0	0	0	0	0	0	0	0	0	0	0	0	0	0	32.1079	0	0	0	0	0	0	0	0	0	0	0	0	0	1.78377
mir-96	ACTAGCACATTTTTGCT	17	Precursor	0	0	33.325	0	0	0	0	0	27.9439	0	7.68693	0	0	54.9239	0	74.8634	0	25.6476	12.4662	0	0	0	0	0	0	108.061	0	0	0	0	0	0	0	0	0	0	0	6.00341
mir-96	CAATCATGTGCAGTGCCAATA	21	Mature 3' sub/super	6.52678	0	0	0	0	0	0	0	0	0	0	0	0	0	0	0	0	0	0.362599	0	0	0	0	0	0	0	0	0	0	0	0	0	0	0	0	0	0	0
mir-96	CAATCATGTGCAGTGCCAATAT	22	Mature 3' sub/super	6.52678	0	0	0	0	0	0	0	0	6.52626	0	0	0	0	0	0	0	0	0.725169	0	0	0	0	0	0	0	0	0	0	0	0	0	0	0	0	0	0	0
mir-96	CACTAGCACATTTTTGCT	18	Mature 5' sub	0	0	0	0	0	0	0	0	0	0	0	0	128.37	0	0	24.9545	0	51.2952	11.3677	0	0	0	0	0	0	0	0	0	0	0	0	0	0	0	0	0	0	0
mir-96	CTAGCACATTTTTGCT	16	Precursor	0	0	0	0	0	0	10.7686	0	0	0	0	0	128.37	82.3859	114.147	0	0	51.2952	21.4981	0	0	0	0	0	0	0	0	0	0	0	0	0	0	0	0	0	0	0
mir-96	GCACTAGCACATTTTTG	17	Mature 5' sub	0	0	0	0	0	0	0	0	0	0	0	0	0	0	38.0489	0	0	0	2.11383	0	0	0	0	0	0	0	0	0	0	0	0	0	0	0	0	0	0	0
mir-96	GCACTAGCACATTTTTGCT	19	Mature 5' sub	0	0	0	0	0	0	10.7686	0	0	0	0	0	0	27.462	38.0489	0	0	0	4.23774	0	0	0	0	0	0	0	0	0	0	0	0	0	0	0	0	0	0	0
mir-96	GGCACTAGCACATTTTTGC	19	Mature 5' sub	0	0	0	0	0	0	0	0	0	6.52626	0	0	0	0	0	0	0	0	0.36257	0	0	0	0	0	0	0	0	0	0	0	0	0	0	0	0	0	0	0
mir-96	GGCACTAGCACATTTTTGCT	20	Mature 5' sub	0	0	166.625	0	0	0	10.7686	14.7286	0	0	0	0	128.37	82.3859	76.0977	0	69.4863	102.59	36.1696	0	0	0	0	0	0	0	0	0	0	0	0	0	0	0	0	5.92709	0	0.329283
mir-96	TAGCACATTTTTGCT	15	Precursor	0	0	0	0	0	0	0	0	0	6.52626	7.68693	0	256.739	27.462	114.147	49.9089	0	25.6476	27.1176	0	0	0	0	0	0	0	0	0	23.1884	0	0	0	0	0	0	0	0	1.28824
mir-96	TGGCACTAGCACATTTTTGCT	21	Mature 5' sub	0	0	299.925	5.25837	9.84824	7.27236	0	0	0	0	0	0	128.37	82.3859	76.0977	199.636	92.6484	102.59	55.7795	5.43348	0	18.5329	27.4469	0	0	0	0	0	0	0	0	0	0	0	0	5.92709	0	3.18558
mir-96	TTGGCACTAGCACATT	16	Precursor	0	0	0	0	0	0	0	0	0	0	0	0	0	0	0	0	23.1621	0	1.28678	0	0	0	0	0	0	0	0	0	0	0	0	0	0	0	0	0	0	0
mir-96	TTGGCACTAGCACATTTTTG	20	Mature 5' sub	0	0	0	5.25837	0	7.27236	0	14.7286	0	0	0	14.7052	0	0	0	0	0	0	2.33137	0	0	0	0	0	0	108.061	0	0	0	0	0	0	0	0	0	0	0	6.00341
mir-96	TTGGCACTAGCACATTTTTGCT	22	Mature 5' sub	0	0	199.95	0	0	0	10.7686	0	0	6.52626	0	0	641.849	109.848	152.195	174.681	92.6484	179.533	87.1111	0	0	55.5988	27.4469	0	0	0	0	0	0	0	0	0	0	0	0	0	0	4.61365
mir-96	TTTGGCACTAGCACATT	17	Precursor	0	0	0	0	0	0	0	0	0	0	0	0	0	0	0	0	0	0	0	0	0	0	0	32.1079	0	0	0	0	0	0	0	0	0	0	0	0	0	1.78377
mir-96	TTTGGCACTAGCACATTTT	19	Mature 5' sub	0	0	0	0	0	0	0	14.7286	0	0	0	0	0	0	0	0	0	0	0.818257	0	0	0	0	0	16.8833	0	0	0	0	0	10.3822	0	0	0	0	0	0	1.51475
mir-96	TTTGGCACTAGCACATTTTT	20	Mature 5' sub	0	0	0	0	0	0	0	0	0	0	0	14.7052	0	0	0	0	0	0	0.816957	0	0	0	0	0	0	0	0	0	0	35.0639	0	0	0	0	0	0	0	1.948
mir-96	TTTGGCACTAGCACATTTTTG	21	Mature 5' sub	19.5803	37.3539	0	63.1004	39.393	152.719	129.223	162.015	167.663	32.6313	38.4346	29.4105	0	27.462	0	24.9545	92.6484	25.6476	57.902	119.537	34.9174	111.198	54.8938	192.647	84.4167	0	163.185	157.766	69.5652	46.7519	124.586	405.41	82.5832	24.6585	0	35.5625	0	94.871
mir-96	TTTGGCACTAGCACATTTTTGC	22	Mature 5' sub	0	0	0	0	0	14.5447	0	0	0	6.52626	0	0	0	0	0	0	0	0	1.17061	0	0	0	0	0	0	0	0	0	0	0	0	0	0	0	0	0	0	0
mir-96	TTTGGCACTAGCACATTTTTGCT	23	Mature 5'	13.0536	0	0	5.25837	9.84824	7.27236	0	14.7286	27.9439	6.52626	7.68693	44.1157	0	0	0	0	0	0	7.57966	0	0	0	0	0	0	0	0	0	0	0	10.3822	0	0	0	0	11.8542	0	1.23535
mir-95	TCAACGGGTATTTATTGAG	19	Mature 3' sub	0	0	0	0	0	0	0	0	0	0	0	14.7052	0	0	0	0	0	0	0.816957	0	0	0	0	0	0	0	0	0	0	0	0	0	0	24.6585	0	0	0	1.36992
mir-95	TTCAACGGGTATTTATT	17	Mature 3' sub	0	0	0	0	0	0	0	0	0	0	0	0	0	0	0	0	0	0	0	5.43348	0	0	0	0	0	0	0	0	0	0	0	0	0	0	0	0	0	0.30186
mir-95	TTCAACGGGTATTTATTGA	19	Mature 3' sub	0	0	0	0	0	0	0	0	0	0	0	0	0	0	0	0	0	0	0	5.43348	0	0	0	32.1079	0	0	0	0	0	0	0	0	0	0	0	0	0	2.08563
mir-95	TTCAACGGGTATTTATTGAG	20	Mature 3' sub	0	0	0	5.25837	0	0	21.5371	29.4573	0	13.0525	7.68693	29.4105	0	0	0	0	23.1621	0	7.19804	81.5022	0	0	0	0	0	0	0	0	0	0	0	0	0	0	0	17.7813	0	5.51575
mir-95	TTCAACGGGTATTTATTGAGC	21	Mature 3' sub	0	0	0	0	0	7.27236	0	14.7286	0	6.52626	7.68693	14.7052	0	0	0	0	0	0	2.82886	76.0688	104.752	0	0	64.2158	16.8833	0	0	0	0	0	0	0	0	0	0	5.92709	0	14.8804
mir-95	TTCAACGGGTATTTATTGAGCA	22	Mature 3'	6.52678	12.4513	33.325	15.7751	39.393	36.3618	0	14.7286	0	26.1051	30.7477	14.7052	0	0	0	0	0	0	12.7844	27.1674	0	18.5329	0	0	0	0	0	0	0	23.376	31.1465	0	0	73.9754	0	23.7083	0	10.9948
mir-944	AAATTATTGTACATCGGATGAG	22	Mature 3'	0	0	0	0	0	0	0	0	0	0	7.68693	0	0	0	0	0	0	0	0.427051	0	0	0	0	0	0	0	0	0	0	0	0	0	0	0	0	0	0	0
mir-942	CACATGGCCGAAACAGAGAA	20	Mature 3' sub	0	0	0	0	0	0	0	0	0	0	0	0	0	0	0	0	0	0	0	5.43348	0	0	0	0	0	0	0	0	0	0	0	0	0	0	0	0	0	0.30186
mir-942	CACATGGCCGAAACAGAGAAGT	22	Mature 3'	0	12.4513	0	0	0	0	0	0	0	0	0	0	0	0	0	0	0	0	0.691738	16.3004	0	0	0	0	0	0	0	0	0	0	0	0	0	0	0	0	0	0.905581
mir-942	CATGGCCGAAACAGAGAAGTTA	22	Mature 3' sub/super	0	0	0	0	0	0	0	0	0	0	0	0	0	0	0	0	0	0	0	5.43348	0	0	0	0	0	0	0	0	0	0	0	0	0	0	0	0	0	0.30186
mir-942	TCTTCTCTGTTTTGGCCATG	20	Mature 5' sub	0	0	0	0	0	7.27236	0	0	27.9439	0	7.68693	0	0	0	0	0	0	0	2.38351	5.43348	0	0	0	0	0	0	0	0	0	0	0	0	0	0	0	0	0	0.30186
mir-942	TCTTCTCTGTTTTGGCCATGT	21	Mature 5' sub	32.6339	12.4513	0	15.7751	19.6965	43.6341	21.5371	14.7286	0	26.1051	15.3739	29.4105	0	0	0	0	23.1621	0	14.1393	27.1674	0	37.0659	0	0	0	0	0	78.883	23.1884	11.688	41.5287	0	0	0	0	23.7083	0	13.5128
mir-942	TCTTCTCTGTTTTGGCCATGTGT	23	Mature 5' super	6.52678	0	16.6625	0	19.6965	7.27236	0	0	0	26.1051	15.3739	0	0	0	0	0	0	0	5.09095	0	34.9174	0	0	0	0	0	0	0	0	0	10.3822	0	0	0	0	17.7813	0	3.50449
mir-942	TTCTCTGTTTTGGCCATGT	19	Mature 5' sub	0	0	0	0	0	0	0	0	0	0	0	0	0	0	0	0	0	0	0	0	0	0	27.4469	0	0	0	0	0	0	0	0	0	0	0	0	0	0	1.52483
mir-942	TTCTCTGTTTTGGCCATGTG	20	Mature 5' sub	6.52678	0	0	10.5167	0	0	0	0	0	0	0	0	0	0	0	0	0	0	0.946862	0	0	0	0	0	0	0	0	0	0	0	0	0	0	0	0	0	0	0
mir-942	TTCTCTGTTTTGGCCATGTGT	21	Mature 5' sub/super	13.0536	12.4513	0	21.0335	0	7.27236	10.7686	0	0	0	0	14.7052	0	54.9239	0	0	0	0	7.45602	0	0	18.5329	0	0	0	0	0	0	0	11.688	0	0	0	0	0	5.92709	0	2.00822
mir-941-1//mir-941-2//mir-941-3//mir-941-4//mir-941-5	ACCCGGCTGTGTGCACATGTG	21	Mature 3' sub	0	0	0	0	0	0	0	0	0	0	0	0	0	0	0	0	0	0	0	0	34.9174	0	0	0	0	0	0	0	0	0	0	0	0	0	0	0	0	1.93986
mir-941-1//mir-941-2//mir-941-3//mir-941-4//mir-941-5	CACCCGGCTGTGTGCACATG	20	Mature 3' sub	0	0	0	0	0	0	0	0	0	0	0	0	0	0	0	0	0	0	0	0	0	37.0659	0	0	0	0	0	0	0	0	0	0	0	0	0	0	0	2.05921
mir-941-1//mir-941-2//mir-941-3//mir-941-4//mir-941-5	CACCCGGCTGTGTGCACATGT	21	Mature 3' sub	6.52678	0	33.325	0	9.84824	0	0	0	0	0	0	29.4105	0	27.462	0	0	0	0	5.92069	0	0	0	0	0	0	0	0	0	0	0	0	0	0	0	0	5.92709	0	0.329283
mir-941-1//mir-941-2//mir-941-3//mir-941-4//mir-941-5	CACCCGGCTGTGTGCACATGTGC	23	Mature 3'	0	0	16.6625	0	0	0	0	0	0	0	0	0	0	0	0	0	0	0	0.925695	0	0	0	0	0	0	0	0	0	0	0	0	0	0	0	0	0	0	0
mir-940	AAGGCAGGGCCCCCGC	16	Mature 3' sub	0	0	0	0	0	7.27236	0	0	0	0	0	0	0	0	0	0	0	0	0.40402	0	0	0	0	0	0	0	0	0	0	11.688	0	0	0	0	0	0	0	0.649332
mir-939	CTGGGGAGCTGAGGCTCTGGGG	22	Mature 5' sub/super	0	12.4513	0	0	0	0	0	0	0	0	0	0	0	0	0	0	0	0	0.691738	0	0	0	0	0	0	0	0	0	0	0	0	0	0	0	0	0	0	0
mir-939	TGGGGAGCTGAGGCTCTGGGGGT	23	Mature 5' sub	0	12.4513	0	0	0	0	10.7686	0	0	0	0	0	0	0	0	24.9545	0	0	2.67635	0	0	0	0	0	0	0	0	0	0	0	0	0	0	0	0	0	0	0
mir-939	TGGGGAGCTGAGGCTCTGGGGGTG	24	Mature 5'	0	0	0	0	0	0	0	0	0	0	0	0	0	0	0	0	23.1621	0	1.28678	0	0	0	0	0	0	0	0	0	0	0	0	0	0	0	0	0	0	0
mir-937	CCCATCCGCGCTCTGACTCT	20	Mature 3' sub/super	0	0	0	0	0	0	0	0	0	0	0	0	0	0	0	0	0	0	0	5.43348	0	0	0	0	0	0	0	0	0	0	0	0	0	0	0	0	0	0.30186
mir-935	CAGTTACCGCTTCCGCTACC	20	Mature 3' sub	0	0	0	0	0	0	0	0	0	0	0	0	0	0	0	0	0	0	0	0	0	0	0	0	0	0	0	0	23.1884	0	0	0	0	0	0	0	0	1.28824
mir-935	CAGTTACCGCTTCCGCTACCG	21	Mature 3' sub	0	0	0	15.7751	0	7.27236	10.7686	0	0	0	0	29.4105	0	0	0	0	0	0	3.51258	0	0	0	0	0	0	0	0	0	23.1884	0	20.7643	0	0	0	0	0	0	2.44182
mir-935	CAGTTACCGCTTCCGCTACCGC	22	Mature 3' sub	0	0	0	0	0	0	0	0	0	13.0525	15.3739	0	0	0	0	0	0	0	1.57924	0	69.8348	18.5329	0	0	0	0	0	0	0	0	0	0	0	0	0	0	0	4.90932
mir-935	CCAGTTACCGCTTCCGCTACCGC	23	Mature 3'	0	0	0	0	0	0	0	0	0	0	15.3739	0	0	0	0	0	0	0	0.854103	0	0	0	0	0	0	0	0	0	0	0	0	0	0	0	93.2662	0	0	5.18145
mir-934	GAGTCTCCAGTAATGGACGGGA	22	Precursor	0	0	0	0	0	0	0	0	0	0	0	0	0	0	0	0	0	0	0	5.43348	0	0	0	0	0	0	0	0	0	0	0	0	0	0	0	0	0	0.30186
mir-933	AGAGGTCCTCGGGGCGCGCGT	21	Precursor	6.52678	0	0	0	0	0	0	0	0	0	0	14.7052	0	0	0	0	0	0	1.17956	0	0	0	0	0	0	0	0	0	0	0	0	0	0	0	0	0	0	0
mir-93	AAAGTGCTGTTCGTGCAGG	19	Mature 5' sub	0	12.4513	0	0	0	0	0	0	0	0	0	0	0	0	0	0	0	0	0.691738	0	0	0	0	0	0	0	0	0	0	0	0	0	0	0	0	0	0	0
mir-93	AAAGTGCTGTTCGTGCAGGT	20	Mature 5' sub	0	0	0	0	9.84824	0	0	0	0	0	7.68693	0	0	0	0	0	0	0	0.974176	0	0	37.0659	0	0	0	0	0	0	0	0	0	36.8555	0	0	0	23.7083	0	5.42387
mir-93	AAAGTGCTGTTCGTGCAGGTA	21	Mature 5' sub	0	12.4513	0	0	0	0	0	0	0	0	0	0	0	0	0	0	0	0	0.691738	0	0	0	0	0	0	0	0	0	0	0	10.3822	0	0	0	0	0	0	0.576787
mir-93	AAAGTGCTGTTCGTGCAGGTAG	22	Mature 5' sub	104.428	49.8051	0	68.3588	29.5447	36.3618	43.0742	0	27.9439	26.1051	30.7477	117.642	128.37	27.462	38.0489	24.9545	46.3242	25.6476	45.8232	32.6009	0	37.0659	54.8938	64.2158	33.7667	0	163.185	0	0	93.5038	83.0573	0	0	24.6585	0	29.6354	0	34.2546
mir-93	AAGTGCTGTTCGTGCAGGTAG	21	Mature 5' sub	0	12.4513	0	0	9.84824	0	0	0	0	0	7.68693	0	0	0	0	0	0	0	1.66591	0	0	0	0	0	0	0	0	0	0	0	0	0	0	0	0	0	0	0
mir-93	ACTGCTGAGCTAGCACTTCC	20	Mature 3' sub	13.0536	0	0	10.5167	29.5447	0	0	0	55.8878	0	0	0	0	0	38.0489	24.9545	0	0	9.55589	0	0	37.0659	27.4469	0	0	0	0	157.766	0	11.688	0	0	0	0	0	0	0	12.9982
mir-93	ACTGCTGAGCTAGCACTTCCC	21	Mature 3' sub	0	0	0	0	0	7.27236	0	0	27.9439	6.52626	0	0	0	0	38.0489	0	0	0	4.43285	10.867	0	0	27.4469	0	0	0	0	0	0	11.688	0	0	0	0	0	17.7813	0	3.76573
mir-93	ACTGCTGAGCTAGCACTTCCCG	22	Mature 3'	26.1071	0	83.3125	0	0	14.5447	21.5371	0	0	65.2626	30.7477	14.7052	0	27.462	0	49.9089	23.1621	0	19.8194	0	0	0	82.3407	128.432	16.8833	0	0	0	23.1884	11.688	10.3822	0	0	49.317	0	5.92709	0	18.231
mir-93	ACTGCTGAGCTAGCACTTCCCGA	23	Mature 3' super	241.491	87.159	516.538	57.8421	147.724	203.626	118.454	191.472	27.9439	195.788	122.991	205.873	128.37	109.848	152.195	99.8178	23.1621	76.9428	150.402	54.3348	34.9174	333.593	164.681	256.863	202.6	216.123	326.371	0	162.319	292.199	103.822	147.422	82.5832	197.268	373.065	225.229	0	176.299
mir-93	ACTGCTGAGCTAGCACTTCCCGAG	24	Mature 3' super	0	0	0	0	0	0	10.7686	0	0	0	0	14.7052	0	0	0	0	0	0	1.41521	0	0	0	0	0	0	0	0	0	0	0	0	0	0	0	0	0	0	0
mir-93	AGTGCTGTTCGTGCAGGTAG	20	Mature 5' sub	0	0	0	5.25837	0	14.5447	0	0	0	6.52626	7.68693	0	0	0	0	0	23.1621	0	3.17658	0	0	0	0	0	0	0	0	0	0	0	0	0	0	0	0	0	0	0
mir-93	CAAAGTGCTGTTCGT	15	Precursor	6.52678	0	0	57.8421	0	0	0	0	0	0	7.68693	0	0	27.462	38.0489	0	0	25.6476	9.06746	0	0	0	27.4469	0	16.8833	0	0	0	0	93.5038	0	110.566	0	172.609	0	0	0	23.3894
mir-93	CAAAGTGCTGTTCGTG	16	Precursor	0	12.4513	0	5.25837	0	0	10.7686	0	0	6.52626	0	0	0	27.462	38.0489	0	0	0	5.58418	0	0	0	0	0	16.8833	0	0	0	0	0	0	0	0	0	0	0	0	0.937963
mir-93	CAAAGTGCTGTTCGTGC	17	Precursor	0	0	0	0	0	0	0	0	0	6.52626	0	0	0	27.462	38.0489	0	0	0	4.00206	0	0	0	0	0	0	108.061	0	0	0	0	0	0	0	0	0	0	0	6.00341
mir-93	CAAAGTGCTGTTCGTGCA	18	Mature 5' sub	0	12.4513	0	0	0	0	0	0	0	0	23.0608	14.7052	0	27.462	38.0489	0	0	25.6476	7.85421	0	0	0	0	0	0	0	0	0	0	0	0	0	0	0	0	0	0	0
mir-93	CAAAGTGCTGTTCGTGCAG	19	Mature 5' sub	0	0	0	10.5167	0	0	0	0	0	0	0	0	0	0	0	0	0	0	0.584263	0	0	0	0	0	0	0	0	0	0	0	0	0	0	0	0	5.92709	0	0.329283
mir-93	CAAAGTGCTGTTCGTGCAGG	20	Mature 5' sub	91.3749	161.867	33.325	47.3253	98.4824	138.175	32.3057	162.015	195.607	163.157	99.93	117.642	128.37	109.848	152.195	74.8634	277.945	51.2952	118.651	59.7683	0	37.0659	54.8938	160.539	50.65	0	0	0	92.7536	35.0639	72.6752	73.711	0	49.317	0	65.1979	0	41.7576
mir-93	CAAAGTGCTGTTCGTGCAGGT	21	Mature 5' sub	502.562	473.149	666.5	436.445	492.412	756.325	495.353	397.673	1285.42	1540.2	1560.45	470.567	1026.96	1812.49	1712.2	1572.13	1273.91	897.666	965.134	342.309	209.505	1223.17	521.491	1444.85	1198.72	756.43	326.371	394.415	1344.93	572.711	612.548	773.965	578.082	739.754	1025.93	711.25	474.158	736.144
mir-93	CAAAGTGCTGTTCGTGCAGGTA	22	Mature 5' sub	110.955	112.062	499.875	110.426	98.4824	210.898	247.677	147.286	83.8317	411.155	238.295	161.758	256.739	247.158	228.293	124.772	115.81	230.828	202.017	97.8027	34.9174	593.054	82.3407	353.187	320.783	216.123	0	0	394.203	46.7519	249.172	147.422	495.499	419.194	0	237.083	0	204.863
mir-93	CAAAGTGCTGTTCGTGCAGGTAG	23	Mature 5'	7120.71	8105.79	4248.94	5831.53	6371.81	9948.58	4598.17	5184.48	4387.19	7616.15	5711.39	8014.35	4749.68	6783.11	6696.6	5165.57	6253.76	2949.47	6096.52	5982.27	3072.73	8451.02	4693.42	5169.37	7749.45	8536.85	5385.12	5127.4	6191.3	4920.64	5720.57	5454.61	3798.83	6904.37	8860.29	7948.22	13750.6	6539.84
mir-93	CAAAGTGCTGTTCGTGCAGGTAGT	24	Mature 5' super	78.3213	37.3539	216.613	283.952	196.965	450.886	96.917	162.015	475.046	32.6313	69.1823	264.694	0	27.462	0	24.9545	46.3242	76.9428	141.126	92.3692	34.9174	481.856	164.681	449.51	303.9	540.307	326.371	394.415	255.072	140.256	166.115	773.965	0	73.9754	186.532	77.0521	0	247.85
mir-93	CAAAGTGCTGTTCGTGCAGGTAGTG	25	Mature 5' super	0	0	0	0	0	0	0	0	0	0	0	0	0	0	0	0	0	0	0	0	0	0	0	0	0	0	0	0	0	0	10.3822	0	0	0	0	0	0	0.576787
mir-93	CCAAAGTGCTGTTCGTGCA	19	Mature 5' sub/super	0	0	0	0	0	0	0	0	0	0	0	0	0	0	0	0	23.1621	0	1.28678	0	0	0	0	0	0	0	0	0	0	0	0	0	0	0	0	0	0	0
mir-93	CCAAAGTGCTGTTCGTGCAGGT	22	Mature 5' sub/super	0	0	0	0	0	0	0	0	0	0	0	0	0	0	38.0489	0	0	0	2.11383	0	0	0	0	0	0	0	0	0	0	0	0	0	0	0	0	0	0	0
mir-93	CCAAAGTGCTGTTCGTGCAGGTA	23	Mature 5' sub/super	0	0	0	0	0	0	0	0	0	0	0	0	0	0	0	0	0	0	0	0	0	0	0	0	33.7667	0	0	0	0	0	0	0	0	0	0	0	0	1.87593
mir-93	CCAAAGTGCTGTTCGTGCAGGTAG	24	Mature 5' super	0	0	0	0	0	0	0	0	0	0	0	0	0	0	0	24.9545	0	25.6476	2.81123	0	0	0	0	0	0	0	0	0	0	0	0	36.8555	0	0	0	0	0	2.04753
mir-93	CTGCTGAGCTAGCACTTCCCGA	22	Mature 3' sub/super	0	0	0	0	0	0	0	0	0	6.52626	0	0	0	0	0	0	0	0	0.36257	0	0	0	0	0	0	0	0	0	0	0	0	0	0	0	0	0	0	0
mir-93	GTGCTGTTCGTGCAGGTAG	19	Mature 5' sub	0	0	0	0	0	0	0	0	27.9439	6.52626	0	0	0	0	0	0	0	0	1.91501	0	0	0	0	0	0	0	0	0	0	0	0	0	0	0	0	0	0	0
mir-93	GTGCTGTTCGTGCAGGTAGT	20	Mature 5' sub/super	0	0	0	5.25837	0	0	0	0	0	0	0	0	0	0	0	0	0	0	0.292132	0	0	0	0	0	0	0	0	0	0	0	0	0	0	0	0	0	0	0
mir-93	TACTGCTGAGCTAGCACTTCCC	22	Mature 3' sub/super	0	0	0	0	0	0	0	0	0	0	7.68693	0	0	0	0	0	0	0	0.427051	0	0	0	0	0	0	0	0	0	0	0	0	0	0	0	0	0	0	0
mir-93	TGCTGTTCGTGCAGGTAG	18	Mature 5' sub	6.52678	12.4513	0	5.25837	0	0	0	0	0	13.0525	7.68693	0	0	0	38.0489	0	0	0	4.61249	0	0	0	0	0	0	0	0	0	0	0	0	0	0	0	0	0	0	0
mir-92b	AGGGACGGGACGCGGTGCA	19	Mature 5' sub	0	0	0	0	0	0	10.7686	0	0	0	0	0	0	0	0	0	0	0	0.598253	0	0	0	0	0	0	0	0	0	0	0	0	0	0	0	0	0	0	0
mir-92b	AGGGACGGGACGCGGTGCAG	20	Mature 5' sub	0	0	0	0	0	0	0	14.7286	0	0	0	0	0	0	0	0	0	0	0.818257	5.43348	0	0	0	32.1079	16.8833	108.061	0	0	0	11.688	0	0	0	0	0	5.92709	0	10.0056
mir-92b	AGGGACGGGACGCGGTGCAGT	21	Mature 5' sub	0	0	0	0	0	0	0	0	0	0	0	0	0	0	0	0	0	25.6476	1.42487	0	0	0	0	0	0	0	0	0	0	0	0	0	0	0	0	0	0	0
mir-92b	AGGGACGGGACGCGGTGCAGTGT	23	Mature 5' super	0	0	0	0	0	7.27236	0	0	0	0	0	0	0	0	0	0	0	0	0.40402	5.43348	0	0	0	0	16.8833	0	0	0	0	0	0	0	0	0	0	0	0	1.23982
mir-92b	AGGGACGGGACGCGGTGCAGTGTT	24	Mature 5' super	0	0	0	0	0	0	0	0	0	0	0	0	0	27.462	0	0	0	0	1.52566	0	0	0	0	0	0	0	0	0	0	0	0	0	0	0	0	0	0	0
mir-92b	TATTGCACTCGTCCCGG	17	Mature 3' sub	0	0	0	0	0	0	0	0	0	0	7.68693	0	0	0	0	0	0	0	0.427051	0	0	0	27.4469	0	0	0	0	0	0	0	0	0	0	0	0	0	0	1.52483
mir-92b	TATTGCACTCGTCCCGGC	18	Mature 3' sub	0	0	0	0	0	0	0	0	0	0	0	0	0	0	0	0	0	0	0	5.43348	0	0	0	0	0	0	0	0	0	0	0	0	0	0	0	0	0	0.30186
mir-92b	TATTGCACTCGTCCCGGCC	19	Mature 3' sub	0	0	16.6625	5.25837	0	0	0	0	0	0	0	0	0	0	0	0	0	0	1.21783	38.0344	0	0	0	0	0	108.061	0	0	23.1884	0	10.3822	0	0	0	0	0	0	9.98146
mir-92b	TATTGCACTCGTCCCGGCCT	20	Mature 3' sub	6.52678	12.4513	16.6625	10.5167	0	21.8171	10.7686	14.7286	27.9439	6.52626	7.68693	14.7052	0	0	0	0	23.1621	0	9.63866	65.2018	34.9174	37.0659	82.3407	0	16.8833	0	0	0	46.3768	0	10.3822	0	0	49.317	0	47.4167	0	21.6612
mir-92b	TATTGCACTCGTCCCGGCCTC	21	Mature 3' sub	0	0	0	0	9.84824	7.27236	10.7686	14.7286	0	0	0	0	0	0	0	24.9545	0	0	3.75401	5.43348	0	18.5329	0	64.2158	0	0	0	0	0	0	10.3822	0	0	49.317	0	11.8542	0	8.87419
mir-92b	TATTGCACTCGTCCCGGCCTCC	22	Mature 3'	0	12.4513	0	15.7751	9.84824	36.3618	21.5371	14.7286	0	13.0525	0	29.4105	0	0	38.0489	0	0	0	10.623	32.6009	34.9174	0	27.4469	0	0	0	0	0	23.1884	35.0639	0	0	82.5832	24.6585	93.2662	47.4167	0	22.2857
mir-92a-2	ATTGCACTTGTCCCGGCCTGTG	22	Mature 3' sub/super	0	0	0	0	0	7.27236	0	0	0	0	0	0	0	0	0	0	0	0	0.40402	0	0	0	0	0	0	0	0	0	0	0	0	0	0	0	0	0	0	0
mir-92a-2	GGGTGGGGATTTGTTGCATTACT	23	Mature 5' super	0	0	0	0	0	0	0	0	0	0	0	0	0	0	0	0	0	0	0	0	0	0	0	32.1079	0	0	0	0	0	0	0	0	0	0	0	0	0	1.78377
mir-92a-2	TATTGCACTTGTCCCGGCCTGTG	23	Mature 3' super	0	0	0	0	0	0	0	0	0	0	7.68693	0	0	0	0	24.9545	0	0	1.81341	0	0	37.0659	0	0	0	0	0	0	0	0	20.7643	0	0	0	0	0	0	3.21279
mir-92a-1//mir-92a-2	ACTTGTCCCGGCCTGT	16	Precursor	0	0	0	0	0	0	0	0	0	0	7.68693	0	0	0	0	0	0	0	0.427051	0	0	0	0	0	0	0	0	0	0	0	0	0	0	0	0	0	0	0
mir-92a-1//mir-92a-2	ATTGCACTTGTCCCGGCCT	19	Mature 3' sub	0	0	0	0	0	0	0	0	0	6.52626	0	0	0	0	0	0	0	0	0.36257	0	0	0	0	0	0	0	0	0	0	0	10.3822	0	0	0	0	5.92709	0	0.90607
mir-92a-1//mir-92a-2	ATTGCACTTGTCCCGGCCTG	20	Mature 3' sub	6.52678	0	0	0	9.84824	21.8171	32.3057	29.4573	0	13.0525	7.68693	14.7052	0	0	0	49.9089	23.1621	0	11.5817	27.1674	0	18.5329	27.4469	32.1079	0	108.061	0	0	23.1884	0	10.3822	36.8555	0	0	0	29.6354	0	17.4099
mir-92a-1//mir-92a-2	ATTGCACTTGTCCCGGCCTGT	21	Mature 3' sub	32.6339	37.3539	99.975	15.7751	29.5447	109.085	53.8428	29.4573	0	19.5788	30.7477	44.1157	0	54.9239	0	74.8634	23.1621	25.6476	37.8171	70.6353	69.8348	55.5988	54.8938	32.1079	33.7667	0	163.185	157.766	255.072	46.7519	145.35	110.566	82.5832	73.9754	186.532	94.8334	0	90.7475
mir-92a-1//mir-92a-2	CACTTGTCCCGGCCTGT	17	Mature 3' sub	0	0	0	0	0	0	0	0	0	0	0	0	0	0	0	0	0	0	0	0	0	0	0	0	0	0	0	0	0	0	20.7643	0	0	0	0	0	0	1.15357
mir-92a-1//mir-92a-2	GCACTTGTCCCGGCCTGT	18	Mature 3' sub	6.52678	0	0	0	0	0	0	0	0	6.52626	0	0	0	0	0	0	0	0	0.725169	0	0	0	0	0	0	0	0	0	0	0	0	0	0	0	0	0	0	0
mir-92a-1//mir-92a-2	GTATTGCACTTGTCCCGGCCTG	22	Mature 3' sub/super	0	0	0	5.25837	0	0	0	0	0	0	0	0	0	0	0	0	0	0	0.292132	0	0	0	0	0	0	0	0	0	0	0	0	0	0	0	0	0	0	0
mir-92a-1//mir-92a-2	GTATTGCACTTGTCCCGGCCTGT	23	Mature 3' super	6.52678	0	0	0	0	7.27236	0	0	0	0	0	0	0	0	0	0	0	0	0.766619	0	0	18.5329	0	0	0	0	0	0	0	0	10.3822	0	82.5832	49.317	0	5.92709	0	9.26346
mir-92a-1//mir-92a-2	TATTGCACTTGTCCC	15	Precursor	6.52678	0	0	0	0	14.5447	10.7686	14.7286	0	0	0	0	0	0	0	24.9545	0	0	3.97351	0	0	0	0	0	16.8833	0	0	78.883	0	0	41.5287	0	0	0	0	5.92709	0	7.95678
mir-92a-1//mir-92a-2	TATTGCACTTGTCCCG	16	Precursor	6.52678	0	0	5.25837	0	0	10.7686	0	0	0	0	29.4105	0	27.462	0	24.9545	23.1621	0	7.0857	0	0	0	0	0	0	108.061	0	0	0	0	10.3822	0	0	0	0	5.92709	0	6.90948
mir-92a-1//mir-92a-2	TATTGCACTTGTCCCGG	17	Mature 3' sub	0	0	0	5.25837	9.84824	0	10.7686	0	0	0	0	0	0	54.9239	0	24.9545	0	0	5.8752	0	34.9174	0	0	0	0	0	0	0	0	11.688	20.7643	0	0	0	0	0	0	3.74276
mir-92a-1//mir-92a-2	TATTGCACTTGTCCCGGC	18	Mature 3' sub	0	0	16.6625	10.5167	9.84824	0	0	0	0	0	0	0	0	0	0	0	0	0	2.05708	5.43348	0	18.5329	0	0	0	0	0	0	0	0	0	0	0	0	0	23.7083	0	2.6486
mir-92a-1//mir-92a-2	TATTGCACTTGTCCCGGCC	19	Mature 3' sub	13.0536	37.3539	0	15.7751	9.84824	58.1789	0	44.1859	0	13.0525	7.68693	14.7052	0	27.462	0	0	0	25.6476	14.8305	32.6009	0	74.1317	27.4469	32.1079	16.8833	108.061	0	236.649	46.3768	0	51.9108	0	82.5832	0	0	71.125	0	43.3265
mir-92a-1//mir-92a-2	TATTGCACTTGTCCCGGCCT	20	Mature 3' sub	91.3749	112.062	0	184.043	147.724	334.528	96.917	162.015	55.8878	91.3677	46.1216	294.105	0	54.9239	38.0489	199.636	138.973	179.533	123.737	244.507	69.8348	166.796	54.8938	128.432	101.3	216.123	0	236.649	510.145	151.944	321.847	0	578.082	98.6339	466.331	355.625	474.158	231.961
mir-92a-1//mir-92a-2	TATTGCACTTGTCCCGGCCTG	21	Mature 3' sub	430.767	560.308	333.25	762.464	453.019	1229.03	559.965	1031	111.776	528.627	438.155	647.03	513.479	768.935	532.684	1397.45	694.863	128.238	617.836	1336.64	349.174	889.581	301.916	481.618	523.383	972.552	979.112	867.713	2968.12	561.023	1962.23	700.254	825.832	1060.31	1678.79	2459.74	2844.95	1209.05
mir-92a-1//mir-92a-2	TATTGCACTTGTCCCGGCCTGT	22	Mature 3'	2799.99	4694.13	6331.75	7130.35	3998.38	10035.9	5675.03	8027.1	2906.16	5234.06	3120.89	7676.13	3594.35	5464.93	3804.89	13101.1	6925.46	2539.11	5725.54	14409.6	10230.8	10230.2	6203	6196.82	6922.17	15668.9	9464.75	14198.9	23420.3	7830.95	19300.4	11462.1	17755.4	11836.1	15482.2	19512	18966.3	13282.8
mir-92a-1//mir-92a-2	TGCACTTGTCCCGGCCTGT	19	Mature 3' sub	0	0	0	0	0	0	0	0	0	0	0	0	0	0	0	0	0	0	0	0	0	0	0	0	0	0	0	0	0	0	0	0	0	0	93.2662	5.92709	0	5.51074
mir-92a-1//mir-92a-2	TTGCACTTGTCCCGGCCTGT	20	Mature 3' sub	6.52678	12.4513	16.6625	0	0	0	0	0	0	0	0	0	0	0	0	0	0	0	1.98003	0	0	0	0	0	0	0	0	0	0	0	0	0	0	0	0	0	0	0
mir-92a-1	AGGTTGGGATCGGTTGCAATGC	22	Mature 5' sub	0	0	0	0	0	0	0	0	0	0	0	0	0	0	0	0	0	0	0	0	0	0	0	0	0	0	0	0	0	0	0	0	0	0	0	5.92709	0	0.329283
mir-92a-1	AGGTTGGGATCGGTTGCAATGCT	23	Mature 5'	0	0	33.325	0	0	0	0	14.7286	0	6.52626	0	0	0	0	0	0	0	0	3.03222	0	0	0	27.4469	0	0	0	0	0	0	0	0	0	0	0	0	0	0	1.52483
mir-92a-1	ATTGCACTTGTCCCGGCCTGTT	22	Mature 3' sub/super	0	12.4513	0	10.5167	9.84824	0	0	0	0	6.52626	0	0	0	0	0	0	0	0	2.1857	0	0	18.5329	0	32.1079	16.8833	0	0	0	23.1884	0	0	0	0	0	0	5.92709	0	5.36887
mir-92a-1	GGTATTGCACTTGTCCCGGCCTGT	24	Mature 3' super	0	0	0	0	0	0	0	0	0	0	0	0	0	0	0	0	0	0	0	5.43348	0	0	0	0	0	0	0	0	0	0	0	0	0	24.6585	0	0	0	1.67178
mir-92a-1	TATTGCACTTGTCCCGGCCTGTT	23	Mature 3' super	71.7945	74.7077	133.3	120.943	59.0894	181.809	75.3799	117.829	55.8878	58.7364	115.304	205.873	0	54.9239	0	199.636	23.1621	51.2952	88.8706	43.4679	69.8348	259.461	137.234	192.647	253.25	756.43	0	78.883	255.072	198.696	228.408	147.422	0	147.951	652.863	201.521	0	201.286
mir-92a-1	TATTGCACTTGTCCCGGCCTGTTG	24	Mature 3' super	0	0	0	0	0	0	0	0	0	6.52626	0	0	0	0	0	0	0	0	0.36257	0	0	0	0	0	0	0	0	0	0	0	0	0	0	0	0	0	0	0
mir-9-1//mir-9-2//mir-9-3	ATAAAGCTAGATAACCGAAAG	21	Mature 3' sub	0	0	0	10.5167	0	0	0	88.3718	0	0	0	0	0	0	0	0	0	0	5.49381	5.43348	0	0	0	0	0	0	0	0	0	0	0	0	0	0	0	0	0	0.30186
mir-9-1//mir-9-2//mir-9-3	ATAAAGCTAGATAACCGAAAGT	22	Mature 3'	6.52678	12.4513	0	21.0335	19.6965	7.27236	10.7686	0	0	6.52626	7.68693	0	0	0	0	24.9545	0	51.2952	9.3451	10.867	104.752	18.5329	0	32.1079	0	0	0	0	0	11.688	0	36.8555	0	24.6585	0	11.8542	0	13.962
mir-9-1//mir-9-2//mir-9-3	GTTATCTAGCTGTATGA	17	Precursor	0	0	0	0	0	0	0	0	0	0	0	14.7052	0	0	0	0	0	0	0.816957	0	0	0	0	0	0	0	0	0	0	0	0	0	0	0	0	0	0	0
mir-9-1//mir-9-2//mir-9-3	TAAAGCTAGATAACCGAAAGT	21	Mature 3' sub	0	12.4513	0	0	0	0	0	0	0	0	0	0	0	0	0	0	0	0	0.691738	0	0	0	0	0	0	0	0	0	0	0	0	0	0	0	0	0	0	0
mir-9-1//mir-9-2//mir-9-3	TCTTTGGTTATCTAGCTGTAT	21	Mature 5' sub	0	0	0	5.25837	0	0	0	14.7286	0	0	0	0	0	0	0	0	0	0	1.11039	21.7339	0	0	0	0	0	0	0	0	0	0	0	0	0	0	0	0	0	1.20744
mir-9-1//mir-9-2//mir-9-3	TCTTTGGTTATCTAGCTGTATG	22	Mature 5' sub	0	0	0	0	0	0	0	0	0	0	0	0	0	0	0	0	0	0	0	0	0	0	0	0	0	0	0	0	0	11.688	0	0	0	0	0	0	0	0.649332
mir-9-1//mir-9-2//mir-9-3	TGGTTATCTAGCTGTATGA	19	Mature 5' sub	0	0	0	0	0	0	0	0	0	0	0	0	0	0	0	0	0	0	0	0	0	0	0	0	0	0	0	0	0	23.376	0	0	0	0	0	0	0	1.29866
mir-892b	CACTGGCTCCTTTCTGGGTAGA	22	Mature 3'	0	0	0	0	0	0	10.7686	0	0	0	0	0	0	0	0	0	0	0	0.598253	0	0	0	0	0	0	0	0	0	0	0	10.3822	0	0	0	0	0	0	0.576787
mir-889	TTAATATCGGACAACCATTGT	21	Mature 3'	0	0	0	0	0	7.27236	0	0	0	0	0	0	0	0	0	0	0	0	0.40402	0	0	0	0	0	0	0	0	0	0	0	0	0	0	0	0	0	0	0
mir-887	GTGAACGGGCGCCATCCCGAG	21	Mature 3' sub	0	0	0	0	0	0	0	0	0	0	0	0	0	0	0	0	0	0	0	5.43348	34.9174	0	0	0	0	0	0	0	0	0	0	0	0	0	0	0	0	2.24172
mir-887	GTGAACGGGCGCCATCCCGAGG	22	Mature 3'	0	0	16.6625	0	0	0	0	0	0	0	0	0	0	0	0	0	23.1621	0	2.21248	16.3004	0	0	0	0	0	0	0	0	0	0	0	0	0	0	0	0	0	0.905581
mir-887	GTGAACGGGCGCCATCCCGAGGCT	24	Mature 3' super	0	0	0	0	0	7.27236	0	0	0	0	7.68693	0	0	0	0	0	0	0	0.831071	0	34.9174	0	0	0	0	0	0	0	0	11.688	0	0	0	0	0	0	0	2.58919
mir-887	GTGAACGGGCGCCATCCCGAGGCTT	25	Mature 3' super	0	0	16.6625	0	0	7.27236	0	0	0	0	0	0	0	0	0	0	0	25.6476	2.75458	0	0	0	0	0	0	0	0	0	0	0	0	0	0	0	0	0	0	0
mir-887	GTGAACGGGCGCCATCCCGAGGCTTT	26	Mature 3' super	0	0	0	0	0	0	0	0	0	0	0	0	0	0	0	0	0	0	0	0	0	0	0	0	0	0	0	0	0	0	0	0	0	0	0	5.92709	0	0.329283
mir-887	TGAACGGGCGCCATCCCGAG	20	Mature 3' sub	0	0	0	0	0	0	0	0	0	0	0	0	0	0	0	0	0	0	0	0	0	18.5329	0	0	0	0	0	0	0	0	0	0	0	0	0	0	0	1.02961
mir-885	AGGCAGCGGGGTGTAGTGG	19	Mature 3' sub	0	0	0	0	0	0	0	0	0	0	0	0	0	0	0	0	0	0	0	5.43348	0	0	0	0	0	0	0	0	0	0	0	0	0	0	0	0	0	0.30186
mir-885	AGGCAGCGGGGTGTAGTGGAT	21	Mature 3' sub	0	0	0	0	0	29.0894	0	0	27.9439	0	0	0	0	0	0	0	0	0	3.16852	27.1674	0	0	0	32.1079	16.8833	0	0	0	0	35.0639	0	0	0	0	0	17.7813	0	7.16688
mir-885	CATTACACTACCCTGCCTCT	20	Mature 5' sub	0	0	0	0	0	0	0	0	0	0	0	0	0	0	0	0	0	0	0	0	0	0	0	0	0	108.061	0	0	0	0	0	0	0	0	0	5.92709	0	6.33269
mir-885	CCATTACACTACCCTGCCTCT	21	Mature 5' sub	0	0	16.6625	0	0	0	0	0	0	0	0	0	0	0	0	0	0	0	0.925695	0	0	0	0	0	0	0	0	0	0	0	0	0	0	0	0	0	0	0
mir-885	CTCCATTACACTACCCTGCCTCTT	24	Mature 5' super	0	0	0	0	0	0	0	0	0	0	0	0	0	0	0	0	0	0	0	0	0	0	0	0	0	0	0	0	0	0	0	0	0	0	0	5.92709	0	0.329283
mir-885	TCCATTACACTACCCT	16	Precursor	0	0	0	10.5167	9.84824	0	0	0	0	0	0	0	0	0	0	0	0	0	1.13139	157.571	0	0	27.4469	0	0	0	0	0	0	11.688	10.3822	36.8555	0	24.6585	0	0	0	14.9223
mir-885	TCCATTACACTACCCTG	17	Mature 5' sub	0	0	0	0	0	0	0	0	0	0	7.68693	0	0	0	0	0	0	0	0.427051	0	0	0	0	0	0	0	0	0	0	0	0	0	0	0	0	0	0	0
mir-885	TCCATTACACTACCCTGC	18	Mature 5' sub	0	0	0	0	0	0	0	0	0	0	0	0	0	0	0	0	0	0	0	0	0	0	27.4469	0	0	0	0	0	0	0	0	0	0	0	0	0	0	1.52483
mir-885	TCCATTACACTACCCTGCC	19	Mature 5' sub	0	0	0	0	0	0	0	0	0	0	0	0	0	0	0	0	0	0	0	0	0	0	0	0	0	0	0	0	0	0	0	36.8555	0	0	0	0	0	2.04753
mir-885	TCCATTACACTACCCTGCCT	20	Mature 5' sub	0	12.4513	16.6625	10.5167	0	7.27236	0	0	0	6.52626	0	0	0	0	0	0	0	0	2.96829	59.7683	69.8348	74.1317	0	0	16.8833	216.123	0	0	0	0	0	36.8555	0	24.6585	0	11.8542	948.317	81.0237
mir-885	TCCATTACACTACCCTGCCTC	21	Mature 5' sub	0	0	0	5.25837	0	0	0	0	0	0	0	0	0	0	0	0	0	0	0.292132	114.103	0	0	0	32.1079	0	0	0	0	23.1884	35.0639	0	36.8555	0	0	0	5.92709	0	13.7359
mir-885	TCCATTACACTACCCTGCCTCT	22	Mature 5'	52.2142	37.3539	399.9	168.268	9.84824	290.894	107.686	73.6431	55.8878	123.999	99.93	88.2314	0	27.462	0	449.18	23.1621	76.9428	115.811	5553.02	1536.37	518.922	384.256	1862.26	624.683	864.491	652.742	552.181	324.638	899.974	145.35	1142.52	0	616.462	932.662	776.448	0	965.943
mir-885	TCCATTACACTACCCTGCCTCTT	23	Mature 5' super	0	0	0	0	0	29.0894	10.7686	0	0	0	7.68693	0	0	0	0	0	0	0	2.64138	369.477	104.752	0	0	32.1079	33.7667	0	0	0	0	35.0639	10.3822	0	0	0	0	17.7813	0	33.5184
mir-877	AGAGGAGATGGCGCAGGGGA	20	Mature 5' sub/super	0	0	0	0	0	0	0	0	0	0	0	0	0	0	0	0	0	0	0	0	0	18.5329	0	0	0	0	0	0	0	0	0	0	0	0	0	0	0	1.02961
mir-877	AGAGGAGATGGCGCAGGGGACA	22	Mature 5' sub/super	0	0	0	0	0	0	0	0	0	0	0	0	0	0	0	0	0	0	0	0	0	18.5329	0	0	0	0	0	0	0	0	0	0	0	0	0	0	0	1.02961
mir-877	GAGGAGATGGCGCAGGG	17	Mature 5' sub	0	0	0	0	0	0	0	0	0	0	0	0	0	0	0	0	0	0	0	0	0	0	0	0	0	0	0	0	0	0	0	0	82.5832	0	0	0	0	4.58796
mir-877	GTAGAGGAGATGGCGCAG	18	Mature 5' sub	0	0	0	0	0	0	0	0	0	0	0	0	0	0	0	0	0	0	0	0	0	0	0	0	0	0	0	0	0	0	10.3822	0	0	0	0	0	0	0.576787
mir-877	GTAGAGGAGATGGCGCAGG	19	Mature 5' sub	0	0	0	0	0	0	10.7686	0	0	13.0525	0	0	0	0	0	0	0	0	1.32339	0	0	18.5329	0	0	0	0	0	0	0	0	0	0	0	0	0	5.92709	0	1.35889
mir-877	GTAGAGGAGATGGCGCAGGG	20	Mature 5'	0	0	0	0	0	0	0	0	27.9439	0	0	14.7052	0	0	0	0	0	0	2.3694	5.43348	34.9174	0	0	0	0	0	0	0	0	0	0	0	0	0	0	5.92709	0	2.571
mir-877	GTAGAGGAGATGGCGCAGGGG	21	Mature 5' super	0	0	0	0	0	0	0	0	0	0	0	0	0	0	0	0	0	0	0	0	0	18.5329	0	0	0	0	0	0	0	0	0	0	0	0	0	0	0	1.02961
mir-877	GTAGAGGAGATGGCGCAGGGGA	22	Mature 5' super	45.6874	49.8051	0	5.25837	9.84824	7.27236	0	0	0	6.52626	7.68693	0	0	27.462	0	0	0	0	8.86371	10.867	0	0	27.4469	0	16.8833	0	0	0	0	0	0	36.8555	0	0	93.2662	5.92709	0	10.6248
mir-877	GTAGAGGAGATGGCGCAGGGGAC	23	Mature 5' super	0	0	0	5.25837	9.84824	21.8171	0	44.1859	0	0	0	14.7052	0	0	0	0	0	0	5.32304	5.43348	104.752	0	27.4469	0	0	0	0	0	0	35.0639	0	0	0	0	186.532	5.92709	0	20.2864
mir-877	GTAGAGGAGATGGCGCAGGGGACA	24	Mature 5' super	0	12.4513	66.65	5.25837	0	0	21.5371	0	0	0	0	0	0	0	0	0	0	0	5.88315	0	34.9174	0	27.4469	32.1079	0	108.061	0	0	23.1884	11.688	0	0	0	24.6585	93.2662	5.92709	0	20.0701
mir-877	TAGAGGAGATGGCGCAGGGGA	21	Mature 5' sub/super	6.52678	0	16.6625	5.25837	0	0	0	0	0	6.52626	0	0	0	0	38.0489	0	0	0	4.05682	0	0	18.5329	27.4469	0	0	0	0	0	0	0	0	0	0	0	0	5.92709	0	2.88372
mir-877	TAGAGGAGATGGCGCAGGGGAC	22	Mature 5' sub/super	0	0	0	0	0	0	0	0	0	0	23.0608	0	0	0	0	0	0	25.6476	2.70602	5.43348	0	18.5329	0	0	0	0	0	0	0	0	0	0	0	0	0	5.92709	0	1.66075
mir-877	TAGAGGAGATGGCGCAGGGGACA	23	Mature 5' sub/super	0	0	0	5.25837	0	0	0	0	0	0	0	0	0	0	0	0	0	0	0.292132	0	0	0	0	0	0	0	0	0	0	0	0	0	0	0	0	0	0	0
mir-877	TAGAGGAGATGGCGCAGGGGACAC	24	Mature 5' sub/super	0	0	0	0	0	0	0	0	0	0	0	14.7052	0	0	0	0	0	0	0.816957	0	0	0	0	0	0	0	0	0	0	0	0	0	0	0	0	0	0	0
mir-877	TCCTCTTCTCCCTCCTCCC	19	Mature 3' sub	0	0	0	0	0	0	0	0	0	0	0	0	0	0	0	0	0	0	0	0	0	18.5329	0	0	0	0	0	0	0	0	0	0	0	0	0	0	0	1.02961
mir-877	TCCTCTTCTCCCTCCTCCCA	20	Mature 3' sub	0	0	0	0	0	0	0	0	0	0	0	0	0	0	0	0	0	0	0	0	0	0	0	0	0	0	0	0	0	0	0	0	0	0	0	5.92709	0	0.329283
mir-877	TCCTCTTCTCCCTCCTCCCAG	21	Mature 3'	0	0	0	5.25837	0	0	21.5371	14.7286	0	0	0	0	0	0	0	0	0	0	2.30689	0	0	37.0659	0	0	0	0	0	0	0	11.688	0	0	0	0	0	5.92709	0	3.03783
mir-876	GATTTCTTTGTGAATCACCAT	21	Mature 5' sub/super	0	0	0	0	0	0	0	0	0	6.52626	0	0	0	0	0	0	0	0	0.36257	0	0	0	0	0	0	0	0	0	0	0	0	0	0	0	0	0	0	0
mir-876	TGGATTTCTTTGTGAATCA	19	Mature 5' sub	0	0	0	0	0	0	0	0	0	0	0	0	0	0	0	0	0	0	0	0	0	0	0	0	0	0	0	0	0	11.688	0	0	0	0	0	0	0	0.649332
mir-876	TGGATTTCTTTGTGAATCACC	21	Mature 5' sub	0	0	0	0	0	0	0	0	0	0	7.68693	0	0	0	0	0	0	0	0.427051	0	0	0	0	0	0	0	0	0	0	23.376	0	0	0	0	0	0	0	1.29866
mir-874	CCCTGGCCCGAGGGACCGA	19	Mature 3' sub	0	0	0	0	0	0	0	0	0	0	0	0	0	0	0	0	0	0	0	0	0	18.5329	0	0	0	0	0	0	0	0	0	0	0	0	0	0	0	1.02961
mir-874	CCTGGCCCGAGGGACCGA	18	Mature 3' sub	0	0	0	0	0	0	0	0	0	0	7.68693	0	0	0	0	0	0	0	0.427051	0	0	37.0659	0	0	0	0	0	0	0	0	0	0	0	0	93.2662	0	474.158	33.5828
mir-874	CGGCCCCACGCACCAGGGTAA	21	Mature 5' sub	0	0	0	0	9.84824	0	0	0	0	0	0	0	0	0	0	0	0	0	0.547124	5.43348	0	18.5329	0	0	0	0	0	0	0	0	0	0	0	0	0	5.92709	0	1.66075
mir-874	CGGCCCCACGCACCAGGGTAAG	22	Mature 5' sub	0	0	0	0	0	0	0	0	0	0	0	0	0	0	0	0	0	0	0	0	0	0	0	0	0	0	0	0	46.3768	0	0	0	0	0	0	0	0	2.57649
mir-874	CTGCCCTGGCCCGAGGGACCGA	22	Mature 3'	6.52678	0	0	0	0	0	0	0	0	0	0	0	0	0	0	0	0	0	0.362599	0	0	0	0	0	0	0	0	0	0	0	0	0	0	0	0	11.8542	0	0.658565
mir-874	CTGGCCCGAGGGACC	15	Mature 3' sub	0	0	0	0	0	0	0	0	0	6.52626	0	0	0	0	0	0	0	0	0.36257	0	0	0	0	0	0	0	0	0	0	0	0	0	0	0	0	0	0	0
mir-874	GCCCTGGCCCGAGGGACCGA	20	Mature 3' sub	0	0	0	0	0	0	0	0	0	0	0	0	0	0	0	0	0	0	0	0	0	37.0659	0	0	0	0	0	0	0	0	0	0	0	0	93.2662	0	0	7.24067
mir-874	GGCCCCACGCACCAGGGTAAGA	22	Mature 5' sub	0	12.4513	0	0	0	0	0	0	0	0	0	0	0	0	0	0	0	0	0.691738	0	0	0	0	0	0	0	0	0	0	0	0	0	0	0	0	0	0	0
mir-874	GGCCCGAGGGACCGA	15	Precursor	0	0	0	0	0	0	0	0	0	6.52626	7.68693	0	0	0	0	0	0	0	0.789622	0	0	0	0	0	0	0	0	0	0	0	0	0	0	0	0	0	0	0
mir-874	TGCCCTGGCCCGAGGGACCGA	21	Mature 3' sub	0	0	0	0	0	0	0	0	0	0	0	0	0	0	0	0	0	0	0	0	0	0	0	0	0	0	0	0	0	0	0	0	0	0	93.2662	0	0	5.18145
mir-873	GACTGATGAGTTCCCGGGA	19	Mature 3' sub	0	0	0	0	0	0	0	0	0	6.52626	0	0	0	0	0	0	0	0	0.36257	0	0	0	0	0	0	0	0	0	0	0	0	0	0	0	0	0	0	0
mir-873	GAGACTGATGAGTTCCC	17	Mature 3' sub	0	0	0	0	0	0	0	0	0	6.52626	0	0	0	0	0	0	0	0	0.36257	0	0	0	0	0	0	0	0	0	0	0	0	0	0	0	0	0	0	0
mir-873	GAGACTGATGAGTTCCCGGGA	21	Mature 3' sub	0	0	0	0	0	0	0	0	0	0	0	44.1157	0	0	0	0	0	0	2.45087	0	0	0	0	0	0	0	0	0	0	0	0	0	0	0	0	0	0	0
mir-873	GAGACTGATGAGTTCCCGGGAA	22	Mature 3' sub/super	0	0	0	0	0	0	0	0	0	0	0	0	0	0	0	0	0	0	0	0	0	0	0	32.1079	0	0	0	0	0	0	0	0	0	0	0	0	0	1.78377
mir-873	GCAGGAACTTGTGAGTCT	18	Mature 5' sub	0	0	0	0	0	0	0	0	27.9439	0	0	0	0	0	0	0	0	0	1.55244	0	0	0	0	32.1079	0	0	0	0	0	11.688	0	0	0	0	0	0	0	2.4331
mir-873	GCAGGAACTTGTGAGTCTC	19	Mature 5' sub	0	0	0	0	0	7.27236	0	0	0	0	0	0	0	0	0	0	0	0	0.40402	0	0	0	0	0	0	0	0	0	0	0	0	0	0	0	0	0	0	0
mir-873	GCAGGAACTTGTGAGTCTCC	20	Mature 5' sub	6.52678	0	0	0	0	7.27236	0	0	0	0	0	0	0	0	0	0	0	0	0.766619	0	34.9174	0	0	0	0	0	0	0	0	0	0	0	165.166	0	0	0	0	11.1158
mir-873	GCAGGAACTTGTGAGTCTCCT	21	Mature 5'	6.52678	0	0	21.0335	19.6965	0	0	14.7286	0	6.52626	15.3739	14.7052	0	0	0	0	0	0	5.47726	0	34.9174	0	0	32.1079	0	0	0	0	0	0	0	0	0	0	0	0	0	3.72363
mir-873	GCAGGAACTTGTGAGTCTCCTA	22	Mature 5' super	0	24.9026	0	0	0	0	0	0	0	6.52626	0	0	0	0	0	0	0	0	1.74605	0	0	0	0	0	0	0	0	0	0	0	0	0	0	0	0	0	0	0
mir-873	GCAGGAACTTGTGAGTCTCCTAT	23	Mature 5' super	0	0	0	0	0	0	0	0	0	6.52626	0	0	0	0	0	0	0	0	0.36257	0	0	0	0	0	0	0	0	0	0	0	0	0	0	0	0	0	0	0
mir-873	GGAGACTGATGAGTTCCCGGGA	22	Mature 3'	0	0	0	0	0	0	0	0	0	0	0	0	0	0	0	24.9545	0	0	1.38636	0	0	0	0	0	0	0	0	0	0	0	0	0	0	0	0	0	0	0
mir-873	TGCAGGAACTTGTGAGTCT	19	Mature 5' sub/super	0	0	0	10.5167	0	0	0	0	0	0	0	29.4105	0	0	0	0	0	0	2.21818	0	0	0	0	0	0	0	0	0	0	0	0	0	0	0	0	0	0	0
mir-873	TGCAGGAACTTGTGAGTCTCC	21	Mature 5' sub/super	0	0	0	0	9.84824	0	0	0	0	0	0	0	0	0	0	0	0	0	0.547124	0	0	0	0	0	0	0	0	0	0	0	0	0	0	0	0	0	0	0
mir-8485	ACACACACACACACACA	17	Mature 3' sub/super	0	0	0	0	0	0	0	0	0	0	0	0	0	0	0	0	0	0	0	0	0	0	0	0	0	0	0	0	0	0	0	0	0	24.6585	0	0	0	1.36992
mir-8485	ACACACACACACACACAC	18	Mature 3' sub/super	0	12.4513	0	0	0	0	0	0	0	0	0	0	0	0	0	0	0	0	0.691738	5.43348	0	0	0	0	0	0	0	78.883	0	0	0	0	0	0	0	0	0	4.68425
mir-8485	ACACACACACACACACACAC	20	Mature 3' sub/super	0	0	0	0	0	0	0	0	0	0	0	0	0	0	0	0	0	0	0	0	0	0	0	0	0	0	0	0	0	0	10.3822	0	0	0	0	0	0	0.576787
mir-8485	ACACACACACACACACACACA	21	Mature 3' sub/super	0	0	0	0	0	0	0	0	0	0	0	0	0	0	0	0	0	0	0	5.43348	0	0	0	0	0	0	0	0	0	0	0	0	0	0	0	0	0	0.30186
mir-8485	ACACACACACACACACACACAC	22	Mature 3' sub/super	0	0	0	0	0	0	0	0	0	0	0	0	0	0	0	0	0	0	0	5.43348	34.9174	0	0	0	0	0	0	0	0	0	0	0	0	0	0	0	0	2.24172
mir-8485	ACACACACACACACACACACACA	23	Precursor	0	0	0	0	0	0	0	0	0	0	0	0	0	0	0	0	0	0	0	5.43348	0	0	0	0	0	0	0	0	0	35.0639	0	0	0	0	0	0	0	2.24986
mir-8485	ACACACACACACACACACACACAC	24	Precursor	0	0	0	0	0	0	0	0	0	0	0	0	0	0	0	0	0	0	0	5.43348	0	0	0	0	0	0	0	0	0	11.688	0	36.8555	0	0	0	0	0	2.99872
mir-8485	ACACACACACACACACACACACACAC	26	Precursor	0	0	0	0	0	0	0	0	0	0	0	0	0	0	0	0	0	0	0	5.43348	0	0	0	0	0	0	0	0	0	0	0	0	0	0	0	0	0	0.30186
mir-8485	ACACACACACACACACACACACACACAC	28	Precursor	0	0	0	0	0	0	0	0	0	0	0	0	0	0	0	0	0	0	0	5.43348	34.9174	0	0	0	0	0	0	0	0	0	0	36.8555	0	0	0	0	0	4.28924
mir-8485	ACACACACACACACACACACACACACACACAC	32	Precursor	0	0	0	0	0	0	0	0	0	0	0	0	0	0	0	0	0	0	0	5.43348	0	0	0	0	0	0	0	0	0	0	0	0	0	0	0	0	0	0.30186
mir-8485	ACACACACACACACGTAT	18	Mature 3' sub	0	0	0	0	0	0	0	0	0	6.52626	0	0	0	0	0	0	0	0	0.36257	0	0	0	0	0	0	0	0	0	0	0	0	0	0	0	0	0	0	0
mir-8485	ACATACACACACACACACA	19	Precursor	0	0	0	0	0	0	0	0	0	0	0	0	0	0	0	0	0	0	0	5.43348	0	0	0	0	0	0	0	0	0	0	0	0	0	0	0	0	0	0.30186
mir-8485	ATACACACACACACACACA	19	Precursor	6.52678	0	0	0	0	0	0	0	0	0	0	0	0	0	0	0	0	0	0.362599	0	0	0	0	0	0	0	0	0	0	0	0	0	0	0	0	0	0	0
mir-8485	CACACACACACACACA	16	Mature 3' sub	0	0	0	0	0	0	0	0	0	0	0	0	0	0	0	0	0	0	0	0	0	18.5329	0	0	0	0	0	157.766	0	0	0	0	0	0	0	0	0	9.79439
mir-8485	CACACACACACACACACA	18	Mature 3' sub/super	0	0	0	0	0	0	0	0	0	0	0	0	0	0	0	0	0	0	0	0	0	0	0	0	0	0	0	157.766	0	0	0	0	0	0	0	0	0	8.76478
mir-8485	CACACACACACACACACAC	19	Mature 3' sub/super	0	0	0	0	0	0	0	0	0	0	0	0	0	0	0	0	0	0	0	5.43348	0	0	0	0	0	0	0	0	0	11.688	0	0	0	0	0	0	0	0.951192
mir-8485	CACACACACACACACACACA	20	Mature 3' sub/super	0	0	0	0	0	0	0	0	0	0	0	0	0	0	0	0	0	0	0	10.867	34.9174	0	0	0	0	0	0	78.883	0	0	0	0	0	0	0	0	0	6.92597
mir-8485	CACACACACACACACACACAC	21	Mature 3' sub/super	0	0	0	0	0	0	0	0	0	0	0	0	0	0	0	0	0	0	0	0	0	0	0	0	0	0	0	0	0	11.688	0	0	0	0	0	0	0	0.649332
mir-8485	CACACACACACACACACACACA	22	Precursor	0	0	0	0	0	0	0	0	0	0	0	0	0	0	0	0	0	0	0	0	0	0	0	0	0	0	0	0	0	0	0	0	82.5832	24.6585	186.532	0	0	16.3208
mir-8485	CACACACACACACACACACACAC	23	Precursor	0	0	0	0	0	0	0	0	0	0	0	0	0	0	0	0	0	0	0	0	0	0	54.8938	0	0	0	0	0	0	0	0	0	0	0	0	0	0	3.04965
mir-8485	CACACACACACACACACACACACA	24	Precursor	0	0	0	0	0	0	0	0	0	0	0	0	0	0	0	0	0	0	0	0	34.9174	0	0	0	0	0	0	0	0	0	10.3822	0	0	0	0	0	0	2.51664
mir-8485	CACACACACACACACACACACACAC	25	Precursor	0	0	0	0	0	0	0	0	0	0	0	0	0	0	0	0	0	0	0	16.3004	0	0	0	0	0	0	0	0	0	11.688	0	0	0	0	0	0	0	1.55491
mir-8485	CACACACACACACACACACACACACA	26	Precursor	0	0	0	0	0	7.27236	0	0	0	0	0	0	0	0	0	0	0	0	0.40402	10.867	0	0	0	0	0	0	0	0	0	0	0	0	0	0	93.2662	0	0	5.78517
mir-8485	CACACACACACACACACACACACACACACAC	31	Precursor	0	0	0	0	0	0	0	0	0	0	0	0	0	0	0	0	0	0	0	5.43348	0	0	0	0	0	0	0	0	0	0	0	0	0	0	0	0	0	0.30186
mir-8485	CATACACACACACACACACACACACACAC	29	Precursor	0	0	0	0	0	0	10.7686	0	0	0	0	0	0	0	0	0	0	0	0.598253	0	0	0	0	0	0	0	0	0	0	0	0	0	0	0	0	0	0	0
mir-8485	TACACACACACACACACA	18	Precursor	0	0	0	0	0	0	0	0	0	0	0	0	0	0	0	0	0	0	0	0	0	0	0	0	0	0	0	0	23.1884	0	0	0	0	0	0	0	0	1.28824
mir-8086	AGGCTGGAGTACAGTGG	17	Precursor	0	0	0	0	0	14.5447	0	0	0	0	0	0	0	0	0	0	0	0	0.80804	0	0	0	0	0	0	0	0	0	0	0	0	0	0	0	0	0	0	0
mir-8086	GCCCAGGCTGGAGTACAGTGG	21	Precursor	0	0	0	0	0	0	0	0	0	0	0	0	0	0	0	0	0	0	0	0	0	0	0	0	0	0	0	0	0	0	0	0	0	49.317	0	0	0	2.73983
mir-8086	GCTCTGTTGCCCAGGCT	17	Precursor	0	0	0	0	0	0	0	0	0	0	0	0	0	0	0	0	0	0	0	0	34.9174	0	0	0	0	0	0	0	0	0	0	0	0	0	0	0	0	1.93986
mir-8064	CACACTGAGCGAGCGGAC	18	Mature 5' sub	0	0	0	0	0	0	0	0	0	0	0	0	0	0	38.0489	0	0	0	2.11383	0	0	0	0	0	0	0	0	0	0	0	0	0	0	0	0	0	0	0
mir-7976	AGATCAAAAGCCTCAGGGCAG	21	Precursor	0	0	0	0	0	0	0	14.7286	0	0	0	0	0	0	0	0	0	0	0.818257	0	0	0	0	0	0	0	0	0	0	0	0	0	0	0	0	0	0	0
mir-7976	AGATCAAAAGCCTCAGGGCAGA	22	Precursor	0	12.4513	0	0	0	0	0	14.7286	0	0	0	0	0	27.462	0	0	0	0	3.03566	0	0	0	0	0	0	0	0	0	0	0	0	0	0	0	0	0	0	0
mir-7976	TGCCCTGAGACTTTTGCT	18	Mature 5' sub	6.52678	0	0	0	0	0	0	0	0	0	0	0	0	0	0	0	0	0	0.362599	0	0	0	0	0	0	0	0	0	0	0	0	0	0	0	0	0	0	0
mir-7976	TGCCCTGAGACTTTTGCTC	19	Mature 5'	0	0	0	0	0	7.27236	0	0	0	0	0	0	0	0	0	0	0	0	0.40402	0	0	0	0	0	0	0	0	0	0	0	0	0	0	0	0	0	0	0
mir-7976	TGCCCTGAGACTTTTGCTCT	20	Mature 5' super	0	0	0	0	0	0	0	0	0	0	0	14.7052	0	0	0	0	0	0	0.816957	0	0	0	0	0	0	0	0	0	0	0	0	0	0	0	0	0	0	0
mir-7975	GCAAAGAGCAGGAGGACAGGG	21	Precursor	0	0	0	5.25837	0	0	0	0	0	0	0	0	0	0	0	0	0	0	0.292132	0	0	0	0	0	0	0	0	0	0	0	0	0	0	0	0	0	0	0
mir-7854	CTTCCATCTCCATCACCTTGAG	22	Precursor	0	0	0	0	0	0	0	0	0	0	0	0	0	0	0	0	0	0	0	0	0	0	0	0	0	0	0	0	46.3768	0	0	0	0	0	0	5.92709	0	2.90577
mir-7854	CTTCCATCTCCATCACCTTGAGC	23	Precursor	0	0	0	0	0	0	0	0	0	0	15.3739	0	0	0	0	0	0	0	0.854103	0	0	0	0	32.1079	0	0	0	0	0	0	0	0	0	0	0	0	0	1.78377
mir-7854	TCCATCTCCATCACCTTGAG	20	Precursor	0	0	0	5.25837	0	0	0	0	0	0	0	0	0	0	0	0	0	0	0.292132	0	0	0	0	0	0	0	0	0	0	0	0	0	0	0	0	0	0	0
mir-7854	TCCATCTCCATCACCTTGAGC	21	Precursor	0	0	0	0	0	0	0	0	0	0	0	0	0	0	0	0	0	0	0	5.43348	0	0	0	0	0	0	0	0	0	0	0	0	0	0	0	0	0	0.30186
mir-7854	TGAGGTGACCGCAGATGGGA	20	Mature 3' sub	0	0	0	0	0	0	10.7686	0	0	0	0	0	0	0	0	0	23.1621	0	1.88504	0	0	0	0	0	0	0	0	0	0	0	0	0	0	0	0	0	0	0
mir-7854	TGAGGTGACCGCAGATGGGAA	21	Mature 3'	0	0	0	0	0	7.27236	0	0	0	0	0	0	0	0	0	0	0	0	0.40402	0	0	18.5329	0	0	0	0	0	0	0	0	0	0	0	0	0	0	0	1.02961
mir-7854	TGAGGTGACCGCAGATGGGAAGG	23	Mature 3' super	0	0	0	15.7751	0	0	0	0	0	0	0	0	0	0	0	0	0	0	0.876395	0	0	0	0	0	0	0	0	0	0	0	0	0	0	0	0	0	0	0
mir-7851	CCACCTCATCCTCCCAAGTAG	21	Precursor	0	0	0	0	0	0	0	14.7286	0	0	0	0	0	0	0	0	0	0	0.818257	0	0	0	0	0	0	0	0	0	0	0	0	0	0	0	0	0	0	0
mir-7851	CCACCTCATCCTCCCAAGTAGC	22	Precursor	0	0	0	0	0	0	0	0	0	0	0	0	0	0	0	0	0	0	0	0	0	0	0	0	0	0	0	0	0	0	0	0	0	0	0	5.92709	0	0.329283
mir-7851	TACCTGGGAGACTGAGGTTGG	21	Mature 3' sub	0	0	0	0	0	0	0	0	0	6.52626	0	0	0	0	0	0	0	0	0.36257	0	0	0	0	0	0	0	0	0	0	0	0	0	0	0	0	0	0	0
mir-7851	TACCTGGGAGACTGAGGTTGGA	22	Mature 3'	0	0	16.6625	0	0	0	0	0	0	0	0	0	0	0	0	0	0	0	0.925695	0	0	0	0	0	0	0	0	0	0	0	0	0	0	0	0	0	0	0
mir-7850	AGCCACACTACATCCAAACTT	21	Precursor	6.52678	0	0	0	0	0	0	0	0	0	0	0	0	0	0	0	0	0	0.362599	0	0	0	0	0	0	0	0	0	0	0	0	0	0	0	0	0	0	0
mir-7850	AGCCACACTACATCCAAACTTC	22	Precursor	0	0	0	0	0	0	0	0	0	0	0	0	0	0	0	0	0	0	0	5.43348	0	0	0	0	0	0	0	0	0	0	0	0	0	0	0	0	0	0.30186
mir-7845	AGGGAGGGTCGTGGCGACACTCGCGCCAG	29	Precursor	0	0	0	0	0	0	0	0	0	0	0	0	0	0	0	0	0	0	0	10.867	0	0	0	0	0	0	0	0	0	0	0	0	0	0	0	0	0	0.60372
mir-7706	TGAAGCGCCTGTGCTCTGCCGA	22	Mature 3' sub	0	0	0	0	0	0	0	0	0	0	0	0	128.37	0	0	0	0	0	7.13165	0	0	0	0	0	0	0	0	0	0	0	0	0	0	0	0	0	0	0
mir-7706	TGAAGCGCCTGTGCTCTGCCGAG	23	Mature 3' sub	6.52678	0	0	0	0	0	0	0	0	0	0	0	128.37	0	0	0	0	0	7.49425	0	0	18.5329	0	0	0	0	0	0	0	0	0	0	0	0	0	5.92709	0	1.35889
mir-7706	TGAAGCGCCTGTGCTCTGCCGAGA	24	Mature 3'	0	0	0	0	0	0	0	0	0	0	0	0	0	0	0	0	0	25.6476	1.42487	0	0	0	0	0	0	0	0	0	0	0	0	0	0	0	0	0	0	0
mir-7704	CGGGGTCGGCGGCGAC	16	Mature 5' sub	0	0	0	0	9.84824	0	0	0	0	0	0	0	0	0	0	0	0	0	0.547124	0	0	0	0	0	0	0	0	0	0	0	0	0	0	0	0	0	0	0
mir-7704	GGGTCGGCGGCGACG	15	Mature 5' sub	0	0	16.6625	0	0	0	0	0	0	0	0	14.7052	0	0	0	0	0	0	1.74265	0	0	0	0	0	0	0	0	0	0	0	0	0	0	0	0	0	0	0
mir-770	TCCAGTACCACGTGTCAGGGCCA	23	Mature 5'	0	0	0	0	0	0	0	0	0	0	0	0	0	0	0	0	0	0	0	0	0	37.0659	0	0	0	0	0	0	0	0	0	0	0	0	0	0	0	2.05921
mir-769	GAGACCTCTGGGTTCTGAGCT	21	Mature 5' sub	0	0	0	0	0	0	0	0	0	0	0	0	0	0	0	0	0	0	0	0	0	0	0	0	0	0	0	0	0	0	0	0	0	24.6585	0	0	0	1.36992
mir-769	TGAGACCTCTGGGTTCTGA	19	Mature 5' sub	0	0	0	5.25837	9.84824	0	0	0	0	0	0	14.7052	0	0	38.0489	0	0	0	3.77004	0	0	18.5329	0	0	0	0	0	0	0	0	0	0	0	0	0	0	0	1.02961
mir-769	TGAGACCTCTGGGTTCTGAG	20	Mature 5' sub	32.6339	12.4513	33.325	5.25837	19.6965	14.5447	10.7686	0	27.9439	32.6313	15.3739	44.1157	0	0	38.0489	24.9545	23.1621	0	18.606	5.43348	0	18.5329	0	64.2158	50.65	0	0	0	69.5652	11.688	0	0	0	73.9754	0	0	0	16.3367
mir-769	TGAGACCTCTGGGTTCTGAGC	21	Mature 5' sub	39.1607	0	83.3125	15.7751	39.393	36.3618	10.7686	0	0	6.52626	23.0608	29.4105	0	0	38.0489	0	23.1621	0	19.1656	10.867	34.9174	18.5329	27.4469	32.1079	67.5333	108.061	0	78.883	69.5652	11.688	31.1465	0	330.333	123.292	93.2662	35.5625	0	59.6224
mir-769	TGAGACCTCTGGGTTCTGAGCT	22	Mature 5'	58.741	12.4513	233.275	26.2919	39.393	29.0894	32.3057	58.9145	27.9439	26.1051	69.1823	44.1157	0	0	0	0	23.1621	25.6476	39.2566	16.3004	139.67	37.0659	137.234	96.3236	67.5333	432.246	163.185	394.415	185.507	35.0639	31.1465	36.8555	82.5832	73.9754	0	65.1979	0	110.795
mir-769	TGAGACCTCTGGGTTCTGAGCTG	23	Mature 5' super	0	0	16.6625	0	0	0	0	0	0	0	0	0	0	0	0	0	0	0	0.925695	0	0	0	0	0	0	0	0	0	0	0	0	0	0	0	0	0	0	0
mir-769	TGAGACCTCTGGGTTCTGAGCTGT	24	Mature 5' super	13.0536	0	0	0	0	0	0	0	0	0	0	0	0	0	0	0	0	0	0.725197	0	0	0	0	0	0	0	0	0	0	0	0	0	0	0	0	5.92709	0	0.329283
mir-769	TGGGATCTCCGGGGTCTTG	19	Mature 3' sub	0	0	0	0	0	0	0	0	0	0	0	0	0	0	0	0	0	0	0	0	0	0	0	0	0	0	0	0	0	0	0	0	0	0	0	5.92709	0	0.329283
mir-769	TGGGATCTCCGGGGTCTTGG	20	Mature 3' sub	0	0	0	0	0	0	0	0	0	0	0	0	0	0	0	0	0	0	0	0	0	0	0	0	0	0	0	0	0	0	10.3822	0	0	0	0	17.7813	0	1.56463
mir-769	TGGGATCTCCGGGGTCTTGGT	21	Mature 3' sub	6.52678	0	0	0	0	0	0	0	0	0	0	0	0	0	0	0	23.1621	0	1.64938	0	0	0	0	0	0	0	0	0	0	0	0	0	0	0	0	0	0	0
mir-769	TGGGATCTCCGGGGTCTTGGTT	22	Mature 3' sub	0	0	0	0	19.6965	0	0	0	0	0	0	0	0	0	0	0	0	0	1.09425	0	0	18.5329	0	0	0	0	0	0	23.1884	0	0	0	0	24.6585	0	11.8542	0	4.34633
mir-766	ACTCCAGCCCCACAGCCT	18	Mature 3' sub	0	0	0	0	0	0	10.7686	0	0	0	0	0	0	0	0	0	0	0	0.598253	0	0	0	0	32.1079	0	0	0	0	0	0	0	0	0	0	0	0	0	1.78377
mir-766	ACTCCAGCCCCACAGCCTC	19	Mature 3' sub	0	0	0	5.25837	9.84824	0	0	14.7286	0	0	0	14.7052	0	0	0	0	0	0	2.47447	5.43348	0	0	0	0	0	0	0	0	23.1884	0	0	0	82.5832	0	0	5.92709	0	6.50734
mir-766	ACTCCAGCCCCACAGCCTCA	20	Mature 3' sub	45.6874	74.7077	33.325	84.1339	19.6965	65.4512	64.6113	14.7286	0	6.52626	23.0608	58.8209	0	0	0	74.8634	0	25.6476	32.8478	21.7339	104.752	148.263	109.788	96.3236	67.5333	324.184	0	157.766	46.3768	35.0639	103.822	0	165.166	73.9754	93.2662	77.0521	0	90.2815
mir-766	ACTCCAGCCCCACAGCCTCAG	21	Mature 3' sub	130.536	87.159	83.3125	152.493	147.724	189.081	129.223	58.9145	167.663	215.367	53.8085	176.463	256.739	82.3859	38.0489	74.8634	46.3242	25.6476	117.542	130.404	419.009	500.389	247.022	192.647	287.017	324.184	0	315.532	486.957	140.256	103.822	184.277	330.333	172.609	746.129	290.427	0	270.612
mir-766	ACTCCAGCCCCACAGCCTCAGC	22	Mature 3'	26.1071	37.3539	149.963	52.5837	68.9377	94.5406	32.3057	58.9145	55.8878	78.3152	38.4346	14.7052	0	0	0	0	0	0	39.336	27.1674	34.9174	277.994	27.4469	96.3236	151.95	432.246	0	78.883	231.884	93.5038	72.6752	442.266	0	24.6585	373.065	100.76	0	136.986
mir-766	ACTCCAGCCCCACAGCCTCAGCC	23	Mature 3' super	0	0	0	0	0	0	0	0	0	0	0	14.7052	0	0	0	0	0	0	0.816957	0	0	0	0	0	0	0	0	0	0	0	0	0	0	0	0	0	0	0
mir-766	AGGAGGAATTGGTGCTGGT	19	Mature 5' sub	0	0	0	0	0	0	0	0	0	0	0	0	0	0	0	0	0	0	0	0	0	0	0	0	0	0	0	0	0	11.688	0	0	0	0	0	0	0	0.649332
mir-766	AGGAGGAATTGGTGCTGGTC	20	Mature 5' sub	0	0	0	0	0	0	0	0	0	0	0	0	0	0	0	0	0	0	0	0	0	0	0	0	0	0	0	0	0	0	0	0	0	0	0	5.92709	0	0.329283
mir-766	AGGAGGAATTGGTGCTGGTCT	21	Mature 5' sub	0	0	0	5.25837	0	0	0	0	0	0	0	0	0	0	0	0	0	0	0.292132	0	0	0	27.4469	0	0	108.061	0	0	0	11.688	0	0	0	0	0	0	0	8.17757
mir-766	AGGAGGAATTGGTGCTGGTCTT	22	Mature 5'	0	0	0	0	0	0	0	0	0	0	0	0	0	0	0	0	0	0	0	0	0	0	0	0	0	0	0	0	0	0	0	0	0	0	0	5.92709	0	0.329283
mir-766	CTCCAGCCCCACAGCCTCA	19	Mature 3' sub	0	0	0	0	0	0	0	0	0	0	7.68693	0	0	0	0	0	0	0	0.427051	0	0	18.5329	0	0	0	0	0	78.883	0	0	0	0	0	0	0	0	0	5.412
mir-766	CTCCAGCCCCACAGCCTCAG	20	Mature 3' sub	0	0	0	0	0	0	0	0	0	0	0	0	0	0	0	0	0	25.6476	1.42487	0	0	0	0	0	0	0	0	0	0	0	0	0	0	0	0	5.92709	0	0.329283
mir-766	CTCCAGCCCCACAGCCTCAGC	21	Mature 3' sub	0	0	0	0	0	7.27236	32.3057	14.7286	27.9439	0	0	0	0	0	0	0	0	0	4.56947	5.43348	0	0	0	0	0	0	0	0	23.1884	0	0	0	0	0	0	0	0	1.5901
mir-766	GGAGGAATTGGTGCTGGTCT	20	Mature 5' sub	0	0	0	0	9.84824	0	0	0	0	0	0	0	0	0	0	0	0	0	0.547124	0	0	0	0	32.1079	0	0	0	0	0	0	0	0	0	0	0	0	0	1.78377
mir-766	GGAGGAATTGGTGCTGGTCTTT	22	Mature 5' sub/super	0	0	16.6625	0	0	0	0	0	0	0	0	0	0	0	0	0	0	0	0.925695	0	0	0	0	0	0	0	0	0	0	0	0	0	0	0	0	0	0	0
mir-766	GGAGGAATTGGTGCTGGTCTTTC	23	Mature 5' sub/super	0	0	0	0	0	0	21.5371	0	0	0	0	0	0	0	0	0	0	0	1.19651	0	0	0	0	0	0	0	0	0	0	0	0	0	0	0	0	0	0	0
mir-765	TGGAGGAGAAGGAAGGTGATG	21	Mature 3'	0	0	0	0	0	0	0	0	0	0	7.68693	0	0	0	0	0	0	0	0.427051	0	0	0	0	0	0	0	0	0	0	0	0	0	0	0	0	0	0	0
mir-7641-2	AAGCAGGGTCGGGCCTGG	18	Precursor	0	0	0	0	0	0	0	0	0	0	0	0	0	0	0	0	0	0	0	0	0	0	0	32.1079	0	0	0	0	0	0	0	0	0	0	0	0	0	1.78377
mir-7641-2	AAGCAGGGTCGGGCCTGGT	19	Precursor	0	0	0	0	0	7.27236	0	0	0	0	0	0	0	0	0	0	0	0	0.40402	0	0	0	0	0	0	0	0	0	0	0	0	0	0	0	0	0	0	0
mir-7641-2	AAGCAGGGTCGGGCCTGGTTAGT	23	Precursor	0	0	0	0	0	0	0	0	0	0	0	0	0	0	0	0	0	0	0	0	0	0	0	0	0	0	0	0	0	11.688	0	0	0	0	0	0	0	0.649332
mir-7641-2	AAGCAGGGTCGGGCCTGGTTAGTACTTGGA	30	Precursor	0	0	0	0	0	0	0	0	0	0	0	0	0	0	0	0	0	0	0	5.43348	0	0	0	0	0	0	0	0	0	0	0	0	0	0	0	0	0	0.30186
mir-7641-2	AAGCTAAGCAGGGTCGGGCC	20	Precursor	0	0	0	0	0	0	0	0	0	0	0	0	0	0	0	0	0	0	0	0	0	18.5329	0	0	0	0	0	0	0	0	0	0	0	0	0	0	0	1.02961
mir-7641-2	AAGCTAAGCAGGGTCGGGCCTGGTTAGTACT	31	Precursor	0	0	0	5.25837	0	0	0	0	0	0	0	0	0	0	0	0	0	0	0.292132	0	0	0	0	0	0	0	0	0	0	0	0	0	0	0	0	0	0	0
mir-7641-2	AGCAGGGTCGGGCCTGG	17	Precursor	0	0	0	0	9.84824	21.8171	0	0	0	0	0	0	0	0	0	0	0	0	1.75918	0	0	0	0	0	0	0	0	0	0	0	0	0	0	0	0	0	0	0
mir-7641-2	AGCAGGGTCGGGCCTGGTT	19	Precursor	0	0	0	0	0	0	0	0	0	0	0	0	0	0	38.0489	0	0	0	2.11383	0	0	0	0	0	0	0	0	0	0	0	0	0	0	24.6585	0	0	0	1.36992
mir-7641-2	AGCAGGGTCGGGCCTGGTTA	20	Precursor	0	0	0	0	0	0	0	0	0	0	0	0	0	0	0	0	0	0	0	0	0	0	0	0	0	0	0	0	0	0	0	0	0	0	0	5.92709	0	0.329283
mir-7641-2	AGCAGGGTCGGGCCTGGTTAG	21	Precursor	0	0	0	0	0	0	0	0	0	0	0	0	0	0	0	0	0	0	0	0	0	0	0	0	0	216.123	0	0	0	0	0	0	0	0	0	0	0	12.0068
mir-7641-2	AGCAGGGTCGGGCCTGGTTAGT	22	Precursor	6.52678	0	16.6625	0	0	0	0	0	0	0	0	0	0	0	0	0	0	0	1.28829	0	0	0	0	0	0	0	0	0	0	0	0	0	0	0	0	0	0	0
mir-7641-2	AGCAGGGTCGGGCCTGGTTAGTACTTG	27	Precursor	0	0	0	0	9.84824	0	0	0	0	0	0	0	0	0	0	0	0	0	0.547124	0	0	0	0	0	0	0	0	0	0	0	0	0	0	0	0	0	0	0
mir-7641-2	AGCTAAGCAGGGTCGG	16	Precursor	0	0	0	0	0	0	0	0	0	0	0	14.7052	0	0	0	0	0	0	0.816957	0	0	0	0	0	0	0	0	0	0	0	0	0	0	0	0	0	0	0
mir-7641-2	AGCTAAGCAGGGTCGGGC	18	Precursor	0	0	0	0	0	0	0	0	0	0	0	0	0	0	0	0	0	0	0	0	0	0	0	0	0	0	0	0	0	0	0	0	0	0	0	5.92709	0	0.329283
mir-7641-2	AGCTAAGCAGGGTCGGGCC	19	Precursor	0	0	0	0	0	0	0	0	0	0	0	14.7052	0	0	0	0	0	0	0.816957	0	0	0	0	0	0	0	0	0	0	0	0	0	0	0	0	5.92709	0	0.329283
mir-7641-2	AGCTAAGCAGGGTCGGGCCTGG	22	Precursor	0	0	0	0	0	0	0	0	0	0	0	0	0	0	0	0	0	0	0	0	0	0	0	0	0	0	0	0	0	0	10.3822	0	0	0	93.2662	0	0	5.75824
mir-7641-2	AGCTAAGCAGGGTCGGGCCTGGT	23	Precursor	0	0	0	0	0	0	0	0	0	0	7.68693	0	0	0	0	0	0	0	0.427051	0	0	37.0659	0	0	0	0	0	0	0	0	0	0	0	0	0	0	0	2.05921
mir-7641-2	AGCTAAGCAGGGTCGGGCCTGGTT	24	Precursor	0	0	0	0	0	0	0	0	0	0	0	0	0	0	0	0	0	0	0	0	0	0	0	0	0	0	0	0	0	11.688	0	0	0	0	0	0	0	0.649332
mir-7641-2	AGCTAAGCAGGGTCGGGCCTGGTTA	25	Precursor	0	0	0	5.25837	0	0	0	0	0	0	0	0	0	0	0	0	0	0	0.292132	0	0	0	0	0	0	0	0	0	0	0	0	0	0	0	0	0	0	0
mir-7641-2	AGGGTCGGGCCTGGTTAGTACTTGGA	26	Precursor	0	0	0	0	0	0	0	0	0	0	0	0	0	0	0	0	0	0	0	0	0	0	0	0	0	0	0	0	23.1884	0	0	0	0	0	0	0	0	1.28824
mir-7641-2	AGGGTCGGGCCTGGTTAGTACTTGGAT	27	Precursor	0	0	0	0	0	0	0	0	0	0	0	0	0	0	0	0	0	0	0	0	0	0	0	0	0	0	0	0	0	0	0	0	0	24.6585	0	0	0	1.36992
mir-7641-2	CGGAAGCTAAGCAGGGTC	18	Precursor	0	0	0	0	0	0	0	0	0	0	0	14.7052	0	0	0	0	0	0	0.816957	0	0	0	0	0	0	0	0	0	0	0	0	0	0	0	0	0	0	0
mir-7641-2	CGGAAGCTAAGCAGGGTCGG	20	Precursor	0	0	0	0	0	7.27236	0	0	0	0	0	0	0	0	38.0489	0	0	0	2.51785	0	0	0	0	0	0	0	0	0	0	0	0	0	0	0	0	5.92709	0	0.329283
mir-7641-2	CGGAAGCTAAGCAGGGTCGGG	21	Precursor	0	0	0	0	0	0	10.7686	0	0	0	0	29.4105	0	0	0	0	0	0	2.23217	5.43348	0	0	0	0	0	0	0	0	0	0	0	0	0	0	0	5.92709	0	0.631143
mir-7641-2	CGGAAGCTAAGCAGGGTCGGGC	22	Precursor	0	0	0	0	0	0	0	0	0	0	0	0	0	0	0	0	0	0	0	0	0	0	0	0	0	0	0	0	0	0	10.3822	0	0	0	0	0	0	0.576787
mir-7641-2	CGGAAGCTAAGCAGGGTCGGGCC	23	Precursor	0	0	0	0	0	0	0	0	0	0	0	0	0	0	0	0	0	0	0	5.43348	0	0	0	0	0	0	0	0	0	0	20.7643	0	0	0	0	0	0	1.45543
mir-7641-2	CGGAAGCTAAGCAGGGTCGGGCCT	24	Precursor	0	0	16.6625	0	0	0	0	0	0	0	0	0	0	0	0	0	0	0	0.925695	0	0	0	0	0	0	0	0	0	0	0	0	0	0	0	0	0	0	0
mir-7641-2	CGGAAGCTAAGCAGGGTCGGGCCTGGT	27	Precursor	0	0	0	0	0	14.5447	0	0	0	6.52626	0	0	0	0	0	0	0	0	1.17061	0	0	0	0	0	0	108.061	0	0	0	0	10.3822	0	0	0	0	0	0	6.5802
mir-7641-2	CGGAAGCTAAGCAGGGTCGGGCCTGGTT	28	Precursor	0	0	0	0	0	0	0	0	0	0	0	0	0	0	0	0	0	0	0	0	0	0	0	0	0	0	0	0	0	0	0	0	0	0	0	5.92709	0	0.329283
mir-7641-2	CGGAAGCTAAGCAGGGTCGGGCCTGGTTAGTACT	34	Precursor	0	0	0	0	0	0	0	0	0	0	0	0	0	0	0	24.9545	0	0	1.38636	0	0	0	0	0	0	0	0	0	0	0	0	0	0	0	0	0	0	0
mir-7641-2	CGGAAGCTAAGCAGGGTCGGGCCTGGTTAGTACTT	35	Precursor	0	0	0	0	9.84824	0	0	0	0	0	0	0	0	0	0	0	0	0	0.547124	0	0	0	0	0	0	0	0	0	0	0	0	0	0	0	0	0	0	0
mir-7641-2	CGGGCCTGGTTAGTACTTGGATGG	24	Precursor	0	0	0	0	0	0	0	0	0	0	0	0	0	0	0	0	0	0	0	0	0	37.0659	0	0	0	0	0	0	23.1884	0	20.7643	0	0	0	0	0	0	4.50103
mir-7641-2	CGGGCCTGGTTAGTACTTGGATGGGAG	27	Precursor	0	0	0	0	0	7.27236	0	0	0	0	0	0	0	0	0	0	0	0	0.40402	0	0	0	0	0	0	0	0	0	0	0	0	0	0	0	0	0	0	0
mir-7641-2	CTAAGCAGGGTCGGGCCTGGTTA	23	Precursor	0	0	0	0	0	0	0	0	0	0	0	0	0	0	0	0	0	0	0	0	0	0	0	0	0	0	0	0	0	0	0	0	0	0	0	5.92709	0	0.329283
mir-7641-2	CTCGGAAGCTAAGCAGGGTCG	21	Precursor	0	0	0	0	0	0	0	0	0	0	7.68693	0	0	0	0	0	0	0	0.427051	0	0	0	0	0	0	0	0	0	0	0	0	0	0	0	0	0	0	0
mir-7641-2	CTCGGAAGCTAAGCAGGGTCGGGC	24	Precursor	0	0	0	5.25837	0	0	0	0	0	0	0	0	0	0	0	0	0	0	0.292132	0	0	0	0	0	0	0	0	0	0	0	0	0	0	0	0	0	0	0
mir-7641-2	CTCGGAAGCTAAGCAGGGTCGGGCCT	26	Precursor	0	12.4513	0	0	0	0	0	0	0	0	0	0	0	0	0	0	0	0	0.691738	0	0	0	0	0	0	0	0	0	0	0	0	0	0	0	0	0	0	0
mir-7641-2	CTCGGAAGCTAAGCAGGGTCGGGCCTGG	28	Precursor	0	0	0	0	0	0	0	0	0	0	0	0	0	0	0	0	0	0	0	0	0	0	0	0	0	0	0	0	0	0	0	0	0	0	0	5.92709	0	0.329283
mir-7641-2	CTCGGAAGCTAAGCAGGGTCGGGCCTGGT	29	Precursor	0	12.4513	0	0	9.84824	0	0	0	0	0	0	0	0	0	0	0	0	0	1.23886	0	0	0	0	0	0	0	0	0	0	0	0	0	0	0	0	0	0	0
mir-7641-2	GAAGCTAAGCAGGGTCGG	18	Precursor	0	0	0	0	9.84824	0	0	0	0	0	0	0	0	0	0	0	0	0	0.547124	0	0	0	0	0	0	0	0	0	0	0	0	0	0	0	0	0	0	0
mir-7641-2	GAAGCTAAGCAGGGTCGGG	19	Precursor	0	0	0	5.25837	0	0	0	0	0	0	0	0	0	0	0	0	0	0	0.292132	0	0	0	0	0	0	0	0	0	0	0	0	0	0	0	0	0	0	0
mir-7641-2	GAAGCTAAGCAGGGTCGGGCCT	22	Precursor	0	0	0	10.5167	0	0	0	0	0	0	0	0	0	0	0	0	0	0	0.584263	0	0	0	0	0	0	0	0	0	0	0	0	0	0	0	93.2662	0	0	5.18145
mir-7641-2	GAAGCTAAGCAGGGTCGGGCCTGGT	25	Precursor	0	0	0	0	0	0	0	0	0	0	0	0	0	27.462	0	0	0	0	1.52566	0	0	0	0	0	0	0	0	0	0	0	0	0	0	0	0	0	0	0
mir-7641-2	GATCTCGGAAGCTAAGCAGGGTCGGGCCTGG	31	Precursor	13.0536	0	0	0	0	0	0	0	0	0	0	0	0	0	0	0	0	0	0.725197	0	0	0	0	0	0	0	0	0	0	0	0	0	0	0	0	0	0	0
mir-7641-2	GCAGGGTCGGGCCTG	15	Precursor	0	0	0	0	0	7.27236	0	0	0	0	0	0	0	0	0	0	0	0	0.40402	0	0	0	0	0	0	0	0	0	0	0	0	0	0	0	0	0	0	0
mir-7641-2	GCAGGGTCGGGCCTGGTT	18	Precursor	0	0	0	0	0	0	0	0	0	0	0	0	0	0	0	0	0	0	0	0	0	0	0	0	0	0	0	0	0	0	0	0	0	0	0	11.8542	0	0.658565
mir-7641-2	GCAGGGTCGGGCCTGGTTAGT	21	Precursor	0	0	0	0	0	0	0	0	0	0	0	0	0	0	0	0	0	0	0	0	34.9174	0	0	0	0	0	0	0	0	0	0	0	0	0	0	0	0	1.93986
mir-7641-2	GCAGGGTCGGGCCTGGTTAGTAC	23	Precursor	0	0	0	0	0	0	0	0	0	0	0	0	0	0	0	0	0	0	0	0	0	0	0	0	0	0	0	0	0	0	0	0	0	0	0	5.92709	0	0.329283
mir-7641-2	GCAGGGTCGGGCCTGGTTAGTACTTGGAT	29	Precursor	0	0	0	0	0	0	0	0	0	0	0	0	0	0	0	0	0	0	0	0	0	0	0	0	0	0	0	0	0	0	0	0	0	0	93.2662	0	0	5.18145
mir-7641-2	GCTAAGCAGGGTCGGG	16	Precursor	0	0	0	0	0	0	0	0	0	0	0	0	0	0	0	0	0	0	0	0	0	0	0	0	0	0	0	0	0	11.688	0	0	0	0	0	0	0	0.649332
mir-7641-2	GCTAAGCAGGGTCGGGCCT	19	Precursor	0	0	0	0	0	0	0	0	0	0	0	0	0	0	0	0	0	0	0	0	0	0	0	0	0	0	0	0	0	0	0	0	0	24.6585	0	0	0	1.36992
mir-7641-2	GCTAAGCAGGGTCGGGCCTGGTT	23	Precursor	0	0	0	0	0	0	0	0	0	0	0	29.4105	0	0	0	0	0	0	1.63391	0	0	0	0	0	0	0	0	0	0	0	10.3822	0	0	0	0	0	0	0.576787
mir-7641-2	GCTAAGCAGGGTCGGGCCTGGTTA	24	Precursor	0	0	0	0	0	0	0	0	0	0	0	14.7052	0	0	0	0	0	0	0.816957	0	0	0	0	0	0	0	0	0	0	0	0	0	0	0	0	0	0	0
mir-7641-2	GGAAGCTAAGCAGGGTCGGGC	21	Precursor	0	0	0	0	0	0	0	0	0	0	0	0	0	0	0	0	0	0	0	0	0	0	0	0	0	0	0	0	0	0	10.3822	0	0	0	0	0	0	0.576787
mir-7641-2	GGAAGCTAAGCAGGGTCGGGCC	22	Precursor	0	0	0	0	0	0	0	0	0	0	0	0	0	0	0	0	0	0	0	0	0	0	0	0	0	0	0	0	23.1884	0	0	0	0	0	0	0	0	1.28824
mir-7641-2	GGAAGCTAAGCAGGGTCGGGCCT	23	Precursor	0	0	0	0	0	0	0	0	0	0	0	0	0	0	0	0	0	0	0	0	0	0	0	0	16.8833	0	0	0	0	0	0	0	0	0	0	0	0	0.937963
mir-7641-2	GGAAGCTAAGCAGGGTCGGGCCTGGT	26	Precursor	13.0536	0	0	0	19.6965	0	0	0	0	13.0525	0	0	0	0	0	0	0	0	2.54459	0	0	18.5329	0	0	0	0	0	0	0	0	0	0	0	0	0	0	0	1.02961
mir-7641-2	GGAAGCTAAGCAGGGTCGGGCCTGGTT	27	Precursor	0	0	0	0	9.84824	0	0	0	0	0	0	0	0	0	0	0	0	0	0.547124	0	0	0	0	0	0	0	0	0	0	0	0	0	0	0	0	0	0	0
mir-7641-2	GGAAGCTAAGCAGGGTCGGGCCTGGTTAGTACT	33	Precursor	0	0	0	5.25837	0	0	0	0	0	0	0	0	0	0	0	0	0	0	0.292132	0	0	0	0	0	0	0	0	0	0	0	0	0	0	0	0	0	0	0
mir-7641-2	GGGTCGGGCCTGGTTAGT	18	Precursor	0	0	0	0	0	0	0	0	0	0	0	0	0	0	0	0	0	25.6476	1.42487	0	0	0	0	0	0	0	0	0	0	0	0	0	0	0	0	0	0	0
mir-7641-2	GGGTCGGGCCTGGTTAGTACTTGGA	25	Precursor	0	0	0	0	0	0	0	0	0	0	0	0	0	0	0	0	0	0	0	0	0	0	0	0	0	0	0	0	0	0	10.3822	0	0	0	0	0	0	0.576787
mir-7641-2	GGGTCGGGCCTGGTTAGTACTTGGATGGG	29	Precursor	0	12.4513	0	0	0	0	0	0	0	0	0	0	0	0	0	0	0	0	0.691738	0	0	0	0	0	0	0	0	0	0	0	0	0	0	0	0	0	0	0
mir-7641-2	GGGTCGGGCCTGGTTAGTACTTGGATGGGA	30	Precursor	0	0	0	0	0	0	0	0	0	0	0	0	0	0	0	0	0	0	0	5.43348	0	0	0	0	0	0	0	0	0	0	0	0	0	0	0	0	0	0.30186
mir-7641-2	GGTCGGGCCTGGTTAGT	17	Precursor	0	0	0	0	0	0	0	0	0	0	0	14.7052	0	0	0	0	0	0	0.816957	0	0	0	0	0	0	0	0	0	0	0	0	0	0	0	0	0	0	0
mir-7641-2	GGTCGGGCCTGGTTAGTA	18	Precursor	0	0	0	0	0	0	10.7686	0	0	0	0	0	0	0	0	0	0	0	0.598253	0	0	0	0	0	0	0	0	0	0	0	0	0	0	0	0	0	0	0
mir-7641-2	GGTCGGGCCTGGTTAGTACTTGGATG	26	Precursor	0	0	0	0	0	14.5447	0	0	0	0	0	0	0	0	0	0	0	0	0.80804	0	0	0	0	0	0	0	0	78.883	0	0	0	0	0	0	0	0	0	4.38239
mir-7641-2	GGTCGGGCCTGGTTAGTACTTGGATGG	27	Precursor	0	0	0	0	0	7.27236	0	14.7286	0	0	0	14.7052	0	0	0	0	0	0	2.03923	0	0	0	0	32.1079	16.8833	0	0	0	0	0	10.3822	0	0	0	0	17.7813	0	4.28637
mir-7641-2	GGTCGGGCCTGGTTAGTACTTGGATGGG	28	Precursor	0	0	0	0	0	0	0	0	0	0	0	0	0	0	0	0	0	0	0	0	0	0	0	0	0	0	0	0	0	0	10.3822	0	0	0	0	5.92709	0	0.90607
mir-7641-2	GGTTAGTACTTGGATGGGAG	20	Precursor	0	0	0	0	0	0	0	0	0	0	0	0	0	0	0	0	0	0	0	0	0	0	0	0	0	0	0	0	0	0	0	0	165.166	0	0	0	0	9.17591
mir-7641-2	GTCGGGCCTGGTTAG	15	Precursor	0	0	0	0	0	0	0	0	0	0	0	0	0	0	0	0	0	0	0	0	0	0	27.4469	0	0	0	0	0	23.1884	0	0	0	0	0	0	0	0	2.81307
mir-7641-2	GTCGGGCCTGGTTAGTAC	18	Precursor	0	0	0	0	0	0	0	0	0	0	0	0	0	0	0	0	0	0	0	5.43348	0	0	0	0	0	0	0	0	0	0	0	0	0	0	0	0	0	0.30186
mir-7641-2	GTCGGGCCTGGTTAGTACTT	20	Precursor	0	0	0	0	0	0	0	0	0	0	0	0	0	0	0	0	0	0	0	0	0	0	0	0	0	0	0	0	0	0	0	0	0	24.6585	0	0	0	1.36992
mir-7641-2	GTCGGGCCTGGTTAGTACTTGGAT	24	Precursor	0	0	0	5.25837	0	0	0	0	0	0	0	0	0	0	0	0	0	0	0.292132	0	0	0	0	0	0	0	0	0	0	0	0	0	0	0	0	0	0	0
mir-7641-2	GTCGGGCCTGGTTAGTACTTGGATGG	26	Precursor	0	0	16.6625	10.5167	9.84824	14.5447	0	0	0	0	0	14.7052	0	0	0	0	0	0	3.68208	0	0	74.1317	0	0	0	108.061	0	0	0	0	10.3822	0	0	0	0	5.92709	0	11.0279
mir-7641-2	GTCGGGCCTGGTTAGTACTTGGATGGG	27	Precursor	0	0	0	0	0	0	0	0	0	0	0	0	0	0	0	0	0	0	0	0	0	0	0	0	0	0	0	0	0	0	10.3822	0	0	0	0	0	0	0.576787
mir-7641-2	TAAGCAGGGTCGGGCC	16	Precursor	0	0	0	0	0	0	0	0	0	0	0	0	0	0	0	0	0	0	0	0	0	18.5329	0	0	0	0	0	0	0	0	0	36.8555	0	0	0	0	0	3.07713
mir-7641-2	TAAGCAGGGTCGGGCCTGG	19	Precursor	0	0	0	0	0	0	0	0	27.9439	0	0	0	0	0	0	0	0	0	1.55244	0	0	0	0	0	0	0	0	0	0	0	0	0	0	0	0	0	0	0
mir-7641-2	TAAGCAGGGTCGGGCCTGGT	20	Precursor	0	0	0	0	0	0	0	0	0	0	0	0	0	0	0	0	0	0	0	0	0	0	0	0	0	0	0	0	0	0	10.3822	0	0	0	0	0	0	0.576787
mir-7641-2	TAAGCAGGGTCGGGCCTGGTT	21	Precursor	0	0	0	10.5167	9.84824	0	0	0	0	0	0	14.7052	0	0	0	0	0	0	1.94835	0	0	18.5329	0	0	0	0	0	0	0	0	0	0	0	0	0	0	0	1.02961
mir-7641-2	TAAGCAGGGTCGGGCCTGGTTA	22	Precursor	0	0	0	5.25837	0	0	0	0	0	0	0	0	0	0	0	0	0	0	0.292132	0	0	0	0	32.1079	0	0	0	0	0	0	0	0	0	0	0	0	0	1.78377
mir-7641-2	TAAGCAGGGTCGGGCCTGGTTAG	23	Precursor	0	12.4513	0	0	0	0	0	0	0	0	0	0	0	27.462	0	0	0	0	2.2174	0	0	0	0	0	16.8833	0	0	0	0	0	10.3822	0	0	0	0	5.92709	0	1.84403
mir-7641-2	TAAGCAGGGTCGGGCCTGGTTAGT	24	Precursor	0	0	0	0	0	0	0	0	0	0	0	0	0	0	0	0	0	0	0	0	0	0	0	0	0	0	0	78.883	0	0	0	0	0	0	0	0	0	4.38239
mir-7641-2	TAAGCAGGGTCGGGCCTGGTTAGTA	25	Precursor	0	12.4513	0	0	0	0	0	0	0	0	0	14.7052	0	0	0	0	0	0	1.5087	0	0	0	0	0	0	0	0	0	0	0	0	0	0	0	0	0	0	0
mir-7641-2	TAAGCAGGGTCGGGCCTGGTTAGTACTTGG	30	Precursor	0	0	0	0	0	0	0	0	0	0	0	0	0	0	0	0	0	0	0	0	0	0	0	0	0	0	0	0	0	0	10.3822	0	0	0	0	0	0	0.576787
mir-7641-2	TAAGCAGGGTCGGGCCTGGTTAGTACTTGGA	31	Precursor	0	0	33.325	0	0	0	0	0	0	0	0	0	0	0	0	0	0	0	1.85139	0	0	0	0	0	0	0	0	0	0	0	0	0	0	0	0	0	0	0
mir-7641-2	TAAGCAGGGTCGGGCCTGGTTAGTACTTGGATGG	34	Precursor	0	0	0	5.25837	0	0	0	0	0	0	0	0	0	0	0	0	0	0	0.292132	0	0	18.5329	0	0	0	0	0	0	0	0	0	0	0	49.317	0	0	0	3.76944
mir-7641-2	TAAGCAGGGTCGGGCCTGGTTAGTACTTGGATGGG	35	Precursor	0	0	0	0	9.84824	0	0	0	0	0	0	0	0	0	0	0	0	0	0.547124	0	0	0	0	0	0	0	0	0	0	0	0	0	0	0	0	0	0	0
mir-7641-2	TCGGAAGCTAAGCAGGGTCGG	21	Precursor	0	0	0	0	0	0	0	0	0	0	0	0	0	0	0	0	0	0	0	0	0	0	0	0	0	0	0	0	0	0	0	0	0	0	0	5.92709	0	0.329283
mir-7641-2	TCGGAAGCTAAGCAGGGTCGGG	22	Precursor	0	0	0	0	0	0	10.7686	0	0	0	0	0	0	0	0	0	0	0	0.598253	0	0	0	0	0	0	0	0	0	0	0	0	0	0	0	0	0	0	0
mir-7641-2	TCGGAAGCTAAGCAGGGTCGGGC	23	Precursor	0	0	0	0	9.84824	0	0	0	0	0	0	0	0	0	0	0	0	0	0.547124	0	0	0	0	0	0	0	0	0	0	0	0	0	0	0	0	0	0	0
mir-7641-2	TCGGAAGCTAAGCAGGGTCGGGCC	24	Precursor	0	0	33.325	0	0	0	0	0	0	0	0	0	0	0	0	0	0	0	1.85139	0	0	0	0	0	0	0	0	0	0	0	0	0	165.166	0	0	0	0	9.17591
mir-7641-2	TCGGAAGCTAAGCAGGGTCGGGCCTGG	27	Precursor	0	0	0	0	0	0	0	0	0	0	0	0	0	0	0	0	0	0	0	0	0	0	0	0	0	0	0	0	0	0	10.3822	0	0	0	0	0	0	0.576787
mir-7641-2	TCGGAAGCTAAGCAGGGTCGGGCCTGGT	28	Precursor	0	0	0	0	0	0	0	0	0	0	0	0	0	0	0	0	0	0	0	10.867	34.9174	0	0	0	0	0	0	0	0	0	0	0	0	0	0	0	0	2.54358
mir-7641-2	TCGGAAGCTAAGCAGGGTCGGGCCTGGTTAGTACTTG	37	Precursor	0	0	0	0	9.84824	0	0	0	0	0	0	0	0	0	0	0	0	0	0.547124	0	0	0	0	0	0	0	0	0	0	0	0	0	0	0	0	0	0	0
mir-7641-2	TCGGAAGCTAAGCAGGGTCGGGCCTGGTTAGTACTTGG	38	Precursor	0	0	0	5.25837	0	0	0	0	0	0	0	0	0	0	0	0	0	0	0.292132	0	0	0	0	0	0	0	0	0	0	0	0	0	0	0	0	0	0	0
mir-7641-2	TCGGGCCTGGTTAGTAC	17	Precursor	0	12.4513	0	0	0	0	0	0	0	0	0	0	0	0	0	0	0	0	0.691738	0	0	0	0	0	0	0	0	0	0	0	0	0	0	0	0	0	0	0
mir-7641-2	TCGGGCCTGGTTAGTACT	18	Precursor	0	0	0	0	0	0	0	0	0	0	0	0	0	0	0	0	0	0	0	0	0	0	27.4469	0	0	216.123	0	0	0	0	0	0	0	0	0	0	0	13.5316
mir-7641-2	TCGGGCCTGGTTAGTACTTGGAT	23	Precursor	0	0	0	0	0	0	0	0	0	0	0	0	0	0	0	0	0	0	0	0	0	0	0	32.1079	0	0	0	0	0	0	0	0	0	0	0	0	0	1.78377
mir-7641-2	TCGGGCCTGGTTAGTACTTGGATG	24	Precursor	0	0	0	0	0	0	0	0	0	0	7.68693	14.7052	0	0	0	0	0	0	1.24401	0	0	0	0	0	0	0	0	0	0	0	0	0	0	0	0	0	0	0
mir-7641-2	TCGGGCCTGGTTAGTACTTGGATGG	25	Precursor	0	0	16.6625	5.25837	0	14.5447	0	0	0	6.52626	7.68693	0	0	0	0	0	0	0	2.81549	0	69.8348	37.0659	82.3407	0	0	0	0	0	0	0	20.7643	0	0	24.6585	0	5.92709	0	13.3662
mir-7641-2	TCTCGGAAGCTAAGCAGGGTCGGGCC	26	Precursor	0	0	0	0	0	0	0	0	0	0	0	0	0	0	0	0	0	0	0	0	34.9174	0	0	0	0	0	0	0	0	0	0	0	0	0	0	0	0	1.93986
mir-7641-2	TCTCGGAAGCTAAGCAGGGTCGGGCCTGG	29	Precursor	6.52678	37.3539	0	0	0	0	0	0	0	13.0525	0	0	0	0	0	0	0	0	3.16295	0	0	0	0	0	0	0	0	0	0	0	0	0	0	0	0	0	0	0
mir-7641-2	TCTCGGAAGCTAAGCAGGGTCGGGCCTGGT	30	Precursor	6.52678	12.4513	0	0	0	0	0	0	0	0	0	0	0	0	0	0	0	0	1.05434	0	0	0	0	0	0	0	0	0	0	0	0	0	0	0	0	0	0	0
mir-7641-2	TGATCTCGGAAGCTAAGCAGGGTCGG	26	Precursor	0	0	0	0	0	7.27236	0	0	0	0	0	0	0	0	0	0	0	0	0.40402	0	0	0	0	0	0	0	0	0	0	0	0	0	0	0	0	5.92709	0	0.329283
mir-7641-1//mir-7641-2	ATCTCGGAAGCTAAGC	16	Mature 5' sub	0	0	0	0	0	0	32.3057	0	0	0	0	0	0	0	0	0	0	0	1.79476	0	0	0	0	0	0	0	0	0	0	0	0	0	0	0	0	0	0	0
mir-7641-1//mir-7641-2	CCTGGTTAGTACTTGGATGG	20	Precursor	0	0	0	0	9.84824	0	0	0	0	0	0	0	0	0	0	0	0	0	0.547124	0	0	0	0	0	0	0	0	0	0	0	0	0	0	0	0	0	0	0
mir-7641-1//mir-7641-2	CGGAAGCTAAGCAGGGT	17	Precursor	0	0	0	0	0	0	0	0	0	0	0	0	0	0	0	0	0	0	0	0	0	0	27.4469	0	0	0	0	0	0	0	0	0	0	0	0	0	0	1.52483
mir-7641-1//mir-7641-2	GCCTGGTTAGTACTTGGATGG	21	Precursor	0	0	0	0	0	0	0	0	0	0	0	0	0	0	0	0	0	0	0	0	0	0	0	32.1079	0	0	0	0	0	0	0	0	0	0	0	0	0	1.78377
mir-7641-1//mir-7641-2	GGCCTGGTTAGTACTTGGATGGG	23	Precursor	0	0	0	0	0	0	0	0	0	0	0	0	0	0	0	24.9545	0	0	1.38636	0	0	0	0	0	0	0	0	0	0	0	0	0	0	0	0	0	0	0
mir-7641-1//mir-7641-2	GTTAGTACTTGGATGGG	17	Precursor	0	0	0	0	0	0	0	0	0	0	0	0	0	0	0	0	0	0	0	0	0	0	27.4469	0	0	0	0	0	0	0	0	0	0	0	0	0	0	1.52483
mir-7641-1//mir-7641-2	TCTCGGAAGCTAAGCA	16	Mature 5' sub/super	0	0	0	0	9.84824	0	0	0	0	0	0	0	0	0	0	0	0	0	0.547124	0	0	0	0	0	0	0	0	0	0	0	0	0	0	0	0	0	0	0
mir-7641-1//mir-7641-2	TGATCTCGGAAGCTAAGCAGGG	22	Mature 5' sub/super	0	0	0	0	0	0	0	0	0	0	0	0	0	0	0	0	0	0	0	0	0	0	0	0	0	0	0	0	0	0	10.3822	0	0	0	0	0	0	0.576787
mir-7641-1//mir-7641-2	TGATCTCGGAAGCTAAGCAGGGT	23	Mature 5' sub/super	0	0	0	0	0	7.27236	0	0	0	0	0	0	0	0	0	0	0	0	0.40402	0	0	0	0	0	0	0	0	0	0	0	0	0	0	0	0	0	0	0
mir-7641-1//mir-7641-2	TGGTTAGTACTTGGATG	17	Precursor	0	0	0	5.25837	0	0	0	0	0	0	0	0	0	0	0	0	0	0	0.292132	0	0	0	0	0	0	0	0	0	0	0	0	0	0	0	0	0	0	0
mir-7641-1//mir-7641-2	TGGTTAGTACTTGGATGG	18	Precursor	0	0	0	0	0	0	0	0	0	0	0	0	0	0	0	0	0	0	0	0	0	0	0	0	0	0	0	0	0	0	0	0	0	0	0	5.92709	0	0.329283
mir-7641-1//mir-7641-2	TGGTTAGTACTTGGATGGG	19	Precursor	0	0	0	0	0	0	21.5371	0	0	0	0	0	0	0	0	0	0	0	1.19651	0	0	0	0	0	0	0	0	0	0	0	0	0	0	0	0	0	0	0
mir-7641-1//mir-7641-2	TTAGTACTTGGATGG	15	Precursor	0	0	0	0	0	0	0	0	0	0	0	0	0	0	0	0	0	0	0	0	0	0	27.4469	0	0	0	0	0	0	0	0	0	0	0	0	0	0	1.52483
mir-7641-1	CGGAAGCTAAGCAGGGTTGGGCCTGGTTAGTACT	34	Precursor	0	0	0	0	0	7.27236	0	0	0	0	0	0	0	0	0	0	0	0	0.40402	0	0	0	0	0	0	0	0	0	0	0	0	0	0	0	0	0	0	0
mir-7641-1	TTGGGCCTGGTTAGTA	16	Precursor	0	0	0	0	0	0	0	0	0	0	0	0	0	0	0	0	0	0	0	0	0	0	0	0	0	0	0	0	23.1884	0	0	0	0	0	0	0	0	1.28824
mir-760	CGGCTCTGGGTCTGTGGGGAG	21	Mature 3' super	0	0	0	0	0	0	0	0	0	6.52626	0	0	0	0	0	0	0	0	0.36257	0	0	0	0	0	0	0	0	78.883	0	0	0	0	0	0	0	0	0	4.38239
mir-760	TCGGCTCTGGGTCTGTGGGGA	21	Mature 3' super	0	0	0	0	0	0	0	0	0	0	0	0	0	0	0	24.9545	0	0	1.38636	0	0	0	0	0	0	0	0	0	0	0	0	0	0	0	0	0	0	0
mir-758	TTGTGACCTGGTCCACTA	18	Mature 3' sub	0	0	0	0	0	0	0	0	0	0	0	0	0	0	0	0	0	0	0	0	0	0	0	0	0	0	0	0	0	0	10.3822	0	0	0	0	0	0	0.576787
mir-758	TTTGTGACCTGGTCCACTAAC	21	Mature 3' sub	0	0	49.9875	0	0	0	0	0	0	0	0	0	0	0	0	0	0	0	2.77708	0	0	0	0	0	0	0	0	0	0	0	0	0	0	0	0	0	0	0
mir-744	CGGGGCTAGGGCTAACAGCA	20	Mature 5' sub	0	0	0	0	0	0	0	0	0	13.0525	0	0	0	0	0	0	0	0	0.725141	0	0	0	0	0	0	0	0	0	0	0	0	0	0	0	0	0	0	0
mir-744	CTGTTGCCACTAACCTCAACC	21	Mature 3' sub	0	0	0	0	0	0	0	0	0	0	0	0	0	0	0	0	0	0	0	0	0	37.0659	0	0	0	0	0	0	0	0	0	0	0	0	0	0	0	2.05921
mir-744	CTGTTGCCACTAACCTCAACCT	22	Mature 3'	0	0	0	5.25837	0	7.27236	0	0	0	0	0	14.7052	0	0	0	0	0	0	1.51311	0	0	0	82.3407	0	16.8833	0	0	0	0	0	0	0	0	0	0	0	0	5.51244
mir-744	GCGGGGCTAGGGCTAACAGC	20	Mature 5' sub	0	12.4513	0	0	0	7.27236	0	0	0	0	0	0	0	0	0	0	0	0	1.09576	0	0	0	0	0	0	0	0	0	0	0	10.3822	0	0	0	0	5.92709	0	0.90607
mir-744	GCGGGGCTAGGGCTAACAGCA	21	Mature 5' sub	13.0536	0	0	0	9.84824	0	0	0	0	0	0	14.7052	0	0	0	0	0	0	2.08928	0	0	0	27.4469	32.1079	0	0	0	0	0	0	10.3822	0	0	0	93.2662	0	0	9.06684
mir-744	GGGCTAGGGCTAACAGCA	18	Mature 5' sub	0	0	0	0	0	0	0	0	0	0	7.68693	0	0	0	0	0	0	0	0.427051	0	0	0	0	0	0	0	0	0	0	0	0	0	0	0	0	0	0	0
mir-744	TGCGGGGCTAGGGCTA	16	Precursor	0	0	0	0	0	0	0	0	27.9439	0	0	0	0	0	0	0	0	0	1.55244	0	0	0	0	0	0	0	0	0	0	0	0	0	0	0	0	0	0	0
mir-744	TGCGGGGCTAGGGCTAAC	18	Mature 5' sub	0	0	0	0	0	0	0	0	0	0	0	0	0	0	0	0	0	0	0	0	0	0	0	0	0	0	0	0	0	0	0	0	0	24.6585	0	0	0	1.36992
mir-744	TGCGGGGCTAGGGCTAACA	19	Mature 5' sub	0	0	0	5.25837	19.6965	0	0	0	0	13.0525	0	0	0	0	38.0489	0	0	0	4.22535	0	0	0	0	0	0	0	0	0	23.1884	23.376	0	0	0	73.9754	0	0	0	6.69666
mir-744	TGCGGGGCTAGGGCTAACAG	20	Mature 5' sub	13.0536	12.4513	0	21.0335	39.393	43.6341	21.5371	0	55.8878	39.1576	15.3739	44.1157	0	0	0	0	0	0	16.9799	38.0344	69.8348	37.0659	27.4469	96.3236	50.65	0	0	78.883	92.7536	11.688	0	36.8555	0	0	93.2662	35.5625	0	37.1314
mir-744	TGCGGGGCTAGGGCTAACAGC	21	Mature 5' sub	110.955	62.2564	199.95	194.56	177.268	276.35	129.223	103.1	139.719	163.157	107.617	264.694	0	27.462	0	0	46.3242	0	111.258	146.704	174.587	741.317	494.044	256.863	287.017	540.307	0	0	533.333	198.696	134.968	515.977	82.5832	172.609	186.532	237.083	0	261.257
mir-744	TGCGGGGCTAGGGCTAACAGCA	22	Mature 5'	182.75	149.415	266.6	415.411	354.537	516.337	333.825	220.929	530.934	202.314	161.425	382.336	385.109	82.3859	38.0489	49.9089	23.1621	128.238	245.759	141.271	314.257	1186.11	466.597	610.05	472.733	540.307	0	0	788.406	280.511	134.968	921.387	82.5832	172.609	652.863	272.646	0	390.961
mir-744	TGCGGGGCTAGGGCTAACAGCAG	23	Mature 5' super	0	0	0	0	0	7.27236	0	0	0	0	0	0	0	0	0	0	0	0	0.40402	5.43348	0	0	0	0	0	0	0	0	0	0	0	0	0	0	0	0	0	0.30186
mir-744	TGCGGGGCTAGGGCTAACAGCAGT	24	Mature 5' super	0	0	0	0	0	0	0	0	0	0	0	0	0	0	0	0	0	0	0	5.43348	0	0	0	0	0	0	0	0	0	0	0	0	0	0	0	0	0	0.30186
mir-7155	TGGCCCAAGACCTCAGACC	19	Mature 3'	0	0	0	0	0	0	0	0	0	0	0	0	0	0	0	0	0	0	0	0	0	0	27.4469	0	0	0	0	0	0	0	0	0	0	0	0	0	0	1.52483
mir-7114	CTGTGGAGTGGGGTGCCTGT	20	Mature 5' sub	0	0	0	0	0	0	0	0	0	0	0	0	0	0	0	0	0	0	0	0	0	0	54.8938	0	0	0	0	0	0	0	0	0	0	0	0	0	0	3.04965
mir-7113	TCCAGGGAGACAGTGTG	17	Mature 5' sub	0	0	0	0	0	0	0	0	0	0	7.68693	0	0	0	0	0	0	0	0.427051	0	0	0	0	0	0	0	0	0	0	0	0	0	0	0	0	0	0	0
mir-7110	CTCTCTCTCCCACTTCCCTGCAG	23	Mature 3' super	0	0	0	0	0	0	0	0	0	0	0	0	0	0	0	0	0	0	0	0	0	0	0	0	0	0	0	0	0	0	0	0	0	0	93.2662	0	0	5.18145
mir-7110	CTCTCTCTCTCTCTC	15	Precursor	0	0	0	0	0	0	0	0	0	0	0	0	0	0	0	0	0	0	0	0	0	0	0	0	0	0	0	0	0	0	0	0	0	0	0	5.92709	0	0.329283
mir-7110	CTCTCTCTCTCTCTCCC	17	Precursor	0	0	0	5.25837	0	0	0	0	0	0	0	0	0	0	0	0	0	0	0.292132	0	0	0	0	0	0	0	0	0	0	0	0	0	0	0	0	0	0	0
mir-7110	CTCTTTCTCTCTCTCTCT	18	Precursor	0	0	0	0	0	0	0	0	0	0	0	0	0	0	0	0	0	0	0	0	0	0	0	0	0	0	0	0	0	0	20.7643	0	0	0	0	0	0	1.15357
mir-7110	TCTCTCTCCCACTTCCCTGCA	21	Mature 3' sub	0	0	0	0	0	7.27236	0	0	0	0	0	0	0	0	0	0	0	0	0.40402	0	0	0	0	0	0	0	0	0	0	0	0	0	0	0	0	0	0	0
mir-7110	TCTCTCTCCCACTTCCCTGCAG	22	Mature 3'	0	0	0	0	0	0	0	0	0	0	7.68693	0	0	0	0	0	0	0	0.427051	0	0	0	0	0	0	0	0	0	0	0	0	0	0	0	0	11.8542	0	0.658565
mir-7110	TCTCTCTCTCTCTCC	15	Precursor	0	0	0	0	0	0	0	0	0	0	0	0	0	0	0	0	0	0	0	0	0	0	27.4469	0	0	0	0	0	0	0	0	0	0	0	0	0	0	1.52483
mir-7110	TCTCTCTCTCTCTCTC	16	Precursor	0	0	0	0	0	0	0	0	0	0	0	0	0	0	0	0	0	0	0	0	0	0	0	96.3236	0	0	0	0	0	0	0	0	0	0	0	0	0	5.35131
mir-7110	TCTCTCTCTCTCTCTCCC	18	Precursor	0	0	0	0	0	0	0	0	0	0	0	0	0	0	0	0	0	0	0	0	0	0	0	0	0	0	0	0	0	0	0	0	0	0	93.2662	0	0	5.18145
mir-7108	GTGTGGCCGGCAGGCGGG	18	Mature 5' sub	0	0	0	0	0	0	0	0	0	0	0	0	0	0	0	0	0	0	0	0	0	0	0	0	0	0	0	0	0	0	0	0	0	0	0	5.92709	0	0.329283
mir-7108	GTGTGGCCGGCAGGCGGGT	19	Mature 5' sub	0	0	0	0	0	0	0	0	0	0	0	0	0	0	0	0	0	0	0	0	0	0	0	0	0	0	0	157.766	0	0	0	0	0	0	0	0	0	8.76478
mir-7-1//mir-7-3	GTGGAAGACTAGTGATTTTGTTG	23	Mature 5' sub/super	0	0	0	0	9.84824	0	0	0	0	0	0	0	0	0	0	0	0	0	0.547124	0	0	0	0	0	0	0	0	0	0	0	0	0	0	0	0	0	0	0
mir-7-1//mir-7-2//mir-7-3	AAGACTAGTGATTTT	15	Mature 5' sub	0	0	0	0	0	0	0	0	0	0	0	0	0	0	0	0	0	0	0	0	0	0	0	0	0	0	0	0	0	0	0	0	0	0	0	5.92709	0	0.329283
mir-7-1//mir-7-2//mir-7-3	AAGACTAGTGATTTTGT	17	Mature 5' sub	0	0	0	0	0	0	0	0	0	0	7.68693	0	0	0	0	0	0	0	0.427051	0	0	0	0	0	0	0	0	0	0	0	0	0	0	0	0	0	0	0
mir-7-1//mir-7-2//mir-7-3	AAGACTAGTGATTTTGTTG	19	Mature 5' sub	84.8481	161.867	0	0	0	0	0	0	0	358.945	515.024	0	0	0	0	24.9545	0	25.6476	65.0714	0	0	18.5329	0	0	0	0	0	0	0	0	0	0	0	0	0	11.8542	0	1.68817
mir-7-1//mir-7-2//mir-7-3	AAGACTAGTGATTTTGTTGT	20	Mature 5' sub	13.0536	37.3539	0	0	0	0	0	0	0	32.6313	115.304	0	0	0	0	0	0	0	11.019	0	0	1371.44	0	0	0	0	0	0	0	0	0	0	0	0	1492.26	432.677	2370.79	314.843
mir-7-1//mir-7-2//mir-7-3	ACTAGTGATTTTGTTG	16	Precursor	0	49.8051	0	0	0	0	0	0	0	241.472	245.982	0	0	27.462	0	24.9545	0	25.6476	34.1846	0	0	0	0	0	0	0	0	0	0	0	0	0	0	0	0	0	0	0
mir-7-1//mir-7-2//mir-7-3	ACTAGTGATTTTGTTGT	17	Precursor	6.52678	0	0	0	0	0	0	0	0	6.52626	30.7477	0	0	0	0	0	0	0	2.43337	0	0	148.263	0	0	0	0	0	0	0	0	0	0	0	0	279.799	77.0521	948.317	80.7462
mir-7-1//mir-7-2//mir-7-3	AGACTAGTGATTTTGT	16	Mature 5' sub	0	0	0	0	0	0	0	0	0	0	7.68693	0	0	0	0	0	0	0	0.427051	0	0	0	0	0	0	0	0	0	0	0	0	0	0	0	0	0	0	0
mir-7-1//mir-7-2//mir-7-3	AGACTAGTGATTTTGTT	17	Mature 5' sub	0	0	0	0	0	0	0	0	0	13.0525	0	0	0	0	0	0	0	0	0.725141	0	0	0	0	0	0	0	0	0	0	0	0	0	0	0	0	5.92709	0	0.329283
mir-7-1//mir-7-2//mir-7-3	AGACTAGTGATTTTGTTG	18	Mature 5' sub	130.536	174.318	16.6625	0	0	0	0	0	0	757.047	891.684	0	0	27.462	76.0977	24.9545	0	51.2952	119.448	0	0	18.5329	0	0	0	0	0	0	0	0	0	0	0	0	186.532	0	0	11.3925
mir-7-1//mir-7-2//mir-7-3	AGACTAGTGATTTTGTTGT	19	Mature 5' sub	0	37.3539	0	0	0	0	0	0	0	110.947	192.173	0	0	0	0	0	23.1621	0	20.202	0	0	1705.03	0	0	0	0	0	0	0	0	0	0	0	0	839.396	486.021	2370.79	300.069
mir-7-1//mir-7-2//mir-7-3	CTAGTGATTTTGTTG	15	Precursor	0	12.4513	0	0	0	0	0	0	0	78.3152	53.8085	0	0	0	0	0	0	0	8.03194	0	0	0	0	0	16.8833	0	0	0	0	0	0	0	0	0	0	0	0	0.937963
mir-7-1//mir-7-2//mir-7-3	CTAGTGATTTTGTTGT	16	Precursor	0	0	0	0	0	0	0	0	0	26.1051	38.4346	0	0	0	0	0	0	25.6476	5.01041	0	0	129.731	0	0	0	0	0	0	0	0	0	0	0	0	186.532	94.8334	948.317	75.5229
mir-7-1//mir-7-2//mir-7-3	GAAGACTAGTGATTTTGTT	19	Mature 5' sub	0	0	0	0	0	0	0	0	0	0	7.68693	0	0	0	0	0	0	0	0.427051	0	0	0	0	0	0	0	0	0	0	0	0	0	0	0	0	0	0	0
mir-7-1//mir-7-2//mir-7-3	GAAGACTAGTGATTTTGTTG	20	Mature 5' sub	195.803	361.087	49.9875	0	0	0	0	0	0	822.309	1621.94	0	0	0	0	0	23.1621	102.59	176.493	0	0	37.0659	0	0	0	0	0	0	0	0	0	0	0	0	0	0	0	2.05921
mir-7-1//mir-7-2//mir-7-3	GAAGACTAGTGATTTTGTTGT	21	Mature 5' sub	78.3213	87.159	33.325	0	0	0	0	0	0	319.787	476.589	0	0	0	0	0	0	0	55.2879	0	0	3317.4	0	0	0	0	0	0	0	0	0	0	0	0	4570.04	1191.34	4741.58	767.798
mir-7-1//mir-7-2//mir-7-3	GACTAGTGATTTTGT	15	Mature 5' sub	6.52678	0	0	0	0	0	0	0	0	0	0	0	0	0	0	0	0	0	0.362599	0	0	0	0	0	0	0	0	0	0	0	0	0	0	0	0	0	0	0
mir-7-1//mir-7-2//mir-7-3	GACTAGTGATTTTGTTG	17	Mature 5' sub	52.2142	112.062	0	0	0	0	0	0	0	580.838	814.814	0	0	0	0	49.9089	23.1621	25.6476	92.147	0	0	0	0	0	0	0	0	78.883	0	0	0	0	0	0	0	5.92709	0	4.71167
mir-7-1//mir-7-2//mir-7-3	GACTAGTGATTTTGTTGT	18	Mature 5' sub	19.5803	12.4513	16.6625	0	0	0	0	0	0	84.8414	115.304	0	0	0	0	0	0	0	13.8244	0	0	722.784	0	0	0	0	0	0	0	0	0	0	0	0	373.065	337.844	1422.48	158.676
mir-7-1//mir-7-2//mir-7-3	GGAAGACTAGTGATTTTGTT	20	Mature 5' sub	0	0	0	0	0	0	0	0	0	19.5788	0	0	0	0	0	0	0	0	1.08771	0	0	18.5329	0	0	0	0	0	0	0	0	0	0	0	0	0	0	0	1.02961
mir-7-1//mir-7-2//mir-7-3	GGAAGACTAGTGATTTTGTTG	21	Mature 5' sub	143.589	560.308	33.325	0	0	0	0	0	0	776.626	1283.72	0	0	54.9239	0	0	0	25.6476	159.896	0	0	111.198	0	0	0	0	0	0	23.1884	0	0	0	0	0	0	35.5625	0	9.44158
mir-7-1//mir-7-2//mir-7-3	GGAAGACTAGTGATTTTGTTGT	22	Mature 5' sub	110.955	136.964	16.6625	0	0	0	0	0	0	306.734	714.884	0	0	0	0	0	23.1621	25.6476	74.1672	0	0	9322.07	0	0	0	0	0	0	0	0	0	0	0	0	7741.09	2181.17	11379.8	1701.34
mir-7-1//mir-7-2//mir-7-3	GGAAGACTAGTGATTTTGTTGTT	23	Mature 5' sub/super	0	0	0	0	0	0	0	0	0	0	7.68693	0	0	0	0	0	0	0	0.427051	0	0	0	0	0	0	0	0	0	0	0	0	0	0	0	0	0	0	0
mir-7-1//mir-7-2//mir-7-3	TAGTGATTTTGTTGT	15	Precursor	0	0	0	0	0	0	0	0	0	6.52626	7.68693	0	0	0	0	0	0	0	0.789622	0	0	55.5988	0	0	0	0	0	0	0	0	0	0	0	0	186.532	41.4896	0	15.7567
mir-7-1//mir-7-2//mir-7-3	TGGAAGACTAGTGATTT	17	Precursor	0	0	0	0	0	0	0	0	0	6.52626	0	0	0	0	0	0	0	0	0.36257	5.43348	0	0	0	0	0	0	0	0	0	0	0	0	0	0	0	0	0	0.30186
mir-7-1//mir-7-2//mir-7-3	TGGAAGACTAGTGATTTT	18	Mature 5' sub	0	0	16.6625	0	0	0	0	0	0	0	0	0	0	0	0	0	0	0	0.925695	0	0	0	0	0	0	0	0	0	0	0	0	0	0	0	0	0	0	0
mir-7-1//mir-7-2//mir-7-3	TGGAAGACTAGTGATTTTG	19	Mature 5' sub	6.52678	0	0	5.25837	0	0	0	29.4573	0	19.5788	0	29.4105	0	0	0	24.9545	0	0	6.39923	0	0	0	0	0	0	0	0	0	0	0	0	0	0	0	0	0	0	0
mir-7-1//mir-7-2//mir-7-3	TGGAAGACTAGTGATTTTGT	20	Mature 5' sub	0	0	16.6625	5.25837	0	0	10.7686	0	0	0	0	0	0	0	0	0	0	0	1.81608	10.867	0	0	0	0	0	0	0	0	0	0	0	36.8555	0	24.6585	0	0	0	4.02116
mir-7-1//mir-7-2//mir-7-3	TGGAAGACTAGTGATTTTGTT	21	Mature 5' sub	0	0	0	0	0	0	0	0	0	0	0	0	0	0	0	0	0	0	0	0	0	0	0	0	0	0	0	0	23.1884	0	0	0	0	0	0	0	0	1.28824
mir-7-1//mir-7-2//mir-7-3	TGGAAGACTAGTGATTTTGTTG	22	Mature 5' sub	0	37.3539	0	0	0	21.8171	32.3057	29.4573	27.9439	32.6313	7.68693	73.5262	0	54.9239	38.0489	49.9089	46.3242	0	25.1071	86.9357	0	18.5329	0	128.432	67.5333	108.061	0	0	162.319	23.376	31.1465	36.8555	165.166	24.6585	186.532	29.6354	0	59.3991
mir-7-1//mir-7-2//mir-7-3	TGGAAGACTAGTGATTTTGTTGT	23	Mature 5'	71.7945	24.9026	116.638	26.2919	9.84824	138.175	86.1484	103.1	0	45.6839	115.304	205.873	0	164.772	266.342	99.8178	46.3242	0	84.5008	108.67	104.752	315.06	109.788	192.647	202.6	0	163.185	394.415	278.261	93.5038	186.879	73.711	0	147.951	93.2662	207.448	1422.48	227.478
mir-7-1//mir-7-2//mir-7-3	TGGAAGACTAGTGATTTTGTTGTT	24	Mature 5' super	0	12.4513	99.975	21.0335	19.6965	29.0894	10.7686	73.6431	111.776	0	23.0608	88.2314	0	0	0	0	0	25.6476	28.6318	27.1674	69.8348	37.0659	27.4469	96.3236	33.7667	0	0	78.883	23.1884	81.8158	0	184.277	0	0	0	29.6354	0	38.3003
mir-7-1	AACAAATCACAGTCTGCCA	19	Mature 3' sub	6.52678	12.4513	0	0	0	7.27236	0	0	0	0	0	0	0	0	0	0	23.1621	0	2.74514	0	0	0	0	0	0	0	0	0	0	0	0	0	0	0	0	0	0	0
mir-7-1	AACAAATCACAGTCTGCCAT	20	Mature 3' sub	0	0	0	0	0	0	0	0	0	0	15.3739	0	0	0	0	0	0	0	0.854103	5.43348	0	0	27.4469	0	0	0	0	0	0	0	10.3822	0	0	0	0	0	0	2.40347
mir-7-1	AACAAATCACAGTCTGCCATA	21	Mature 3' sub	0	0	16.6625	0	19.6965	7.27236	0	14.7286	0	6.52626	0	0	0	0	0	0	0	0	3.60479	0	34.9174	0	0	0	0	0	0	157.766	0	11.688	0	0	0	0	0	0	0	11.354
mir-7-1	AACAAATCACAGTCTGCCATAT	22	Mature 3' sub/super	0	0	16.6625	5.25837	0	0	0	0	0	0	0	0	0	27.462	0	0	0	0	2.74349	0	0	0	0	0	0	0	0	0	23.1884	0	0	0	0	0	0	0	0	1.28824
mir-7-1	ACAAATCACAGTCTGCCATAT	21	Mature 3' sub/super	0	0	0	0	19.6965	14.5447	0	0	0	6.52626	0	0	0	0	0	0	0	0	2.26486	0	0	18.5329	0	0	0	0	0	0	23.1884	0	0	0	0	73.9754	0	0	0	6.4276
mir-7-1	CAACAAATCACAGTCTGC	18	Mature 3' sub	0	0	0	0	0	0	0	0	0	6.52626	0	0	0	0	0	0	0	0	0.36257	0	0	0	0	0	0	0	0	0	0	0	0	0	0	0	0	0	0	0
mir-7-1	CAACAAATCACAGTCTGCCA	20	Mature 3' sub	6.52678	12.4513	16.6625	0	0	0	0	0	0	13.0525	7.68693	0	0	0	0	0	23.1621	0	4.41901	0	34.9174	0	0	0	16.8833	0	0	0	0	0	0	0	0	0	0	0	0	2.87782
mir-7-1	CAACAAATCACAGTCTGCCAT	21	Mature 3' sub	13.0536	0	0	0	0	7.27236	0	0	0	0	15.3739	14.7052	0	0	0	0	0	0	2.80028	10.867	0	0	0	32.1079	0	0	0	0	0	0	0	0	0	0	0	5.92709	0	2.71677
mir-7-1	CAACAAATCACAGTCTGCCATA	22	Mature 3'	19.5803	0	83.3125	5.25837	39.393	14.5447	10.7686	14.7286	27.9439	13.0525	23.0608	14.7052	0	27.462	0	0	23.1621	0	17.6096	10.867	0	0	0	0	33.7667	0	0	0	0	46.7519	10.3822	0	0	0	0	0	0	5.65376
mir-7-1	CAACAAATCACAGTCTGCCATAT	23	Mature 3' super	0	0	0	0	0	0	0	0	0	6.52626	0	0	0	27.462	0	0	0	0	1.88824	0	0	18.5329	0	0	0	0	0	0	0	0	0	0	82.5832	0	0	0	0	5.61756
mir-7-1	TGGAAGACTAGTGATTTTGTTGTTT	25	Mature 5' super	0	0	0	0	0	0	0	0	27.9439	0	0	0	0	0	0	0	0	0	1.55244	0	0	0	27.4469	0	33.7667	0	0	0	0	0	0	0	0	0	0	0	0	3.40075
mir-708	AAGGAGCTTACAATCTAGCTGG	22	Mature 5' sub	0	0	0	0	0	0	0	0	0	0	0	0	0	0	0	0	0	0	0	0	0	0	0	0	0	0	0	0	0	0	0	0	0	0	186.532	0	0	10.3629
mir-708	AAGGAGCTTACAATCTAGCTGGG	23	Mature 5'	0	12.4513	0	0	0	0	0	0	0	0	0	0	0	0	0	0	0	0	0.691738	0	0	0	0	0	0	0	0	0	0	0	0	0	0	0	0	0	0	0
mir-6894	AAGGAGGATGGAGAGCTGGG	20	Mature 5' sub/super	0	0	0	0	0	0	0	0	0	0	0	0	0	27.462	0	0	0	0	1.52566	0	0	0	0	0	0	0	0	0	0	0	0	0	0	0	0	0	0	0
mir-6892	TCCCTCTCCCACCCCTTGCAG	21	Mature 3'	0	0	0	0	0	0	0	0	0	0	0	29.4105	0	0	0	0	0	0	1.63391	0	0	0	0	0	0	0	0	0	0	0	0	0	0	0	0	0	0	0
mir-6891	GTAAGGAGGGGGATGAGGGG	20	Mature 5' super	0	0	0	5.25837	0	0	0	0	0	0	0	0	0	0	0	0	0	0	0.292132	0	0	0	0	0	0	0	0	0	0	0	0	0	0	0	0	0	0	0
mir-6891	GTAAGGAGGGGGATGAGGGGT	21	Mature 5' super	0	0	0	0	0	0	0	0	0	0	7.68693	0	0	0	0	0	0	0	0.427051	5.43348	0	0	0	0	0	0	0	0	0	0	0	0	0	0	0	0	0	0.30186
mir-6891	GTAAGGAGGGGGATGAGGGGTC	22	Mature 5' super	0	0	0	0	0	0	0	14.7286	0	0	0	0	0	0	0	0	0	0	0.818257	0	0	0	0	0	0	0	0	0	0	0	0	0	0	0	0	0	0	0
mir-6890	GGGCAGAGTAGGGCTGGATGGTAGGG	26	Precursor	0	0	0	0	0	0	0	0	0	0	0	0	0	0	0	0	0	0	0	0	0	0	0	0	0	0	0	0	0	0	0	36.8555	0	0	0	0	0	2.04753
mir-6886	CCTTCTCTCCTCCTGCCTCAG	21	Mature 3' sub/super	0	0	0	0	0	0	0	0	0	0	0	0	0	0	0	0	0	0	0	0	34.9174	0	0	0	0	0	0	0	0	0	0	0	0	0	0	0	0	1.93986
mir-6885	CTTTGCTTCCTGCTCCCCTAG	21	Mature 3'	0	0	16.6625	0	0	0	0	0	0	0	0	0	0	0	0	0	0	0	0.925695	0	0	0	0	0	0	0	0	0	23.1884	0	0	0	0	0	0	0	0	1.28824
mir-6885	GAGGGGGGCACTGCGCAAGCAAA	23	Mature 5' sub/super	0	0	0	0	0	0	0	0	0	0	0	0	0	0	0	0	0	0	0	0	0	18.5329	0	0	0	0	0	0	0	0	0	0	0	0	0	0	0	1.02961
mir-6885	GAGGGGGGCACTGCGCAAGCAAAG	24	Mature 5' sub/super	0	0	0	0	0	0	0	0	0	0	0	0	0	0	0	0	0	0	0	0	0	18.5329	0	0	0	0	0	0	0	0	0	0	0	0	0	0	0	1.02961
mir-6885	GAGGGGGGCACTGCGCAAGCAAAGCC	26	Mature 5' super	0	0	0	0	0	0	0	0	0	0	0	0	0	0	0	0	0	0	0	0	0	0	0	0	16.8833	0	0	0	0	0	0	0	0	0	0	0	0	0.937963
mir-6885	TTTGCTTCCTGCTCCCCT	18	Mature 3' sub	0	0	0	5.25837	0	0	0	0	0	0	0	0	0	0	0	0	0	0	0.292132	0	0	0	0	0	0	0	0	0	0	0	0	0	0	0	0	0	0	0
mir-6882	TACAAGTCAGGAGCTGAAGCAG	22	Mature 5'	0	12.4513	0	5.25837	0	0	0	0	0	0	7.68693	0	0	0	0	0	0	0	1.41092	0	0	0	0	0	0	0	0	0	0	0	0	0	0	0	0	0	0	0
mir-6882	TGCCTCTCCTCTTGCCTGCAG	21	Mature 3' sub	0	0	0	0	0	0	0	0	0	0	0	0	0	0	0	0	0	0	0	0	0	0	0	0	0	0	0	0	0	0	0	36.8555	0	0	0	0	0	2.04753
mir-6881	TCCTCTTTCGTCCTTCCCACT	21	Mature 3' sub	0	0	0	0	0	0	0	0	0	0	0	0	0	0	0	0	0	0	0	0	0	0	0	0	0	0	0	0	0	0	0	0	0	0	0	5.92709	0	0.329283
mir-6877	CAGGGCCGAAGGGTGGAAGC	20	Mature 5' sub/super	0	0	0	0	0	0	0	0	0	0	0	0	0	0	0	0	0	0	0	5.43348	0	0	0	0	0	0	0	0	0	0	0	0	0	0	0	0	0	0.30186
mir-6877	TCAGGGCCGAAGGGTGGAAG	20	Mature 5' sub/super	0	0	0	0	0	0	0	0	0	0	0	0	0	0	0	0	0	0	0	0	0	0	0	0	0	0	0	0	0	23.376	0	0	0	0	0	5.92709	0	1.62795
mir-6877	TCAGGGCCGAAGGGTGGAAGCT	22	Mature 5' sub/super	0	0	0	0	0	0	0	0	0	0	0	0	0	0	0	0	0	0	0	0	34.9174	0	0	0	0	0	0	0	0	0	10.3822	0	0	0	93.2662	0	0	7.6981
mir-6877	TTCAGGGCCGAAGGGTGGAAG	21	Mature 5' sub/super	0	0	0	0	0	0	0	0	0	0	0	0	0	0	0	0	0	0	0	0	0	37.0659	0	0	0	0	0	0	0	0	0	0	0	0	0	0	0	2.05921
mir-6877	TTCAGGGCCGAAGGGTGGAAGCT	23	Mature 5' sub/super	0	0	0	0	0	0	0	0	0	0	0	0	0	0	0	24.9545	0	0	1.38636	0	0	0	0	0	0	0	0	0	0	0	0	0	0	0	0	0	0	0
mir-6876	CAGGAAGGAGACAGGCAGTTCA	22	Mature 5'	0	0	0	0	0	0	0	0	0	0	7.68693	0	0	0	0	0	0	0	0.427051	0	0	0	0	0	0	0	0	0	0	0	0	0	0	0	0	0	0	0
mir-6876	TCTGTGTTTTCCTTCTCAG	19	Mature 3' sub	0	0	0	0	0	0	0	0	0	0	0	0	0	0	38.0489	0	0	0	2.11383	0	0	0	0	0	0	0	0	0	0	0	0	0	0	0	0	0	0	0
mir-6875	ATTCTTCCTGCCCTGGCTCCA	21	Mature 3' sub	0	0	0	0	0	0	0	14.7286	0	0	0	0	0	0	0	0	0	0	0.818257	0	0	0	0	0	0	0	0	0	0	0	0	0	0	0	0	0	0	0
mir-6866	TTAGAGGCTGGAATAGAGATT	21	Mature 5' sub	0	0	0	0	0	0	0	0	0	0	0	0	0	0	0	0	0	0	0	10.867	0	0	0	0	0	0	0	0	0	0	0	0	0	0	0	0	0	0.60372
mir-6865	ACACCCTCTTTCCCTACCGCCT	22	Mature 3' super	0	0	0	0	0	0	0	14.7286	0	0	0	0	0	0	0	0	0	0	0.818257	0	0	0	0	0	0	0	0	0	0	0	0	0	0	0	0	0	0	0
mir-6859-1//mir-6859-2//mir-6859-3//mir-6859-4	AGAGGAACATGGGCTCAGGACA	22	Mature 5' sub	0	0	0	0	19.6965	0	0	0	0	0	0	0	0	0	0	0	0	0	1.09425	0	0	0	0	0	0	108.061	0	0	0	0	0	0	0	0	0	0	0	6.00341
mir-6859-1//mir-6859-2//mir-6859-3//mir-6859-4	GAGAGGAACATGGGCTCAGGAC	22	Mature 5' sub	0	0	0	0	0	0	0	0	0	6.52626	15.3739	0	0	27.462	0	0	0	0	2.74234	0	0	0	0	0	0	0	0	0	0	0	0	0	0	0	0	0	0	0
mir-6858	GTGAGGAGGGGCTGG	15	Precursor	0	0	0	0	0	0	0	0	0	0	0	14.7052	0	0	0	0	0	0	0.816957	0	0	0	0	0	0	0	0	0	0	0	0	0	0	0	0	0	0	0
mir-6858	GTGAGGAGGGGCTGGCA	17	Mature 5' sub	0	0	0	0	0	0	0	0	0	0	0	0	0	0	0	0	0	0	0	0	0	0	54.8938	0	0	0	0	0	0	0	0	0	0	0	0	0	0	3.04965
mir-6858	TGAGGAGGGGCTGGCA	16	Mature 5' sub	0	0	0	0	0	0	0	0	0	0	0	0	0	0	0	0	0	0	0	5.43348	0	0	0	0	0	0	0	0	0	0	0	0	0	0	0	0	0	0.30186
mir-6855	AGACTGACCTTCAACCCCAC	20	Mature 3' sub	0	0	16.6625	0	0	0	0	0	0	0	0	0	0	0	0	0	0	0	0.925695	0	0	0	0	0	0	0	0	0	0	0	0	0	0	0	0	0	0	0
mir-6855	AGACTGACCTTCAACCCCACA	21	Mature 3' sub	0	0	16.6625	0	0	0	0	0	0	0	0	0	0	0	0	0	0	25.6476	2.35056	0	0	0	0	0	0	0	0	0	0	0	0	0	0	0	0	0	0	0
mir-6855	AGACTGACCTTCAACCCCACAG	22	Mature 3'	0	0	0	0	0	0	0	0	0	0	0	0	0	0	0	0	0	0	0	0	0	0	0	0	0	0	0	0	23.1884	0	0	0	0	0	0	0	0	1.28824
mir-6855	TGGGGTTTGGGGTGCAGACATTG	23	Mature 5' sub	6.52678	0	0	0	0	0	0	0	0	6.52626	7.68693	0	0	0	0	0	0	0	1.15222	0	0	0	0	0	0	0	0	0	0	0	0	0	0	0	0	5.92709	0	0.329283
mir-6855	TTGGGGTTTGGGGTGCAGACAT	22	Mature 5' sub	0	0	0	0	0	0	0	0	0	0	0	0	0	0	0	0	0	0	0	0	0	0	0	0	0	0	0	0	0	0	0	0	0	0	0	5.92709	0	0.329283
mir-6855	TTGGGGTTTGGGGTGCAGACATTG	24	Mature 5' sub	0	0	0	0	0	0	0	0	0	0	0	0	0	0	0	0	0	0	0	0	0	0	0	0	0	0	0	0	0	0	20.7643	0	0	0	0	5.92709	0	1.48286
mir-6854	TGCGTTTCTCCTCTTGAGCAG	21	Mature 3'	0	0	0	0	0	0	0	0	0	0	0	0	0	0	0	0	0	0	0	0	0	0	0	32.1079	0	0	0	0	0	0	0	0	0	0	0	0	0	1.78377
mir-6852	CCCTGGGGTTCTGAGGACAT	20	Mature 5' sub	0	0	0	0	9.84824	0	0	0	0	0	7.68693	0	0	0	0	0	0	0	0.974176	0	0	18.5329	0	0	0	0	0	0	0	0	0	0	0	0	0	0	0	1.02961
mir-6852	CCCTGGGGTTCTGAGGACATG	21	Mature 5'	0	0	0	10.5167	0	7.27236	0	14.7286	0	0	7.68693	29.4105	0	0	0	24.9545	23.1621	0	6.54065	0	0	0	0	0	0	0	0	0	23.1884	11.688	0	36.8555	0	0	0	5.92709	0	4.31439
mir-6852	CCCTGGGGTTCTGAGGACATGC	22	Mature 5' super	0	0	0	0	0	7.27236	0	0	0	0	0	0	0	0	0	0	0	0	0.40402	0	0	0	0	0	0	0	0	0	0	0	10.3822	0	0	0	0	0	0	0.576787
mir-6852	CCTGGGGTTCTGAGGACAT	19	Mature 5' sub	0	0	0	0	9.84824	0	0	0	0	0	7.68693	0	0	0	0	0	0	0	0.974176	0	0	0	0	0	0	0	0	0	0	0	0	0	0	0	0	0	0	0
mir-6852	CCTGGGGTTCTGAGGACATG	20	Mature 5' sub	0	0	0	0	9.84824	0	0	0	0	0	0	0	0	0	0	0	0	0	0.547124	0	0	0	0	0	0	0	0	0	0	0	0	0	0	0	0	0	0	0
mir-6851	GAGGAGGTGGTACTAGGGGC	20	Mature 5' sub/super	0	0	0	5.25837	0	0	0	0	0	0	0	0	0	0	0	0	0	0	0.292132	0	0	0	0	0	0	0	0	0	0	0	0	0	0	0	0	0	0	0
mir-6849	ACCAGCCTGTGTCCACCTCCA	21	Mature 3' sub	0	0	0	0	0	0	0	0	0	0	0	0	0	0	0	0	0	0	0	0	0	0	0	0	0	0	0	0	0	0	0	0	0	0	0	11.8542	0	0.658565
mir-6842	TTGGCTGGTCTCTGCTCCG	19	Mature 3' sub	0	0	0	0	0	0	0	0	0	0	0	0	0	0	0	0	0	0	0	0	0	0	0	0	16.8833	0	0	0	0	0	0	0	0	0	0	0	0	0.937963
mir-6842	TTGGCTGGTCTCTGCTCCGC	20	Mature 3' sub	0	0	0	0	0	0	0	0	0	0	0	0	0	0	0	0	0	0	0	0	0	0	27.4469	0	0	0	0	0	0	0	0	0	0	0	0	0	0	1.52483
mir-6839	GACCCAAGCAGGCTTTGTGT	20	Precursor	0	12.4513	0	0	0	0	0	0	0	0	0	0	0	0	0	0	0	0	0.691738	0	0	0	0	0	0	0	0	0	0	0	0	0	0	0	0	0	0	0
mir-6833	TCTCTCTCCACTTCCTCA	18	Mature 3' sub	0	0	0	0	0	0	0	0	0	0	0	0	0	0	0	0	0	0	0	0	0	0	0	32.1079	0	0	0	0	0	0	0	0	0	0	0	0	0	1.78377
mir-6833	TTTCTCTCTCCACTTCCTCA	20	Mature 3' sub	0	0	0	0	0	0	0	0	0	0	0	0	0	0	0	0	0	0	0	0	0	0	0	0	0	0	0	78.883	0	0	0	0	0	0	0	0	0	4.38239
mir-6833	TTTCTCTCTCCACTTCCTCAG	21	Mature 3'	0	0	0	0	0	0	0	0	0	0	0	0	0	0	0	0	0	0	0	0	0	0	0	32.1079	0	0	0	0	0	0	0	0	0	0	0	0	0	1.78377
mir-6825	TGGGGAGGTGTGGAGTCAGCAT	22	Mature 5'	0	0	16.6625	0	0	0	0	0	0	0	0	14.7052	0	0	0	0	0	0	1.74265	0	0	0	0	0	0	0	0	0	0	0	0	0	0	0	0	0	0	0
mir-6824	TCTCTGGTCTTGCCACCCCAG	21	Mature 3'	0	0	0	0	0	0	0	0	0	0	0	0	0	0	0	0	0	0	0	5.43348	0	0	0	0	0	0	0	0	23.1884	0	0	0	0	0	0	0	0	1.5901
mir-6820	GTGACTTCTCCCCTGCCACAG	21	Mature 3' sub	0	0	0	0	0	0	0	0	0	0	0	0	0	0	0	24.9545	0	0	1.38636	0	0	0	0	0	0	0	0	0	0	0	0	0	0	0	0	0	0	0
mir-6820	TGACTTCTCCCCTGCCACAG	20	Mature 3' sub	0	0	0	0	9.84824	0	0	0	0	0	0	0	0	0	0	0	0	0	0.547124	0	0	0	0	0	0	0	0	0	0	0	0	0	0	0	0	0	0	0
mir-6820	TGTGACTTCTCCCCTGCCACA	21	Mature 3' sub	0	0	0	0	0	0	0	14.7286	27.9439	0	0	0	0	0	38.0489	0	0	0	4.48452	0	0	0	0	0	0	0	0	0	0	0	20.7643	0	0	0	0	0	0	1.15357
mir-6820	TGTGACTTCTCCCCTGCCACAG	22	Mature 3'	0	0	0	0	0	0	0	0	0	0	0	0	0	27.462	0	0	0	0	1.52566	0	0	0	0	0	0	0	0	0	0	0	0	0	0	0	0	0	0	0
mir-6815	GTAGGTGGCGCCGGAGGAGT	20	Mature 5' sub/super	0	0	0	0	0	0	0	0	0	0	0	0	0	0	0	0	0	0	0	0	0	0	0	0	0	0	0	0	0	0	0	0	0	0	0	5.92709	0	0.329283
mir-6815	TAGGTGGCGCCGGAGGAGT	19	Mature 5' sub	0	0	0	0	0	0	0	0	0	0	0	0	0	0	38.0489	0	0	0	2.11383	0	0	0	0	0	0	0	0	0	0	0	0	0	0	0	0	0	0	0
mir-6815	TAGGTGGCGCCGGAGGAGTCAT	22	Mature 5' sub	0	0	0	0	0	0	0	0	27.9439	0	0	0	0	0	0	0	0	0	1.55244	5.43348	0	18.5329	0	0	0	0	0	0	0	0	0	0	0	0	0	0	0	1.33147
mir-6815	TGGCTTCTCTTGCACACCCAG	21	Mature 3'	0	12.4513	0	0	0	0	0	0	0	0	0	0	0	0	0	0	0	0	0.691738	0	0	0	0	0	0	0	0	0	0	0	0	0	0	0	0	0	0	0
mir-6813	AGGGGCTGGGGTTTCAGGTT	20	Mature 5' sub	0	0	0	0	0	0	0	0	0	0	7.68693	0	0	0	0	0	0	0	0.427051	0	0	0	0	0	0	0	0	0	0	0	0	0	0	0	0	0	0	0
mir-6813	AGGGGCTGGGGTTTCAGGTTC	21	Mature 5' sub	0	0	0	0	0	0	0	0	0	0	0	0	0	0	0	0	0	0	0	0	0	0	0	0	0	0	0	0	0	0	0	0	0	0	0	5.92709	0	0.329283
mir-6813	CAGGGGCTGGGGTTTCAGGT	20	Mature 5' sub	0	0	0	0	0	7.27236	0	0	0	0	0	0	0	0	0	0	0	0	0.40402	0	0	0	0	0	0	0	0	0	0	0	0	0	0	0	0	0	0	0
mir-6813	CAGGGGCTGGGGTTTCAGGTT	21	Mature 5' sub	0	0	0	0	0	0	0	0	0	0	0	44.1157	0	0	0	0	0	0	2.45087	0	0	0	0	0	0	0	0	0	0	0	0	0	0	0	0	5.92709	0	0.329283
mir-6813	CAGGGGCTGGGGTTTCAGGTTC	22	Mature 5' sub	0	0	0	0	0	0	0	0	0	0	0	0	0	0	0	0	0	0	0	0	0	0	0	0	0	0	0	78.883	23.1884	11.688	0	0	0	0	0	0	0	6.31997
mir-6813	CAGGGGCTGGGGTTTCAGGTTCT	23	Mature 5'	0	0	0	0	0	0	0	0	0	0	0	0	0	0	0	0	0	0	0	0	0	18.5329	0	0	0	0	0	0	0	0	0	0	0	0	0	0	0	1.02961
mir-6812	CCGCTCTTCCCCTGACCCCAG	21	Mature 3'	0	0	0	0	0	0	0	0	0	0	0	0	0	0	0	0	0	0	0	0	0	0	0	0	16.8833	0	0	0	0	0	0	0	0	0	0	0	0	0.937963
mir-6810	ATGGGGACAGGGATCAGCATGGCACA	26	Mature 5' super	0	0	0	0	0	0	0	0	0	0	0	0	0	0	0	0	0	0	0	0	0	0	0	0	0	108.061	0	0	0	0	0	0	0	0	0	0	0	6.00341
mir-6810	TCCCCTGCTCCCTTGTTCC	19	Mature 3' sub	0	0	0	0	0	0	0	0	0	6.52626	0	0	0	0	0	0	0	0	0.36257	0	0	0	0	0	0	0	0	0	0	0	0	0	0	0	0	0	0	0
mir-6807	GTGAGCCAGTGGAATGGAGAG	21	Mature 5' sub	0	0	0	0	0	0	0	0	0	0	0	0	0	0	0	0	0	0	0	0	0	0	0	0	0	0	0	0	0	11.688	0	0	0	0	0	0	0	0.649332
mir-6807	GTGAGCCAGTGGAATGGAGAGGCT	24	Mature 5' super	0	0	0	0	0	0	0	0	0	0	0	0	0	0	0	0	0	0	0	0	34.9174	0	0	0	0	0	0	0	0	0	0	0	0	0	0	0	0	1.93986
mir-6805	TAGGGGGCGGCTTGTGGAGTG	21	Mature 5' sub	0	0	0	0	0	0	0	0	0	0	0	0	0	0	0	0	0	0	0	0	0	0	0	0	0	216.123	0	0	0	0	0	0	0	0	0	0	0	12.0068
mir-6804	CGCACCTGCCTCTCACCCACA	21	Mature 3' sub	0	0	0	0	0	0	32.3057	0	0	0	0	0	0	0	0	0	0	0	1.79476	0	0	0	0	0	0	0	0	0	0	0	0	0	0	0	0	0	0	0
mir-6804	TGAGGGTGTCAGCAGGTGACGGT	23	Mature 5' super	0	0	0	0	0	0	0	0	0	6.52626	0	0	0	0	0	0	0	0	0.36257	0	0	0	0	32.1079	0	0	0	0	0	0	0	0	0	0	0	0	0	1.78377
mir-6803	GGGCTGGGCGTGGTGG	16	Precursor	0	0	0	0	0	0	0	0	0	0	0	0	0	0	0	0	0	0	0	5.43348	0	0	0	0	0	0	0	0	0	0	0	0	0	0	0	0	0	0.30186
mir-6803	TCCCTCGCCTTCTCACCC	18	Mature 3' sub	0	0	0	0	0	0	0	0	0	6.52626	0	0	0	0	0	0	0	0	0.36257	0	0	0	0	0	0	0	0	0	0	0	0	0	0	0	0	0	0	0
mir-6803	TCCCTCGCCTTCTCACCCT	19	Mature 3' sub	0	0	0	0	0	0	0	0	0	0	7.68693	0	128.37	0	0	0	0	0	7.5587	0	0	0	0	0	16.8833	0	0	0	0	0	0	0	0	0	0	5.92709	0	1.26725
mir-6803	TCCCTCGCCTTCTCACCCTC	20	Mature 3' sub	0	0	0	0	0	0	0	0	0	6.52626	0	0	0	0	0	0	23.1621	0	1.64935	0	0	0	0	0	0	0	0	0	0	0	0	0	0	0	0	5.92709	0	0.329283
mir-6803	TCCCTCGCCTTCTCACCCTCA	21	Mature 3' sub	32.6339	0	0	5.25837	19.6965	29.0894	0	0	0	19.5788	23.0608	0	0	0	0	24.9545	0	0	8.57068	27.1674	0	0	0	0	0	0	0	0	46.3768	11.688	10.3822	36.8555	165.166	24.6585	0	41.4896	474.158	46.5524
mir-6803	TCCCTCGCCTTCTCACCCTCAG	22	Mature 3'	0	0	0	0	9.84824	0	0	0	0	0	0	0	0	0	0	0	0	51.2952	3.39686	0	0	18.5329	0	0	0	0	0	0	23.1884	0	0	36.8555	0	0	0	11.8542	0	5.02394
mir-6802	CTTCACCCCTCTCACCTAAGCA	22	Mature 3' sub/super	0	0	0	0	0	0	0	0	0	0	0	0	0	0	0	0	0	0	0	0	0	0	0	0	0	0	0	0	0	0	0	0	0	0	0	0	474.158	26.3421
mir-6802	TCTTCACCCCTCTCACCTAAG	21	Mature 3' sub/super	0	0	0	5.25837	0	0	0	0	0	0	0	0	0	0	0	0	0	0	0.292132	5.43348	0	0	0	0	0	0	0	0	0	0	0	0	0	0	0	0	0	0.30186
mir-6802	TTCACCCCTCTCACCTAAGCA	21	Mature 3' sub	0	0	0	0	0	0	0	14.7286	0	0	0	0	0	0	0	0	0	0	0.818257	0	0	0	0	0	0	0	0	0	0	0	0	0	0	0	0	0	0	0
mir-6800	GTAGGTGACAGTCAGGGGCG	20	Mature 5' sub	0	0	0	0	0	0	0	0	0	6.52626	0	0	0	0	0	0	0	0	0.36257	0	0	0	0	0	0	0	0	0	0	0	0	0	0	0	0	0	0	0
mir-6800	TCCTGGCATCGCCCCCA	17	Precursor	0	0	0	0	0	0	0	0	0	0	0	0	0	0	0	0	0	0	0	0	0	0	0	0	0	0	0	0	0	0	0	0	0	0	0	5.92709	0	0.329283
mir-6799	TGCCCTGCATGGTGTCCCCACA	22	Mature 3' sub	0	0	16.6625	0	0	0	0	0	0	0	0	0	0	0	0	0	0	0	0.925695	0	0	0	0	0	0	0	0	0	0	0	0	0	0	0	0	0	0	0
mir-6799	TGCCCTGCATGGTGTCCCCACAG	23	Mature 3'	6.52678	0	0	0	0	0	0	0	0	0	0	0	0	0	0	0	0	0	0.362599	0	0	0	0	0	0	0	0	0	0	0	0	0	0	0	0	0	0	0
mir-6797	TGCATGACCCTTCCCTCCCCA	21	Mature 3' sub	0	0	0	0	0	7.27236	0	0	0	0	0	0	0	0	0	0	0	0	0.40402	0	0	0	0	0	0	0	0	0	0	0	0	0	0	0	0	0	0	0
mir-6797	TGCATGACCCTTCCCTCCCCAC	22	Mature 3'	0	0	0	10.5167	0	0	0	0	0	0	0	0	0	0	0	0	0	0	0.584263	0	0	0	0	0	0	0	0	0	0	0	0	0	0	0	0	0	0	0
mir-6796	GAAGCTCTCCCCTCCCCGCA	20	Mature 3' sub	13.0536	0	0	0	0	0	0	0	0	0	0	0	0	0	0	0	0	0	0.725197	0	0	0	0	0	0	0	0	0	0	0	0	0	0	0	0	0	0	0
mir-6793	TCCCCAACCCCTGCCCGCA	19	Mature 3' sub	0	0	0	5.25837	0	0	0	0	0	0	0	0	0	0	0	0	0	0	0.292132	0	0	0	0	0	0	0	0	0	0	0	10.3822	0	0	0	0	0	0	0.576787
mir-6793	TCCCCAACCCCTGCCCGCAG	20	Mature 3'	6.52678	0	0	0	0	0	0	14.7286	0	0	0	0	0	0	0	0	0	0	1.18086	0	0	0	0	0	0	0	0	0	0	0	0	0	0	0	0	0	0	0
mir-6793	TGTGGGTTCTGGGTTGGGGTGA	22	Mature 5'	0	0	0	0	0	0	0	0	0	0	0	0	0	0	0	0	0	0	0	5.43348	0	0	0	0	0	0	0	0	0	0	0	0	0	0	0	0	0	0.30186
mir-6786	ACGCCCCTTCTGATTCTGCCTC	22	Mature 3' sub/super	0	0	0	0	0	0	0	0	0	0	0	0	0	0	0	0	0	0	0	0	0	18.5329	0	0	0	0	0	0	0	0	0	0	0	0	0	0	0	1.02961
mir-6786	GGGCCGGAGGGGCGT	15	Precursor	0	0	0	0	0	0	0	0	0	6.52626	0	0	0	0	0	0	0	0	0.36257	0	0	0	0	0	0	0	0	0	0	0	0	0	0	0	0	0	0	0
mir-6786	GTGGGGCCGGAGGGGCGT	18	Mature 5' sub	0	0	0	0	0	0	0	0	0	6.52626	0	0	0	0	0	0	0	0	0.36257	0	0	0	0	0	0	0	0	0	0	0	0	0	0	0	0	0	0	0
mir-6786	TGGGGCCGGAGGGGCGT	17	Mature 5' sub	0	0	0	0	0	0	0	0	0	0	7.68693	0	0	0	0	0	0	0	0.427051	0	0	0	0	0	0	0	0	0	0	0	0	0	0	0	0	0	0	0
mir-6783	TCCTGGGCTTCTCCTCTGTAG	21	Mature 3' sub	0	0	0	0	0	0	0	0	0	0	0	0	0	0	0	0	0	0	0	5.43348	0	0	0	0	0	0	0	0	0	0	0	0	0	0	0	11.8542	0	0.960425
mir-6780b	TCCCTTGTCTCCTTTCCCTAG	21	Mature 3'	0	0	0	0	0	0	0	0	0	0	0	0	0	0	0	0	0	0	0	0	0	0	54.8938	0	0	0	0	0	0	0	0	0	0	0	0	0	0	3.04965
mir-6780a	TTGGGAGGGAAGACAGCTGGAG	22	Mature 5' sub	0	0	0	0	0	7.27236	0	0	0	0	0	0	0	0	0	0	0	0	0.40402	0	0	0	0	0	0	0	0	0	0	0	0	0	0	0	0	5.92709	0	0.329283
mir-6780a	TTGGGAGGGAAGACAGCTGGAGA	23	Mature 5'	0	0	0	5.25837	0	0	0	0	0	6.52626	0	0	0	0	0	0	0	0	0.654702	0	0	0	0	0	0	0	0	0	0	11.688	0	0	0	0	0	0	0	0.649332
mir-6780a	TTGGGAGGGAAGACAGCTGGAGAG	24	Mature 5' super	0	0	0	0	0	0	0	0	0	0	0	0	0	0	0	0	0	0	0	0	0	0	0	0	0	0	163.185	0	0	0	0	0	0	0	0	0	0	9.06585
mir-6779	CTGTCTCCTCCCATC	15	Mature 3' sub	0	0	0	0	0	0	0	0	0	0	0	0	0	0	0	0	0	0	0	0	0	0	0	0	0	0	0	0	0	11.688	0	0	0	0	0	0	0	0.649332
mir-6777	TCCACTCTCCTGGCCCCCAG	20	Mature 3'	0	0	0	0	0	0	0	0	0	0	0	0	0	0	0	0	0	0	0	0	0	0	0	0	0	0	0	0	23.1884	0	0	0	0	0	0	0	0	1.28824
mir-6771	TCGGGAGGGCATGGGCCAGGC	21	Mature 5' sub	0	0	0	0	0	0	0	0	0	0	0	0	0	0	0	0	0	0	0	0	0	0	0	0	0	0	0	0	23.1884	0	0	0	0	0	0	0	0	1.28824
mir-6770-1//mir-6770-2//mir-6770-3	AGAAGGCACAGCTTGCACGT	20	Mature 5' sub	0	0	0	0	0	0	0	0	0	0	0	0	0	0	0	0	0	0	0	0	0	0	0	0	0	0	0	0	0	0	0	0	0	0	0	11.8542	0	0.658565
mir-6770-1//mir-6770-2//mir-6770-3	AGAAGGCACAGCTTGCACGTGAC	23	Mature 5' sub/super	0	0	0	0	0	0	0	0	0	0	0	0	0	0	0	0	0	0	0	0	0	0	0	32.1079	0	0	0	0	0	0	0	0	0	0	0	0	0	1.78377
mir-6770-1//mir-6770-2//mir-6770-3	TGAGAAGGCACAGCTTGCACGT	22	Mature 5' sub	0	0	0	0	0	0	0	0	0	0	7.68693	0	0	0	0	0	0	0	0.427051	0	0	0	0	0	0	0	0	0	0	0	0	0	0	0	0	0	0	0
mir-6769b	GGGGAGGAGAAGTGC	15	Precursor	0	0	0	0	0	0	0	0	0	0	7.68693	0	0	0	0	0	0	0	0.427051	0	0	0	0	0	0	0	0	0	0	0	0	0	0	0	0	0	0	0
mir-6769b	GGGTGGGGAGGAGAAGTGC	19	Mature 5' sub	0	0	0	0	0	0	0	0	0	0	7.68693	0	0	0	0	0	0	0	0.427051	0	0	0	0	0	0	0	0	0	0	0	0	0	0	0	0	0	0	0
mir-6769b	GGTGGGGAGGAGAAGTGC	18	Mature 5' sub	0	0	0	0	0	0	0	0	0	6.52626	0	0	0	0	0	0	0	0	0.36257	0	0	0	0	0	0	0	0	0	0	0	0	0	0	0	0	0	0	0
mir-6769b	GTGGGTGGGGAGGAGAAGTGC	21	Mature 5' sub	0	0	0	0	0	0	0	0	0	0	7.68693	0	0	0	0	0	0	0	0.427051	0	0	0	0	0	0	0	0	0	0	0	0	0	0	0	0	0	0	0
mir-6769b	TGGGGAGGAGAAGTGC	16	Precursor	0	0	0	0	0	0	0	0	0	0	7.68693	0	0	0	0	0	0	0	0.427051	0	0	0	0	0	0	0	0	0	0	0	0	0	0	0	0	0	0	0
mir-6769b	TGGGTGGGGAGGAGAAGTGC	20	Mature 5' sub	0	24.9026	0	0	0	0	0	0	0	6.52626	7.68693	0	0	0	0	0	0	0	2.1731	0	0	0	0	0	0	0	0	0	0	0	0	0	0	0	0	0	0	0
mir-6769b	TGGGTGGGGAGGAGAAGTGCC	21	Mature 5' sub/super	0	0	0	0	0	0	0	0	0	0	7.68693	0	0	0	0	0	0	0	0.427051	0	0	0	0	0	0	0	0	0	0	0	0	0	0	0	0	0	0	0
mir-6769a	GAGCCCCTCTCTGCTCTCCAG	21	Mature 3'	0	0	0	0	0	0	0	0	0	0	0	0	0	0	0	0	0	0	0	0	0	0	0	0	0	0	0	0	23.1884	0	0	0	0	0	0	0	0	1.28824
mir-6764	TCCCAGGGTCTGGTCAGAGTT	21	Mature 5' sub	6.52678	0	0	0	0	0	0	0	0	0	0	0	0	0	0	0	0	0	0.362599	0	0	0	0	0	0	0	0	0	0	0	0	0	0	0	0	0	0	0
mir-6764	TCCCAGGGTCTGGTCAGAGTTG	22	Mature 5'	0	0	0	0	0	0	0	0	0	0	0	14.7052	0	0	0	0	0	0	0.816957	0	0	0	0	0	0	0	0	0	0	0	0	0	0	0	0	0	0	0
mir-6761	TCTGAGAGAGCTCGATGGCAG	21	Mature 5'	6.52678	0	0	0	0	0	0	0	0	0	0	0	0	0	0	0	0	0	0.362599	5.43348	0	0	0	0	0	0	0	0	0	0	0	0	0	0	0	0	0	0.30186
mir-6758	GAGAGGGGAAGGATGTGATGTGA	23	Mature 5' sub/super	0	12.4513	0	0	0	0	0	0	0	0	0	0	0	0	0	0	0	0	0.691738	0	0	0	0	0	0	0	0	0	0	0	0	0	0	0	0	0	0	0
mir-6755	TAGGGTAGACACTGACAACGT	21	Mature 5' sub	0	0	0	0	0	0	0	0	0	0	0	0	0	0	0	0	0	0	0	0	0	0	0	32.1079	0	0	0	0	0	0	0	0	0	0	0	0	0	1.78377
mir-6751	TGGGGGTGAGGTTGGTGTCTG	21	Mature 5' sub	0	0	0	0	0	0	0	0	0	0	0	0	0	0	0	0	0	0	0	0	0	18.5329	0	0	0	0	0	0	0	0	0	0	0	0	0	0	0	1.02961
mir-6750	AGGGAACAGCTGGGTGAGCT	20	Mature 5' sub	0	0	0	0	0	0	0	0	0	0	0	0	0	0	0	0	0	0	0	0	0	0	0	64.2158	0	0	0	0	0	0	0	0	0	0	0	0	0	3.56754
mir-675	CTGTATGCCCTCACCGCTCAG	21	Mature 3' super	0	0	0	0	19.6965	0	0	0	0	6.52626	7.68693	0	0	0	0	0	0	0	1.88387	27.1674	0	0	0	0	0	0	0	0	23.1884	0	0	0	0	0	0	0	0	2.79755
mir-675	CTGTATGCCCTCACCGCTCAGC	22	Mature 3' super	0	0	16.6625	0	0	7.27236	0	0	0	0	0	0	0	0	0	0	0	0	1.32971	27.1674	0	18.5329	27.4469	0	0	0	0	0	0	0	0	0	0	0	0	17.7813	0	5.05158
mir-675	GGTGCGGAGAGGGCCCACAGTG	22	Mature 5' sub	0	0	0	0	0	0	0	0	0	0	0	0	0	0	0	0	0	0	0	0	0	0	0	0	0	0	0	0	0	0	0	0	0	0	0	5.92709	0	0.329283
mir-675	TGGTGCGGAGAGGGCCCACAGTG	23	Mature 5'	0	0	0	0	0	0	0	0	0	0	0	0	0	0	0	0	0	0	0	0	0	0	0	0	0	0	0	78.883	0	0	0	0	0	0	0	0	0	4.38239
mir-675	TGTATGCCCTCACCGCTCA	19	Mature 3' sub	0	0	0	0	0	0	0	0	0	0	0	0	0	0	0	0	0	0	0	0	0	0	0	0	0	0	0	0	0	0	0	0	0	24.6585	0	0	0	1.36992
mir-675	TGTATGCCCTCACCGCTCAG	20	Mature 3' sub/super	0	0	0	0	0	0	0	0	0	0	0	0	0	0	0	0	0	0	0	5.43348	0	0	0	0	0	0	0	0	0	0	0	0	0	0	0	0	0	0.30186
mir-675	TGTATGCCCTCACCGCTCAGC	21	Mature 3' sub/super	0	0	16.6625	0	0	7.27236	0	0	0	0	0	0	0	0	0	0	0	0	1.32971	0	34.9174	0	0	0	0	0	0	0	0	0	0	0	82.5832	0	0	0	0	6.52781
mir-6749	CTCCTCCCCTGCCTGGCCCAG	21	Mature 3'	0	0	0	0	0	0	0	0	0	6.52626	0	0	0	0	0	0	0	0	0.36257	0	0	0	0	0	0	0	0	0	0	0	0	0	0	0	0	0	0	0
mir-6747	TCCTGCCTTCCTCTGCACCA	20	Mature 3' sub	0	0	0	0	0	14.5447	0	0	0	0	0	0	0	0	0	0	0	0	0.80804	0	0	0	0	0	0	0	0	0	0	0	0	0	0	0	0	0	0	0
mir-6747	TCCTGCCTTCCTCTGCACCAG	21	Mature 3'	0	0	0	0	0	7.27236	0	0	0	0	0	0	0	0	0	0	0	0	0.40402	5.43348	0	0	0	0	0	0	0	0	0	0	20.7643	0	0	0	0	0	0	1.45543
mir-6743	AGCCGCTCTTCTCCCTGCCCACA	23	Mature 3'	0	0	0	0	0	0	0	0	0	0	0	0	0	0	0	0	0	0	0	0	0	0	0	0	0	0	0	0	23.1884	0	0	0	0	0	0	0	0	1.28824
mir-6742	GTGGGGTGGGACCCAGCTGTTG	22	Mature 5' sub/super	0	0	0	0	0	0	0	0	0	0	0	0	128.37	0	0	0	0	0	7.13165	0	0	0	0	0	0	0	0	0	0	0	0	0	0	0	0	0	0	0
mir-6741	GGTGGGTGCTGGTGGGAGCCGT	22	Mature 5' sub/super	0	0	16.6625	0	0	0	0	0	0	0	0	0	0	0	0	0	0	0	0.925695	0	0	0	0	0	0	0	0	0	0	0	0	0	0	0	0	0	0	0
mir-6741	GTGGGTGCTGGTGGGAGCCGT	21	Mature 5' sub	0	0	0	0	0	0	0	0	0	0	0	0	0	0	0	0	0	0	0	0	0	0	0	0	0	0	0	0	0	0	10.3822	0	0	0	0	0	0	0.576787
mir-6741	GTGGGTGCTGGTGGGAGCCGTG	22	Mature 5'	0	24.9026	0	0	0	0	0	0	0	0	0	0	0	0	0	0	0	0	1.38348	0	0	0	0	0	0	0	0	0	0	0	0	0	0	0	0	0	0	0
mir-6741	TCGGCTCTCTCCCTCACCCTA	21	Mature 3' sub	0	0	0	0	0	0	0	0	0	0	7.68693	0	0	0	0	0	0	0	0.427051	0	0	18.5329	0	0	0	0	0	0	0	0	0	0	0	0	0	0	0	1.02961
mir-6740	AGTTTGGGATGGAGAGAGGAGAA	23	Mature 5' super	0	0	0	0	0	7.27236	0	0	0	0	0	0	0	0	0	0	0	0	0.40402	0	0	0	0	0	0	0	0	0	0	0	0	0	0	0	0	0	0	0
mir-6740	TTTGGGATGGAGAGAGGAGAAACT	24	Mature 5' sub/super	0	0	0	0	0	0	0	0	0	6.52626	0	0	0	0	0	0	0	0	0.36257	0	0	0	0	0	0	0	0	0	0	0	0	0	0	0	0	0	0	0
mir-6735	AGGGCAGAGGGCACAGGAATCT	22	Mature 5' sub	0	0	0	0	19.6965	0	0	0	0	0	0	0	0	0	0	0	0	0	1.09425	0	0	0	0	0	0	0	0	0	0	0	0	0	0	0	0	0	0	0
mir-6735	CAGGGCAGAGGGCACAGGAAT	21	Mature 5' sub	0	0	0	0	0	0	0	0	0	0	0	0	0	0	0	0	0	0	0	0	0	0	0	0	0	0	0	0	0	0	0	0	0	0	93.2662	0	0	5.18145
mir-6735	CAGGGCAGAGGGCACAGGAATCT	23	Mature 5' sub	0	0	16.6625	0	0	0	0	0	0	0	0	0	0	0	0	0	0	0	0.925695	0	0	0	0	0	0	0	0	0	0	0	0	0	0	0	0	0	0	0
mir-6735	CCAGGGCAGAGGGCACAGGAAT	22	Mature 5' sub/super	0	0	0	0	0	0	0	0	0	0	7.68693	0	0	0	0	0	0	0	0.427051	0	0	0	0	0	0	0	0	0	0	0	0	0	0	0	0	0	0	0
mir-6734	CCCTTCCCTCACTCTTCTCT	20	Mature 3' sub	0	0	0	0	0	0	10.7686	0	0	0	0	0	0	0	0	0	46.3242	0	3.17182	10.867	0	0	0	0	0	0	0	78.883	0	0	0	0	0	0	0	11.8542	0	5.64468
mir-6734	CCCTTCCCTCACTCTTCTCTCA	22	Mature 3' sub	0	0	0	0	0	7.27236	0	0	0	0	0	0	0	0	0	0	0	0	0.40402	0	0	18.5329	0	0	0	0	0	0	0	0	10.3822	0	0	0	0	0	0	1.60639
mir-6734	TGAGGGGAGAATGAGGTGGAG	21	Mature 5' sub	0	0	0	0	0	0	0	0	0	6.52626	0	0	0	0	0	0	23.1621	0	1.64935	0	0	0	0	0	0	0	0	0	0	0	10.3822	0	0	0	0	0	0	0.576787
mir-6734	TGAGGGGAGAATGAGGTGGAGA	22	Mature 5' sub	0	0	0	0	0	7.27236	0	0	0	0	0	0	0	0	0	0	0	0	0.40402	5.43348	0	0	0	32.1079	0	0	0	0	0	0	0	0	0	0	0	0	0	2.08563
mir-6734	TTGAGGGGAGAATGAGGTGGAG	22	Mature 5' sub	0	0	0	0	0	7.27236	0	0	0	0	0	0	0	0	0	0	0	25.6476	1.82889	5.43348	0	0	0	0	16.8833	0	0	0	0	23.376	0	0	0	0	0	0	0	2.53849
mir-6734	TTGAGGGGAGAATGAGGTGGAGA	23	Mature 5'	0	0	0	0	0	14.5447	0	29.4573	0	6.52626	0	0	0	0	0	0	0	0	2.80712	0	0	0	0	0	0	0	0	0	0	0	0	0	0	0	0	0	0	0
mir-6731	TCTATTCCCCACTCTC	16	Mature 3' sub	0	0	0	0	0	0	0	0	0	0	0	0	0	0	0	24.9545	0	0	1.38636	0	0	0	0	0	0	0	0	0	0	0	0	0	0	0	0	0	0	0
mir-6727	TCCTGCCACCTCCTCCGCAG	20	Mature 3'	0	0	0	0	0	0	0	0	0	0	0	0	0	0	38.0489	0	0	0	2.11383	0	0	0	0	0	0	0	0	0	0	0	0	0	0	0	0	0	0	0
mir-6726	TGCTCGCCCTGTCTCCCGC	19	Mature 3' sub/super	0	0	0	0	0	0	0	0	0	0	0	14.7052	0	0	0	0	0	0	0.816957	0	0	0	0	0	0	0	0	0	0	0	0	0	0	0	0	0	0	0
mir-6724-1//mir-6724-2//mir-6724-3//mir-6724-4	CTGGGCCCGCGGCGGGCGTGGGG	23	Mature 5'	0	0	0	0	0	0	0	0	0	0	0	0	0	0	0	0	0	0	0	5.43348	0	0	0	0	0	0	0	0	0	0	0	0	0	0	0	0	0	0.30186
mir-6724-1//mir-6724-2//mir-6724-3//mir-6724-4	GCTTCTGGGCCCGCGG	16	Precursor	0	0	0	0	0	0	0	0	0	0	0	0	0	0	0	0	0	0	0	0	0	18.5329	0	0	0	0	0	0	0	0	0	0	0	0	0	0	0	1.02961
mir-6724-1//mir-6724-2//mir-6724-3//mir-6724-4	TGGGCCCGCGGCGGGCGTGGGG	22	Mature 5' sub	0	12.4513	0	0	0	0	0	0	0	0	0	0	0	0	0	0	0	0	0.691738	0	0	18.5329	0	0	0	0	0	0	0	0	0	0	0	0	0	0	0	1.02961
mir-6724-1//mir-6724-2//mir-6724-3//mir-6724-4	TTCTGGGCCCGCGGCGGGCGTGGGG	25	Mature 5' super	6.52678	12.4513	0	0	0	0	0	0	0	0	7.68693	0	0	0	0	0	0	0	1.48139	0	0	0	0	0	0	0	0	0	0	0	0	0	0	0	0	5.92709	0	0.329283
mir-6723	AGAAAGTGTTGTGGGAAGAAAG	22	Precursor	0	12.4513	0	0	0	0	0	0	0	0	0	0	0	0	0	0	0	0	0.691738	0	0	0	0	0	0	0	0	0	0	0	0	0	0	0	0	0	0	0
mir-6723	GAGTAACGTCGGGGCATTCCGGATAGGCCG	30	Precursor	0	0	0	0	0	0	0	0	0	0	0	0	0	0	0	0	0	0	0	0	0	0	0	0	0	0	0	0	0	11.688	0	0	0	0	0	0	0	0.649332
mir-6721	TGGGCAGGGGCTTATTGTAGGAG	23	Mature 5'	0	0	0	0	0	0	0	0	0	0	15.3739	0	0	0	0	0	0	0	0.854103	0	0	0	0	0	0	0	0	0	0	0	0	0	0	0	0	0	0	0
mir-6716	TCCGAACTCTCCATTCCTC	19	Mature 3' sub	0	0	0	5.25837	0	0	0	0	0	0	0	0	0	0	0	0	0	0	0.292132	0	0	0	0	0	0	0	0	0	0	0	0	0	0	0	0	0	0	0
mir-6715a	CCAAACCAGTCGTGCCTGTGG	21	Mature 3'	0	0	0	0	0	0	0	0	0	0	0	0	0	0	0	0	0	0	0	5.43348	0	0	0	0	0	0	0	0	0	0	0	0	0	0	0	5.92709	0	0.631143
mir-671	AGGAAGCCCTGGAGG	15	Precursor	0	0	0	0	0	0	0	0	0	0	0	0	0	0	0	0	0	0	0	5.43348	0	0	27.4469	0	0	0	0	0	0	0	0	0	0	0	0	0	0	1.82669
mir-671	AGGAAGCCCTGGAGGGG	17	Precursor	0	0	0	0	0	7.27236	0	0	0	0	0	0	0	0	0	0	0	0	0.40402	0	0	0	0	0	0	0	0	0	0	0	0	0	0	0	0	0	0	0
mir-671	AGGAAGCCCTGGAGGGGCTGG	21	Mature 5' sub	0	0	0	5.25837	0	0	0	0	0	6.52626	0	0	0	0	0	0	0	0	0.654702	0	0	0	0	0	0	0	0	0	0	0	0	0	0	0	0	0	0	0
mir-671	AGGAAGCCCTGGAGGGGCTGGA	22	Mature 5' sub	19.5803	0	0	0	0	0	0	0	0	6.52626	7.68693	0	0	0	0	24.9545	0	0	3.26378	0	0	55.5988	0	0	0	0	0	0	0	0	0	0	0	0	0	0	0	3.08882
mir-671	AGGAAGCCCTGGAGGGGCTGGAG	23	Mature 5'	19.5803	12.4513	49.9875	5.25837	0	7.27236	21.5371	44.1859	27.9439	19.5788	15.3739	0	0	0	0	49.9089	0	0	15.171	16.3004	0	18.5329	0	96.3236	16.8833	0	0	78.883	23.1884	0	0	0	0	0	0	17.7813	474.158	41.2251
mir-671	AGGAAGCCCTGGAGGGGCTGGAGG	24	Mature 5' super	19.5803	49.8051	33.325	21.0335	0	7.27236	21.5371	14.7286	55.8878	32.6313	46.1216	44.1157	0	0	0	49.9089	0	51.2952	24.8468	5.43348	139.67	18.5329	0	32.1079	0	0	0	236.649	0	23.376	62.293	36.8555	0	24.6585	93.2662	17.7813	0	38.368
mir-671	AGGAAGCCCTGGAGGGGCTGGAGGT	25	Mature 5' super	13.0536	0	49.9875	5.25837	9.84824	0	0	14.7286	0	6.52626	0	29.4105	0	0	0	49.9089	0	0	9.929	10.867	0	18.5329	109.788	0	0	0	0	0	46.3768	11.688	0	0	0	0	186.532	17.7813	0	22.3092
mir-671	TCCGGTTCTCAGGGCTCCA	19	Mature 3' sub	6.52678	0	0	0	0	0	0	0	0	0	0	0	0	27.462	0	0	0	0	1.88826	0	0	0	0	0	0	0	0	0	0	0	0	0	0	0	0	0	0	0
mir-671	TCCGGTTCTCAGGGCTCCAC	20	Mature 3' sub	0	0	0	0	0	0	0	0	0	0	0	0	0	0	0	0	0	0	0	0	0	0	0	0	0	0	0	0	0	0	0	0	0	0	0	5.92709	0	0.329283
mir-671	TCCGGTTCTCAGGGCTCCACC	21	Mature 3'	0	0	16.6625	0	0	0	0	0	0	0	0	0	0	0	0	0	0	0	0.925695	0	0	18.5329	0	0	0	0	0	0	23.1884	0	0	0	0	0	0	11.8542	0	2.97642
mir-671	TCCGGTTCTCAGGGCTCCACCT	22	Mature 3' super	0	0	0	0	9.84824	0	0	14.7286	0	0	0	0	0	0	0	0	0	0	1.36538	0	0	0	0	0	16.8833	0	0	0	0	0	0	36.8555	0	0	0	0	0	2.98549
mir-668	GTCACTCGGCTCGGCCCACTACC	23	Mature 3' sub/super	0	0	0	0	0	0	0	0	0	0	7.68693	0	0	0	0	0	0	0	0.427051	0	0	0	0	0	0	0	0	0	0	0	0	0	0	0	0	0	0	0
mir-668	TCACTCGGCTCGGCCCACTACC	22	Mature 3' sub/super	0	0	0	0	0	0	0	0	0	0	15.3739	0	0	0	0	0	0	0	0.854103	0	0	0	0	0	0	0	0	0	0	0	0	0	0	0	0	0	0	0
mir-668	TGTCACTCGGCTCGGCCCACTAC	23	Mature 3'	0	0	0	5.25837	0	0	0	0	0	0	0	0	0	0	0	0	0	0	0.292132	0	0	0	0	0	0	0	0	0	0	0	0	0	0	0	0	0	0	0
mir-665	ACCAGGAGGCTGAGGCC	17	Mature 3' sub	0	0	0	0	0	0	0	0	0	0	0	14.7052	0	0	0	0	0	0	0.816957	0	0	0	0	0	0	0	0	0	0	0	0	0	0	0	0	0	0	0
mir-665	ACCAGGAGGCTGAGGCCCCT	20	Mature 3'	0	0	0	0	0	7.27236	0	0	0	0	0	0	0	0	0	0	0	0	0.40402	5.43348	0	0	0	0	0	0	0	0	0	0	0	0	0	0	0	0	0	0.30186
mir-665	ACCAGGAGGCTGAGGCCCCTCA	22	Mature 3' super	13.0536	0	0	0	0	0	0	0	0	0	0	0	0	0	0	0	0	0	0.725197	0	0	18.5329	0	0	0	0	0	0	0	0	0	0	82.5832	0	0	0	0	5.61756
mir-664b	TTCATTTGCCTCCCAGCCT	19	Mature 3' sub	6.52678	12.4513	0	0	0	0	0	0	0	6.52626	0	0	0	0	0	0	0	0	1.41691	0	0	0	0	32.1079	0	0	0	0	0	0	0	0	0	0	0	11.8542	0	2.44234
mir-664b	TTCATTTGCCTCCCAGCCTAC	21	Mature 3' sub	0	0	0	5.25837	0	7.27236	0	0	0	0	0	0	0	0	0	0	0	0	0.696152	5.43348	0	0	0	0	0	0	0	0	0	0	0	0	0	0	0	0	0	0.30186
mir-664b	TTCATTTGCCTCCCAGCCTACA	22	Mature 3'	0	0	33.325	5.25837	0	0	0	0	0	0	0	0	0	0	0	0	0	0	2.14352	0	0	0	0	32.1079	16.8833	0	0	0	0	0	0	36.8555	0	0	0	0	0	4.76926
mir-664a	ACTGGCTAGGGAAAATGATTG	21	Mature 5' sub	0	0	0	0	0	0	0	0	0	0	0	0	0	0	0	0	0	0	0	0	0	0	0	0	0	0	0	0	0	0	10.3822	0	0	0	0	5.92709	0	0.90607
mir-664a	ACTGGCTAGGGAAAATGATTGG	22	Mature 5' sub	6.52678	24.9026	16.6625	10.5167	19.6965	14.5447	0	0	0	13.0525	23.0608	14.7052	0	0	0	24.9545	0	0	9.36793	10.867	34.9174	18.5329	0	0	33.7667	0	0	157.766	46.3768	0	0	0	0	0	0	11.8542	0	17.4489
mir-664a	ACTGGCTAGGGAAAATGATTGGA	23	Mature 5' sub	0	0	16.6625	0	0	14.5447	0	0	0	0	0	0	0	0	0	0	0	0	1.73373	0	0	0	0	0	0	0	0	0	0	0	0	0	0	0	0	0	0	0
mir-664a	AGGGAAAATGATTGGA	16	Precursor	0	0	0	0	0	7.27236	0	0	0	0	0	0	0	0	0	0	0	0	0.40402	0	0	0	0	0	0	0	0	0	0	0	0	0	0	0	0	0	0	0
mir-664a	ATTCATTTATCCCCAGCCTAC	21	Mature 3' sub	0	0	0	5.25837	0	0	0	0	0	6.52626	0	0	0	0	0	0	0	0	0.654702	0	0	0	0	0	0	0	0	0	0	0	0	0	0	0	0	0	0	0
mir-664a	ATTCATTTATCCCCAGCCTACA	22	Mature 3' sub	0	0	0	0	0	0	0	0	0	6.52626	0	0	0	0	0	0	0	0	0.36257	0	34.9174	0	0	0	16.8833	0	0	0	0	0	0	0	0	0	0	0	0	2.87782
mir-664a	ATTCATTTATCCCCAGCCTACAA	23	Mature 3' sub/super	0	0	0	0	0	0	0	0	0	0	0	0	0	0	0	0	0	0	0	0	0	0	0	0	0	0	0	0	23.1884	0	0	0	0	0	0	0	0	1.28824
mir-664a	CTGGCTAGGGAAAATGATTGG	21	Mature 5' sub	0	0	0	5.25837	9.84824	0	0	0	0	0	0	0	0	0	0	0	0	0	0.839256	0	0	0	0	0	0	0	0	0	0	0	10.3822	0	0	0	0	11.8542	0	1.23535
mir-664a	CTGGCTAGGGAAAATGATTGGA	22	Mature 5' sub	0	0	0	5.25837	0	14.5447	0	14.7286	0	0	0	0	0	0	0	0	0	0	1.91843	0	0	0	0	0	0	0	0	0	0	0	0	0	0	0	0	0	0	0
mir-664a	TATTCATTTATCCCCAGC	18	Mature 3' sub	0	0	0	0	0	0	21.5371	0	0	0	0	0	0	0	0	0	0	0	1.19651	0	0	0	0	0	0	0	0	0	0	11.688	0	0	0	0	0	0	0	0.649332
mir-664a	TATTCATTTATCCCCAGCC	19	Mature 3' sub	0	0	0	5.25837	0	7.27236	0	0	0	13.0525	7.68693	0	0	0	0	0	0	0	1.84834	0	0	0	0	0	0	0	0	0	0	0	0	0	0	0	0	0	0	0
mir-664a	TATTCATTTATCCCCAGCCT	20	Mature 3' sub	0	24.9026	0	31.5502	0	14.5447	10.7686	44.1859	0	6.52626	0	29.4105	0	0	0	24.9545	0	0	10.3802	38.0344	69.8348	18.5329	0	32.1079	0	108.061	0	0	92.7536	35.0639	10.3822	0	0	0	0	17.7813	0	23.4751
mir-664a	TATTCATTTATCCCCAGCCTA	21	Mature 3' sub	6.52678	0	0	5.25837	9.84824	14.5447	0	0	0	6.52626	0	0	0	0	38.0489	0	0	0	4.48629	5.43348	0	0	0	0	0	0	0	0	0	0	10.3822	0	0	24.6585	0	0	0	2.24856
mir-664a	TATTCATTTATCCCCAGCCTAC	22	Mature 3' sub	6.52678	0	49.9875	31.5502	9.84824	58.1789	53.8428	117.829	0	0	23.0608	147.052	0	0	0	0	0	51.2952	30.5095	108.67	104.752	0	0	96.3236	101.3	108.061	0	78.883	92.7536	23.376	20.7643	0	165.166	271.243	0	29.6354	0	66.7183
mir-664a	TATTCATTTATCCCCAGCCTACA	23	Mature 3'	26.1071	24.9026	66.65	47.3253	39.393	116.358	43.0742	88.3718	139.719	110.947	69.1823	176.463	0	0	38.0489	0	0	0	54.8079	5.43348	69.8348	129.731	54.8938	128.432	101.3	108.061	489.556	157.766	23.1884	128.568	20.7643	184.277	0	24.6585	186.532	77.0521	0	105.003
mir-664a	TATTCATTTATCCCCAGCCTACAA	24	Mature 3' super	0	0	16.6625	47.3253	19.6965	43.6341	21.5371	58.9145	27.9439	0	15.3739	58.8209	0	0	0	0	0	0	17.2172	0	69.8348	0	0	32.1079	84.4167	216.123	0	78.883	69.5652	23.376	10.3822	110.566	0	98.6339	93.2662	35.5625	0	51.2621
mir-664a	TGGCTAGGGAAAATGATTGGA	21	Mature 5' sub	0	0	0	0	0	0	0	0	27.9439	0	0	0	0	0	0	24.9545	0	0	2.9388	0	0	0	0	0	0	0	0	0	0	0	0	0	0	0	0	0	0	0
mir-664a	TTCATTTATCCCCAGCCTACAA	22	Mature 3' sub/super	0	0	0	0	0	0	0	0	0	0	0	0	0	0	0	0	0	25.6476	1.42487	0	0	0	0	0	16.8833	0	0	0	0	0	0	0	0	0	0	0	0	0.937963
mir-663a	CCCGCGGCCGTGTTTTCCTGGT	22	Precursor	0	0	0	10.5167	0	0	0	0	0	0	0	0	0	0	0	0	0	0	0.584263	0	0	0	0	0	0	0	0	0	0	0	0	0	0	0	0	0	0	0
mir-663a	CCGCCCTCGTGTCTGTGGCGGTGGGATCCC	30	Precursor	0	0	0	0	0	0	0	0	0	0	0	0	0	0	0	0	0	0	0	0	0	0	0	0	0	0	0	157.766	0	0	0	0	0	0	0	0	0	8.76478
mir-663a	GGCGGGGCGCCGCGGGAC	18	Mature 5' sub	0	0	0	0	0	0	0	0	0	0	0	0	0	0	0	0	0	0	0	10.867	0	0	0	0	0	0	0	0	0	0	0	0	0	0	0	0	0	0.60372
mir-663a	GGCGGGGCGCCGCGGGACCG	20	Mature 5' sub	0	0	0	0	0	0	0	0	0	0	0	0	0	0	0	0	0	0	0	0	0	0	0	0	0	108.061	0	0	0	0	0	0	0	0	0	0	0	6.00341
mir-663a	GTGGCGGTGGGATCCCGCGGCC	22	Precursor	0	0	0	0	0	0	0	0	0	0	0	0	0	0	0	0	0	0	0	0	0	0	0	0	0	0	0	0	0	0	0	0	0	0	0	5.92709	0	0.329283
mir-663a	TGGCGGTGGGATCCCGCGG	19	Precursor	0	0	0	0	0	0	0	0	0	0	0	0	0	0	0	0	0	0	0	0	0	0	0	0	0	0	0	0	23.1884	0	0	0	0	0	0	0	0	1.28824
mir-661	TGAGCCCTGGTTTCG	15	Precursor	0	0	0	0	0	0	0	0	0	0	0	0	0	0	0	0	0	0	0	5.43348	0	0	0	0	0	0	0	0	0	0	0	0	0	0	0	0	0	0.30186
mir-660	ACCCATTGCATATCGGAGTTG	21	Mature 5' sub	0	0	0	0	0	0	0	0	0	0	0	0	0	0	38.0489	0	0	0	2.11383	0	0	0	54.8938	0	0	0	0	0	0	0	0	0	0	0	0	5.92709	0	3.37894
mir-660	ACCCATTGCATATCGGAGTTGT	22	Mature 5' sub/super	0	12.4513	0	0	0	0	0	14.7286	0	0	0	0	0	0	0	0	0	0	1.50999	0	0	0	0	0	0	0	0	0	0	0	0	0	0	0	0	0	0	0
mir-660	ACCTCCTGTGTGCATGGAT	19	Mature 3' sub	0	0	0	0	0	0	0	0	0	0	0	0	0	0	0	0	0	0	0	5.43348	0	0	0	0	0	0	0	0	0	0	0	0	0	0	0	0	0	0.30186
mir-660	ACCTCCTGTGTGCATGGATT	20	Mature 3' sub	0	0	0	0	0	7.27236	21.5371	0	0	13.0525	7.68693	14.7052	0	0	0	0	0	0	3.56968	10.867	0	37.0659	0	0	0	0	0	0	0	58.4399	10.3822	36.8555	82.5832	24.6585	0	0	0	14.4918
mir-660	ACCTCCTGTGTGCATGGATTA	21	Mature 3'	0	0	0	0	0	0	0	0	0	0	0	0	0	0	0	0	0	0	0	0	0	0	27.4469	0	0	0	0	0	0	0	0	0	0	0	0	0	0	1.52483
mir-660	ACCTCCTGTGTGCATGGATTAC	22	Mature 3' super	0	0	33.325	0	0	0	0	0	0	0	15.3739	0	0	0	0	0	0	0	2.70549	0	0	0	0	0	0	0	0	0	0	0	0	0	0	0	0	0	0	0
mir-660	ATTGCATATCGGAGTTG	17	Mature 5' sub	0	12.4513	0	0	0	0	0	0	0	0	0	0	0	0	0	0	0	0	0.691738	0	0	0	0	0	0	0	0	0	0	0	0	0	0	0	0	0	0	0
mir-660	CCCATTGCATATCGGAGTTG	20	Mature 5' sub	0	0	0	0	0	0	0	0	0	0	0	0	0	0	0	0	0	0	0	0	0	18.5329	0	0	0	0	0	0	0	0	0	0	0	0	0	0	0	1.02961
mir-660	TACCCATTGCATATCGGA	18	Mature 5' sub	6.52678	0	0	0	0	0	0	0	0	0	0	0	0	0	0	0	0	0	0.362599	0	0	0	0	0	0	0	0	0	0	0	0	0	0	0	0	0	0	0
mir-660	TACCCATTGCATATCGGAG	19	Mature 5' sub	0	12.4513	0	5.25837	9.84824	7.27236	0	0	0	6.52626	0	0	0	0	0	24.9545	0	0	3.68394	0	139.67	0	0	0	0	0	0	78.883	0	0	0	0	0	0	0	0	0	12.1418
mir-660	TACCCATTGCATATCGGAGT	20	Mature 5' sub	0	0	0	21.0335	19.6965	29.0894	10.7686	14.7286	0	19.5788	15.3739	0	0	0	0	24.9545	23.1621	0	9.91032	5.43348	139.67	0	0	0	16.8833	0	0	157.766	0	0	41.5287	36.8555	0	24.6585	0	0	0	23.4886
mir-660	TACCCATTGCATATCGGAGTT	21	Mature 5' sub	65.2678	124.513	0	47.3253	39.393	36.3618	21.5371	29.4573	0	19.5788	15.3739	0	0	27.462	0	74.8634	0	51.2952	30.6905	59.7683	279.339	18.5329	0	32.1079	0	0	0	0	0	35.0639	10.3822	110.566	0	123.292	0	17.7813	948.317	90.8417
mir-660	TACCCATTGCATATCGGAGTTG	22	Mature 5'	626.571	709.723	66.65	641.521	472.715	429.069	226.14	515.502	335.327	300.208	253.669	279.399	641.849	384.468	152.195	923.315	347.431	76.9428	410.15	728.087	3456.82	296.527	301.916	128.432	202.6	216.123	815.927	1341.01	69.5652	315.575	487.962	221.133	247.75	221.926	186.532	361.552	1422.48	612.329
mir-660	TACCCATTGCATATCGGAGTTGT	23	Mature 5' super	652.678	610.113	416.563	857.114	324.992	763.597	495.353	662.788	475.046	358.945	384.346	691.146	385.109	384.468	608.782	923.315	277.945	359.066	535.076	624.851	2199.8	630.12	219.575	802.697	607.8	756.43	489.556	788.83	324.638	642.839	695.605	257.988	0	493.17	186.532	314.136	0	557.476
mir-660	TGCATATCGGAGTTG	15	Precursor	0	0	0	0	0	0	0	0	0	0	0	0	0	0	0	0	0	0	0	0	0	0	27.4469	0	0	0	0	0	0	0	0	0	0	0	0	0	0	1.52483
mir-660	TTGCATATCGGAGTTGT	17	Precursor	0	0	0	0	9.84824	0	0	0	0	0	0	0	0	0	0	0	0	0	0.547124	0	0	0	0	0	0	0	0	0	0	0	0	0	0	0	0	0	0	0
mir-657	AGGAGGAGAGGGTCCTGGAGAAG	23	Precursor	6.52678	0	0	0	0	0	0	0	0	0	0	0	0	0	0	0	0	0	0.362599	0	0	0	0	0	0	0	0	0	0	0	0	0	0	0	0	0	0	0
mir-657	GGAGAGGGTCCTGGAGA	17	Precursor	0	12.4513	0	0	0	0	0	0	0	0	0	0	0	0	0	0	0	0	0.691738	0	0	0	0	0	0	0	0	0	0	0	0	0	0	0	0	0	0	0
mir-656	AATATTATACAGTCAACCTCT	21	Mature 3'	6.52678	0	16.6625	5.25837	0	0	0	14.7286	0	0	0	0	0	0	0	0	0	0	2.39868	5.43348	69.8348	18.5329	0	0	0	0	0	0	23.1884	0	0	73.711	0	24.6585	0	0	0	11.9644
mir-655	ATAATACATGGTTAACCTCT	20	Mature 3' sub	0	0	0	0	0	0	0	0	0	0	0	0	0	0	0	0	0	0	0	5.43348	0	0	0	0	0	0	0	0	0	0	0	0	0	0	0	0	0	0.30186
mir-655	ATAATACATGGTTAACCTCTTT	22	Mature 3'	0	0	16.6625	0	0	7.27236	0	0	0	0	0	0	0	0	0	0	0	0	1.32971	5.43348	0	0	0	32.1079	0	0	0	0	23.1884	0	10.3822	36.8555	0	0	0	0	0	5.99819
mir-654	ATATGTCTGCTGACCATCACC	21	Mature 3' sub/super	0	0	0	0	0	7.27236	0	0	0	0	0	0	0	0	0	0	0	0	0.40402	0	0	0	0	0	0	0	0	0	0	0	0	0	0	0	0	0	0	0
mir-654	ATGGTGGGCCGCAGAACATG	20	Mature 5' sub/super	0	0	0	0	0	7.27236	0	0	0	0	0	0	0	0	0	0	0	0	0.40402	0	0	0	0	0	0	0	0	0	0	0	0	0	0	0	0	0	0	0
mir-654	CATATGTCTGCTGACCATCACC	22	Mature 3' sub/super	0	0	0	0	0	0	0	0	0	6.52626	0	0	0	0	0	0	0	0	0.36257	0	0	18.5329	0	0	0	0	0	0	23.1884	0	0	0	0	0	0	0	0	2.31785
mir-654	TATGTCTGCTGACCATCACC	20	Mature 3' sub	6.52678	24.9026	33.325	5.25837	0	43.6341	10.7686	14.7286	27.9439	0	0	14.7052	0	0	0	0	0	0	10.0996	5.43348	0	37.0659	0	0	0	216.123	0	157.766	69.5652	11.688	0	73.711	0	49.317	279.799	11.8542	0	50.6846
mir-654	TATGTCTGCTGACCATCACCT	21	Mature 3' sub	0	0	16.6625	5.25837	0	29.0894	0	0	0	0	0	0	0	0	0	0	0	0	2.83391	0	0	0	0	0	0	0	0	0	46.3768	0	10.3822	0	0	49.317	0	0	0	5.89311
mir-654	TGGTGGGCCGCAGAACATGT	20	Mature 5' sub	0	0	0	0	0	0	0	0	0	0	0	0	0	0	0	0	0	0	0	10.867	0	0	0	0	0	0	0	0	0	0	0	0	0	0	0	0	0	0.60372
mir-654	TGGTGGGCCGCAGAACATGTGC	22	Mature 5'	6.52678	0	33.325	5.25837	0	21.8171	0	0	0	0	0	0	0	0	0	0	0	0	3.71818	0	0	0	0	0	16.8833	0	0	0	46.3768	0	0	0	0	0	0	0	0	3.51445
mir-654	TGGTGGGCCGCAGAACATGTGCT	23	Mature 5' super	0	0	16.6625	0	0	7.27236	0	0	0	0	0	0	0	0	0	0	0	0	1.32971	0	0	0	0	0	0	0	0	0	0	0	0	0	0	0	0	0	0	0
mir-653	TTGAAACAATCTCTACTGAAC	21	Mature 5' sub/super	0	0	0	0	0	0	0	0	0	0	0	0	0	0	0	0	0	0	0	0	0	0	0	0	0	0	0	0	0	0	0	0	82.5832	0	0	0	0	4.58796
mir-653	TTGAAACAATCTCTACTGAACC	22	Mature 5' sub/super	0	0	0	5.25837	0	0	0	0	0	0	0	0	0	0	0	0	0	0	0.292132	0	0	0	0	0	0	0	0	0	0	0	0	0	0	0	0	0	0	0
mir-652	AATGGCGCCACTAGGG	16	Mature 3' sub	0	0	0	0	0	7.27236	0	0	0	0	0	0	0	0	0	0	0	0	0.40402	0	0	0	0	0	0	0	0	0	0	0	0	0	0	0	0	0	0	0
mir-652	AATGGCGCCACTAGGGT	17	Mature 3' sub	0	0	0	0	0	0	0	0	0	6.52626	0	0	0	0	0	0	0	0	0.36257	0	0	0	0	32.1079	0	0	0	0	0	0	0	0	0	0	0	0	0	1.78377
mir-652	AATGGCGCCACTAGGGTT	18	Mature 3' sub	0	0	0	5.25837	0	0	10.7686	0	0	6.52626	0	0	0	0	0	0	0	0	1.25295	16.3004	34.9174	0	0	0	0	0	0	0	0	0	10.3822	0	0	0	0	0	0	3.42222
mir-652	AATGGCGCCACTAGGGTTG	19	Mature 3' sub	26.1071	0	0	31.5502	29.5447	7.27236	10.7686	14.7286	0	6.52626	0	0	0	0	0	0	23.1621	0	8.31444	21.7339	34.9174	0	0	0	0	0	0	0	0	11.688	0	0	0	0	0	11.8542	0	4.45519
mir-652	AATGGCGCCACTAGGGTTGT	20	Mature 3' sub	189.277	62.2564	116.638	126.201	68.9377	181.809	172.297	88.3718	27.9439	91.3677	53.8085	147.052	0	54.9239	76.0977	99.8178	69.4863	25.6476	91.774	124.97	104.752	111.198	82.3407	96.3236	84.4167	0	0	394.415	139.13	58.4399	145.35	331.699	82.5832	98.6339	186.532	243.01	0	126.878
mir-652	AATGGCGCCACTAGGGTTGTG	21	Mature 3'	26.1071	12.4513	149.963	47.3253	19.6965	58.1789	21.5371	0	83.8317	45.6839	92.2431	14.7052	0	0	0	74.8634	115.81	0	42.3554	5.43348	34.9174	222.395	54.8938	64.2158	16.8833	324.184	0	0	185.507	0	0	73.711	247.75	24.6585	0	29.6354	0	71.3436
mir-652	AATGGCGCCACTAGGGTTGTGC	22	Mature 3' super	45.6874	12.4513	316.588	15.7751	59.0894	65.4512	32.3057	29.4573	55.8878	26.1051	76.8693	14.7052	128.37	0	38.0489	24.9545	0	25.6476	53.744	10.867	34.9174	55.5988	54.8938	32.1079	101.3	0	0	0	162.319	58.4399	10.3822	73.711	0	49.317	93.2662	47.4167	0	43.5854
mir-652	AATGGCGCCACTAGGGTTGTGCA	23	Mature 3' super	0	0	0	0	0	0	0	0	27.9439	0	0	29.4105	0	0	0	0	0	0	3.18635	0	0	0	0	0	16.8833	0	0	0	0	11.688	0	0	0	0	0	0	0	1.5873
mir-652	ACAACCCTAGGAGAGGG	17	Precursor	0	0	0	0	0	0	0	0	0	0	0	0	0	0	0	0	0	0	0	0	0	0	0	0	0	0	0	0	0	11.688	0	0	0	0	0	0	0	0.649332
mir-652	ACAACCCTAGGAGAGGGT	18	Precursor	0	0	0	0	0	0	0	0	0	0	0	0	0	0	0	0	0	0	0	0	0	0	0	0	0	0	0	0	0	11.688	0	0	0	0	0	0	0	0.649332
mir-652	ACAACCCTAGGAGAGGGTG	19	Precursor	0	0	0	0	0	0	0	0	0	0	0	0	0	0	0	0	0	0	0	10.867	0	0	0	0	0	0	0	0	0	0	0	0	0	0	0	0	0	0.60372
mir-652	ACAACCCTAGGAGAGGGTGC	20	Precursor	0	12.4513	16.6625	15.7751	0	21.8171	21.5371	0	0	0	0	0	0	0	0	0	0	0	4.90239	32.6009	0	18.5329	0	0	0	0	0	0	0	0	0	0	0	0	93.2662	17.7813	0	9.01007
mir-652	ACAACCCTAGGAGAGGGTGCC	21	Mature 5' sub/super	0	0	0	5.25837	0	0	10.7686	0	0	6.52626	15.3739	0	0	0	0	0	0	0	2.10706	5.43348	0	0	0	0	0	0	0	0	0	0	10.3822	0	0	0	0	0	0	0.878647
mir-652	ACAACCCTAGGAGAGGGTGCCA	22	Mature 5' sub/super	39.1607	62.2564	0	36.8086	19.6965	21.8171	21.5371	14.7286	55.8878	13.0525	0	44.1157	0	54.9239	38.0489	0	0	25.6476	24.8712	10.867	0	0	54.8938	32.1079	16.8833	0	0	0	46.3768	70.1279	51.9108	0	0	49.317	0	35.5625	0	20.4471
mir-652	ACAACCCTAGGAGAGGGTGCCAT	23	Mature 5' sub/super	13.0536	0	16.6625	10.5167	49.2412	7.27236	10.7686	0	0	13.0525	15.3739	0	128.37	0	38.0489	0	0	25.6476	18.2226	0	0	0	0	0	33.7667	0	0	0	0	0	31.1465	36.8555	0	0	93.2662	0	0	10.8353
mir-652	ACAACCCTAGGAGAGGGTGCCATT	24	Mature 5' sub/super	32.6339	37.3539	0	52.5837	39.393	36.3618	43.0742	0	27.9439	13.0525	30.7477	14.7052	0	0	0	24.9545	0	0	19.6002	0	34.9174	55.5988	0	96.3236	0	108.061	0	0	23.1884	46.7519	10.3822	36.8555	0	0	93.2662	11.8542	0	28.7333
mir-652	ACAACCCTAGGAGAGGGTGCCATTC	25	Mature 5' sub/super	13.0536	12.4513	0	15.7751	9.84824	50.9065	10.7686	73.6431	27.9439	0	0	14.7052	0	0	0	0	0	25.6476	14.1524	0	0	55.5988	0	0	16.8833	0	0	78.883	46.3768	11.688	0	0	0	0	0	17.7813	0	12.6228
mir-652	ACAACCCTAGGAGAGGGTGCCATTCA	26	Mature 5' super	0	0	33.325	15.7751	0	14.5447	0	44.1859	27.9439	0	0	14.7052	0	0	0	0	0	25.6476	9.78486	0	0	18.5329	0	0	16.8833	0	0	78.883	46.3768	0	0	0	0	0	0	0	0	8.92645
mir-652	ATGGCGCCACTAGGGTTGT	19	Mature 3' sub	0	0	0	5.25837	0	0	0	0	0	0	0	14.7052	0	0	0	0	0	0	1.10909	0	0	0	0	0	0	0	0	0	0	0	0	0	0	0	0	5.92709	0	0.329283
mir-652	ATGGCGCCACTAGGGTTGTGC	21	Mature 3' sub/super	0	0	0	0	0	0	0	0	0	0	0	0	0	0	0	0	0	0	0	0	0	0	0	0	0	0	0	0	23.1884	0	0	0	0	0	0	0	0	1.28824
mir-652	CAACCCTAGGAGAGGGTGCCA	21	Mature 5' sub	13.0536	0	33.325	5.25837	0	0	0	0	0	0	0	0	0	0	0	0	0	0	2.86872	0	0	0	0	0	16.8833	108.061	163.185	0	0	0	0	0	0	0	0	5.92709	0	16.3365
mir-652	CAACCCTAGGAGAGGGTGCCAT	22	Mature 5' sub	0	0	0	0	0	0	0	0	0	0	15.3739	0	0	0	0	0	0	0	0.854103	5.43348	0	0	0	0	0	0	0	0	0	0	0	0	0	0	0	0	0	0.30186
mir-652	CAACCCTAGGAGAGGGTGCCATTC	24	Mature 5' sub	0	12.4513	0	0	0	7.27236	0	0	0	0	7.68693	0	0	0	0	0	0	0	1.52281	0	0	0	0	0	0	0	0	0	0	0	0	0	0	0	0	0	0	0
mir-652	CAACCCTAGGAGAGGGTGCCATTCA	25	Mature 5'	0	0	0	0	0	0	0	0	27.9439	0	0	0	0	0	0	0	0	0	1.55244	0	0	0	0	0	0	0	0	0	0	0	0	0	0	0	0	0	0	0
mir-652	GAATGGCGCCACTAGGGTTGT	21	Mature 3' sub/super	0	0	0	0	0	0	0	0	0	0	0	0	0	0	0	0	0	0	0	0	34.9174	0	0	0	0	0	0	0	0	0	0	0	0	0	0	0	0	1.93986
mir-652	TGAATGGCGCCACTAGGGTTG	21	Mature 3' sub/super	0	0	0	0	0	0	0	0	0	0	0	0	0	0	0	0	0	0	0	5.43348	0	0	0	0	0	0	0	0	0	0	0	0	0	0	0	0	0	0.30186
mir-6516	ATCATGTATGATACTGCAAACAG	23	Mature 3' super	0	0	0	0	0	0	0	0	0	0	0	0	0	0	0	0	0	0	0	0	0	0	0	0	0	0	0	0	23.1884	0	0	0	0	0	0	0	0	1.28824
mir-6516	TTGCAGTAACAGGTGTGAGC	20	Mature 5' sub	0	0	0	0	0	0	0	0	0	0	0	0	0	0	0	0	0	0	0	0	0	18.5329	0	0	0	0	0	0	0	0	0	0	0	0	0	0	0	1.02961
mir-6516	TTGCAGTAACAGGTGTGAGCA	21	Mature 5' sub	0	0	0	0	0	0	0	0	0	0	0	0	0	0	0	0	0	0	0	0	0	0	0	0	0	0	0	0	0	0	0	0	0	0	0	5.92709	0	0.329283
mir-6516	TTTGCAGTAACAGGTGTGA	19	Mature 5' sub	0	0	0	0	0	0	10.7686	0	0	0	0	0	0	0	0	0	0	0	0.598253	0	0	0	0	0	0	0	0	0	0	0	0	0	0	0	0	0	0	0
mir-6516	TTTGCAGTAACAGGTGTGAGC	21	Mature 5' sub	0	0	0	0	0	0	21.5371	0	0	0	0	0	0	0	0	0	0	0	1.19651	0	0	18.5329	27.4469	0	0	0	0	0	0	0	0	0	0	0	0	0	0	2.55443
mir-6516	TTTGCAGTAACAGGTGTGAGCA	22	Mature 5'	0	0	0	0	0	0	0	0	0	0	0	0	0	0	0	0	0	0	0	0	0	18.5329	0	0	0	0	0	0	0	0	0	0	0	0	0	0	0	1.02961
mir-6516	TTTGCAGTAACAGGTGTGAGCAT	23	Mature 5' super	0	0	0	0	0	0	0	0	0	0	0	0	0	0	0	0	0	0	0	0	0	0	0	0	16.8833	0	0	0	0	0	0	0	0	0	0	0	0	0.937963
mir-6515	TTGGAGGGTGTGGAAGACAT	20	Mature 5' sub	0	0	0	0	0	0	0	0	0	0	0	0	0	0	0	0	0	0	0	0	0	0	0	0	0	0	0	78.883	0	0	0	0	0	0	0	0	0	4.38239
mir-6514	ATGGAGTGGACTTTCAGCTGG	21	Mature 5' sub	0	0	0	0	0	0	0	0	0	0	0	0	0	0	0	0	0	0	0	0	0	0	0	0	0	0	0	0	0	0	0	36.8555	0	0	0	0	0	2.04753
mir-6514	TATGGAGTGGACTTTCAGCTGG	22	Mature 5' sub	0	0	0	0	0	0	0	0	27.9439	0	0	0	0	0	0	0	0	0	1.55244	0	0	0	0	0	0	0	0	0	0	0	0	0	0	0	0	0	0	0
mir-6513	GTCAAGTGTCATCTGTCCCTAG	22	Mature 3' super	0	0	0	0	0	0	0	14.7286	0	0	0	0	0	0	0	0	0	0	0.818257	0	0	0	0	0	0	0	0	0	0	0	0	0	0	0	0	0	0	0
mir-6513	TCAAGTGTCATCTGTCCCTA	20	Mature 3' sub	0	0	0	0	0	7.27236	0	0	0	0	0	0	0	0	0	0	0	0	0.40402	0	0	0	0	0	16.8833	0	0	0	0	0	0	0	0	0	0	0	0	0.937963
mir-6513	TCAAGTGTCATCTGTCCCTAG	21	Mature 3'	0	0	0	5.25837	9.84824	0	21.5371	0	0	0	0	0	0	0	0	0	0	0	2.03576	10.867	34.9174	0	0	0	0	0	0	0	0	0	0	0	0	0	0	0	0	2.54358
mir-6513	TGGGATTGACGCCACATGT	19	Mature 5' sub	0	0	0	0	0	0	10.7686	14.7286	0	0	0	0	0	0	0	0	0	0	1.41651	0	0	0	0	0	0	0	0	0	0	0	0	0	0	0	0	0	0	0
mir-6513	TGGGATTGACGCCACATGTCT	21	Mature 5' sub	0	0	0	0	0	0	0	0	0	0	0	0	0	0	0	0	0	0	0	0	0	0	0	0	0	0	0	0	0	11.688	0	0	0	0	0	0	0	0.649332
mir-6513	TTTGGGATTGACGCCACATGT	21	Mature 5' sub	0	0	0	0	0	0	0	0	27.9439	6.52626	0	0	0	0	0	0	0	25.6476	3.33988	0	0	0	0	0	0	0	0	157.766	0	0	0	0	0	0	0	0	0	8.76478
mir-6513	TTTGGGATTGACGCCACATGTC	22	Mature 5' sub	0	0	0	0	0	0	0	0	0	0	0	29.4105	0	0	0	0	0	0	1.63391	0	0	0	0	0	0	0	0	0	0	0	0	0	0	0	0	0	0	0
mir-6513	TTTGGGATTGACGCCACATGTCT	23	Mature 5'	0	0	0	0	0	0	0	0	0	0	0	14.7052	0	0	0	0	0	0	0.816957	0	0	0	0	0	0	0	0	0	0	0	0	0	0	0	0	0	0	0
mir-6511b-1//mir-6511b-2	CCCTCACCACCCCTTCTGCCTGCA	24	Mature 3' super	0	0	0	0	0	0	0	0	0	0	0	0	0	0	0	24.9545	0	0	1.38636	0	0	0	0	0	0	0	0	0	0	0	0	0	0	0	0	0	0	0
mir-6511b-1//mir-6511b-2	CCTCACCACCCCTTCTGCCTG	21	Mature 3' sub	0	0	0	0	0	0	0	0	0	0	0	0	0	0	0	0	0	0	0	5.43348	0	0	0	0	0	0	0	0	0	0	0	0	0	0	0	0	0	0.30186
mir-6511b-1//mir-6511b-2	CCTCACCACCCCTTCTGCCTGC	22	Mature 3' sub	0	0	0	0	0	0	0	0	0	0	0	0	0	0	0	0	0	0	0	0	0	0	0	0	16.8833	0	0	0	0	0	0	36.8555	0	0	0	0	0	2.98549
mir-6511b-1//mir-6511b-2	CCTCACCACCCCTTCTGCCTGCA	23	Mature 3'	0	0	0	0	0	0	0	0	0	0	0	0	0	0	0	0	0	0	0	5.43348	0	18.5329	0	0	0	0	0	0	0	0	0	0	0	0	0	0	0	1.33147
mir-6511b-1//mir-6511b-2	CCTCACCACCCCTTCTGCCTGCAG	24	Mature 3' super	0	0	0	0	0	0	0	14.7286	0	0	0	0	0	0	0	0	0	0	0.818257	0	0	0	0	0	0	0	0	0	0	0	0	0	0	0	0	0	0	0
mir-6511b-1//mir-6511b-2	TCACCACCCCTTCTGCCTG	19	Mature 3' sub	0	0	0	0	0	0	0	0	0	0	7.68693	0	0	0	0	0	0	0	0.427051	0	0	0	0	0	0	0	0	0	0	0	0	0	0	0	0	0	0	0
mir-6511b-1//mir-6511b-2	TCACCACCCCTTCTGCCTGC	20	Mature 3' sub	0	0	16.6625	0	0	14.5447	0	0	0	0	0	0	0	0	0	0	0	0	1.73373	0	0	0	0	0	0	0	0	0	0	0	10.3822	0	0	0	0	0	0	0.576787
mir-6511b-1//mir-6511b-2	TCACCACCCCTTCTGCCTGCA	21	Mature 3' sub	0	0	0	5.25837	0	0	0	0	0	0	7.68693	0	0	0	0	0	0	25.6476	2.14405	0	0	0	0	32.1079	0	0	0	0	0	0	0	0	0	0	0	0	0	1.78377
mir-6511b-1//mir-6511b-2	TCACCACCCCTTCTGCCTGCAG	22	Mature 3' sub/super	0	0	0	0	0	0	0	0	27.9439	0	0	0	128.37	0	0	0	0	0	8.68409	10.867	0	37.0659	0	0	0	0	0	0	0	0	0	0	0	0	0	0	0	2.66294
mir-6511a-1//mir-6511a-2//mir-6511a-3//mir-6511a-4	ACCATCCCTTCTGCCTGCA	19	Mature 3' sub/super	0	0	0	0	0	0	0	0	0	0	0	0	0	0	0	0	0	0	0	0	0	0	0	0	0	0	0	0	0	0	0	0	0	0	0	5.92709	0	0.329283
mir-6511a-1//mir-6511a-2//mir-6511a-3//mir-6511a-4	CCTCACCATCCCTTCTGCCTG	21	Mature 3' sub	0	0	0	0	0	0	0	0	0	0	0	0	128.37	0	0	24.9545	0	0	8.51801	0	0	0	0	0	0	0	0	0	23.1884	0	0	0	0	0	0	0	0	1.28824
mir-6511a-1//mir-6511a-2//mir-6511a-3//mir-6511a-4	CCTCACCATCCCTTCTGCCTGC	22	Mature 3'	0	0	0	0	0	0	0	0	0	0	0	0	0	0	0	24.9545	0	0	1.38636	0	34.9174	0	0	0	0	0	0	0	0	0	0	0	0	0	0	0	0	1.93986
mir-6511a-1//mir-6511a-2//mir-6511a-3//mir-6511a-4	CCTCACCATCCCTTCTGCCTGCA	23	Mature 3' super	0	0	0	0	0	0	0	0	0	0	0	0	0	0	0	0	0	25.6476	1.42487	0	34.9174	0	0	0	0	0	0	78.883	0	0	10.3822	0	0	0	0	5.92709	0	7.22832
mir-6511a-1//mir-6511a-2//mir-6511a-3//mir-6511a-4	CCTCACCATCCCTTCTGCCTGCAG	24	Mature 3' super	0	0	0	0	0	0	0	0	0	0	0	0	0	0	0	0	0	0	0	0	0	0	0	0	0	0	0	0	0	11.688	0	0	0	0	0	0	0	0.649332
mir-6511a-1//mir-6511a-2//mir-6511a-3//mir-6511a-4	CTCACCATCCCTTCTGCCTGC	21	Mature 3' sub	0	0	0	0	0	0	0	0	0	0	0	0	0	27.462	0	0	0	0	1.52566	0	0	0	0	0	0	0	0	0	0	0	10.3822	0	0	0	0	0	0	0.576787
mir-6511a-1//mir-6511a-2//mir-6511a-3//mir-6511a-4	CTCACCATCCCTTCTGCCTGCAG	23	Mature 3' sub/super	0	0	0	0	0	7.27236	0	0	0	0	0	0	0	0	0	0	0	0	0.40402	0	0	0	0	0	0	0	0	0	0	0	0	0	0	0	0	0	0	0
mir-6511a-1//mir-6511a-2//mir-6511a-3//mir-6511a-4	TCACCATCCCTTCTGCCTGCA	21	Mature 3' sub/super	0	0	0	0	0	0	0	0	0	0	0	0	0	0	0	0	0	0	0	0	0	0	0	0	0	108.061	0	0	0	0	0	0	0	0	0	0	0	6.00341
mir-6511a-1//mir-6511a-2//mir-6511a-3//mir-6511a-4	TCACCATCCCTTCTGCCTGCAG	22	Mature 3' sub/super	0	0	0	0	0	0	0	0	0	6.52626	0	0	0	0	0	0	0	0	0.36257	0	0	0	27.4469	0	16.8833	0	0	78.883	46.3768	0	0	0	0	0	0	0	0	9.42167
mir-651	TTTAGGATAAGCTTGACTTT	20	Mature 5' sub	0	0	0	0	0	0	0	0	0	0	0	0	0	0	0	0	0	0	0	0	0	0	0	0	0	0	0	0	0	0	0	0	0	0	0	5.92709	0	0.329283
mir-651	TTTAGGATAAGCTTGACTTTTG	22	Mature 5'	0	0	0	0	0	0	0	0	0	0	0	0	0	0	0	0	0	0	0	0	0	0	0	0	0	0	0	0	0	0	0	0	0	0	0	11.8542	0	0.658565
mir-6509	ATTAGGTAGTGGCAGTGGA	19	Mature 5' sub	0	0	16.6625	0	0	0	0	0	0	0	0	0	0	0	0	0	0	0	0.925695	0	0	0	0	0	0	0	0	0	0	0	0	0	0	0	0	0	0	0
mir-6507	GTATTGTGGTTCAGT	15	Precursor	0	0	0	0	0	0	0	0	0	6.52626	0	0	0	0	0	0	0	0	0.36257	0	0	0	0	0	0	0	0	0	0	0	0	0	0	0	0	0	0	0
mir-6503	GGAGGTCTGCATTCAAATCCC	21	Mature 5' sub/super	6.52678	0	0	0	0	0	0	0	0	0	0	0	0	0	0	0	0	0	0.362599	0	0	0	0	0	0	0	0	0	0	0	0	0	0	0	0	0	0	0
mir-6503	GGAGGTCTGCATTCAAATCCCC	22	Mature 5' sub/super	0	0	0	0	0	0	0	0	0	0	7.68693	0	0	0	0	0	0	0	0.427051	0	0	0	0	0	0	0	0	0	0	0	0	0	0	0	0	0	0	0
mir-6501	AGTTGCCAGGGCTGCCTTTGG	21	Mature 5' sub	0	0	0	0	0	0	0	0	0	0	0	0	0	0	0	0	0	0	0	0	0	0	0	0	0	0	0	78.883	0	0	0	0	0	0	0	0	0	4.38239
mir-6501	AGTTGCCAGGGCTGCCTTTGGTG	23	Mature 5' super	6.52678	0	0	0	0	0	0	0	0	0	0	0	0	0	0	0	0	0	0.362599	0	0	0	0	0	0	0	0	0	0	0	0	0	0	0	0	0	0	0
mir-643	ACTTGTATGCTAGCTCAGGTAG	22	Mature 3'	0	0	0	0	0	0	0	0	0	0	0	0	0	0	0	0	0	0	0	0	0	0	0	0	0	0	0	0	0	0	0	0	0	0	0	5.92709	0	0.329283
mir-642a	AGACACATTTGGAGAGGGAA	20	Mature 3' sub	0	0	0	0	0	0	0	0	0	0	0	0	0	0	0	0	0	0	0	0	0	0	0	0	16.8833	0	0	78.883	23.1884	0	0	0	0	24.6585	0	0	0	7.97851
mir-642a	AGACACATTTGGAGAGGGAAC	21	Mature 3' sub	0	0	0	10.5167	0	0	10.7686	0	55.8878	0	7.68693	0	0	0	0	24.9545	0	0	6.1008	0	34.9174	18.5329	0	0	16.8833	0	0	0	0	0	10.3822	0	0	0	0	5.92709	0	4.8135
mir-642a	AGACACATTTGGAGAGGGAACC	22	Mature 3'	0	0	0	0	0	0	0	0	0	0	0	0	0	0	0	0	0	0	0	0	34.9174	0	0	0	0	0	0	0	0	0	0	0	0	0	0	0	0	1.93986
mir-642a	GACACATTTGGAGAGGGAACC	21	Mature 3' sub	0	0	0	0	0	0	0	0	0	6.52626	0	0	0	0	0	0	0	0	0.36257	0	0	0	0	0	0	0	0	0	0	0	0	0	0	0	0	0	0	0
mir-642a	GTCCCTCTCCAAATGTGTCT	20	Mature 5' sub	19.5803	12.4513	0	21.0335	9.84824	21.8171	0	14.7286	0	13.0525	7.68693	58.8209	0	0	0	24.9545	0	0	11.3319	10.867	104.752	18.5329	27.4469	32.1079	50.65	0	0	78.883	46.3768	11.688	0	36.8555	82.5832	0	93.2662	11.8542	0	33.6591
mir-642a	GTCCCTCTCCAAATGTGTCTT	21	Mature 5' sub	6.52678	0	0	0	0	7.27236	0	0	27.9439	13.0525	15.3739	0	0	0	0	24.9545	0	0	5.28466	0	0	18.5329	0	32.1079	33.7667	0	0	78.883	46.3768	11.688	10.3822	0	0	0	0	5.92709	0	13.2036
mir-642a	GTCCCTCTCCAAATGTGTCTTG	22	Mature 5'	0	0	16.6625	0	9.84824	0	0	0	0	6.52626	0	0	0	0	0	0	0	0	1.83539	5.43348	69.8348	0	0	0	16.8833	0	0	0	69.5652	35.0639	0	0	0	0	0	5.92709	0	11.2615
mir-642a	GTCCCTCTCCAAATGTGTCTTGG	23	Mature 5' super	0	0	0	0	0	0	0	0	0	0	0	0	0	0	0	0	0	0	0	0	0	18.5329	0	0	0	0	0	0	0	0	0	0	0	0	0	0	0	1.02961
mir-641	AAAGACATAGGATAGAGTCA	20	Mature 5' sub	0	0	0	0	0	7.27236	10.7686	0	0	0	0	0	0	0	0	0	0	25.6476	2.42714	0	0	18.5329	0	0	0	0	0	0	0	0	0	0	0	0	0	0	0	1.02961
mir-641	GAAAGACATAGGATAGAGTCACCT	24	Mature 5' sub/super	0	0	0	5.25837	0	0	0	0	0	0	0	0	0	0	0	0	0	0	0.292132	0	0	0	0	0	0	0	0	0	0	0	0	0	0	0	0	0	0	0
mir-636	GCTTGCTCGTCCCGCCCGCA	20	Mature 3' sub	0	0	0	0	0	0	0	0	0	0	0	0	0	0	0	0	0	0	0	0	0	0	0	0	0	0	0	0	0	0	0	0	0	0	0	5.92709	0	0.329283
mir-636	TGTGCTTGCTCGTCCCGCCCG	21	Mature 3' sub	6.52678	0	0	5.25837	0	0	10.7686	0	0	6.52626	0	0	0	0	0	0	0	0	1.61555	0	0	0	0	0	0	0	0	0	0	0	0	0	0	0	0	5.92709	0	0.329283
mir-636	TGTGCTTGCTCGTCCCGCCCGC	22	Mature 3' sub	0	12.4513	0	0	0	0	0	0	0	0	0	0	0	0	0	0	0	0	0.691738	0	0	0	0	0	0	0	0	0	0	0	0	0	0	0	0	5.92709	0	0.329283
mir-636	TGTGCTTGCTCGTCCCGCCCGCA	23	Mature 3'	6.52678	0	0	0	0	14.5447	10.7686	0	0	6.52626	0	14.7052	0	0	38.0489	0	23.1621	25.6476	7.77389	0	0	0	0	0	0	0	0	0	0	0	0	0	0	0	0	0	474.158	26.3421
mir-629	GTTCTCCCAACGTAAGCCCA	20	Mature 3' sub	0	0	16.6625	0	0	0	0	14.7286	0	0	0	0	0	0	0	0	0	0	1.74395	0	0	0	0	0	0	0	0	0	0	0	0	0	0	0	0	0	0	0
mir-629	GTTCTCCCAACGTAAGCCCAG	21	Mature 3' sub	13.0536	0	0	10.5167	0	0	0	0	0	0	0	14.7052	0	0	0	0	0	0	2.12642	0	0	0	0	0	16.8833	0	0	78.883	0	0	0	0	0	0	0	5.92709	0	5.64964
mir-629	GTTCTCCCAACGTAAGCCCAGC	22	Mature 3'	0	24.9026	16.6625	0	0	0	0	0	0	0	0	0	0	0	0	0	0	0	2.30917	0	0	0	0	0	0	0	0	0	0	0	0	0	0	0	0	0	0	0
mir-629	TGGGTTTACGTTGGGAGA	18	Mature 5' sub	0	0	0	5.25837	0	0	0	0	0	0	0	0	0	0	0	0	0	0	0.292132	0	0	0	0	0	0	0	0	0	0	0	0	0	0	0	0	0	0	0
mir-629	TGGGTTTACGTTGGGAGAA	19	Mature 5' sub	0	24.9026	0	15.7751	0	21.8171	21.5371	0	0	0	0	0	0	0	0	0	0	0	4.66844	0	0	0	0	0	0	0	0	0	0	0	0	0	0	0	0	11.8542	0	0.658565
mir-629	TGGGTTTACGTTGGGAGAAC	20	Mature 5' sub	0	12.4513	16.6625	15.7751	0	0	10.7686	14.7286	0	13.0525	0	0	0	27.462	0	49.9089	0	0	8.93386	10.867	69.8348	18.5329	0	0	16.8833	216.123	0	78.883	23.1884	0	0	0	0	0	0	5.92709	0	24.4577
mir-629	TGGGTTTACGTTGGGAGAACT	21	Mature 5'	78.3213	24.9026	33.325	57.8421	0	50.9065	53.8428	58.9145	55.8878	32.6313	7.68693	44.1157	128.37	54.9239	76.0977	99.8178	0	51.2952	50.4934	10.867	34.9174	18.5329	27.4469	0	0	0	163.185	157.766	69.5652	0	10.3822	110.566	0	0	0	94.8334	0	38.7813
mir-629	TGGGTTTACGTTGGGAGAACTT	22	Mature 5' super	143.589	37.3539	83.3125	42.067	0	65.4512	53.8428	88.3718	83.8317	0	7.68693	132.347	0	0	76.0977	74.8634	0	0	49.3786	21.7339	0	74.1317	27.4469	160.539	16.8833	108.061	163.185	78.883	69.5652	46.7519	10.3822	36.8555	82.5832	0	93.2662	65.1979	0	58.6371
mir-629	TGGGTTTACGTTGGGAGAACTTT	23	Mature 5' super	39.1607	12.4513	16.6625	0	0	14.5447	0	14.7286	0	6.52626	0	29.4105	0	0	0	0	0	0	7.41581	0	34.9174	18.5329	0	0	0	108.061	0	157.766	23.1884	11.688	0	0	0	0	0	0	0	19.6752
mir-629	TGGGTTTACGTTGGGAGAACTTTT	24	Mature 5' super	6.52678	0	0	0	0	7.27236	0	0	27.9439	0	0	0	0	0	0	0	0	0	2.31906	0	0	18.5329	0	0	16.8833	0	163.185	78.883	0	23.376	0	0	0	0	0	5.92709	0	17.0438
mir-629	TTCTCCCAACGTAAGCCCA	19	Mature 3' sub	0	0	0	0	0	0	0	0	0	6.52626	0	0	0	0	0	0	0	0	0.36257	0	0	0	0	0	0	0	0	0	0	0	0	0	0	0	0	0	0	0
mir-629	TTCTCCCAACGTAAGCCCAG	20	Mature 3' sub	0	0	0	0	0	0	0	0	0	0	0	0	0	0	0	0	0	0	0	0	0	0	0	0	0	0	0	0	0	0	0	0	0	0	0	5.92709	0	0.329283
mir-629	TTCTCCCAACGTAAGCCCAGC	21	Mature 3' sub	0	0	0	0	0	0	0	0	0	6.52626	0	0	0	0	0	0	0	0	0.36257	0	0	0	27.4469	0	0	108.061	0	0	0	0	0	0	0	0	0	0	0	7.52824
mir-628	ATGCTGACATATTTACTAGAG	21	Mature 5' sub	0	0	0	0	0	0	0	0	0	0	0	0	0	0	0	0	0	0	0	0	0	0	0	0	0	0	0	0	0	0	10.3822	0	0	0	0	0	0	0.576787
mir-628	ATGCTGACATATTTACTAGAGG	22	Mature 5'	6.52678	0	0	0	9.84824	21.8171	10.7686	0	0	0	15.3739	0	0	0	0	0	0	0	3.57414	0	0	0	0	0	0	0	0	0	0	0	0	0	0	0	0	0	0	0
mir-628	ATGCTGACATATTTACTAGAGGG	23	Mature 5' super	0	0	0	0	0	0	0	0	0	0	0	0	0	0	0	0	0	0	0	0	0	0	0	0	0	0	0	0	0	0	0	0	0	0	0	5.92709	0	0.329283
mir-628	TCTAGTAAGAGTGGCAGTCG	20	Mature 3' sub	0	0	0	0	0	0	0	0	0	0	0	0	0	0	0	0	0	25.6476	1.42487	0	0	0	0	0	0	0	0	0	0	0	0	0	0	0	0	0	0	0
mir-628	TCTAGTAAGAGTGGCAGTCGA	21	Mature 3'	13.0536	0	0	0	0	0	0	0	27.9439	0	0	14.7052	0	0	0	0	0	0	3.09459	5.43348	0	0	0	0	16.8833	0	0	0	0	0	0	0	0	0	0	0	0	1.23982
mir-628	TCTAGTAAGAGTGGCAGTCGAA	22	Mature 3' super	0	0	0	0	9.84824	0	0	0	0	0	0	0	0	0	0	0	0	0	0.547124	0	0	0	0	0	0	0	0	0	0	0	0	0	0	0	0	0	0	0
mir-628	TCTAGTAAGAGTGGCAGTCGAAG	23	Mature 3' super	0	0	66.65	5.25837	9.84824	0	0	14.7286	27.9439	6.52626	7.68693	0	0	0	0	0	0	0	7.70235	5.43348	0	0	0	0	0	0	0	0	0	11.688	0	0	0	0	93.2662	5.92709	0	6.46193
mir-628	TGCTGACATATTTACTAGAGG	21	Mature 5' sub	0	0	0	0	9.84824	0	0	0	0	0	0	0	0	0	0	0	0	0	0.547124	0	34.9174	0	0	0	0	0	0	0	0	0	0	0	0	0	0	0	0	1.93986
mir-628	TTCTAGTAAGAGTGGCAGTCG	21	Mature 3' sub/super	0	0	0	0	19.6965	0	0	0	0	0	0	0	0	0	38.0489	0	0	0	3.20807	0	0	0	0	0	0	0	0	0	0	0	0	0	0	0	0	5.92709	0	0.329283
mir-628	TTCTAGTAAGAGTGGCAGTCGA	22	Mature 3' super	6.52678	0	0	10.5167	0	7.27236	0	0	0	0	7.68693	0	0	0	0	0	0	0	1.77793	0	0	18.5329	0	32.1079	0	0	0	0	0	11.688	10.3822	0	0	0	0	0	0	4.0395
mir-628	TTCTAGTAAGAGTGGCAGTCGAA	23	Mature 3' super	0	0	0	0	0	0	0	0	0	0	0	0	0	0	0	0	0	0	0	0	0	0	0	0	0	0	0	0	0	0	0	36.8555	0	0	0	0	0	2.04753
mir-627	GTGAGTCTCTAAGAAAAGAGG	21	Mature 5' sub	6.52678	12.4513	0	0	0	7.27236	0	14.7286	0	0	0	0	0	0	0	0	0	0	2.27661	0	69.8348	0	0	0	0	0	0	0	0	0	0	0	0	0	0	0	0	3.87971
mir-627	GTGAGTCTCTAAGAAAAGAGGA	22	Mature 5'	78.3213	0	0	36.8086	59.0894	36.3618	43.0742	14.7286	55.8878	19.5788	23.0608	14.7052	0	27.462	0	99.8178	0	0	28.272	32.6009	139.67	37.0659	27.4469	32.1079	0	108.061	0	0	0	35.0639	10.3822	73.711	0	73.9754	0	17.7813	0	32.6592
mir-627	GTGAGTCTCTAAGAAAAGAGGAG	23	Mature 5' super	6.52678	0	0	5.25837	0	0	0	0	0	0	0	0	0	0	0	0	0	0	0.65473	0	0	0	0	0	0	0	0	0	0	0	0	0	0	0	93.2662	0	0	5.18145
mir-627	TGAGTCTCTAAGAAAA	16	Mature 5' sub	0	0	0	0	0	0	0	0	0	0	0	0	0	0	0	0	0	0	0	5.43348	0	0	0	0	0	0	0	0	0	0	0	0	0	0	0	0	0	0.30186
mir-627	TGAGTCTCTAAGAAAAGAGG	20	Mature 5' sub	0	0	0	0	0	0	0	0	0	0	0	0	0	0	0	0	0	0	0	0	0	0	0	0	0	0	0	78.883	0	0	0	0	0	0	0	0	0	4.38239
mir-627	TGAGTCTCTAAGAAAAGAGGA	21	Mature 5' sub	13.0536	37.3539	0	0	0	7.27236	0	0	27.9439	0	7.68693	14.7052	0	0	0	0	23.1621	0	7.28766	5.43348	0	0	0	0	0	0	0	0	0	0	0	0	0	0	0	0	0	0.30186
mir-627	TGAGTCTCTAAGAAAAGAGGAG	22	Mature 5' sub/super	45.6874	12.4513	0	31.5502	59.0894	29.0894	10.7686	29.4573	0	26.1051	23.0608	0	0	0	0	99.8178	46.3242	0	22.9667	48.9013	139.67	74.1317	0	0	0	108.061	0	78.883	23.1884	0	20.7643	0	0	0	0	17.7813	0	28.4101
mir-627	TGAGTCTCTAAGAAAAGAGGAGG	23	Mature 5' sub/super	13.0536	24.9026	0	10.5167	19.6965	0	0	0	0	0	0	0	0	0	0	0	0	0	3.78719	0	34.9174	0	0	0	0	0	0	0	23.1884	11.688	0	0	0	0	0	5.92709	0	4.20672
mir-627	TGAGTCTCTAAGAAAAGAGGAGGT	24	Mature 5' sub/super	0	0	0	0	0	0	0	0	0	0	0	0	0	0	0	0	0	0	0	5.43348	0	0	0	0	0	0	0	0	0	0	0	0	0	0	0	0	0	0.30186
mir-626	AGCTGTCTGAAAATGTCTT	19	Mature 3'	0	0	0	0	0	0	0	0	0	0	0	0	0	0	0	0	0	0	0	0	0	0	0	0	0	0	0	0	0	0	0	0	0	49.317	0	0	0	2.73983
mir-625	ACTATAGAACTTTCCCCCTCA	21	Mature 3' sub	0	0	49.9875	21.0335	0	0	10.7686	0	0	19.5788	7.68693	0	0	0	0	0	0	25.6476	7.48349	10.867	0	18.5329	27.4469	0	0	0	0	0	46.3768	0	31.1465	0	0	0	0	23.7083	0	8.78214
mir-625	ACTATAGAACTTTCCCCCTCAT	22	Mature 3' sub/super	0	0	0	0	0	0	0	0	0	6.52626	0	58.8209	0	0	0	0	0	0	3.6304	5.43348	0	0	0	64.2158	0	0	0	0	0	0	0	0	0	0	0	23.7083	0	5.18653
mir-625	AGGGGGAAAGTTCTATAGT	19	Mature 5' sub	0	0	16.6625	0	0	7.27236	10.7686	0	0	6.52626	0	14.7052	0	0	0	0	0	0	3.10749	0	34.9174	0	0	32.1079	0	0	0	0	0	0	0	0	0	0	0	11.8542	0	4.38219
mir-625	AGGGGGAAAGTTCTATAGTC	20	Mature 5' sub	0	0	33.325	5.25837	0	0	0	0	27.9439	0	7.68693	0	0	0	76.0977	0	0	0	8.35066	0	0	18.5329	27.4469	32.1079	0	0	0	0	0	11.688	0	0	0	24.6585	0	0	0	6.35745
mir-625	AGGGGGAAAGTTCTATAGTCC	21	Mature 5'	26.1071	12.4513	16.6625	26.2919	0	14.5447	43.0742	58.9145	27.9439	0	7.68693	14.7052	0	27.462	0	0	0	0	15.3247	27.1674	34.9174	37.0659	0	0	0	0	0	0	0	0	0	0	0	49.317	0	29.6354	948.317	62.5789
mir-625	AGGGGGAAAGTTCTATAGTCCT	22	Mature 5' super	6.52678	24.9026	66.65	131.459	68.9377	72.7236	43.0742	29.4573	83.8317	32.6313	15.3739	14.7052	0	0	0	0	0	0	32.793	27.1674	34.9174	18.5329	27.4469	0	50.65	108.061	0	0	139.13	23.376	10.3822	110.566	0	0	186.532	17.7813	0	41.9191
mir-625	AGGGGGAAAGTTCTATAGTCCTG	23	Mature 5' super	0	0	16.6625	5.25837	0	0	0	0	0	0	0	0	0	0	0	0	0	0	1.21783	0	0	0	0	0	0	0	0	0	0	0	0	0	0	0	0	0	0	0
mir-625	AGGGGGAAAGTTCTATAGTCCTGT	24	Mature 5' super	0	0	0	5.25837	0	7.27236	0	0	0	6.52626	0	0	0	0	0	0	0	0	1.05872	0	0	0	0	0	0	0	0	0	0	0	0	0	0	0	0	0	0	0
mir-625	GACTATAGAACTTTCCC	17	Mature 3' sub	0	0	0	0	0	0	0	0	0	6.52626	0	0	0	0	0	0	0	0	0.36257	0	0	0	0	0	0	0	0	0	0	0	0	0	0	0	0	0	0	0
mir-625	GACTATAGAACTTTCCCCC	19	Mature 3' sub	0	0	0	0	0	0	10.7686	0	0	0	0	0	0	0	0	0	0	0	0.598253	0	0	0	0	0	0	0	0	0	0	0	0	0	0	0	0	11.8542	0	0.658565
mir-625	GACTATAGAACTTTCCCCCT	20	Mature 3' sub	0	12.4513	0	0	0	7.27236	21.5371	0	0	0	0	0	0	0	0	0	0	0	2.29226	0	34.9174	0	0	0	0	0	0	0	23.1884	0	20.7643	0	0	0	0	5.92709	0	4.71096
mir-625	GACTATAGAACTTTCCCCCTC	21	Mature 3' sub	0	0	16.6625	5.25837	0	14.5447	0	0	0	6.52626	7.68693	44.1157	0	0	0	0	0	0	5.26636	0	0	55.5988	0	0	16.8833	0	0	78.883	0	23.376	10.3822	73.711	0	49.317	93.2662	11.8542	0	22.9595
mir-625	GACTATAGAACTTTCCCCCTCA	22	Mature 3'	0	37.3539	66.65	52.5837	88.6341	50.9065	150.76	88.3718	83.8317	39.1576	38.4346	132.347	128.37	27.462	0	24.9545	0	25.6476	57.5258	59.7683	34.9174	111.198	0	32.1079	67.5333	324.184	0	78.883	278.261	23.376	51.9108	0	165.166	98.6339	373.065	160.031	0	103.28
mir-625	GACTATAGAACTTTCCCCCTCAT	23	Mature 3' super	13.0536	24.9026	49.9875	26.2919	29.5447	21.8171	32.3057	29.4573	55.8878	32.6313	0	44.1157	0	0	0	0	0	0	19.9997	10.867	0	37.0659	0	32.1079	67.5333	108.061	163.185	0	23.1884	23.376	20.7643	0	0	0	0	130.396	0	34.2525
mir-625	GGACTATAGAACTTTCCCCCTC	22	Mature 3' sub/super	0	0	0	0	0	0	0	0	0	0	0	0	0	0	0	0	0	0	0	0	0	0	0	0	0	0	0	0	0	0	41.5287	0	0	0	0	0	0	2.30715
mir-625	GGACTATAGAACTTTCCCCCTCAT	24	Mature 3' super	0	0	0	0	0	0	0	0	0	0	0	0	0	0	0	0	0	0	0	5.43348	0	0	0	0	0	0	0	0	0	0	0	0	0	0	0	0	0	0.30186
mir-625	TATAGAACTTTCCCCCTCA	19	Mature 3' sub	0	0	0	0	0	0	0	0	0	0	0	0	0	0	0	0	0	0	0	0	34.9174	0	0	0	0	0	0	0	0	0	0	0	0	0	0	0	0	1.93986
mir-624	AAACACAAGGTATTGGTATT	20	Mature 3' sub/super	0	0	0	0	0	0	0	0	0	0	0	0	0	0	0	0	0	0	0	0	0	0	0	0	0	0	0	0	0	0	0	0	0	24.6585	0	0	0	1.36992
mir-624	GTAGTACCAGTACCTTGTGT	20	Mature 5' sub/super	0	12.4513	0	0	0	0	0	0	0	0	0	0	0	0	0	0	0	0	0.691738	0	34.9174	0	0	0	0	0	0	0	23.1884	0	0	0	0	0	0	0	0	3.2281
mir-624	GTAGTACCAGTACCTTGTGTT	21	Mature 5' sub/super	0	0	0	21.0335	9.84824	7.27236	0	0	27.9439	6.52626	0	0	0	0	0	0	0	0	4.03468	0	0	0	0	0	0	0	0	0	23.1884	0	0	0	0	0	0	0	0	1.28824
mir-624	TAGTACCAGTACCTTGT	17	Mature 5' sub	0	0	0	0	0	0	0	0	0	0	0	0	0	0	0	0	0	0	0	0	0	0	0	0	0	0	0	0	0	0	10.3822	0	0	0	0	0	0	0.576787
mir-624	TAGTACCAGTACCTTGTGT	19	Mature 5' sub	0	0	0	0	0	7.27236	10.7686	0	0	19.5788	0	0	0	0	0	0	0	0	2.08998	10.867	34.9174	0	0	0	16.8833	0	0	78.883	0	0	10.3822	0	0	0	0	5.92709	0	8.77
mir-624	TAGTACCAGTACCTTGTGTT	20	Mature 5' sub	0	0	0	0	0	0	0	0	27.9439	13.0525	0	0	0	0	0	0	0	25.6476	3.70245	0	0	0	0	0	0	0	0	0	0	0	0	0	0	0	0	0	0	0
mir-624	TAGTACCAGTACCTTGTGTTC	21	Mature 5' sub	13.0536	0	0	0	0	21.8171	10.7686	58.9145	0	0	0	0	0	0	0	0	0	0	5.80854	0	0	0	0	0	0	0	0	0	0	11.688	20.7643	0	82.5832	24.6585	0	0	0	7.76078
mir-624	TAGTACCAGTACCTTGTGTTCA	22	Mature 5'	0	0	0	5.25837	0	0	75.3799	0	0	6.52626	0	14.7052	0	0	38.0489	0	23.1621	0	9.06004	32.6009	34.9174	0	0	0	0	0	0	0	0	0	10.3822	0	0	0	0	0	0	4.3278
mir-622	AGTCTGCTGAGGTTG	15	Mature 3' sub	0	0	0	0	0	0	0	0	0	0	0	0	0	0	0	0	0	0	0	0	0	0	27.4469	0	0	0	0	0	0	0	0	0	0	24.6585	0	0	0	2.89474
mir-622	GTCTGCTGAGGTTGG	15	Mature 3' sub	0	0	0	0	0	0	0	0	0	0	0	0	0	0	0	0	0	0	0	0	0	0	0	0	0	0	0	0	0	0	0	0	0	24.6585	0	0	0	1.36992
mir-620	TATATATATATATATATATA	20	Precursor	0	0	0	0	0	0	0	0	0	0	0	0	0	0	0	0	0	0	0	0	0	0	0	0	0	0	0	0	23.1884	0	0	0	0	0	0	0	0	1.28824
mir-619	ACAGGCATGAGCCACTG	17	Precursor	6.52678	0	0	0	0	0	0	0	0	0	0	0	0	0	0	0	0	0	0.362599	0	0	0	0	0	0	0	0	0	0	0	0	0	0	0	0	0	0	0
mir-619	CCAAAATGCTGGGATTACAGGC	22	Precursor	0	0	0	0	0	0	0	0	0	0	0	0	0	0	0	0	0	0	0	0	0	0	0	0	0	0	0	0	0	0	0	0	0	0	0	5.92709	0	0.329283
mir-619	CCCAAAATGCTGGGATTACAGGC	23	Precursor	6.52678	0	0	10.5167	0	0	0	0	0	0	0	0	0	0	0	0	0	0	0.946862	0	0	18.5329	0	0	0	0	0	0	0	0	0	0	0	24.6585	0	0	0	2.39952
mir-619	CCCAAAATGCTGGGATTACAGGCATGAGCC	30	Precursor	13.0536	0	0	5.25837	19.6965	0	0	0	0	0	0	0	0	0	0	0	0	0	2.11158	0	0	0	0	0	0	0	0	0	0	0	0	0	0	0	0	0	0	0
mir-619	CCTCAGCCTCCCAAAATGCTGGG	23	Precursor	6.52678	0	0	0	0	0	0	0	0	0	0	0	0	0	0	0	0	0	0.362599	0	0	0	0	0	0	0	0	0	0	0	0	0	0	0	0	0	0	0
mir-619	CTGGGATTACAGGCATGAGCC	21	Mature 5' sub	0	0	0	0	0	14.5447	0	0	0	0	0	0	0	0	0	0	0	0	0.80804	5.43348	0	0	0	0	0	0	0	0	0	0	0	0	0	0	0	0	0	0.30186
mir-619	CTGGGATTACAGGCATGAGCCACT	24	Mature 5' sub/super	0	0	0	0	0	0	0	0	0	0	7.68693	0	0	0	0	0	0	0	0.427051	0	0	18.5329	0	0	0	0	0	0	0	0	0	0	0	0	0	0	0	1.02961
mir-619	GATTACAGGCATGAGCCACTG	21	Mature 5' sub/super	0	0	0	0	0	0	0	0	0	0	0	14.7052	0	0	0	0	0	0	0.816957	0	0	0	0	0	0	0	0	0	0	0	0	0	0	0	0	0	0	0
mir-619	GCTGGGATTACAGGC	15	Precursor	0	0	16.6625	5.25837	29.5447	0	0	0	0	0	0	0	0	0	0	0	0	0	2.8592	0	0	0	0	0	0	0	0	0	0	0	0	0	0	49.317	0	0	0	2.73983
mir-619	GCTGGGATTACAGGCA	16	Precursor	0	0	0	5.25837	0	0	0	0	0	0	0	0	0	0	0	0	0	0	0.292132	0	0	0	27.4469	0	0	0	0	0	0	0	0	0	0	0	0	0	0	1.52483
mir-619	GCTGGGATTACAGGCATGA	19	Mature 5' sub	0	0	0	0	0	7.27236	0	0	0	0	0	0	0	0	0	0	0	0	0.40402	0	0	0	0	0	0	0	0	0	23.1884	0	0	0	0	0	0	0	0	1.28824
mir-619	GCTGGGATTACAGGCATGAGCC	22	Mature 5'	0	0	0	5.25837	9.84824	0	0	0	0	0	0	0	0	0	0	0	0	0	0.839256	0	0	0	0	0	16.8833	0	0	0	0	0	0	0	0	0	0	0	0	0.937963
mir-619	GCTGGGATTACAGGCATGAGCCA	23	Mature 5' super	0	0	0	0	9.84824	0	0	0	0	0	0	0	0	0	0	0	0	0	0.547124	0	0	0	0	0	0	0	0	0	0	0	0	0	0	0	0	0	0	0
mir-619	GCTGGGATTACAGGCATGAGCCAC	24	Mature 5' super	0	0	0	0	9.84824	0	0	0	0	0	0	0	0	0	0	0	0	0	0.547124	0	0	0	0	0	0	0	0	0	0	0	0	0	0	0	0	0	0	0
mir-619	GGATTACAGGCATGAGCC	18	Mature 5' sub	0	0	0	0	0	0	0	0	0	0	0	0	0	0	0	0	0	0	0	0	0	0	27.4469	0	0	0	0	0	0	0	0	0	0	0	0	5.92709	0	1.85411
mir-619	GGGATTACAGGCATGAGCCACTGC	24	Mature 5' sub/super	0	0	0	0	0	0	0	0	0	0	0	0	0	0	0	0	0	0	0	0	0	0	0	0	0	0	0	0	0	0	0	0	0	24.6585	0	0	0	1.36992
mir-619	TCCCAAAATGCTGGGATTACAGGCATGA	28	Precursor	0	0	0	0	0	0	0	0	0	0	0	0	0	0	0	0	0	0	0	5.43348	0	0	0	0	0	0	0	0	0	0	0	0	0	0	0	0	0	0.30186
mir-619	TGCTGGGATTACAGGCATGA	20	Mature 5' sub/super	0	0	0	0	0	0	0	0	0	0	0	0	0	0	0	0	0	0	0	5.43348	0	0	0	0	0	0	0	0	0	0	0	0	0	0	0	0	0	0.30186
mir-619	TGGGATTACAGGCATGAGC	19	Mature 5' sub	0	0	0	0	0	0	0	0	0	0	0	14.7052	0	0	0	0	0	0	0.816957	0	0	0	0	0	0	0	0	0	0	0	0	0	0	0	0	0	0	0
mir-619	TGGGATTACAGGCATGAGCC	20	Mature 5' sub	6.52678	0	0	0	0	0	0	0	0	0	0	14.7052	0	0	0	0	0	0	1.17956	0	0	0	0	0	0	0	0	0	0	0	0	0	0	0	0	0	0	0
mir-619	TGGGATTACAGGCATGAGCCACTGC	25	Mature 5' sub/super	0	0	16.6625	0	0	0	0	0	0	0	0	0	0	0	0	0	0	0	0.925695	0	0	0	0	0	0	0	0	0	0	0	0	0	0	0	0	0	0	0
mir-618	AAACTCTACTTGTCCTTCTGA	21	Mature 5' sub	6.52678	0	0	5.25837	0	0	0	14.7286	0	0	0	0	0	0	0	0	0	0	1.47299	0	0	0	0	0	0	0	0	0	0	0	0	0	0	0	0	5.92709	0	0.329283
mir-618	AAACTCTACTTGTCCTTCTGAG	22	Mature 5' sub	6.52678	0	0	0	0	0	0	0	0	0	0	0	0	0	0	0	0	0	0.362599	0	0	0	0	0	0	0	0	0	0	0	0	0	0	0	0	0	0	0
mir-618	AAACTCTACTTGTCCTTCTGAGT	23	Mature 5'	19.5803	0	0	0	0	0	0	0	0	0	0	0	0	0	0	0	0	0	1.0878	0	0	0	0	0	0	0	0	0	0	11.688	0	0	0	0	0	0	0	0.649332
mir-618	TCAGGAGACAAGCAGG	16	Precursor	0	0	0	0	9.84824	0	0	0	0	0	0	0	0	0	0	0	0	0	0.547124	0	0	0	0	0	0	0	0	0	0	0	0	0	0	0	0	0	0	0
mir-616	AAGTCATTGGAGGGTTTGA	19	Mature 3' sub/super	0	0	0	0	0	0	0	0	0	0	0	0	0	0	0	0	0	0	0	0	0	0	27.4469	0	0	0	0	0	0	0	0	0	0	0	0	0	0	1.52483
mir-616	AAGTCATTGGAGGGTTTGAGCAG	23	Mature 3' super	0	0	0	0	0	0	10.7686	0	0	0	0	0	0	0	0	0	0	0	0.598253	0	0	0	0	0	0	0	0	0	23.1884	0	0	0	0	0	0	0	0	1.28824
mir-616	ACTCAAAACCCTTCAGTGA	19	Mature 5' sub	0	0	0	0	0	0	0	0	0	0	7.68693	0	0	0	0	0	0	0	0.427051	0	0	0	0	0	0	0	0	0	0	0	0	0	0	0	0	0	0	0
mir-616	ACTCAAAACCCTTCAGTGAC	20	Mature 5' sub	0	0	0	0	0	0	0	0	0	0	0	0	0	0	0	0	23.1621	0	1.28678	0	0	0	0	0	0	0	0	0	0	0	0	0	0	0	0	0	0	0
mir-616	ACTCAAAACCCTTCAGTGACT	21	Mature 5' sub	6.52678	0	0	0	0	0	0	0	0	0	0	0	0	0	0	24.9545	0	0	1.74896	0	34.9174	0	0	0	0	0	0	0	0	0	0	0	0	0	0	5.92709	0	2.26914
mir-616	ACTCAAAACCCTTCAGTGACTT	22	Mature 5'	0	0	0	0	19.6965	0	0	0	27.9439	0	0	0	0	0	0	0	0	0	2.64669	5.43348	0	0	0	0	0	0	0	0	0	0	0	0	0	0	0	5.92709	0	0.631143
mir-616	ACTCAAAACCCTTCAGTGACTTC	23	Mature 5' super	6.52678	0	0	0	0	7.27236	0	14.7286	0	6.52626	7.68693	0	0	0	0	0	0	0	2.3745	0	0	0	0	0	0	0	0	0	0	0	0	73.711	0	0	0	0	0	4.09505
mir-616	ACTCAAAACCCTTCAGTGACTTCC	24	Mature 5' super	0	0	0	0	0	0	0	0	0	0	0	0	0	0	0	0	0	0	0	0	0	18.5329	0	0	0	0	0	0	0	0	0	0	0	0	0	0	0	1.02961
mir-616	AGTCATTGGAGGGTTTGAGCAG	22	Mature 3'	0	0	0	0	0	0	0	0	0	6.52626	0	0	0	0	0	0	0	0	0.36257	0	0	0	0	0	0	0	0	0	0	0	0	0	0	0	0	0	0	0
mir-615	GGGGGTCCCCGGTGCTCGGATC	22	Mature 5'	0	0	0	0	0	0	0	0	0	0	0	0	0	0	0	0	0	0	0	0	0	0	0	0	0	0	0	0	0	0	0	0	82.5832	0	0	0	0	4.58796
mir-615	TCCGAGCCTGGGTCTCCC	18	Mature 3' sub	0	0	0	0	0	0	0	0	0	0	0	0	0	0	0	0	0	0	0	0	0	0	0	0	0	0	0	0	0	0	0	0	82.5832	0	0	0	0	4.58796
mir-615	TCCGAGCCTGGGTCTCCCT	19	Mature 3' sub	0	0	0	0	0	0	0	0	0	0	0	0	0	0	0	0	0	0	0	10.867	0	0	0	0	0	0	0	0	0	0	0	0	0	0	0	0	0	0.60372
mir-615	TCCGAGCCTGGGTCTCCCTC	20	Mature 3' sub	0	0	0	0	0	0	0	0	27.9439	0	0	0	0	0	0	24.9545	0	0	2.9388	5.43348	0	0	0	0	0	0	0	0	0	0	0	0	0	0	0	0	0	0.30186
mir-615	TCCGAGCCTGGGTCTCCCTCT	21	Mature 3' sub	0	0	0	0	0	0	0	0	0	0	0	0	0	0	0	0	0	0	0	10.867	34.9174	0	27.4469	0	16.8833	0	0	0	0	0	0	0	0	0	0	0	0	5.00637
mir-615	TCCGAGCCTGGGTCTCCCTCTT	22	Mature 3'	0	0	0	0	0	0	0	0	0	0	0	0	0	0	0	0	0	0	0	10.867	0	0	0	0	0	0	0	0	0	0	10.3822	0	0	0	0	0	0	1.18051
mir-6133	GAGGGAGGAGGTTGGGT	17	Mature 3' sub	0	0	0	0	0	0	0	0	0	0	0	0	0	0	0	0	0	0	0	0	0	0	0	0	0	0	0	0	0	0	0	0	0	0	93.2662	0	0	5.18145
mir-6127	CCTCCTCCTCCTCCTC	16	Precursor	0	0	0	5.25837	0	0	0	0	0	0	0	0	0	0	0	0	0	0	0.292132	0	0	0	0	0	0	0	0	0	0	0	0	0	0	0	0	0	0	0
mir-6125	GCTGCCACCTCCCCTACCG	19	Precursor	0	0	0	0	0	0	10.7686	0	0	0	0	0	0	0	0	0	0	0	0.598253	0	0	0	0	0	0	0	0	0	0	0	0	0	0	0	0	0	0	0
mir-6125	GCTGCCACCTCCCCTACCGCT	21	Precursor	0	0	0	0	0	0	0	0	0	0	0	29.4105	0	0	0	0	0	0	1.63391	0	0	0	0	0	0	0	0	0	0	0	0	0	0	0	0	0	0	0
mir-612	TGGACCCTGCTGGGCAGGGCT	21	Precursor	0	0	0	0	9.84824	0	0	0	0	0	0	0	0	0	0	0	0	0	0.547124	0	0	0	0	0	0	0	0	0	0	0	0	0	0	0	0	0	0	0
mir-610	TGAGCTAAATGTGTGCTGGGACA	23	Mature 5' super	0	0	0	0	0	0	0	0	0	6.52626	0	0	0	0	0	0	0	0	0.36257	0	0	0	0	0	0	0	0	0	0	0	0	0	0	0	0	0	0	0
mir-6087	AGGCGGGGGGGCGAG	15	Mature 5' sub	0	0	0	0	0	0	0	0	0	6.52626	7.68693	0	0	0	0	0	0	0	0.789622	0	0	0	0	0	0	0	0	0	0	0	10.3822	0	0	0	0	5.92709	0	0.90607
mir-6087	AGGCGGGGGGGCGAGC	16	Mature 5' sub	0	0	0	0	0	0	0	0	0	0	0	0	0	0	0	0	0	0	0	10.867	0	0	0	32.1079	0	0	0	0	46.3768	0	0	0	0	0	0	0	0	4.96398
mir-6087	AGGCGGGGGGGCGAGCC	17	Mature 5' sub/super	0	0	0	5.25837	0	14.5447	0	0	0	0	7.68693	0	0	0	0	0	0	0	1.52722	27.1674	0	0	27.4469	0	0	0	0	0	0	0	0	0	0	24.6585	0	0	0	4.40404
mir-6087	AGGCGGGGGGGCGAGCCC	18	Mature 5' sub/super	0	12.4513	16.6625	15.7751	0	0	0	0	0	26.1051	23.0608	14.7052	0	0	0	0	0	0	6.04222	141.271	0	0	548.938	32.1079	16.8833	216.123	163.185	0	0	0	0	0	82.5832	0	279.799	11.8542	0	82.9302
mir-6087	AGGCGGGGGGGCGAGCCCT	19	Mature 5' sub/super	0	0	0	0	0	0	0	0	0	0	0	14.7052	0	0	0	0	0	0	0.816957	5.43348	0	0	0	0	0	0	0	0	0	0	0	0	0	0	0	0	0	0.30186
mir-6087	AGGGGCTCTCGCTTCTGGC	19	Precursor	0	0	0	0	0	0	0	0	0	0	0	0	0	0	0	0	0	0	0	5.43348	0	0	0	0	0	0	0	0	0	0	0	0	0	0	0	0	0	0.30186
mir-6087	GGCGGGGGGGCGAGC	15	Mature 5' sub	0	0	0	0	0	0	0	0	0	0	0	0	0	0	0	0	0	0	0	0	0	0	27.4469	0	0	0	0	0	0	0	0	0	0	0	0	0	0	1.52483
mir-6087	GGCGGGGGGGCGAGCCC	17	Mature 5' sub/super	0	0	0	0	0	0	0	0	0	0	0	0	0	0	0	0	0	0	0	5.43348	0	0	109.788	32.1079	0	0	0	0	0	0	0	0	0	0	0	0	0	8.18494
mir-6087	GGGCTCTCGCTTCTGGCGCC	20	Precursor	0	0	0	0	0	0	0	0	0	0	0	0	0	0	0	0	0	0	0	5.43348	0	0	0	0	0	0	0	0	0	0	0	0	0	0	0	0	0	0.30186
mir-6087	GGTGAGGCGGGGGGGCGAGCC	21	Mature 5' super	6.52678	0	0	0	0	0	0	0	0	0	0	0	0	0	0	0	0	0	0.362599	0	0	0	0	0	0	0	0	0	0	0	0	0	0	0	0	0	0	0
mir-607	CAAATCCAGATCTATAACTTG	21	Mature 3' sub/super	0	0	0	0	0	0	0	0	0	0	0	0	0	0	0	0	0	0	0	5.43348	0	0	0	0	0	0	0	0	0	0	0	0	0	0	0	0	0	0.30186
mir-607	GATCTGGATTGGAACCCAGGGA	22	Precursor	6.52678	0	0	0	0	0	0	0	0	0	0	0	0	0	0	0	0	0	0.362599	0	0	0	0	0	0	0	0	0	0	0	0	0	0	0	0	0	0	0
mir-6068	TCCGGCGGTGGCTTGTGG	18	Precursor	0	0	0	0	0	0	0	0	0	0	0	0	0	0	0	0	0	0	0	0	0	0	0	0	0	0	0	0	0	0	0	0	0	24.6585	0	0	0	1.36992
mir-6068	TGCGAGTCTCCGGCGGTGGCTTGTGGC	27	Precursor	0	0	0	0	0	0	0	0	0	0	0	0	0	0	0	0	23.1621	0	1.28678	0	0	0	0	0	0	0	0	0	0	0	0	0	0	0	0	0	0	0
mir-605	TAAATCCCATGGTGCCTTCTCCT	23	Mature 5'	0	0	0	10.5167	0	0	0	0	0	0	0	0	0	0	0	0	0	0	0.584263	0	0	0	0	0	0	0	0	0	0	0	0	0	0	0	0	0	0	0
mir-598	ACGTCATCGTTGTCATCGTCA	21	Mature 3' sub	0	12.4513	0	0	0	0	0	0	0	0	0	0	0	0	0	0	0	0	0.691738	0	0	0	0	0	0	0	0	0	0	0	0	0	0	0	0	0	0	0
mir-598	TACGTCATCGTTGTCATC	18	Mature 3' sub	0	0	0	0	0	0	0	0	0	0	0	0	0	0	0	0	0	0	0	0	0	0	0	0	16.8833	0	0	0	0	0	0	0	0	0	0	0	0	0.937963
mir-598	TACGTCATCGTTGTCATCG	19	Mature 3' sub	0	12.4513	0	0	0	0	0	0	0	6.52626	0	0	0	0	0	0	0	0	1.05431	5.43348	0	0	0	0	0	0	0	0	0	0	0	0	0	0	0	0	0	0.30186
mir-598	TACGTCATCGTTGTCATCGT	20	Mature 3' sub	0	0	0	10.5167	0	0	10.7686	0	0	0	0	14.7052	0	0	0	0	0	0	1.99947	0	0	0	0	0	0	0	0	0	0	0	0	0	0	0	0	0	0	0
mir-598	TACGTCATCGTTGTCATCGTC	21	Mature 3' sub	6.52678	12.4513	0	0	0	0	0	0	0	0	0	0	0	0	38.0489	0	0	0	3.16816	0	34.9174	0	0	96.3236	0	0	0	0	0	0	0	36.8555	0	0	0	0	0	9.3387
mir-598	TACGTCATCGTTGTCATCGTCA	22	Mature 3'	19.5803	37.3539	99.975	36.8086	0	0	21.5371	29.4573	27.9439	6.52626	7.68693	0	0	27.462	0	0	0	25.6476	18.8877	16.3004	0	0	54.8938	0	33.7667	0	0	0	46.3768	0	20.7643	0	0	0	0	23.7083	0	10.8784
mir-598	TACGTCATCGTTGTCATCGTCAT	23	Mature 3' super	0	0	0	15.7751	0	7.27236	0	0	0	13.0525	0	0	0	0	0	0	0	0	2.00556	0	0	0	0	32.1079	16.8833	0	0	0	0	0	0	0	0	0	0	0	0	2.72173
mir-597	TGTGTCACTCGATGACCACTGT	22	Mature 5'	0	0	0	0	9.84824	0	0	0	0	0	0	14.7052	0	0	38.0489	0	23.1621	0	4.76469	5.43348	34.9174	0	0	0	0	0	0	0	0	0	0	0	0	0	0	0	0	2.24172
mir-592	GTCAATATGCGATGATGT	18	Mature 5' sub	0	0	0	0	0	0	0	0	0	0	7.68693	0	0	0	0	0	0	0	0.427051	0	0	0	0	0	0	0	0	0	0	0	0	0	0	0	0	0	0	0
mir-592	TTGTGTCAATATGCGATGATGT	22	Mature 5'	6.52678	0	0	0	0	0	0	0	0	0	0	0	0	0	0	0	0	0	0.362599	0	0	0	0	0	0	0	0	0	0	0	0	0	0	0	0	0	0	0
mir-590	AGCTTATTCATAAAAGTGCAG	21	Mature 5' sub	13.0536	12.4513	0	0	0	7.27236	0	0	0	0	0	0	0	0	0	0	0	0	1.82096	5.43348	0	0	0	0	0	0	0	0	23.1884	0	0	0	0	0	0	0	0	1.5901
mir-590	GAGCTTATTCATAAAAGT	18	Mature 5' sub	0	0	0	5.25837	0	0	0	0	0	0	0	0	0	0	0	0	0	0	0.292132	0	0	0	0	0	0	0	0	0	0	0	0	0	0	0	0	0	0	0
mir-590	GAGCTTATTCATAAAAGTG	19	Mature 5' sub	0	0	0	0	9.84824	0	0	0	0	0	0	0	0	0	0	0	0	0	0.547124	0	0	0	0	0	0	0	0	0	0	0	0	0	0	0	0	0	0	0
mir-590	GAGCTTATTCATAAAAGTGC	20	Mature 5' sub	13.0536	24.9026	0	0	0	0	0	14.7286	27.9439	0	0	0	0	0	0	0	23.1621	0	5.76615	10.867	0	0	27.4469	0	0	0	0	78.883	0	0	0	0	0	0	0	0	0	6.51094
mir-590	GAGCTTATTCATAAAAGTGCA	21	Mature 5' sub	13.0536	24.9026	16.6625	0	0	29.0894	0	0	27.9439	32.6313	38.4346	14.7052	0	0	76.0977	24.9545	0	0	16.582	16.3004	34.9174	0	0	32.1079	0	0	0	0	46.3768	11.688	10.3822	0	0	49.317	0	0	0	11.1716
mir-590	GAGCTTATTCATAAAAGTGCAG	22	Mature 5'	1174.82	1245.13	449.888	636.263	600.743	952.679	323.057	618.602	447.102	274.103	361.286	308.81	256.739	192.234	76.0977	274.499	185.297	205.181	476.807	874.791	628.514	352.126	219.575	192.647	151.95	0	489.556	78.883	510.145	537.647	290.701	515.977	578.082	517.828	373.065	231.156	474.158	389.822
mir-590	GAGCTTATTCATAAAAGTGCAGT	23	Mature 5' super	0	0	0	5.25837	19.6965	0	0	0	0	6.52626	0	0	0	0	0	0	0	0	1.74895	5.43348	0	0	0	0	0	0	0	157.766	0	0	0	36.8555	0	0	0	0	0	11.1142
mir-590	GCTTATTCATAAAAGTGCAG	20	Mature 5' sub	0	0	0	0	0	0	10.7686	0	0	0	0	0	0	0	0	0	0	0	0.598253	0	0	0	0	0	0	0	0	0	0	0	0	0	0	0	0	0	0	0
mir-590	GTAATTTTATGTATAAGCT	19	Mature 3' sub/super	13.0536	0	0	0	0	0	0	0	0	0	0	0	0	0	0	0	0	0	0.725197	0	0	0	0	0	0	0	0	0	0	0	0	0	0	0	0	0	0	0
mir-590	GTAATTTTATGTATAAGCTAG	21	Mature 3' sub/super	0	12.4513	16.6625	5.25837	9.84824	14.5447	0	44.1859	0	13.0525	7.68693	0	0	0	0	0	23.1621	0	8.15847	32.6009	34.9174	0	0	0	0	0	326.371	0	0	11.688	0	0	0	0	0	5.92709	0	22.8613
mir-590	GTAATTTTATGTATAAGCTAGT	22	Mature 3' super	19.5803	12.4513	83.3125	26.2919	19.6965	36.3618	0	29.4573	0	52.2101	30.7477	73.5262	0	0	0	0	0	25.6476	22.7379	5.43348	34.9174	37.0659	0	32.1079	0	0	0	0	0	11.688	10.3822	147.422	0	0	0	17.7813	0	16.4888
mir-590	TAATTTTATGTATAAGCTAG	20	Mature 3' sub	0	0	0	5.25837	0	14.5447	32.3057	0	0	6.52626	0	0	0	0	0	0	0	0	3.2575	27.1674	0	0	0	0	0	0	0	0	0	0	0	36.8555	0	0	0	0	0	3.55683
mir-590	TAATTTTATGTATAAGCTAGT	21	Mature 3'	26.1071	12.4513	0	26.2919	9.84824	58.1789	10.7686	73.6431	0	45.6839	92.2431	14.7052	0	27.462	0	24.9545	0	0	23.4632	5.43348	69.8348	18.5329	27.4469	32.1079	0	108.061	0	0	23.1884	70.1279	10.3822	36.8555	0	24.6585	0	5.92709	0	24.0309
mir-590	TAATTTTATGTATAAGCTAGTC	22	Mature 3' super	0	0	0	5.25837	0	0	0	0	0	0	0	0	0	0	0	0	0	0	0.292132	0	0	18.5329	0	0	0	0	0	0	0	0	0	0	0	24.6585	0	0	0	2.39952
mir-590	TGAGCTTATTCATAAAAGTG	20	Mature 5' sub/super	0	0	0	10.5167	0	7.27236	0	0	0	0	0	0	0	0	0	0	0	0	0.988283	0	0	0	0	0	0	0	0	0	0	0	0	0	0	0	0	0	0	0
mir-590	TGAGCTTATTCATAAAAGTGC	21	Mature 5' sub/super	6.52678	0	0	0	9.84824	0	0	0	0	0	0	0	0	0	0	0	0	25.6476	2.33459	0	0	37.0659	0	0	0	0	0	0	0	0	0	0	0	0	0	5.92709	0	2.3885
mir-590	TGAGCTTATTCATAAAAGTGCA	22	Mature 5' sub/super	0	0	0	0	0	0	0	0	0	0	0	0	0	0	0	0	0	0	0	0	0	0	0	0	0	0	0	0	23.1884	0	0	0	0	0	0	0	0	1.28824
mir-590	TGAGCTTATTCATAAAAGTGCAG	23	Mature 5' super	0	0	0	0	0	7.27236	0	0	0	0	0	0	0	0	0	0	0	0	0.40402	0	0	0	0	0	0	0	0	0	0	0	0	0	0	0	0	0	0	0
mir-590	TTATTCATAAAAGTGCAG	18	Mature 5' sub	0	0	0	5.25837	0	0	0	0	0	0	0	0	0	0	0	0	0	0	0.292132	0	0	0	0	0	0	0	0	0	0	0	0	0	0	0	0	0	0	0
mir-589	AGAACAAATGCCGGTTCCCAG	21	Mature 3' sub	0	0	0	0	0	0	0	0	0	0	0	0	0	0	0	0	0	0	0	0	0	0	0	0	0	108.061	0	0	0	0	0	0	0	0	0	0	0	6.00341
mir-589	AGAACAAATGCCGGTTCCCAGA	22	Mature 3' sub	0	0	16.6625	0	0	0	0	0	0	0	0	0	0	0	0	0	0	0	0.925695	0	0	0	0	0	0	0	0	0	0	0	0	0	0	0	0	0	0	0
mir-589	TCAGAACAAATGCCGGTTC	19	Mature 3' sub	0	0	0	5.25837	0	0	0	0	0	0	0	0	0	0	0	0	0	0	0.292132	0	0	0	0	0	0	0	0	0	0	0	0	0	0	0	0	5.92709	0	0.329283
mir-589	TCAGAACAAATGCCGGTTCC	20	Mature 3' sub	0	0	0	0	0	7.27236	0	0	0	0	0	0	0	0	0	0	0	0	0.40402	0	34.9174	0	0	0	0	0	0	0	0	0	0	0	0	0	0	0	0	1.93986
mir-589	TCAGAACAAATGCCGGTTCCCA	22	Mature 3' sub	0	0	0	0	0	0	0	0	27.9439	0	0	0	0	27.462	0	24.9545	0	0	4.46446	0	0	0	0	0	0	0	0	0	0	0	0	36.8555	0	0	0	0	0	2.04753
mir-589	TCAGAACAAATGCCGGTTCCCAG	23	Mature 3' sub	0	0	0	0	0	0	0	0	0	19.5788	0	0	0	0	0	0	0	0	1.08771	0	0	18.5329	0	0	0	0	0	0	0	0	0	0	0	0	0	0	0	1.02961
mir-589	TCAGAACAAATGCCGGTTCCCAGA	24	Mature 3'	0	0	0	0	0	7.27236	0	0	0	0	0	0	0	0	0	0	0	0	0.40402	0	0	0	0	0	0	0	0	0	0	0	0	0	0	0	0	0	0	0
mir-589	TGAGAACCACGTCTGCTCT	19	Mature 5' sub	0	0	0	0	0	0	0	14.7286	0	0	0	0	0	0	0	0	0	0	0.818257	0	0	0	0	0	0	0	0	0	0	0	0	0	0	0	0	5.92709	0	0.329283
mir-589	TGAGAACCACGTCTGCTCTG	20	Mature 5' sub	0	0	0	0	9.84824	0	0	0	0	6.52626	0	14.7052	0	0	0	0	0	0	1.72665	5.43348	34.9174	37.0659	0	0	0	0	0	0	0	0	0	0	0	0	0	5.92709	0	4.63021
mir-589	TGAGAACCACGTCTGCTCTGA	21	Mature 5' sub	19.5803	49.8051	33.325	15.7751	9.84824	14.5447	21.5371	44.1859	0	0	23.0608	29.4105	0	27.462	0	24.9545	0	0	17.4161	38.0344	69.8348	0	27.4469	64.2158	16.8833	216.123	0	157.766	0	0	20.7643	0	82.5832	24.6585	93.2662	29.6354	0	46.734
mir-589	TGAGAACCACGTCTGCTCTGAG	22	Mature 5'	0	0	0	0	9.84824	0	0	0	0	0	0	0	0	0	0	0	0	0	0.547124	0	0	0	0	0	0	0	0	0	0	0	0	0	0	0	0	0	0	0
mir-586	TATGCATTGTATTTTTAGGTCC	22	Mature 5'	0	0	0	5.25837	0	14.5447	0	0	0	0	0	0	0	0	0	0	0	0	1.10017	0	0	0	27.4469	0	0	108.061	0	0	0	0	0	36.8555	0	0	0	0	0	9.57576
mir-586	TGCATTGTATTTTTAGGTCC	20	Mature 5' sub	0	0	0	5.25837	0	0	0	0	0	0	0	0	0	0	0	0	0	0	0.292132	0	0	0	0	0	0	0	0	0	0	0	0	0	0	0	0	0	0	0
mir-585	GCACACAGATACGCCCAGA	19	Mature 5' sub	0	0	0	0	0	0	0	0	0	0	0	0	0	0	0	0	0	0	0	0	0	18.5329	0	0	0	0	0	0	0	0	0	0	0	0	0	0	0	1.02961
mir-584	ATTATGGTTTGCCTGG	16	Precursor	0	0	0	0	0	0	0	0	0	0	0	0	0	0	0	0	0	0	0	0	0	0	0	0	0	0	0	78.883	0	0	0	0	0	0	0	0	0	4.38239
mir-584	ATTATGGTTTGCCTGGGACTGA	22	Mature 5' sub/super	0	12.4513	16.6625	10.5167	9.84824	43.6341	0	14.7286	55.8878	6.52626	7.68693	14.7052	0	0	0	0	0	0	10.7027	5.43348	0	18.5329	54.8938	0	16.8833	0	0	78.883	23.1884	0	0	36.8555	0	0	93.2662	5.92709	0	18.548
mir-584	TATGGTTTGCCTGGGACTGA	20	Mature 5' sub	0	0	0	0	9.84824	0	0	0	0	0	0	0	0	0	0	0	0	0	0.547124	0	0	0	54.8938	32.1079	16.8833	0	0	0	0	0	10.3822	73.711	0	0	0	0	0	10.4432
mir-584	TCAGTTCCAGGCCAACCAGG	20	Mature 3' sub	0	0	0	0	0	0	0	0	0	0	0	0	128.37	0	0	0	0	0	7.13165	0	0	0	0	0	0	0	0	0	0	0	0	0	0	0	0	0	0	0
mir-584	TCAGTTCCAGGCCAACCAGGCT	22	Mature 3'	0	0	0	5.25837	0	7.27236	0	0	0	0	15.3739	0	0	0	0	0	0	0	1.55025	10.867	0	0	0	0	0	0	0	0	0	11.688	0	0	0	0	0	0	0	1.25305
mir-584	TTATGGTTTGCCTGG	15	Precursor	0	0	0	0	0	0	0	0	0	0	0	0	0	0	0	0	0	0	0	0	0	0	0	0	0	0	0	78.883	0	0	0	0	0	0	0	0	0	4.38239
mir-584	TTATGGTTTGCCTGGG	16	Precursor	6.52678	0	0	0	0	0	0	0	0	0	0	0	0	0	0	0	0	0	0.362599	0	0	0	0	0	0	0	0	0	0	0	0	0	0	0	0	0	0	0
mir-584	TTATGGTTTGCCTGGGA	17	Mature 5' sub	0	0	0	0	0	0	0	0	0	6.52626	0	0	0	0	0	0	0	0	0.36257	0	0	0	0	0	0	0	0	0	0	0	0	0	0	0	0	0	0	0
mir-584	TTATGGTTTGCCTGGGAC	18	Mature 5' sub	0	0	0	0	0	0	0	0	0	0	0	0	0	0	0	0	0	0	0	10.867	0	0	0	0	0	0	0	0	0	11.688	0	0	0	0	0	0	0	1.25305
mir-584	TTATGGTTTGCCTGGGACT	19	Mature 5' sub	0	0	0	5.25837	0	21.8171	10.7686	29.4573	27.9439	0	0	14.7052	0	0	0	24.9545	0	0	7.49471	10.867	69.8348	18.5329	27.4469	32.1079	16.8833	108.061	0	0	0	0	20.7643	36.8555	82.5832	0	0	0	0	23.5521
mir-584	TTATGGTTTGCCTGGGACTG	20	Mature 5' sub	6.52678	0	0	15.7751	9.84824	7.27236	0	14.7286	27.9439	6.52626	15.3739	14.7052	0	0	0	0	0	0	6.59446	0	0	0	0	32.1079	16.8833	108.061	0	0	0	58.4399	0	36.8555	0	0	0	17.7813	0	15.0072
mir-584	TTATGGTTTGCCTGGGACTGA	21	Mature 5' sub	169.696	249.026	116.638	457.478	275.751	596.333	398.436	1045.73	586.822	84.8414	99.93	470.567	128.37	164.772	114.147	49.9089	0	76.9428	282.522	249.94	768.183	1315.84	356.81	866.913	540.267	1188.68	163.185	1419.89	347.826	175.32	218.026	847.676	165.166	147.951	746.129	414.896	1422.48	630.843
mir-584	TTATGGTTTGCCTGGGACTGAG	22	Mature 5'	6.52678	0	0	0	9.84824	0	0	0	0	6.52626	0	58.8209	0	0	38.0489	0	0	0	6.65395	5.43348	34.9174	18.5329	0	32.1079	0	0	0	0	0	0	0	0	0	0	0	11.8542	0	5.71366
mir-583	CAAAGAGGAAGGTCCCATTAC	21	Mature 5'	0	0	16.6625	0	0	0	0	0	0	0	0	0	0	0	0	0	0	0	0.925695	0	0	0	27.4469	0	0	0	0	0	0	0	0	0	0	0	0	0	0	1.52483
mir-582	AACTGGTTGAACAACTGAAC	20	Mature 3' sub	19.5803	0	0	15.7751	9.84824	0	0	0	0	6.52626	0	0	0	0	0	0	0	0	2.87389	0	0	0	0	0	0	0	0	0	0	0	0	0	0	0	0	0	0	0
mir-582	AACTGGTTGAACAACTGAACC	21	Mature 3' sub	6.52678	0	49.9875	0	0	0	0	0	0	0	0	0	0	0	0	0	0	0	3.13968	0	0	0	0	0	0	0	0	0	0	0	0	0	0	0	0	0	0	0
mir-582	AACTGGTTGAACAACTGAACCC	22	Mature 3' sub/super	0	0	0	0	0	0	0	0	0	0	0	0	0	0	0	0	0	0	0	0	0	0	0	0	16.8833	0	0	0	0	0	0	0	0	0	0	0	0	0.937963
mir-582	AACTGGTTGAACAACTGAACCCA	23	Mature 3' sub/super	0	0	0	0	0	0	0	0	0	0	0	0	0	0	0	0	0	0	0	0	0	0	27.4469	0	0	0	0	0	0	0	0	0	0	0	0	0	0	1.52483
mir-582	ACAGTTGTTCAACCAGTTAC	20	Mature 5' sub	0	0	0	5.25837	0	0	0	0	0	0	0	0	0	0	0	0	0	0	0.292132	0	0	0	0	0	0	0	0	0	0	0	0	0	0	0	0	0	0	0
mir-582	ACAGTTGTTCAACCAGTTACT	21	Mature 5' sub	6.52678	0	0	0	9.84824	0	21.5371	0	0	13.0525	7.68693	0	0	0	0	0	0	0	3.25842	0	0	0	0	0	0	0	0	0	0	0	0	0	0	0	93.2662	0	0	5.18145
mir-582	ACAGTTGTTCAACCAGTTACTA	22	Mature 5' sub/super	0	0	0	0	0	7.27236	0	0	0	0	0	0	0	0	0	0	0	0	0.40402	0	0	0	0	0	0	0	0	0	0	0	0	0	0	0	0	0	0	0
mir-582	ACTGGTTGAACAACTGAACCCA	22	Mature 3' sub/super	0	0	0	0	0	0	0	0	0	0	15.3739	0	0	0	0	0	0	0	0.854103	0	0	0	0	0	0	0	0	0	0	0	0	0	0	0	0	0	0	0
mir-582	ATTACAGTTGTTCAACCAGTTA	22	Mature 5' sub/super	0	0	0	0	0	14.5447	0	0	0	0	0	0	0	0	0	0	0	0	0.80804	0	0	0	0	0	0	0	0	0	0	0	0	0	0	0	0	0	0	0
mir-582	TAACTGGTTGAACAACTGA	19	Mature 3' sub	0	0	0	5.25837	0	7.27236	0	0	0	0	0	0	0	0	0	0	0	0	0.696152	0	0	0	27.4469	0	0	0	0	0	0	0	0	0	0	0	0	0	0	1.52483
mir-582	TAACTGGTTGAACAACTGAAC	21	Mature 3' sub	26.1071	0	0	10.5167	9.84824	7.27236	10.7686	0	27.9439	13.0525	0	29.4105	128.37	0	0	0	0	0	14.6272	5.43348	0	0	0	32.1079	0	0	163.185	0	0	35.0639	0	0	0	0	0	0	0	13.0995
mir-582	TAACTGGTTGAACAACTGAACC	22	Mature 3'	0	0	0	0	9.84824	0	0	0	0	6.52626	0	0	0	0	0	0	0	0	0.909695	10.867	0	0	0	0	16.8833	0	0	0	0	0	0	0	0	0	0	0	0	1.54168
mir-582	TAACTGGTTGAACAACTGAACCC	23	Mature 3' super	0	0	0	5.25837	0	0	0	0	0	0	0	0	0	0	0	0	0	0	0.292132	0	0	0	0	0	0	0	0	0	0	0	0	0	0	0	0	0	0	0
mir-582	TAACTGGTTGAACAACTGAACCCA	24	Mature 3' super	0	0	0	5.25837	0	0	0	0	0	6.52626	0	0	0	0	0	0	0	0	0.654702	0	0	0	0	0	0	0	0	0	0	0	0	0	0	0	0	0	0	0
mir-582	TACAGTTGTTCAACCAGT	18	Mature 5' sub	0	0	0	0	0	0	10.7686	0	0	0	0	0	0	0	0	0	0	0	0.598253	0	0	0	0	0	0	0	0	0	0	0	0	0	0	0	0	0	0	0
mir-582	TACAGTTGTTCAACCAGTTA	20	Mature 5' sub	6.52678	0	0	5.25837	0	0	0	0	0	0	7.68693	14.7052	0	0	0	0	0	0	1.89874	0	34.9174	0	0	0	0	0	0	0	0	0	0	0	0	0	0	0	0	1.93986
mir-582	TACAGTTGTTCAACCAGTTAC	21	Mature 5' sub	0	0	0	10.5167	9.84824	0	10.7686	0	0	0	0	0	0	0	0	0	0	0	1.72964	0	34.9174	0	0	0	0	0	0	0	0	11.688	0	0	0	0	0	0	0	2.58919
mir-582	TACAGTTGTTCAACCAGTTACT	22	Mature 5' sub	19.5803	0	0	26.2919	0	14.5447	10.7686	0	0	6.52626	7.68693	0	0	0	0	0	0	0	4.74437	0	69.8348	0	0	0	16.8833	0	0	0	0	35.0639	0	0	0	0	0	11.8542	0	7.42424
mir-582	TTACAGTTGTTCAACCAG	18	Mature 5' sub	0	0	0	5.25837	0	0	0	0	0	6.52626	0	0	0	0	0	0	0	0	0.654702	0	0	0	0	0	0	0	0	0	0	0	0	0	0	0	0	0	0	0
mir-582	TTACAGTTGTTCAACCAGT	19	Mature 5' sub	13.0536	0	0	5.25837	0	7.27236	0	0	0	0	7.68693	14.7052	0	0	0	0	0	0	2.66536	5.43348	0	0	0	0	0	0	0	0	0	0	0	0	0	0	0	0	0	0.30186
mir-582	TTACAGTTGTTCAACCAGTT	20	Mature 5' sub	19.5803	0	0	26.2919	19.6965	7.27236	0	0	0	0	0	0	0	27.462	0	0	0	0	5.57239	0	34.9174	0	54.8938	0	33.7667	0	0	78.883	0	11.688	0	0	0	0	0	0	0	11.8972
mir-582	TTACAGTTGTTCAACCAGTTA	21	Mature 5' sub	58.741	12.4513	0	31.5502	59.0894	58.1789	10.7686	0	0	26.1051	23.0608	29.4105	128.37	27.462	0	0	0	0	25.8437	0	0	55.5988	82.3407	32.1079	33.7667	108.061	0	78.883	0	70.1279	10.3822	0	0	0	0	17.7813	0	27.1694
mir-582	TTACAGTTGTTCAACCAGTTAC	22	Mature 5' sub	65.2678	0	49.9875	15.7751	29.5447	29.0894	43.0742	0	27.9439	0	0	14.7052	0	0	0	0	0	0	15.2993	27.1674	0	0	0	32.1079	16.8833	0	163.185	78.883	23.1884	35.0639	20.7643	0	0	73.9754	0	0	0	26.1788
mir-582	TTACAGTTGTTCAACCAGTTACT	23	Mature 5'	6.52678	0	0	5.25837	0	0	0	0	0	6.52626	15.3739	0	0	0	0	0	0	0	1.8714	0	34.9174	37.0659	0	0	0	0	0	0	0	23.376	10.3822	0	0	24.6585	0	0	0	7.24444
mir-580	TAATGATTCATCAGACTCAGA	21	Mature 5' sub	0	0	0	0	0	14.5447	0	0	0	0	0	0	0	0	0	0	0	0	0.80804	0	0	0	0	0	0	0	0	0	0	0	0	0	0	0	0	0	0	0
mir-580	TTGAGAATGATGAATCATTAG	21	Mature 3' sub	0	0	0	0	0	0	0	0	0	0	7.68693	0	0	0	0	0	0	0	0.427051	0	0	0	0	0	0	0	0	0	0	0	0	0	0	0	0	0	0	0
mir-579	ATCGCGGTTTGTGCCAGATGA	21	Mature 5' sub/super	0	0	0	5.25837	19.6965	0	0	0	0	0	0	0	0	0	0	0	0	0	1.38638	0	0	0	0	0	0	0	0	0	0	0	0	0	0	0	0	5.92709	0	0.329283
mir-579	ATTCATTTGGTATAAACCGCGA	22	Mature 3' sub/super	0	0	0	0	0	0	0	0	0	6.52626	0	0	0	0	0	0	0	0	0.36257	0	0	0	0	0	0	0	0	0	0	0	0	0	0	0	0	0	0	0
mir-579	TCATTTGGTATAAACCGCGATT	22	Mature 3' sub	0	0	0	0	0	0	0	0	0	0	0	0	0	0	0	0	0	0	0	0	34.9174	0	0	0	0	0	0	0	0	0	0	0	0	0	0	0	0	1.93986
mir-579	TCGCGGTTTGTGCCAGATGA	20	Mature 5' sub	0	0	0	0	9.84824	0	0	0	0	0	7.68693	0	0	0	0	0	0	0	0.974176	0	0	0	0	0	0	0	0	0	0	0	0	0	0	0	0	0	0	0
mir-579	TCGCGGTTTGTGCCAGATGACG	22	Mature 5'	0	0	0	0	0	0	0	0	0	0	0	0	0	0	0	0	0	0	0	0	0	0	0	0	0	0	0	0	0	11.688	0	0	0	0	0	0	0	0.649332
mir-579	TCGCGGTTTGTGCCAGATGACGA	23	Mature 5' super	0	0	0	0	0	0	0	0	0	0	0	0	0	0	0	0	0	0	0	0	0	0	0	0	0	0	0	0	23.1884	0	0	0	0	0	0	0	0	1.28824
mir-579	TTCATTTGGTATAAACCGCG	20	Mature 3' sub	0	0	0	0	9.84824	14.5447	0	0	0	0	0	0	0	0	0	0	0	0	1.35516	0	0	0	0	0	0	0	0	0	0	0	0	0	0	0	0	0	0	0
mir-579	TTCATTTGGTATAAACCGCGA	21	Mature 3' sub	0	0	0	0	0	14.5447	0	0	0	0	15.3739	14.7052	0	0	0	24.9545	0	0	3.86546	0	0	0	27.4469	0	0	0	0	0	0	0	20.7643	0	0	0	0	0	0	2.6784
mir-579	TTCATTTGGTATAAACCGCGAT	22	Mature 3' sub	0	0	0	15.7751	9.84824	14.5447	10.7686	0	27.9439	13.0525	0	0	0	0	0	24.9545	23.1621	0	7.78053	27.1674	0	0	0	0	0	0	0	0	0	0	0	0	0	0	0	0	0	1.5093
mir-579	TTCATTTGGTATAAACCGCGATT	23	Mature 3'	13.0536	0	0	15.7751	59.0894	58.1789	10.7686	14.7286	55.8878	0	0	0	0	0	0	0	0	0	12.6379	16.3004	34.9174	18.5329	137.234	32.1079	0	0	0	0	0	11.688	10.3822	0	0	49.317	93.2662	5.92709	0	22.7596
mir-578	CAATCCCGGACAACAAGAAG	20	Precursor	0	0	0	0	0	7.27236	0	0	0	0	0	0	0	0	0	0	0	0	0.40402	0	0	0	0	0	0	0	0	0	0	0	0	0	0	0	0	0	0	0
mir-577	GTAGATAAAATATTGGTACCTG	22	Mature 5' super	0	0	0	5.25837	0	14.5447	0	0	0	0	0	0	0	0	0	0	0	0	1.10017	0	0	0	0	0	0	0	0	0	0	0	0	0	0	0	0	0	0	0
mir-576	AAGATGTGGAAAAATTGGA	19	Mature 3' sub	0	0	0	0	0	0	0	0	0	0	0	0	0	0	0	0	0	0	0	0	0	0	0	0	0	0	0	0	0	0	10.3822	0	0	0	0	0	0	0.576787
mir-576	AAGATGTGGAAAAATTGGAA	20	Mature 3' sub	0	0	0	5.25837	0	14.5447	21.5371	0	0	0	0	0	0	0	0	0	23.1621	25.6476	5.00833	5.43348	0	0	0	0	0	0	0	0	0	0	0	0	0	0	0	0	0	0.30186
mir-576	AAGATGTGGAAAAATTGGAAT	21	Mature 3' sub	6.52678	0	0	10.5167	9.84824	7.27236	0	14.7286	0	0	0	0	0	27.462	0	49.9089	23.1621	0	8.30143	10.867	0	18.5329	0	0	0	0	0	0	92.7536	0	0	0	0	24.6585	0	5.92709	0	8.4855
mir-576	AAGATGTGGAAAAATTGGAATC	22	Mature 3'	19.5803	0	0	0	0	0	0	0	0	0	0	0	0	0	0	0	0	0	1.0878	5.43348	0	0	0	0	0	0	0	0	0	0	0	0	0	0	0	0	0	0.30186
mir-576	AAGATGTGGAAAAATTGGAATCC	23	Mature 3' super	6.52678	0	0	0	0	0	0	0	0	0	0	0	0	0	0	0	0	0	0.362599	0	0	0	0	0	16.8833	0	0	0	0	0	0	0	0	0	0	0	0	0.937963
mir-576	ATTCTAATTTCTCCACG	17	Mature 5' sub	0	0	0	0	0	7.27236	0	0	0	0	0	0	0	0	0	0	0	0	0.40402	0	0	0	0	0	0	0	0	0	0	0	0	0	0	0	0	0	0	0
mir-576	ATTCTAATTTCTCCACGTC	19	Mature 5' sub	0	12.4513	0	0	0	0	0	0	0	0	0	0	0	0	0	0	0	0	0.691738	0	0	0	0	0	0	0	0	0	0	0	0	0	0	0	0	0	0	0
mir-576	ATTCTAATTTCTCCACGTCT	20	Mature 5' sub	13.0536	62.2564	0	63.1004	49.2412	43.6341	75.3799	73.6431	55.8878	13.0525	30.7477	44.1157	0	0	76.0977	49.9089	0	51.2952	38.9675	70.6353	0	0	0	128.432	16.8833	0	0	0	23.1884	35.0639	10.3822	0	0	24.6585	0	17.7813	0	18.168
mir-576	ATTCTAATTTCTCCACGTCTT	21	Mature 5' sub	6.52678	0	0	0	0	7.27236	32.3057	0	27.9439	0	7.68693	0	0	0	0	0	0	0	4.54087	38.0344	0	18.5329	0	0	0	0	0	0	0	11.688	41.5287	0	82.5832	24.6585	0	11.8542	0	12.7155
mir-576	ATTCTAATTTCTCCACGTCTTT	22	Mature 5'	19.5803	0	16.6625	0	0	0	0	0	0	0	7.68693	0	0	0	0	0	0	0	2.44054	5.43348	0	0	0	0	0	0	0	0	23.1884	11.688	10.3822	0	0	0	0	0	0	2.81622
mir-576	ATTCTAATTTCTCCACGTCTTTG	23	Mature 5' super	13.0536	12.4513	99.975	10.5167	9.84824	14.5447	21.5371	29.4573	27.9439	0	38.4346	44.1157	0	27.462	0	0	0	25.6476	20.8326	21.7339	0	18.5329	0	0	101.3	0	0	0	0	23.376	31.1465	0	82.5832	0	93.2662	17.7813	0	21.6511
mir-576	GATGTGGAAAAATTGGAAT	19	Mature 3' sub	0	0	0	0	0	0	0	0	0	0	0	0	0	0	0	0	0	0	0	0	0	0	0	32.1079	0	0	0	0	0	0	0	0	0	0	0	0	0	1.78377
mir-576	TAATTTCTCCACGTCT	16	Mature 5' sub	0	0	0	0	0	0	0	0	0	6.52626	0	0	0	0	0	0	0	0	0.36257	0	0	0	0	0	0	0	0	0	0	0	0	0	0	0	0	0	0	0
mir-574	ACGCTCATGCACACACCCAC	20	Mature 3' sub	0	0	0	0	0	0	0	0	27.9439	0	0	0	0	0	0	0	0	0	1.55244	0	0	0	0	0	0	0	0	0	0	0	0	0	0	0	0	0	0	0
mir-574	ACGCTCATGCACACACCCACA	21	Mature 3' sub	0	0	16.6625	0	9.84824	0	0	0	27.9439	0	0	0	0	0	0	0	0	0	3.02526	16.3004	0	0	27.4469	0	0	0	0	0	0	11.688	10.3822	0	0	0	93.2662	0	0	8.83798
mir-574	ACGCTCATGCACACACCCACAC	22	Mature 3' sub/super	0	0	0	0	9.84824	0	0	0	0	0	0	0	0	0	0	0	0	0	0.547124	0	0	0	0	0	0	0	0	0	0	0	0	0	0	0	0	0	0	0
mir-574	AGTGTGTGTGTGTGAGTGTGT	21	Mature 5' sub	0	0	0	0	0	0	0	0	0	0	0	0	0	0	0	0	0	0	0	0	0	0	0	0	33.7667	0	0	0	0	0	0	0	0	0	0	0	0	1.87593
mir-574	CACGCTCATGCACAC	15	Precursor	0	0	0	0	0	0	0	0	0	0	0	0	0	0	0	0	0	0	0	0	0	0	0	32.1079	0	0	0	0	0	0	0	0	0	0	0	0	0	1.78377
mir-574	CACGCTCATGCACACAC	17	Mature 3' sub	0	0	0	0	0	0	0	0	0	0	0	0	0	0	0	0	0	0	0	0	0	18.5329	0	0	0	0	0	0	0	0	0	0	0	0	0	0	0	1.02961
mir-574	CACGCTCATGCACACACC	18	Mature 3' sub	0	0	16.6625	0	0	0	0	0	0	0	0	0	0	0	0	0	0	0	0.925695	0	34.9174	0	54.8938	0	0	0	0	0	0	0	0	0	0	0	0	0	0	4.98951
mir-574	CACGCTCATGCACACACCC	19	Mature 3' sub	0	0	0	0	0	7.27236	0	0	0	6.52626	0	0	0	0	0	0	0	0	0.76659	27.1674	0	0	0	0	16.8833	0	0	0	0	0	0	0	0	0	0	0	0	2.44726
mir-574	CACGCTCATGCACACACCCA	20	Mature 3' sub	6.52678	12.4513	33.325	0	0	29.0894	32.3057	0	27.9439	65.2626	53.8085	14.7052	0	27.462	0	0	0	0	16.8267	266.241	0	37.0659	192.128	96.3236	0	216.123	0	78.883	23.1884	81.8158	41.5287	0	0	98.6339	0	53.3438	0	65.8486
mir-574	CACGCTCATGCACACACCCAC	21	Mature 3' sub	32.6339	24.9026	99.975	42.067	29.5447	159.992	64.6113	88.3718	83.8317	32.6313	53.8085	132.347	0	0	0	74.8634	23.1621	0	52.3746	738.954	69.8348	92.6647	521.491	288.971	67.5333	648.368	163.185	315.532	162.319	245.448	51.9108	36.8555	247.75	73.9754	186.532	88.9063	0	222.235
mir-574	CACGCTCATGCACACACCCACA	22	Mature 3'	52.2142	37.3539	416.563	110.426	78.7859	196.354	53.8428	73.6431	167.663	332.84	199.86	220.579	128.37	54.9239	0	99.8178	69.4863	102.59	133.073	239.073	209.505	370.659	439.15	417.402	405.2	540.307	326.371	315.532	417.391	315.575	176.497	405.41	0	468.511	373.065	320.063	0	318.873
mir-574	CACGCTCATGCACACACCCACAC	23	Mature 3' super	0	0	0	5.25837	0	0	0	0	0	0	0	0	0	0	0	0	0	0	0.292132	0	0	0	0	0	0	0	0	0	0	11.688	0	0	0	0	0	0	0	0.649332
mir-574	CCACGCTCATGCACACACCCAC	22	Mature 3' sub/super	0	0	0	0	0	0	0	0	0	0	0	0	0	0	0	0	0	0	0	0	0	0	0	32.1079	0	0	0	0	0	0	0	0	0	0	0	0	0	1.78377
mir-574	CGCTCATGCACACACCCACA	20	Mature 3' sub	0	0	0	0	0	0	0	0	0	0	0	0	0	0	0	0	0	0	0	5.43348	0	0	0	0	0	0	0	0	0	0	0	0	0	0	0	0	0	0.30186
mir-574	CGCTCATGCACACACCCACAC	21	Mature 3' sub/super	0	0	0	0	0	0	0	0	0	0	0	0	0	0	0	0	0	0	0	0	0	18.5329	0	0	0	0	0	0	0	0	0	0	0	0	0	0	0	1.02961
mir-574	GAGTGTGTGTGTGTGAGTG	19	Mature 5' sub	0	0	0	0	0	0	0	0	0	0	0	0	0	0	0	0	0	0	0	5.43348	0	0	0	0	0	0	0	0	0	0	0	0	0	0	0	0	0	0.30186
mir-574	GTGAGTGTGTGTGTGTGAGTGT	22	Mature 5' sub/super	0	12.4513	0	0	0	7.27236	0	14.7286	0	0	0	0	0	0	0	0	0	0	1.91401	0	0	0	0	32.1079	16.8833	0	0	0	0	0	0	0	82.5832	0	0	0	0	7.30969
mir-574	TGAGTGTGTGTGTGTGAG	18	Mature 5' sub	0	0	0	0	0	0	0	0	0	6.52626	0	0	0	0	0	0	0	0	0.36257	5.43348	0	0	0	0	0	0	0	0	0	0	0	0	0	0	0	5.92709	0	0.631143
mir-574	TGAGTGTGTGTGTGTGAGT	19	Mature 5' sub	0	12.4513	0	0	0	21.8171	0	0	0	6.52626	7.68693	0	0	0	0	0	0	0	2.69342	5.43348	34.9174	0	0	0	0	0	0	0	23.1884	0	10.3822	36.8555	0	24.6585	0	0	0	7.52419
mir-574	TGAGTGTGTGTGTGTGAGTG	20	Mature 5' sub	0	0	0	0	0	0	0	0	0	6.52626	0	0	0	0	0	0	0	0	0.36257	27.1674	0	0	0	0	0	0	0	0	0	0	0	0	0	24.6585	0	5.92709	0	3.2085
mir-574	TGAGTGTGTGTGTGTGAGTGT	21	Mature 5' sub	45.6874	62.2564	49.9875	47.3253	9.84824	43.6341	10.7686	58.9145	27.9439	26.1051	15.3739	117.642	0	27.462	38.0489	99.8178	0	0	37.8231	179.305	104.752	74.1317	109.788	128.432	118.183	108.061	0	236.649	0	81.8158	20.7643	0	82.5832	123.292	186.532	47.4167	0	88.9837
mir-574	TGAGTGTGTGTGTGTGAGTGTG	22	Mature 5' sub	0	0	0	0	0	7.27236	0	0	0	0	0	0	0	0	0	0	0	0	0.40402	0	0	0	0	0	0	0	0	0	0	0	0	0	0	0	0	0	0	0
mir-574	TGAGTGTGTGTGTGTGAGTGTGT	23	Mature 5'	6.52678	12.4513	0	0	0	36.3618	0	0	0	0	23.0608	14.7052	0	0	0	0	0	0	5.17255	10.867	34.9174	111.198	27.4469	32.1079	16.8833	0	0	0	23.1884	70.1279	0	0	0	0	0	11.8542	0	18.8106
mir-574	TGAGTGTGTGTGTGTGAGTGTGTG	24	Mature 5' super	0	37.3539	0	0	0	0	0	0	0	0	0	0	0	0	0	0	0	0	2.07521	0	0	0	0	0	0	0	0	0	0	0	0	0	0	0	0	0	0	0
mir-574	TGAGTGTGTGTGTGTGAGTGTGTGT	25	Mature 5' super	6.52678	12.4513	0	0	0	14.5447	0	0	0	0	0	0	0	0	0	0	0	0	1.86238	0	0	0	0	0	0	0	0	0	0	0	0	0	0	0	0	0	0	0
mir-574	TGTGAGTGTGTGTGTGTG	18	Precursor	0	12.4513	0	0	0	0	0	0	0	0	0	0	0	0	0	0	0	0	0.691738	0	0	0	0	0	0	0	0	0	0	0	0	0	0	0	0	0	0	0
mir-570	CGAAAACAGCAATTACCTTT	20	Mature 3' sub	0	0	0	0	0	7.27236	0	0	0	0	0	0	0	0	0	0	0	0	0.40402	0	0	0	0	0	0	0	0	0	0	0	0	0	0	0	0	0	0	0
mir-570	CGAAAACAGCAATTACCTTTG	21	Mature 3' sub	0	0	0	0	9.84824	0	0	0	0	0	0	14.7052	0	0	0	0	0	0	1.36408	5.43348	0	0	0	0	0	0	0	0	0	0	0	0	0	0	0	0	0	0.30186
mir-570	CGAAAACAGCAATTACCTTTGC	22	Mature 3'	0	0	0	0	0	0	0	14.7286	0	0	0	0	0	0	0	0	0	0	0.818257	10.867	0	0	0	0	0	0	0	0	0	0	0	0	0	0	0	5.92709	0	0.933003
mir-570	GAAAACAGCAATTACCTTTG	20	Mature 3' sub	0	0	0	0	0	0	0	0	0	0	0	0	0	0	0	0	0	0	0	0	0	0	0	0	0	0	0	0	0	0	0	0	0	0	0	5.92709	0	0.329283
mir-5696	TCAGACTACCTAAATGAGCAC	21	Precursor	0	0	0	0	0	0	0	0	0	0	0	0	0	0	0	0	0	0	0	0	0	0	0	0	0	0	0	0	0	0	0	0	0	0	0	5.92709	0	0.329283
mir-5695	GACTCCAAGAAGAATCTAGACA	22	Mature 3' sub/super	0	0	0	5.25837	0	0	0	0	0	0	0	0	0	0	0	0	0	0	0.292132	0	0	0	0	0	0	0	0	0	0	0	0	0	0	0	0	0	0	0
mir-5690	ACTAATAGAGGTAATAGTTGA	21	Precursor	0	0	0	0	0	0	0	0	0	0	0	0	0	0	0	0	0	0	0	5.43348	0	0	0	0	0	0	0	0	0	0	0	0	0	0	0	0	0	0.30186
mir-5690	TCAGCTACTACCTCTATTAGG	21	Mature 5'	0	0	0	0	0	0	0	0	0	0	0	0	0	0	0	0	0	0	0	0	0	0	0	32.1079	0	0	0	0	0	0	0	0	0	0	0	0	0	1.78377
mir-5683	TACAGATGCAGATTCTCTGACT	22	Mature 5' sub	0	12.4513	0	0	19.6965	0	0	0	0	0	0	0	0	0	0	0	0	0	1.78599	5.43348	0	0	0	0	0	0	0	0	0	0	0	0	0	0	0	0	0	0.30186
mir-566//mir-1273d	GAATCGCTTGAACCC	15	Precursor	0	0	0	0	9.84824	0	0	0	0	0	0	0	0	0	0	0	0	0	0.547124	0	0	0	0	0	0	0	0	0	0	0	0	0	0	0	0	0	0	0
mir-566	AAGGTTGCAGTGAGC	15	Precursor	0	0	0	0	0	0	0	0	0	0	0	0	0	0	0	0	0	0	0	0	0	0	0	0	0	0	0	0	0	0	0	0	0	24.6585	0	0	0	1.36992
mir-566	ACTACTCAGGAGGCTGGG	18	Precursor	0	0	0	0	0	7.27236	0	0	0	0	0	0	0	0	0	0	0	0	0.40402	0	0	0	0	0	0	0	0	0	0	0	0	0	0	0	0	0	0	0
mir-566	AGAATCGCTTGAACCCGGGAGG	22	Precursor	6.52678	0	0	0	0	0	0	0	0	0	0	0	0	0	0	0	0	0	0.362599	0	0	0	0	0	0	0	0	0	0	0	0	0	0	0	0	0	0	0
mir-566	CGCTTGAACCCGGGAGGC	18	Precursor	0	0	0	0	9.84824	0	0	0	0	0	0	0	0	0	0	0	0	0	0.547124	0	0	0	0	0	0	0	0	0	0	0	0	0	0	24.6585	0	0	0	1.36992
mir-566	CTTGAACCCGGGAGGC	16	Precursor	0	0	0	5.25837	0	0	0	0	0	0	0	0	0	0	0	0	0	0	0.292132	0	0	0	0	0	0	0	0	0	0	0	0	0	0	0	0	0	0	0
mir-566	GAATCGCTTGAACCCGGGAGG	21	Precursor	6.52678	0	0	0	0	0	0	0	0	0	0	0	0	0	0	0	0	0	0.362599	0	0	0	0	0	0	0	0	0	0	0	0	0	0	0	0	0	0	0
mir-566	GCAGAATCGCTTGAACCCGGGAGGC	25	Precursor	0	0	0	0	0	7.27236	0	0	0	0	0	0	0	0	0	0	0	0	0.40402	0	0	0	0	0	0	0	0	0	0	0	0	0	0	0	0	0	0	0
mir-566	GCAGCAGAATCGCTTGAACCCGGGAGGC	28	Precursor	6.52678	0	0	0	0	0	0	0	0	0	0	0	0	0	0	0	0	0	0.362599	0	0	0	0	0	0	0	0	0	0	0	0	0	0	0	0	0	0	0
mir-566	GCTTGAACCCGGGAGG	16	Precursor	0	0	0	0	0	0	0	0	0	0	0	0	0	0	0	0	0	0	0	0	0	0	0	0	0	0	0	0	0	0	0	0	0	24.6585	0	0	0	1.36992
mir-566	GCTTGAACCCGGGAGGC	17	Precursor	0	0	0	5.25837	0	0	0	0	0	0	0	0	0	0	0	0	0	0	0.292132	5.43348	0	0	0	0	0	0	0	0	0	0	0	0	0	0	0	0	0	0.30186
mir-566	GGCGTGGTGGCGGGC	15	Precursor	0	0	0	0	0	0	0	14.7286	0	0	0	0	0	0	0	0	0	0	0.818257	5.43348	0	0	27.4469	0	0	0	0	0	0	0	0	0	0	0	0	0	0	1.82669
mir-566	GGCGTGGTGGCGGGCGCCTGTGATCCC	27	Precursor	0	0	0	0	0	0	0	0	0	0	0	0	0	0	0	0	0	0	0	0	0	0	27.4469	0	0	0	0	0	0	0	0	0	0	0	0	0	0	1.52483
mir-5590	AATAAAGTTCATGTATGGCAA	21	Mature 3'	0	0	0	0	0	0	0	0	0	0	0	0	0	0	0	0	0	0	0	21.7339	0	0	0	0	0	0	0	0	0	0	0	0	0	0	0	0	0	1.20744
mir-559	TTTGGTGCATATTTACTTTAGG	22	Precursor	0	0	0	0	9.84824	0	0	0	0	0	0	0	0	0	0	0	0	0	0.547124	0	0	0	0	0	0	0	0	0	0	0	0	0	0	0	0	0	0	0
mir-5589	GGCTGGGTGCTCTTGTGCAGT	21	Mature 5'	0	0	0	0	0	7.27236	0	0	0	0	0	0	0	0	0	0	0	0	0.40402	65.2018	0	0	0	32.1079	16.8833	0	0	0	0	11.688	0	0	0	0	0	0	0	6.99339
mir-5589	TGCACATGGCAACCTAGCT	19	Mature 3' sub	0	0	0	5.25837	0	0	0	0	0	0	0	0	0	0	0	0	0	0	0.292132	0	0	0	0	0	16.8833	0	0	0	0	0	0	0	0	0	0	0	0	0.937963
mir-5589	TGCACATGGCAACCTAGCTCC	21	Mature 3' sub	0	0	16.6625	0	0	0	0	0	0	0	0	0	0	0	0	0	0	0	0.925695	10.867	0	0	0	0	0	0	0	0	0	11.688	0	0	0	0	0	0	0	1.25305
mir-5588	TAAAAGTCCCACTAATGCCAG	21	Mature 3' sub/super	0	0	0	0	0	7.27236	0	0	0	0	0	0	0	0	0	0	0	0	0.40402	0	0	0	0	0	0	0	0	0	0	0	0	0	0	0	0	0	0	0
mir-5584	CAGGGAAATGGGAAGAACTAG	21	Mature 5' sub	0	0	0	0	0	0	10.7686	0	0	0	0	0	0	0	0	0	0	0	0.598253	0	0	0	0	0	0	0	0	0	0	0	0	0	0	0	0	0	0	0
mir-5583-1//mir-5583-2	AAACTAATATACCCATATTCT	21	Mature 5' sub	0	0	0	0	0	0	0	0	0	6.52626	0	0	0	0	0	0	0	0	0.36257	0	0	0	0	0	0	0	0	0	0	0	0	0	0	0	0	0	0	0
mir-5582	TAAAACTTTAAGTGTGCCTAG	21	Mature 3' sub	0	0	0	0	0	0	0	0	0	0	0	0	0	27.462	0	0	0	0	1.52566	0	0	0	0	0	0	0	0	0	0	0	0	0	0	0	0	0	0	0
mir-5582	TTAAAACTTTAAGTGTGCCTAG	22	Mature 3' sub/super	0	0	0	0	0	0	0	0	0	0	0	0	0	0	0	24.9545	0	0	1.38636	0	0	0	0	0	0	0	0	0	0	0	0	0	0	0	0	0	0	0
mir-5581	CAGGAGAAATGGAGA	15	Precursor	0	0	0	0	0	0	0	0	0	6.52626	7.68693	0	0	0	0	0	0	0	0.789622	0	0	0	0	0	0	0	0	0	0	0	0	0	0	0	0	0	0	0
mir-5581	TTCCATGCCTCCTAGAAG	18	Mature 3' sub	0	0	0	0	0	0	0	0	0	0	0	0	0	0	0	0	0	0	0	0	0	0	0	0	0	0	0	0	0	0	0	0	0	0	0	5.92709	0	0.329283
mir-5581	TTCCATGCCTCCTAGAAGTT	20	Mature 3' sub	0	0	0	0	0	0	0	0	0	0	0	0	0	0	0	0	0	0	0	0	139.67	0	0	0	0	216.123	0	0	0	0	10.3822	0	0	0	0	0	0	20.343
mir-5581	TTCCATGCCTCCTAGAAGTTC	21	Mature 3' sub	0	0	0	0	0	0	0	0	0	0	0	0	0	0	0	0	0	0	0	0	34.9174	0	0	0	0	0	0	0	0	0	0	0	0	0	0	0	0	1.93986
mir-5581	TTCCATGCCTCCTAGAAGTTCC	22	Mature 3'	6.52678	0	0	0	0	0	0	0	0	0	0	0	0	0	0	0	0	0	0.362599	0	0	0	0	0	16.8833	108.061	0	0	0	0	0	0	0	0	0	0	0	6.94137
mir-558//mir-8485	GTGTGTGTGTGTGTGT	16	Precursor	0	0	0	0	0	0	0	0	0	0	0	0	128.37	0	0	0	0	0	7.13165	0	0	0	27.4469	0	0	0	0	0	46.3768	0	0	0	0	0	0	0	0	4.10132
mir-558//mir-8485	TGTGTGTGTGTGTGT	15	Precursor	0	0	0	0	0	0	0	0	0	0	7.68693	0	0	0	0	0	0	0	0.427051	0	0	0	54.8938	0	0	0	0	0	0	0	0	0	0	0	0	0	0	3.04965
mir-558	GTGTGTGTGTGTGTGTG	17	Precursor	0	0	0	0	0	0	0	0	0	0	0	0	0	0	0	0	0	0	0	0	0	0	0	0	0	0	0	0	0	0	0	36.8555	0	0	0	0	0	2.04753
mir-558	GTGTGTGTGTGTGTGTGG	18	Precursor	0	0	0	0	0	0	0	0	0	0	0	0	0	0	0	0	0	0	0	0	0	0	0	0	0	0	0	0	0	0	0	0	0	0	0	5.92709	0	0.329283
mir-558	GTGTGTGTGTGTGTGTGTG	19	Precursor	0	0	0	0	9.84824	7.27236	0	0	0	0	0	0	0	0	0	0	0	0	0.951144	0	0	0	27.4469	0	0	108.061	0	0	0	0	10.3822	0	0	0	0	5.92709	0	8.43431
mir-558	TGTGTGTGTGTGTGTG	16	Precursor	0	0	0	0	0	0	0	0	0	0	0	0	0	0	0	0	0	0	0	0	0	0	0	64.2158	0	0	0	0	0	0	0	0	0	0	0	0	0	3.56754
mir-558	TGTGTGTGTGTGTGTGG	17	Precursor	0	0	0	0	0	0	0	14.7286	0	0	0	0	0	0	0	0	0	0	0.818257	0	0	0	0	0	0	0	0	0	0	0	0	0	0	0	0	0	0	0
mir-558	TGTGTGTGTGTGTGTGT	17	Precursor	0	12.4513	0	0	0	7.27236	0	0	0	0	0	0	0	0	0	0	0	0	1.09576	5.43348	0	0	0	0	0	0	0	0	0	0	0	0	0	24.6585	0	0	0	1.67178
mir-558	TGTGTGTGTGTGTGTGTG	18	Precursor	13.0536	0	0	5.25837	9.84824	0	0	0	0	0	0	0	0	0	0	0	0	0	1.56445	0	69.8348	0	27.4469	32.1079	0	0	0	0	0	11.688	0	0	0	0	0	0	0	7.83764
mir-558	TGTGTGTGTGTGTGTGTGGT	20	Precursor	0	0	0	0	0	0	0	0	0	0	0	0	0	0	0	0	0	0	0	0	0	0	27.4469	0	0	0	0	0	0	0	0	0	0	0	0	0	0	1.52483
mir-556	ATATTACCATTAGCTCATCTT	21	Mature 3' sub	0	0	0	0	0	0	0	0	0	0	0	0	0	0	0	0	0	0	0	5.43348	0	0	0	0	0	108.061	0	0	23.1884	0	0	0	0	0	0	0	0	7.59351
mir-556	GATGAGCTCATTGTAATATG	20	Mature 5' sub	0	0	0	0	0	0	0	0	0	0	0	0	0	0	0	0	0	0	0	0	0	0	0	0	0	0	0	0	0	11.688	0	0	0	0	0	0	0	0.649332
mir-556	TCATATTACCATTAGCTCATCT	22	Mature 3' sub/super	0	0	0	0	0	0	0	0	0	0	0	0	0	0	0	0	0	0	0	0	0	0	0	0	0	0	0	0	0	0	0	73.711	0	0	0	0	0	4.09505
mir-551b	GCGACCCATACTTGGTTTCA	20	Mature 3' sub	0	0	0	0	0	0	0	0	0	0	0	0	0	0	0	0	0	0	0	5.43348	0	0	0	0	0	0	0	0	0	0	0	0	0	0	0	0	0	0.30186
mir-551b	GCGACCCATACTTGGTTTCAG	21	Mature 3'	6.52678	0	16.6625	0	0	7.27236	0	0	0	0	0	14.7052	0	0	0	24.9545	0	0	3.89563	10.867	34.9174	0	0	0	0	216.123	0	0	23.1884	0	10.3822	0	0	0	0	0	0	16.4154
mir-551a	CGACCCACTCTTGGTTTCCA	20	Mature 3' sub	6.52678	0	0	5.25837	0	0	0	0	0	6.52626	0	0	0	0	0	0	0	0	1.0173	0	0	0	0	0	0	0	0	0	0	0	0	0	0	0	0	5.92709	0	0.329283
mir-551a	GCGACCCACTCTTGGTTTC	19	Mature 3' sub	0	0	0	0	0	0	0	0	0	0	0	0	0	0	0	0	0	0	0	5.43348	0	0	0	0	0	0	0	0	0	0	0	0	0	0	0	0	0	0.30186
mir-551a	GCGACCCACTCTTGGTTTCC	20	Mature 3' sub	26.1071	0	99.975	0	39.393	7.27236	10.7686	0	0	0	7.68693	0	0	0	38.0489	0	0	25.6476	14.1611	10.867	0	18.5329	0	0	16.8833	108.061	0	0	46.3768	35.0639	41.5287	0	0	24.6585	0	11.8542	0	17.4348
mir-551a	GCGACCCACTCTTGGTTTCCA	21	Mature 3'	143.589	12.4513	233.275	31.5502	98.4824	43.6341	32.3057	0	0	26.1051	38.4346	58.8209	128.37	0	0	0	23.1621	25.6476	49.7682	43.4679	34.9174	37.0659	329.363	32.1079	33.7667	108.061	0	78.883	23.1884	58.4399	20.7643	0	0	73.9754	0	17.7813	0	49.5435
mir-551a	GGCGACCCACTCTTGGTTTCCA	22	Mature 3' super	6.52678	0	0	0	0	0	0	0	0	0	0	0	0	0	0	0	0	0	0.362599	0	0	0	0	0	0	0	0	0	0	0	0	0	0	0	0	0	0	0
mir-550a-3	AGTGCCTGAGGGAGTAAGAG	20	Mature 5'	19.5803	12.4513	0	5.25837	0	0	0	0	0	19.5788	7.68693	0	0	0	0	0	23.1621	0	4.87321	0	0	0	0	0	16.8833	0	0	0	0	23.376	0	0	0	0	0	41.4896	0	4.5416
mir-550a-3	AGTGCCTGAGGGAGTAAGAGT	21	Mature 5' super	0	0	0	0	0	0	0	0	0	0	0	0	0	0	0	0	0	0	0	0	0	0	0	0	0	0	0	0	0	0	10.3822	0	0	0	0	0	0	0.576787
mir-550a-3	GTGCCTGAGGGAGTAAGAGT	20	Mature 5' sub/super	0	0	0	5.25837	0	0	0	0	0	0	0	0	0	0	0	0	0	0	0.292132	0	0	0	27.4469	0	0	0	0	0	0	0	0	0	0	0	0	0	0	1.52483
mir-550a-3	GTGCCTGAGGGAGTAAGAGTCC	22	Mature 5' sub/super	0	0	0	0	0	0	0	0	0	0	0	0	0	0	0	0	0	0	0	0	0	0	0	0	0	0	0	0	0	0	10.3822	0	0	0	0	0	0	0.576787
mir-550a-3	TGCCTGAGGGAGTAAGAGT	19	Mature 5' sub/super	0	0	0	0	0	7.27236	0	0	55.8878	0	0	0	0	0	0	0	0	0	3.5089	0	0	0	27.4469	0	0	0	0	0	0	0	0	0	0	0	0	0	0	1.52483
mir-550a-3	TGCCTGAGGGAGTAAGAGTCC	21	Mature 5' sub/super	0	0	0	0	0	0	0	0	0	0	0	0	0	0	0	0	0	0	0	0	0	0	0	32.1079	0	0	0	0	0	0	0	0	0	0	0	0	0	1.78377
mir-550a-1//mir-550a-2//mir-550a-3	AGTGCCTGAGGGAGTAAGA	19	Mature 5' sub	0	0	0	0	0	7.27236	0	0	0	0	0	0	0	0	0	0	0	0	0.40402	0	0	0	0	0	0	0	0	0	0	0	0	0	0	0	0	0	0	0
mir-550a-1//mir-550a-2//mir-550a-3	CAGTGCCTGAGGGAGTAAGA	20	Mature 5' sub/super	0	0	0	0	0	0	0	0	0	0	0	0	0	0	0	0	0	0	0	0	0	0	0	0	0	0	0	0	0	0	0	0	0	0	0	5.92709	0	0.329283
mir-550a-1//mir-550a-2//mir-550a-3	GTCTTACTCCCTCAGGCA	18	Mature 3' sub	6.52678	0	0	0	0	0	0	0	0	0	0	0	0	0	0	0	0	0	0.362599	0	0	0	0	0	0	0	0	0	0	0	0	0	0	0	0	0	0	0
mir-550a-1//mir-550a-2//mir-550a-3	GTCTTACTCCCTCAGGCAC	19	Mature 3' sub	0	0	0	0	0	0	0	0	0	0	0	0	0	0	0	0	0	0	0	0	0	0	0	0	0	0	0	0	0	0	0	0	0	0	0	5.92709	0	0.329283
mir-550a-1//mir-550a-2//mir-550a-3	GTCTTACTCCCTCAGGCACA	20	Mature 3' sub	19.5803	0	16.6625	5.25837	9.84824	14.5447	0	0	0	19.5788	46.1216	29.4105	0	27.462	38.0489	0	46.3242	0	15.1578	5.43348	0	0	54.8938	64.2158	33.7667	0	0	78.883	46.3768	0	0	0	0	0	0	47.4167	0	18.3881
mir-550a-1//mir-550a-2//mir-550a-3	GTCTTACTCCCTCAGGCACAT	21	Mature 3' sub	6.52678	0	33.325	26.2919	29.5447	36.3618	43.0742	14.7286	27.9439	45.6839	0	88.2314	0	82.3859	38.0489	0	0	25.6476	27.6552	10.867	34.9174	18.5329	27.4469	0	84.4167	0	0	0	115.942	23.376	0	73.711	0	123.292	0	5.92709	0	28.8016
mir-550a-1//mir-550a-2//mir-550a-3	GTCTTACTCCCTCAGGCACATC	22	Mature 3' sub/super	0	0	0	0	0	0	0	0	0	6.52626	0	0	0	0	0	0	0	0	0.36257	0	0	0	27.4469	32.1079	0	0	0	0	23.1884	23.376	0	0	0	0	0	0	0	5.89551
mir-550a-1//mir-550a-2//mir-550a-3	TCTTACTCCCTCAGGCACA	19	Mature 3' sub	0	0	0	0	0	0	0	0	0	6.52626	0	0	128.37	0	0	0	0	0	7.49422	0	0	0	0	0	0	0	0	0	0	0	0	0	0	0	0	0	0	0
mir-550a-1//mir-550a-2//mir-550a-3	TGCCTGAGGGAGTAAGAG	18	Mature 5' sub	0	0	0	0	0	0	0	0	0	0	0	0	0	0	0	0	23.1621	0	1.28678	0	0	0	0	0	0	0	0	0	0	0	0	0	0	0	0	0	0	0
mir-550a-1//mir-550a-2//mir-550a-3	TGTCTTACTCCCTCAGG	17	Mature 3' sub	0	0	0	0	9.84824	0	0	0	0	0	0	0	0	0	0	0	0	0	0.547124	0	0	0	0	0	0	0	0	0	0	0	0	0	0	0	0	0	0	0
mir-550a-1//mir-550a-2//mir-550a-3	TGTCTTACTCCCTCAGGC	18	Mature 3' sub	0	0	0	0	0	0	0	0	0	0	0	0	0	0	0	0	0	0	0	0	0	0	0	0	0	0	0	0	0	0	0	0	0	0	0	5.92709	0	0.329283
mir-550a-1//mir-550a-2//mir-550a-3	TGTCTTACTCCCTCAGGCA	19	Mature 3' sub	19.5803	0	16.6625	21.0335	19.6965	0	10.7686	14.7286	0	32.6313	0	44.1157	0	0	38.0489	0	0	25.6476	13.4952	5.43348	0	55.5988	0	32.1079	118.183	0	0	78.883	0	11.688	31.1465	0	82.5832	24.6585	0	53.3438	0	27.4237
mir-550a-1//mir-550a-2//mir-550a-3	TGTCTTACTCCCTCAGGCAC	20	Mature 3' sub	26.1071	24.9026	16.6625	15.7751	9.84824	0	21.5371	0	0	13.0525	7.68693	44.1157	0	27.462	0	0	0	0	11.5083	21.7339	0	37.0659	27.4469	0	0	0	0	0	46.3768	11.688	20.7643	0	0	24.6585	0	29.6354	0	12.1872
mir-550a-1//mir-550a-2//mir-550a-3	TGTCTTACTCCCTCAGGCACA	21	Mature 3' sub	39.1607	87.159	116.638	10.5167	19.6965	50.9065	32.3057	88.3718	83.8317	117.473	53.8085	102.937	128.37	27.462	152.195	74.8634	92.6484	51.2952	73.8688	16.3004	174.587	259.461	82.3407	192.647	202.6	0	0	78.883	139.13	81.8158	155.733	0	330.333	246.585	0	201.521	0	120.108
mir-550a-1//mir-550a-2//mir-550a-3	TGTCTTACTCCCTCAGGCACAT	22	Mature 3'	6.52678	12.4513	33.325	15.7751	0	7.27236	43.0742	14.7286	0	32.6313	15.3739	132.347	0	0	76.0977	0	0	0	21.6446	0	69.8348	37.0659	54.8938	64.2158	84.4167	108.061	0	0	0	11.688	0	0	0	24.6585	0	11.8542	0	25.9272
mir-550a-1//mir-550a-2	AGTGCCTGAGGGAGTAAGAGC	21	Mature 5' sub	0	0	116.638	5.25837	9.84824	0	0	0	0	0	0	14.7052	0	0	0	0	0	0	8.13607	0	0	18.5329	0	0	0	108.061	0	78.883	23.1884	0	0	0	0	73.9754	0	23.7083	0	18.1305
mir-550a-1//mir-550a-2	AGTGCCTGAGGGAGTAAGAGCC	22	Mature 5' sub	6.52678	0	0	0	0	0	0	0	0	0	0	0	0	0	0	0	0	0	0.362599	0	0	0	0	0	0	0	0	0	0	0	10.3822	0	0	24.6585	0	0	0	1.9467
mir-550a-1//mir-550a-2	GTGCCTGAGGGAGTAAGAGC	20	Mature 5' sub	6.52678	0	0	0	0	0	0	0	0	0	0	0	0	0	0	0	0	0	0.362599	0	0	0	0	0	0	0	0	0	0	0	0	0	0	0	0	0	0	0
mir-550a-1//mir-550a-2	GTGCCTGAGGGAGTAAGAGCC	21	Mature 5' sub	0	0	0	0	0	0	0	0	0	0	23.0608	0	0	0	0	0	0	0	1.28115	0	0	0	0	0	0	0	0	0	0	0	0	0	0	0	0	0	0	0
mir-549a	GTGACAACTATGGATGAGCTC	21	Mature 3' sub/super	0	0	0	0	0	0	0	0	0	0	0	0	0	0	0	0	0	0	0	0	0	0	0	32.1079	0	0	0	0	0	0	0	0	0	0	0	0	0	1.78377
mir-548y	AAAAGTAATCACTGTTTTTG	20	Mature 5' sub	0	0	0	0	0	0	0	0	0	0	0	0	0	0	0	0	0	0	0	0	0	0	0	32.1079	0	0	0	0	0	0	0	0	0	0	0	0	0	1.78377
mir-548w//mir-548ak	AAAAGTAACTGCGGTTTTTG	20	Mature 5' sub	6.52678	0	0	0	0	0	0	0	0	0	0	0	0	0	0	0	0	0	0.362599	0	0	0	0	0	0	0	0	0	0	0	0	0	0	0	0	0	0	0
mir-548w//mir-548ak	CAAAAGTAACTGCGGTTTTTG	21	Mature 5' sub/super	0	0	0	0	0	0	0	0	0	0	0	0	0	0	0	0	0	0	0	5.43348	0	0	0	0	0	0	0	0	23.1884	0	0	0	0	0	0	0	0	1.5901
mir-548w	AAAAGTAACTGCGGTTTTTGC	21	Mature 5' sub	0	0	0	0	0	0	0	0	0	0	0	0	0	0	0	0	0	0	0	10.867	0	0	0	0	0	0	0	0	0	11.688	10.3822	0	0	0	0	0	0	1.82984
mir-548w	AAAGTAACTGCGGTTTTTGC	20	Mature 5' sub	0	0	0	0	0	0	0	0	0	6.52626	0	0	0	0	0	0	0	0	0.36257	0	0	0	0	0	0	0	0	0	0	0	0	0	0	0	0	0	0	0
mir-548v	AAAAGTAATTGCGGTTTTG	19	Precursor	6.52678	0	0	0	0	0	0	0	0	0	0	0	0	0	0	0	0	0	0.362599	0	0	0	0	0	0	0	0	0	0	0	0	0	0	0	0	0	0	0
mir-548v	AAAGTAATTGCGGTTTTG	18	Precursor	0	0	0	0	0	0	0	0	0	0	0	0	0	0	0	0	0	25.6476	1.42487	0	0	0	0	0	0	0	0	0	0	0	0	0	0	0	0	0	0	0
mir-548v	GAGCAAAAGTAATTGCGGTT	20	Precursor	0	0	0	0	0	0	0	0	0	0	0	0	0	0	0	0	0	0	0	0	69.8348	0	0	0	0	0	0	0	0	0	0	0	0	0	0	0	0	3.87971
mir-548v	GAGCAAAAGTAATTGCGGTTT	21	Precursor	0	0	0	0	9.84824	0	0	0	0	0	0	0	0	0	0	0	0	0	0.547124	0	0	0	0	0	0	0	0	0	0	0	0	0	0	0	0	0	0	0
mir-548v	GAGCAAAAGTAATTGCGGTTTT	22	Precursor	0	0	0	0	0	0	0	14.7286	0	0	0	0	0	0	0	0	0	0	0.818257	5.43348	0	37.0659	0	0	0	0	0	0	0	0	0	0	0	0	0	0	0	2.36107
mir-548t//mir-548aa-1//mir-548aa-2	AAAAACCACAATTACTTTTG	20	Mature 3' sub	0	0	0	0	0	0	0	0	0	0	0	0	0	0	0	0	0	25.6476	1.42487	10.867	0	0	0	0	0	0	0	0	0	0	0	0	0	0	0	0	0	0.60372
mir-548t//mir-548aa-1//mir-548aa-2	AAAAACCACAATTACTTTTGC	21	Mature 3' sub	0	0	0	10.5167	0	0	0	0	0	0	0	0	0	0	0	0	0	0	0.584263	5.43348	0	0	0	0	16.8833	0	0	0	0	0	0	0	0	0	0	0	0	1.23982
mir-548t//mir-548aa-1//mir-548aa-2	AAAAACCACAATTACTTTTGCA	22	Mature 3' sub	0	0	0	0	0	0	0	0	0	6.52626	7.68693	0	0	0	0	0	0	0	0.789622	0	0	0	0	0	0	0	0	0	0	0	0	0	0	0	0	0	0	0
mir-548t//mir-548aa-1//mir-548aa-2	AAAACCACAATTACTTTTG	19	Mature 3' sub	0	0	0	0	0	0	0	14.7286	0	0	0	0	0	0	0	0	0	0	0.818257	0	0	0	0	0	0	0	0	0	0	0	0	0	0	0	0	0	0	0
mir-548t//mir-548aa-1//mir-548aa-2	AAAACCACAATTACTTTTGC	20	Mature 3' sub	6.52678	0	0	0	0	7.27236	0	0	0	0	0	0	0	0	0	0	0	0	0.766619	0	0	0	0	0	0	0	0	0	0	0	0	0	0	49.317	0	0	0	2.73983
mir-548t//mir-548aa-1//mir-548aa-2	AAAACCACAATTACTTTTGCA	21	Mature 3' sub	6.52678	0	0	0	0	0	0	0	0	0	0	0	0	0	0	0	0	0	0.362599	0	0	0	0	0	0	0	0	0	0	0	0	0	0	0	0	0	0	0
mir-548t//mir-548aa-1//mir-548aa-2	AAAACCACAATTACTTTTGCAC	22	Mature 3' sub	0	0	0	0	0	0	0	0	0	0	0	0	0	0	0	0	0	0	0	0	0	0	0	0	0	0	0	0	0	0	0	36.8555	0	0	0	0	0	2.04753
mir-548t//mir-548aa-1//mir-548aa-2	AAACCACAATTACTTTTGC	19	Mature 3' sub	0	0	0	0	0	7.27236	0	0	0	0	0	0	0	0	0	0	0	0	0.40402	0	0	0	0	0	0	0	0	0	0	0	0	0	0	0	0	0	0	0
mir-548t//mir-548aa-1//mir-548aa-2	AAACCACAATTACTTTTGCA	20	Mature 3' sub	6.52678	0	0	0	0	0	0	0	0	0	0	0	0	0	0	24.9545	0	0	1.74896	0	0	0	0	0	0	0	0	0	0	0	0	0	0	0	0	0	0	0
mir-548t//mir-548aa-1//mir-548aa-2	AAACCACAATTACTTTTGCACC	22	Mature 3' sub	0	0	0	10.5167	0	0	0	0	0	0	0	0	0	0	0	0	0	0	0.584263	0	0	0	0	0	0	0	0	0	0	0	0	0	0	0	0	0	0	0
mir-548t//mir-548aa-1//mir-548aa-2	AACCACAATTACTTTTGCA	19	Mature 3' sub	0	0	0	0	0	7.27236	0	0	0	0	0	14.7052	0	0	0	0	0	0	1.22098	0	0	0	0	0	0	0	0	0	0	0	0	0	0	0	0	0	0	0
mir-548t//mir-548aa-1//mir-548aa-2	AACCACAATTACTTTTGCACC	21	Mature 3' sub	0	0	0	0	0	0	0	0	0	0	0	0	0	0	0	0	0	0	0	0	0	0	0	0	0	0	0	0	0	0	10.3822	0	0	0	0	0	0	0.576787
mir-548t//mir-548aa-1//mir-548aa-2	ACCACAATTACTTTTGCAC	19	Mature 3' sub	0	0	0	5.25837	0	0	0	0	0	0	0	0	0	0	0	0	0	0	0.292132	0	0	0	0	0	0	0	0	0	0	0	0	0	0	0	0	0	0	0
mir-548t//mir-548aa-1//mir-548aa-2	ACCACAATTACTTTTGCACC	20	Mature 3' sub	0	0	0	5.25837	0	0	0	0	0	6.52626	0	0	0	0	0	0	0	0	0.654702	0	0	0	0	0	0	0	0	0	0	0	10.3822	0	0	24.6585	0	0	0	1.9467
mir-548t//mir-548aa-1//mir-548aa-2	ACCACAATTACTTTTGCACCA	21	Mature 3' sub	6.52678	0	16.6625	0	0	7.27236	0	0	0	13.0525	0	0	0	0	0	0	23.1621	0	3.70424	0	0	0	0	0	0	0	0	0	0	0	0	0	0	0	0	0	0	0
mir-548t//mir-548aa-1//mir-548aa-2	ACCACAATTACTTTTGCACCAA	22	Mature 3' sub/super	6.52678	0	0	0	0	7.27236	0	0	0	0	0	14.7052	0	0	0	0	0	25.6476	3.00844	0	0	0	0	0	0	0	0	78.883	0	0	0	0	0	0	0	0	0	4.38239
mir-548t	CAAAAGTGATCGTGGTTTTTG	21	Mature 5'	0	0	0	0	0	0	0	0	0	6.52626	0	0	0	0	0	0	0	0	0.36257	0	0	0	0	0	0	0	0	0	0	0	0	0	0	0	0	0	0	0
mir-548q	AAAAGTAATGGCGGTTTTTGC	21	Precursor	0	0	0	0	0	0	0	0	27.9439	0	0	0	0	0	0	0	0	0	1.55244	0	0	0	0	0	0	0	0	0	0	0	0	0	0	0	0	0	0	0
mir-548q	AAAGTAATGGCGGTTTTTGC	20	Precursor	0	0	0	0	0	0	0	0	0	6.52626	0	0	0	0	0	0	0	0	0.36257	0	0	0	0	0	0	0	0	0	0	0	0	0	0	0	0	0	0	0
mir-548q	AGGCTGGTGCAAAAGTAATGGC	22	Mature 5' sub/super	0	0	0	0	0	0	0	0	0	0	0	0	0	0	0	0	0	0	0	0	0	18.5329	0	0	0	0	0	0	0	0	0	0	0	0	0	0	0	1.02961
mir-548q	CTGGTGCAAAAGTAATGGCGGT	22	Mature 5' sub/super	0	0	16.6625	0	9.84824	0	0	0	0	0	0	0	0	0	0	0	0	0	1.47282	0	0	0	0	0	0	0	0	0	0	0	0	0	0	0	0	0	0	0
mir-548q	GCTGGTGCAAAAGTAATGGCG	21	Mature 5' sub	0	0	0	0	0	0	0	0	0	0	0	0	0	0	0	0	0	0	0	0	34.9174	0	0	0	0	0	0	0	0	0	0	0	0	0	0	0	0	1.93986
mir-548q	GCTGGTGCAAAAGTAATGGCGGT	23	Mature 5' super	0	0	0	0	0	7.27236	0	0	0	19.5788	0	0	0	0	38.0489	0	0	0	3.60556	0	0	0	0	0	0	0	0	0	0	0	0	0	0	0	0	0	0	0
mir-548q	GGTGCAAAAGTAATGGCGGT	20	Mature 5' sub/super	0	0	0	0	0	0	0	0	0	0	0	0	0	0	0	0	0	0	0	0	34.9174	0	0	0	0	0	0	0	0	0	0	0	0	0	0	5.92709	0	2.26914
mir-548q	GGTGCAAAAGTAATGGCGGTTT	22	Mature 5' sub/super	0	0	0	10.5167	0	7.27236	0	0	0	0	0	0	0	0	0	0	0	25.6476	2.41315	0	0	0	0	0	0	0	0	0	0	0	0	0	0	0	0	0	0	0
mir-548q	GTGCAAAAGTAATGGCGGTTTTTG	24	Precursor	0	0	0	0	0	7.27236	0	0	0	0	0	0	0	0	0	0	0	0	0.40402	0	0	0	0	0	0	0	0	0	0	0	0	0	0	0	0	0	0	0
mir-548q	TGCAAAAGTAATGGCGGTTT	20	Mature 5' sub/super	0	12.4513	0	0	0	0	0	0	0	0	0	0	0	0	0	0	0	0	0.691738	0	0	0	0	0	0	0	0	0	0	0	0	0	0	0	0	0	0	0
mir-548q	TGGTGCAAAAGTAATGGCGGTT	22	Mature 5' sub/super	0	12.4513	0	0	0	0	0	0	0	0	0	0	0	0	0	0	0	0	0.691738	0	0	0	0	0	0	0	0	0	0	0	0	0	0	0	0	5.92709	0	0.329283
mir-548o//mir-548o-2	CCAAAACTGCAGTTACTTTTG	21	Mature 3' sub	0	0	0	0	0	0	0	0	0	0	0	0	0	0	0	0	0	0	0	0	0	0	0	0	0	0	0	0	46.3768	0	0	0	82.5832	0	0	0	0	7.16445
mir-548o//mir-548o-2	CCAAAACTGCAGTTACTTTTGC	22	Mature 3'	0	0	0	0	0	0	0	0	0	6.52626	0	0	0	0	0	0	0	0	0.36257	0	0	0	0	0	0	0	0	0	0	0	0	0	0	0	0	0	0	0
mir-548n//mir-548h-2//mir-548h-3//mir-548h-4//mir-548t//mir-548z//mir-548aa-1//mir-548aa-2	CAATTACTTTTGCACCAACCT	21	Precursor	0	0	0	0	0	0	0	0	0	6.52626	0	0	0	0	0	0	0	0	0.36257	0	0	0	0	0	0	0	0	0	0	0	0	0	0	0	0	0	0	0
mir-548n//mir-548ab	AAAAGTAATTGTGGATTTTG	20	Mature 5' sub	0	0	0	0	0	0	0	0	0	0	7.68693	0	0	0	0	0	0	0	0.427051	0	0	0	0	0	0	0	0	0	0	0	0	0	0	0	0	0	0	0
mir-548n	AAAACCCGCAATTACTTTTGC	21	Precursor	6.52678	0	0	0	0	0	0	0	0	0	0	0	0	0	0	0	0	0	0.362599	0	0	0	27.4469	0	0	0	0	0	0	0	0	0	0	0	0	0	0	1.52483
mir-548n	CAAAAGTAATTGTGGATTTTGT	22	Mature 5'	0	0	0	0	0	0	0	0	0	0	7.68693	0	0	0	0	0	0	0	0.427051	0	0	0	0	0	0	0	0	0	0	0	0	0	0	0	0	0	0	0
mir-548l	AAAAGTATTTGCGGGTTTTG	20	Mature 5' sub	6.52678	0	0	0	0	7.27236	0	0	0	0	0	0	0	0	0	0	0	0	0.766619	0	0	0	0	0	0	0	0	0	0	0	0	0	0	0	0	0	0	0
mir-548l	AAAAGTATTTGCGGGTTTTGT	21	Mature 5' sub	6.52678	0	0	10.5167	0	0	0	0	0	0	0	0	0	0	0	0	0	0	0.946862	0	0	0	0	0	0	0	0	0	0	0	0	0	0	24.6585	0	0	0	1.36992
mir-548l	ACTTGTGCACCAACC	15	Precursor	0	0	0	0	0	0	0	0	0	0	0	0	0	0	0	0	0	0	0	0	0	0	0	0	0	0	0	0	0	0	0	0	0	24.6585	0	0	0	1.36992
mir-548k	AAAAGTACTTGCGGATTTTG	20	Mature 5' sub	0	0	0	0	0	0	10.7686	0	0	0	7.68693	0	0	0	0	0	0	0	1.0253	10.867	0	0	0	0	0	0	0	0	0	0	0	0	0	0	0	0	0	0.60372
mir-548k	AAAAGTACTTGCGGATTTTGCT	22	Mature 5'	0	0	0	0	0	7.27236	0	0	0	0	15.3739	0	0	0	0	0	0	0	1.25812	0	0	0	0	0	0	0	0	0	0	0	0	0	0	0	0	0	0	0
mir-548k	GGTGCAAAAGTACTTGCGGATT	22	Mature 5' sub/super	0	0	0	5.25837	0	0	0	0	0	0	0	0	0	0	0	0	0	0	0.292132	0	0	0	0	0	0	0	0	0	0	11.688	0	0	0	0	0	0	0	0.649332
mir-548j	AAAAGTAATTGCGGTCTTTGG	21	Mature 5' sub	0	12.4513	0	10.5167	0	0	0	0	27.9439	0	0	0	0	0	0	0	0	0	2.82844	5.43348	0	0	0	0	0	0	0	0	0	0	0	0	0	0	0	0	0	0.30186
mir-548j	AAAAGTAATTGCGGTCTTTGGT	22	Mature 5'	0	0	0	0	0	0	0	0	0	6.52626	0	0	0	0	0	0	0	0	0.36257	0	0	0	0	0	0	0	0	0	0	11.688	0	0	0	0	0	0	0	0.649332
mir-548j	CAAAAGTAATTGCGGTCTTTGG	22	Mature 5' sub/super	0	0	0	0	0	0	0	0	0	6.52626	0	14.7052	0	0	0	0	0	0	1.17953	0	0	0	0	0	0	0	0	0	0	0	0	0	0	0	0	0	0	0
mir-548j	CAAAAGTAATTGCGGTCTTTGGT	23	Mature 5' super	0	0	0	0	0	0	0	0	27.9439	0	0	0	0	0	0	0	0	0	1.55244	0	0	0	0	0	0	0	0	0	0	0	0	0	0	0	0	0	0	0
mir-548h-4//mir-548z	AAAAACCGCAATTACTTTTG	20	Mature 3' sub	0	0	0	0	0	7.27236	0	0	0	0	0	0	0	0	0	0	0	0	0.40402	0	0	0	0	0	0	0	0	0	0	0	0	0	0	0	0	0	0	0
mir-548h-4//mir-548z	ACCGCAATTACTTTTGCACCAA	22	Mature 3' sub/super	0	0	0	0	0	0	0	0	0	0	0	0	0	0	0	0	0	0	0	0	0	0	0	0	0	0	0	0	0	11.688	0	0	0	0	0	0	0	0.649332
mir-548h-3//mir-548aa-2	CAATTACTTTTGCACCAACCTAAA	24	Precursor	0	0	0	0	0	0	0	0	0	0	7.68693	0	0	0	0	0	0	0	0.427051	0	0	0	0	0	0	0	0	0	0	0	0	0	0	0	0	0	0	0
mir-548g//mir-548x//mir-548aj-2//mir-548ar	AAAAGTAATTGCAGTTTTTG	20	Mature 5' sub	6.52678	0	0	0	0	0	0	0	0	0	0	0	0	0	0	24.9545	0	0	1.74896	0	0	0	0	0	0	0	0	0	0	0	0	0	0	0	0	0	0	0
mir-548f-4	AAAAGTAATAGTGGTTTTTGCC	22	Precursor	0	0	0	0	0	7.27236	0	0	0	0	0	0	0	0	0	0	0	0	0.40402	0	0	0	0	0	0	0	0	0	0	0	0	0	0	0	0	0	0	0
mir-548f-2//mir-548f-3//mir-548n//mir-548h-2//mir-548h-3//mir-548h-4//mir-548z//mir-548aa-1//mir-548aa-2	AATTACTTTTGCACCAACCTAA	22	Precursor	0	0	0	0	0	0	0	0	0	6.52626	0	0	0	0	0	0	0	0	0.36257	0	0	0	0	0	0	0	0	0	0	0	0	0	0	0	0	0	0	0
mir-548f-2//mir-548f-3//mir-548h-2//mir-548h-4//mir-548z//mir-548aa-1	AATTACTTTTGCACCAACCTAAT	23	Precursor	0	0	0	0	0	0	0	0	0	6.52626	0	0	0	0	0	0	0	0	0.36257	0	0	0	0	0	0	0	0	0	0	0	0	0	0	0	0	0	0	0
mir-548f-2//mir-548f-3//mir-548h-2//mir-548h-4//mir-548z//mir-548aa-1	ATTACTTTTGCACCAACCTAAT	22	Precursor	0	0	0	0	0	0	0	0	0	0	0	0	0	0	0	0	0	0	0	0	0	0	0	0	0	0	0	0	0	11.688	0	36.8555	0	0	0	0	0	2.69686
mir-548e	AAAAACTGAGACTACTTTTGC	21	Mature 3' sub	19.5803	0	0	0	0	7.27236	0	0	0	0	0	0	0	0	0	0	0	0	1.49182	0	0	0	54.8938	0	0	0	0	0	0	0	0	0	0	0	0	0	0	3.04965
mir-548e	AAAAACTGAGACTACTTTTGCA	22	Mature 3'	0	0	0	5.25837	0	0	0	0	0	0	15.3739	0	0	0	0	0	0	0	1.14623	0	0	18.5329	0	0	0	0	0	0	0	0	0	0	0	0	0	0	0	1.02961
mir-548e	AAAACTGAGACTACTTTTG	19	Mature 3' sub	0	12.4513	0	0	0	0	0	0	0	0	0	0	0	0	0	0	0	0	0.691738	0	0	0	0	0	0	0	0	0	0	0	0	0	0	0	0	0	0	0
mir-548e	AAAACTGAGACTACTTTTGC	20	Mature 3' sub	6.52678	0	0	0	0	0	0	0	0	0	0	0	0	0	0	0	0	0	0.362599	0	0	0	0	0	0	0	0	0	0	0	0	0	0	0	0	0	0	0
mir-548e	CAAAAACTGAGACTACTTTTG	21	Mature 3' sub/super	0	0	0	0	0	0	0	0	0	0	0	0	0	0	0	0	0	0	0	5.43348	0	0	0	0	0	0	0	0	0	0	0	0	0	0	0	0	0	0.30186
mir-548e	CAAAAGCAATCGCGGTTTTTG	21	Mature 5' sub	0	0	0	0	0	7.27236	0	0	27.9439	0	0	0	0	0	0	0	0	0	1.95646	0	0	0	0	0	0	0	0	0	0	0	0	0	0	0	0	0	0	0
mir-548e	CAAAAGCAATCGCGGTTTTTGC	22	Mature 5'	0	0	0	0	0	0	0	0	0	0	0	0	0	0	0	0	0	0	0	0	0	0	27.4469	0	0	0	0	0	0	0	0	0	0	0	0	0	0	1.52483
mir-548d-2	AAAAGTAATTGTGGTTTTTGCCA	23	Mature 5' super	0	0	0	0	0	0	0	0	0	0	7.68693	0	0	0	0	0	0	0	0.427051	0	0	0	0	0	0	0	0	0	0	0	0	0	0	0	0	0	0	0
mir-548d-1//mir-548d-2//mir-548ay	AAAGTAATTGTGGTTTTTGC	20	Mature 5' sub	0	0	0	0	0	7.27236	0	0	0	0	0	0	0	0	0	0	0	0	0.40402	0	0	0	0	0	0	0	0	0	0	0	0	0	0	0	0	0	0	0
mir-548d-1//mir-548d-2//mir-548ad//mir-548ay	AGGTTGGTGCAAAAGTAATTGTGGT	25	Precursor	0	0	0	0	0	0	0	0	0	0	0	0	0	0	0	0	0	0	0	5.43348	0	0	0	0	0	0	0	0	0	0	0	0	0	0	0	0	0	0.30186
mir-548d-1//mir-548d-2//mir-548ad//mir-548ae-2//mir-548ay	AAAAGTAATTGTGGTTTTT	19	Mature 5' sub	6.52678	0	0	0	0	0	0	0	0	13.0525	0	0	0	0	0	0	0	0	1.08774	0	0	0	0	0	0	0	0	0	0	0	0	0	0	0	0	0	0	0
mir-548d-1//mir-548d-2//mir-548ad//mir-548ae-2//mir-548ay	AAAGTAATTGTGGTTTTTG	19	Mature 5' sub	0	0	0	0	0	7.27236	0	0	0	0	0	0	0	0	0	0	0	0	0.40402	0	0	0	0	32.1079	16.8833	0	0	0	0	0	0	0	0	0	0	0	0	2.72173
mir-548d-1//mir-548d-2	AAAAACCACAGTTTCTTTTGC	21	Mature 3' sub	0	0	0	0	0	0	0	0	0	0	0	0	0	0	0	0	0	0	0	0	0	0	0	0	16.8833	0	0	0	0	0	0	0	0	0	0	0	0	0.937963
mir-548d-1//mir-548d-2	CAAAAACCACAGTTTCTTTTG	21	Mature 3' sub	13.0536	0	0	0	0	0	0	0	27.9439	0	0	14.7052	0	0	0	0	46.3242	51.2952	8.51789	5.43348	0	0	0	0	0	0	0	0	0	11.688	0	0	0	0	0	0	0	0.951192
mir-548d-1//mir-548d-2	CAAAAACCACAGTTTCTTTTGC	22	Mature 3'	19.5803	0	0	5.25837	9.84824	0	0	0	0	0	0	0	0	0	0	0	0	0	1.92705	5.43348	0	0	0	0	0	0	0	0	0	0	0	0	0	0	0	5.92709	0	0.631143
mir-548d-1	AAAGTAATTGTGGTTTTTGCCTGT	24	Mature 5' sub/super	0	0	0	0	0	0	0	0	0	6.52626	0	0	0	0	0	0	0	0	0.36257	0	0	0	0	0	0	0	0	0	0	0	0	0	0	0	0	0	0	0
mir-548c//mir-548o-2//mir-548am//mir-548au	AAAAGTAATTGCGGTTTT	18	Mature 5' sub	0	0	0	0	9.84824	0	0	0	0	0	0	0	0	0	0	0	0	0	0.547124	0	0	0	0	0	0	0	0	0	0	0	0	0	0	0	0	0	0	0
mir-548c//mir-548o-2//mir-548am//mir-548au	AAAAGTAATTGCGGTTTTTG	20	Mature 5' sub	6.52678	0	0	5.25837	0	0	0	0	0	6.52626	0	0	0	0	0	0	0	0	1.0173	0	0	0	0	0	0	0	0	78.883	0	0	0	0	0	0	0	0	0	4.38239
mir-548c//mir-548o-2//mir-548am//mir-548au	AAAGTAATTGCGGTTTTTG	19	Mature 5' sub	0	0	0	10.5167	0	0	43.0742	0	0	0	0	0	0	0	0	0	0	0	2.97727	5.43348	0	0	0	0	0	0	0	0	0	0	0	0	0	0	0	5.92709	0	0.631143
mir-548c//mir-548o-2//mir-548am	AAAGTAATTGCGGTTTTTGCC	21	Mature 5' sub	0	0	0	0	0	0	0	0	0	0	0	0	0	0	0	0	0	0	0	5.43348	0	0	0	0	0	0	0	0	0	0	0	0	0	0	0	0	0	0.30186
mir-548c//mir-548o-2//mir-548am	GGTGCAAAAGTAATTGCGGTTT	22	Mature 5' sub/super	0	0	0	0	0	0	0	14.7286	0	0	0	0	0	0	0	0	0	0	0.818257	0	0	0	0	0	0	0	0	0	0	0	0	0	0	0	0	0	0	0
mir-548c//mir-548o-2//mir-548am	GTGCAAAAGTAATTGCGGTTT	21	Mature 5' sub/super	0	0	0	5.25837	0	0	0	0	0	0	0	0	0	0	0	0	0	0	0.292132	16.3004	0	0	0	0	0	0	0	0	0	0	0	0	0	0	0	0	0	0.905581
mir-548c//mir-548o-2//mir-548am	GTGCAAAAGTAATTGCGGTTTTT	23	Mature 5' sub/super	0	0	0	0	0	0	0	0	0	0	0	0	0	0	0	0	0	0	0	5.43348	0	0	0	0	0	0	0	0	0	0	0	0	0	0	0	0	0	0.30186
mir-548c//mir-548o-2//mir-548am	TGCAAAAGTAATTGCGGTT	19	Precursor	0	0	0	0	0	0	0	0	0	13.0525	0	0	0	0	0	0	0	0	0.725141	0	0	0	0	0	0	0	0	0	0	0	0	0	0	0	0	0	0	0
mir-548c//mir-548o-2//mir-548am	TGGTGCAAAAGTAATTGCGGTT	22	Precursor	0	12.4513	0	0	0	0	0	0	0	0	0	0	0	0	0	0	0	0	0.691738	0	0	0	0	0	0	0	0	0	0	0	0	0	0	0	0	0	0	0
mir-548c	AAAAATCTCAATTACTTTTGC	21	Mature 3' sub	0	12.4513	0	0	0	0	0	0	0	0	0	0	0	0	0	0	0	0	0.691738	0	0	0	0	0	0	0	0	0	0	0	0	0	0	0	0	0	0	0
mir-548c	CAAAAATCTCAATTACTTTTG	21	Mature 3' sub	0	0	0	5.25837	0	0	0	0	0	0	0	0	0	0	0	0	0	0	0.292132	0	0	0	0	0	16.8833	0	0	0	0	0	0	0	0	0	0	0	0	0.937963
mir-548b//mir-548d-1//mir-548d-2//mir-548ad//mir-548ae-2//mir-548ay	AAAAGTAATTGTGGTTTT	18	Mature 5' sub	0	0	0	0	0	0	0	0	0	0	0	0	0	0	0	0	0	0	0	5.43348	0	0	0	0	0	0	0	0	0	0	0	0	0	0	0	0	0	0.30186
mir-548b	AAAAGTAATTGTGGTTTTG	19	Mature 5' sub	0	12.4513	0	0	0	0	0	0	0	0	0	0	0	0	38.0489	0	0	0	2.80556	0	0	0	0	0	0	0	0	0	0	0	0	0	0	0	0	0	0	0
mir-548b	CAAGAACCTCAGTTGCTTTTGT	22	Mature 3'	0	0	16.6625	0	0	0	0	0	0	0	0	0	0	0	0	0	0	0	0.925695	16.3004	0	0	0	0	0	0	0	0	0	0	0	0	0	0	0	0	0	0.905581
mir-548ay	AAAAGTAATTGTGGTTTTTGC	21	Mature 5'	13.0536	0	0	5.25837	0	0	0	0	0	0	0	0	0	0	0	0	0	0	1.01733	0	0	0	0	0	0	0	0	0	0	0	0	0	0	0	0	0	0	0
mir-548ax	AGAAGTAATTGCGGTTTTGC	20	Mature 5' sub	0	12.4513	0	0	0	0	0	0	0	0	7.68693	0	0	0	0	0	0	0	1.11879	0	0	0	0	0	0	0	0	0	0	0	0	0	0	0	0	0	0	0
mir-548ax	AGAAGTAATTGCGGTTTTGCC	21	Mature 5' sub	0	0	0	0	0	0	0	0	0	0	0	14.7052	0	0	0	0	0	0	0.816957	0	0	18.5329	0	0	0	0	0	0	0	0	10.3822	0	0	0	0	0	0	1.60639
mir-548ax	AGAAGTAATTGCGGTTTTGCCA	22	Mature 5'	0	0	0	5.25837	0	0	0	14.7286	0	0	0	0	0	0	0	0	0	0	1.11039	0	0	0	0	0	0	0	0	0	0	0	10.3822	0	0	0	0	0	0	0.576787
mir-548ax	CAAAAACCGTAATTACTTTTGT	22	Precursor	0	0	0	0	0	0	0	0	0	0	0	0	0	0	0	0	0	0	0	5.43348	0	0	0	0	0	0	0	0	0	0	0	0	0	0	0	0	0	0.30186
mir-548ax	GCAAAAACCGTAATTACTTTTGT	23	Precursor	0	0	0	0	0	0	0	0	0	0	0	0	0	0	0	0	0	0	0	0	34.9174	0	0	0	0	0	0	0	0	0	0	0	0	0	0	0	0	1.93986
mir-548aw	GGTGCAAAAGTCATCACGGTT	21	Mature 5' super	6.52678	0	0	0	0	0	0	0	0	0	30.7477	14.7052	0	0	0	0	0	0	2.88776	0	0	0	0	0	0	0	0	0	0	0	0	0	0	0	0	0	0	0
mir-548aw	GGTGCAAAAGTCATCACGGTTT	22	Mature 5' super	0	0	0	0	0	0	0	0	0	0	7.68693	0	0	0	0	0	0	0	0.427051	0	0	0	0	0	0	0	0	0	0	0	0	0	0	0	0	0	0	0
mir-548aw	GTGCAAAAGTCATCACGGTT	20	Mature 5'	6.52678	0	0	0	0	0	0	0	0	0	0	0	0	0	0	0	0	0	0.362599	0	0	0	0	0	0	0	0	0	0	0	0	0	0	0	0	0	0	0
mir-548aw	GTGCAAAAGTCATCACGGTTT	21	Mature 5' super	0	0	0	0	9.84824	0	0	0	0	0	0	0	0	0	0	0	0	0	0.547124	10.867	0	0	0	0	0	0	0	0	0	0	0	0	0	0	0	0	0	0.60372
mir-548aw	GTGCAAAAGTCATCACGGTTTT	22	Mature 5' super	0	12.4513	0	0	0	0	10.7686	0	0	0	0	0	0	0	0	0	0	0	1.28999	0	0	0	0	0	0	0	0	0	0	0	0	0	0	0	0	0	0	0
mir-548aw	TGCAAAAGTCATCACGGTTT	20	Mature 5' sub/super	0	0	0	0	0	0	0	0	0	0	0	0	0	0	0	0	0	0	0	5.43348	0	0	0	0	0	0	0	0	0	0	0	0	0	0	0	0	0	0.30186
mir-548at	AAAAGTTATTGCGGTTTTGG	20	Mature 5' sub	0	0	0	5.25837	0	0	0	0	0	0	0	0	0	0	38.0489	0	0	0	2.40596	0	0	0	0	0	0	0	0	0	0	0	0	0	0	0	0	0	0	0
mir-548at	AAAAGTTATTGCGGTTTTGGCT	22	Mature 5'	0	0	0	0	0	0	0	0	0	0	0	0	0	0	0	0	0	0	0	0	0	0	0	0	0	0	0	0	0	0	0	0	0	24.6585	0	0	0	1.36992
mir-548at	AAGTTATTGCGGTTTTGGCT	20	Mature 5' sub	0	0	16.6625	0	0	0	0	0	0	0	0	0	0	0	0	0	0	0	0.925695	0	0	0	0	0	0	0	0	0	0	0	0	0	0	0	0	0	0	0
mir-548at	CCAAAACCGCAGTAACTTTTGT	22	Mature 3' super	0	0	0	0	0	0	0	0	0	0	0	14.7052	0	0	0	0	0	0	0.816957	0	0	18.5329	0	0	0	0	0	0	0	0	0	0	0	0	0	0	0	1.02961
mir-548aq	GAAAGTAATTGCTGTTTT	18	Mature 5' sub	0	0	0	0	0	0	0	0	0	0	0	0	0	0	0	0	0	0	0	0	0	0	0	0	0	0	0	0	0	0	0	0	0	0	0	5.92709	0	0.329283
mir-548ap	CAAAAGTAATTGCGGTCTTTG	21	Mature 5' super	0	0	0	0	0	0	0	0	0	0	0	14.7052	0	0	0	0	0	0	0.816957	0	0	0	0	0	0	0	0	0	0	0	0	0	0	0	0	0	0	0
mir-548ak	AAACCGCAATTACTTTTGCAG	21	Precursor	0	0	0	0	0	14.5447	0	0	0	0	0	0	0	0	0	0	0	0	0.80804	0	0	0	0	0	0	0	0	0	0	0	0	0	0	0	0	0	0	0
mir-548ah	CAAAAACTGCAGTTACTTTTGC	22	Mature 3'	0	0	0	0	0	0	0	0	0	0	0	0	0	0	0	0	0	0	0	5.43348	0	0	0	0	0	0	0	0	0	0	0	0	0	0	0	0	0	0.30186
mir-548ag-2	CAAGAACCTCAATTACCTTTGC	22	Precursor	0	0	0	5.25837	0	0	0	0	0	0	0	0	0	0	0	0	0	0	0.292132	0	0	0	0	0	0	0	0	0	0	0	0	0	0	0	0	0	0	0
mir-548ae-2	AAAAGTAATTGTGGTTTTTGT	21	Mature 5' super	0	0	0	0	0	0	0	0	0	0	0	0	0	0	0	0	0	0	0	0	0	0	0	0	0	0	0	0	0	0	0	36.8555	0	0	0	0	0	2.04753
mir-548ae-2	CAAAAGTAATTGTGGTTTTTGT	22	Mature 5' super	0	0	0	0	0	0	0	0	0	0	0	0	0	0	0	0	0	0	0	0	0	0	0	0	0	0	0	78.883	0	0	0	0	0	0	0	0	0	4.38239
mir-548ad//mir-548ay	GGTGCAAAAGTAATTGTGGTT	21	Mature 5' sub/super	0	0	0	0	0	0	0	0	0	0	0	0	0	0	0	0	0	0	0	0	0	18.5329	0	0	0	0	0	0	0	0	0	0	0	0	0	0	0	1.02961
mir-548ad//mir-548ae-2	AAAAGTAATTGTGGTTTTTG	20	Mature 5'	0	24.9026	0	26.2919	19.6965	14.5447	10.7686	44.1859	0	32.6313	0	0	0	0	0	24.9545	23.1621	25.6476	13.7103	21.7339	0	0	27.4469	128.432	33.7667	0	0	0	0	11.688	0	0	0	0	93.2662	29.6354	0	19.2205
mir-548ad//mir-548ae-2	CAAAAGTAATTGTGGTTTTTG	21	Mature 5' super	0	0	0	0	0	0	0	0	0	0	7.68693	0	0	0	0	0	0	0	0.427051	10.867	0	0	0	0	0	0	0	0	0	0	0	0	0	0	0	0	0	0.60372
mir-548ad	AAAAGTAATTGTGGTTTTTGA	21	Mature 5' super	6.52678	0	0	0	0	0	0	0	0	0	0	0	0	0	38.0489	0	0	0	2.47642	0	0	0	0	0	0	0	0	0	0	0	0	0	0	0	0	0	0	0
mir-548ac	AAAAACCGGCAATTACTTTTG	21	Mature 3' sub	0	0	0	5.25837	0	0	10.7686	0	0	0	0	14.7052	0	0	0	0	0	0	1.70734	0	0	0	0	0	0	0	0	0	0	0	0	0	0	0	0	0	0	0
mir-548ac	AAAACCGGCAATTACTTTTG	20	Mature 3' sub	0	0	0	0	0	0	0	0	0	0	0	0	0	0	0	0	0	0	0	0	0	0	0	32.1079	0	0	0	0	0	0	0	0	0	0	0	0	0	1.78377
mir-548a-1	CAAAAGTAATTGTGATTTTTG	21	Precursor	0	0	0	0	0	0	0	0	0	0	0	0	0	0	0	0	0	51.2952	2.84973	0	0	0	0	0	0	0	0	0	0	0	0	0	0	0	0	0	0	0
mir-545	TCAGCAAACATTTATTGTGT	20	Mature 3' sub	6.52678	0	0	0	0	0	0	0	0	0	0	0	0	0	0	0	0	0	0.362599	0	0	0	0	0	0	0	0	0	0	0	0	0	0	0	0	0	0	0
mir-545	TCAGCAAACATTTATTGTGTG	21	Mature 3' sub	0	0	0	0	0	0	0	0	0	0	0	0	0	0	0	0	0	0	0	5.43348	0	0	0	0	0	0	0	0	0	0	0	0	0	0	0	0	0	0.30186
mir-545	TCAGCAAACATTTATTGTGTGC	22	Mature 3'	32.6339	24.9026	0	31.5502	9.84824	36.3618	0	14.7286	27.9439	6.52626	15.3739	0	0	0	38.0489	0	23.1621	0	14.5045	5.43348	0	0	0	0	0	0	0	0	23.1884	0	10.3822	36.8555	0	24.6585	0	5.92709	0	5.91362
mir-545	TCAGCAAACATTTATTGTGTGCC	23	Mature 3' super	0	12.4513	0	5.25837	9.84824	14.5447	0	14.7286	55.8878	0	7.68693	0	0	0	0	0	0	25.6476	8.11409	0	0	0	0	64.2158	0	0	0	0	0	11.688	0	0	0	0	0	5.92709	0	4.54616
mir-545	TCAGCAAACATTTATTGTGTGCCT	24	Mature 3' super	0	0	0	0	9.84824	14.5447	0	0	0	0	0	0	0	0	0	0	0	0	1.35516	0	0	18.5329	0	0	0	0	0	0	0	0	0	0	0	0	0	0	0	1.02961
mir-545	TCAGTAAATGTTTATTAGA	19	Mature 5' sub	0	0	0	0	0	0	0	0	0	0	0	0	0	0	0	0	23.1621	0	1.28678	0	0	0	0	0	0	0	0	0	0	0	0	0	0	0	0	0	0	0
mir-545	TCAGTAAATGTTTATTAGAT	20	Mature 5' sub	0	0	0	0	0	0	0	0	0	0	0	0	0	0	0	0	0	0	0	5.43348	0	0	0	0	0	0	0	0	0	0	0	0	0	0	0	0	0	0.30186
mir-545	TCAGTAAATGTTTATTAGATG	21	Mature 5' sub	0	0	0	0	0	0	0	0	0	0	15.3739	0	0	0	0	0	0	0	0.854103	0	0	0	0	0	0	0	0	0	0	11.688	31.1465	0	0	0	0	0	0	2.37969
mir-545	TCAGTAAATGTTTATTAGATGA	22	Mature 5'	13.0536	0	16.6625	10.5167	0	0	0	29.4573	0	0	15.3739	0	0	0	0	0	0	0	4.72577	10.867	34.9174	18.5329	0	0	0	0	0	0	0	0	0	110.566	0	0	0	5.92709	0	10.045
mir-545	TCAGTAAATGTTTATTAGATGAA	23	Mature 5' super	0	0	0	0	0	0	0	0	0	0	0	0	0	0	0	0	0	0	0	0	0	0	0	0	0	0	0	0	0	0	0	36.8555	0	0	0	0	0	2.04753
mir-543	AAACATTCGCGGTGCACTT	19	Mature 3' sub	0	0	0	0	0	0	0	14.7286	0	0	0	0	0	0	0	0	0	0	0.818257	0	0	0	0	0	0	0	0	0	0	0	0	0	0	0	0	0	0	0
mir-543	AAACATTCGCGGTGCACTTCT	21	Mature 3' sub	0	0	33.325	0	9.84824	7.27236	0	14.7286	0	0	7.68693	0	0	0	0	0	0	0	4.04784	0	0	0	0	0	33.7667	108.061	0	0	23.1884	11.688	10.3822	0	0	0	0	0	0	10.3937
mir-543	AAACATTCGCGGTGCACTTCTT	22	Mature 3'	0	0	183.288	5.25837	0	14.5447	32.3057	29.4573	27.9439	0	0	14.7052	0	0	0	0	0	0	17.0835	16.3004	104.752	37.0659	0	64.2158	50.65	108.061	0	236.649	46.3768	11.688	20.7643	36.8555	0	0	93.2662	17.7813	0	46.9126
mir-543	AAACATTCGCGGTGCACTTCTTT	23	Mature 3' super	6.52678	0	66.65	0	0	0	10.7686	14.7286	0	0	7.68693	14.7052	0	0	0	0	0	0	6.7259	5.43348	34.9174	55.5988	0	0	118.183	0	0	0	69.5652	0	20.7643	0	0	0	0	0	0	16.9146
mir-543	AACATTCGCGGTGCACTTCTT	21	Mature 3' sub	0	0	0	0	0	0	0	0	0	0	0	0	0	0	0	0	0	0	0	0	0	0	0	0	16.8833	0	0	0	0	0	0	0	0	0	0	0	0	0.937963
mir-543	AACATTCGCGGTGCACTTCTTT	22	Mature 3' sub/super	0	0	16.6625	0	0	0	0	0	0	0	0	0	0	0	0	0	0	0	0.925695	0	0	0	0	0	0	0	0	0	0	0	0	0	0	0	0	0	0	0
mir-543	AGTTGCCCGTGTTTTTTTCGCT	22	Precursor	0	0	0	0	0	0	0	0	0	0	0	0	0	0	0	0	0	0	0	0	0	0	0	0	0	0	0	0	0	0	0	0	0	0	93.2662	0	0	5.18145
mir-543	GAAACATTCGCGGTGCACTTCT	22	Mature 3' sub/super	0	0	0	0	0	7.27236	0	0	0	0	0	0	0	0	0	0	0	0	0.40402	0	0	0	0	0	0	0	0	0	0	0	0	0	0	0	0	0	0	0
mir-542	CTCGGGGATCATCATGTCA	19	Mature 5' sub/super	0	0	0	0	0	0	0	0	0	0	0	14.7052	0	0	0	0	0	0	0.816957	0	0	0	0	0	0	0	0	0	0	0	0	0	0	0	0	0	0	0
mir-542	CTCGGGGATCATCATGTCACGA	22	Mature 5' sub/super	19.5803	0	0	0	9.84824	7.27236	0	0	0	0	0	0	0	0	0	0	0	0	2.03894	0	0	0	0	0	0	0	0	0	0	0	0	0	0	0	0	5.92709	0	0.329283
mir-542	TCGGGGATCATCATGTCACG	20	Mature 5' sub	0	0	0	0	0	0	0	0	0	0	0	0	0	0	0	0	0	0	0	0	0	0	0	0	0	0	0	0	0	11.688	0	0	0	0	0	0	0	0.649332
mir-542	TCGGGGATCATCATGTCACGA	21	Mature 5' sub	19.5803	0	0	10.5167	88.6341	14.5447	10.7686	14.7286	0	0	7.68693	0	0	0	0	0	0	0	9.24778	0	34.9174	18.5329	54.8938	0	16.8833	0	0	78.883	23.1884	0	0	36.8555	0	0	0	5.92709	0	15.0045
mir-542	TCGGGGATCATCATGTCACGAG	22	Mature 5' sub	0	0	0	0	0	0	0	0	0	0	0	0	0	0	0	0	0	0	0	0	0	0	0	0	0	0	0	0	0	0	0	0	0	49.317	0	0	0	2.73983
mir-542	TCGGGGATCATCATGTCACGAGA	23	Mature 5'	6.52678	12.4513	0	10.5167	9.84824	0	0	0	27.9439	19.5788	7.68693	44.1157	0	0	0	0	0	0	7.7038	0	0	0	0	0	33.7667	0	0	0	0	0	0	0	0	0	0	5.92709	0	2.20521
mir-542	TCGGGGATCATCATGTCACGAGAT	24	Mature 5' super	13.0536	0	0	0	0	0	0	0	0	0	0	0	0	0	0	0	0	0	0.725197	0	0	0	0	0	0	0	0	0	0	0	0	0	0	0	0	0	0	0
mir-542	TGTGACAGATTGATAACTG	19	Mature 3' sub	0	0	33.325	0	0	0	0	0	0	0	0	0	0	0	0	0	0	0	1.85139	0	0	0	0	0	0	0	0	0	0	0	0	0	0	0	0	0	0	0
mir-542	TGTGACAGATTGATAACTGA	20	Mature 3' sub	26.1071	0	33.325	21.0335	49.2412	7.27236	10.7686	14.7286	0	19.5788	0	0	0	0	0	0	0	0	10.1142	21.7339	34.9174	0	54.8938	32.1079	16.8833	0	0	0	0	11.688	10.3822	36.8555	165.166	49.317	0	0	0	24.1081
mir-542	TGTGACAGATTGATAACTGAA	21	Mature 3' sub	13.0536	0	0	10.5167	19.6965	0	21.5371	0	0	0	0	14.7052	0	0	0	0	0	0	4.41717	16.3004	0	37.0659	0	0	0	216.123	0	78.883	0	11.688	0	0	0	0	0	0	0	20.0033
mir-542	TGTGACAGATTGATAACTGAAA	22	Mature 3'	0	0	16.6625	21.0335	9.84824	7.27236	10.7686	0	0	6.52626	7.68693	0	128.37	0	0	0	0	0	11.5649	0	0	0	0	32.1079	0	0	0	0	0	23.376	0	0	0	0	0	0	0	3.08244
mir-542	TTGTGACAGATTGATAACT	19	Mature 3' sub/super	0	0	0	0	0	0	0	0	0	0	7.68693	0	0	0	0	0	0	0	0.427051	0	0	0	0	0	0	0	0	0	0	0	0	0	0	0	0	0	0	0
mir-542	TTGTGACAGATTGATAACTGA	21	Mature 3' sub/super	0	0	0	5.25837	0	0	0	0	0	0	0	0	0	0	0	0	0	0	0.292132	0	0	0	0	0	0	0	0	0	0	0	0	0	0	0	0	0	0	0
mir-539	ATCATACAAGGACAATTTCT	20	Mature 3' sub	0	12.4513	0	0	0	0	0	0	0	0	0	0	0	0	0	0	0	0	0.691738	0	0	0	0	0	0	0	0	0	0	0	0	0	0	0	0	0	0	0
mir-539	GGAGAAATTATCCTTGGTGTGT	22	Mature 5'	6.52678	12.4513	0	0	0	0	0	14.7286	0	0	0	0	0	0	0	0	0	0	1.87259	0	0	18.5329	0	0	0	0	0	0	0	0	0	0	0	24.6585	0	0	0	2.39952
mir-539	GGAGAAATTATCCTTGGTGTGTT	23	Mature 5' super	0	0	0	0	0	7.27236	0	29.4573	55.8878	0	0	0	128.37	0	0	0	0	0	12.2771	0	0	0	0	0	0	0	0	0	0	35.0639	0	0	0	0	0	0	0	1.948
mir-532	ATGCCTTGAGTGTAGGACCGT	21	Mature 5' sub	6.52678	0	0	0	0	0	10.7686	0	0	0	0	0	0	0	0	0	0	0	0.960852	0	0	0	0	0	0	0	163.185	0	0	0	0	0	0	0	0	0	0	9.06585
mir-532	CATGCCTTGAGTGTA	15	Precursor	0	0	0	0	0	7.27236	0	0	0	0	0	0	0	0	0	0	0	0	0.40402	0	0	0	0	0	0	0	0	0	0	0	0	0	0	0	0	0	0	0
mir-532	CATGCCTTGAGTGTAGGAC	19	Mature 5' sub	0	0	0	0	0	0	0	0	0	6.52626	0	0	0	0	0	0	0	0	0.36257	0	0	0	0	0	0	0	0	0	0	0	0	0	0	0	0	0	0	0
mir-532	CATGCCTTGAGTGTAGGACC	20	Mature 5' sub	6.52678	0	0	0	0	0	0	0	0	0	0	0	0	0	0	24.9545	0	0	1.74896	0	0	0	0	0	0	0	0	0	0	0	0	0	0	0	0	0	0	0
mir-532	CATGCCTTGAGTGTAGGACCG	21	Mature 5' sub	26.1071	37.3539	16.6625	42.067	9.84824	65.4512	32.3057	0	0	19.5788	7.68693	14.7052	0	27.462	0	49.9089	69.4863	0	23.2569	21.7339	0	74.1317	0	32.1079	33.7667	0	0	0	0	35.0639	0	0	0	0	186.532	11.8542	0	21.955
mir-532	CATGCCTTGAGTGTAGGACCGT	22	Mature 5'	26.1071	62.2564	116.638	31.5502	19.6965	116.358	53.8428	29.4573	27.9439	45.6839	61.4954	88.2314	128.37	54.9239	0	99.8178	23.1621	51.2952	57.6016	81.5022	104.752	92.6647	82.3407	64.2158	67.5333	0	0	78.883	92.7536	128.568	62.293	36.8555	0	49.317	0	71.125	0	56.2669
mir-532	CATGCCTTGAGTGTAGGACCGTT	23	Mature 5' super	0	12.4513	0	0	9.84824	0	0	0	0	6.52626	15.3739	0	0	0	38.0489	24.9545	0	0	5.95572	5.43348	0	0	0	0	16.8833	0	0	0	0	0	0	0	0	0	0	0	0	1.23982
mir-532	CCATGCCTTGAGTGTAGGACCG	22	Mature 5' sub/super	0	0	0	0	0	0	0	0	0	0	0	0	0	0	0	0	0	0	0	0	0	0	0	0	0	0	0	0	0	0	0	0	0	0	0	11.8542	0	0.658565
mir-532	CCCTCCCACACCCAAGGCTTGC	22	Mature 3' sub/super	0	0	0	5.25837	0	0	0	0	0	0	0	0	0	0	0	0	0	0	0.292132	0	0	0	0	0	0	0	0	0	0	0	0	0	0	0	0	0	0	0
mir-532	CCTCCCACACCCAAGGCT	18	Mature 3' sub	0	0	0	0	0	0	0	0	0	0	0	0	0	0	0	0	0	0	0	0	0	0	0	0	0	0	0	78.883	0	0	0	0	0	0	0	0	0	4.38239
mir-532	CCTCCCACACCCAAGGCTT	19	Mature 3' sub	0	0	0	5.25837	0	7.27236	0	29.4573	0	0	0	0	0	54.9239	0	0	0	25.6476	6.80886	0	34.9174	0	0	32.1079	0	0	0	0	0	0	10.3822	0	0	24.6585	0	11.8542	0	6.3289
mir-532	CCTCCCACACCCAAGGCTTG	20	Mature 3' sub	13.0536	0	16.6625	15.7751	0	21.8171	10.7686	0	0	6.52626	0	0	0	0	38.0489	0	23.1621	0	8.10078	21.7339	69.8348	55.5988	0	0	50.65	0	0	0	23.1884	0	20.7643	0	0	0	0	23.7083	0	14.7488
mir-532	CCTCCCACACCCAAGGCTTGC	21	Mature 3' sub	6.52678	0	33.325	52.5837	39.393	29.0894	10.7686	58.9145	83.8317	19.5788	15.3739	73.5262	0	27.462	0	149.727	46.3242	0	35.9125	119.537	244.422	111.198	109.788	192.647	50.65	108.061	0	78.883	0	93.5038	72.6752	0	0	197.268	186.532	53.3438	0	89.9171
mir-532	CCTCCCACACCCAAGGCTTGCA	22	Mature 3'	6.52678	0	0	26.2919	59.0894	29.0894	10.7686	0	27.9439	13.0525	7.68693	0	0	0	0	0	0	25.6476	11.4498	16.3004	0	74.1317	0	32.1079	33.7667	0	0	0	23.1884	11.688	41.5287	0	0	0	0	23.7083	0	14.2456
mir-526b//mir-520b//mir-520c	AAAGTGCTTCCTTTTAGAGG	20	Mature 3' sub	6.52678	0	0	0	0	0	0	0	0	0	0	0	0	0	0	0	0	0	0.362599	0	0	0	0	0	0	0	0	0	0	0	0	0	0	0	0	0	0	0
mir-526b	CTCTTGAGGGAAGCACTTTCTGT	23	Mature 5'	0	0	16.6625	0	0	0	0	0	0	0	0	0	0	0	0	0	0	0	0.925695	0	0	0	0	0	0	0	0	0	0	0	0	0	0	0	0	0	0	0
mir-522	AAAATGGTTCCCTTTAGAGTGT	22	Mature 3'	0	0	0	0	0	0	0	0	0	0	7.68693	0	0	0	0	0	0	0	0.427051	0	0	0	0	0	0	0	0	0	0	0	0	0	0	0	0	0	0	0
mir-520g	ACAAAGTGCTTCCCTTTAGAGTGT	24	Mature 3'	0	0	0	0	0	0	0	0	0	0	0	0	0	0	0	0	0	0	0	5.43348	0	0	0	0	0	0	0	0	0	0	0	0	0	0	0	0	0	0.30186
mir-519d	CAAAGTGCCTCCCTTTAGAGTG	22	Mature 3'	0	0	0	0	0	0	0	0	0	0	0	14.7052	0	0	0	0	0	0	0.816957	0	0	0	0	0	0	0	0	0	0	0	0	0	0	0	0	0	0	0
mir-519d	CAAAGTGCCTCCCTTTAGAGTGT	23	Mature 3' super	0	0	0	5.25837	0	0	0	0	0	0	0	0	0	0	0	0	0	0	0.292132	0	0	18.5329	0	0	0	0	0	0	0	0	0	0	0	0	0	11.8542	0	1.68817
mir-519c//mir-519b//mir-520b//mir-520c//mir-516b-1//mir-516a-1//mir-516a-2	GAAAGAAAAGAAAGT	15	Precursor	0	0	0	0	0	0	0	0	0	0	0	0	0	0	0	0	0	0	0	0	0	0	0	0	0	0	0	0	0	0	0	0	0	24.6585	0	0	0	1.36992
mir-5196	TCATCCTCGTCTCCCTCCCAG	21	Mature 3'	0	0	0	0	0	0	0	0	0	0	0	0	0	0	0	0	0	0	0	0	0	0	0	0	0	0	0	0	0	0	0	0	0	0	0	5.92709	0	0.329283
mir-5193	CCCAGTTCCATCACCTGAAGTGGACC	26	Precursor	0	0	0	5.25837	0	0	0	0	0	0	0	0	0	0	0	0	0	0	0.292132	0	0	0	0	0	0	0	0	0	0	0	0	0	0	0	0	0	0	0
mir-5193	CCTCCTCTACCTCATCCCAGTT	22	Mature 3' sub/super	0	0	0	5.25837	0	0	0	0	0	0	0	0	0	0	0	0	0	0	0.292132	0	0	0	0	0	0	0	0	0	0	0	0	36.8555	0	0	0	0	0	2.04753
mir-5193	CTCCTCTACCTCATCCCAGTT	21	Mature 3' sub/super	0	0	0	0	0	0	0	0	0	0	0	0	0	0	0	0	0	0	0	0	0	0	0	0	0	0	0	0	0	0	0	36.8555	0	0	0	0	0	2.04753
mir-5193	CTCCTCTACCTCATCCCAGTTCC	23	Mature 3' sub/super	0	0	0	0	0	0	0	14.7286	0	0	0	0	0	0	0	0	0	0	0.818257	0	0	0	0	0	0	0	0	0	0	0	0	0	0	0	0	0	0	0
mir-5193	CTGGTAACTGGGATG	15	Precursor	0	0	0	0	0	0	0	0	0	0	0	0	0	0	0	0	0	0	0	0	0	0	0	0	0	0	0	0	0	0	0	0	82.5832	0	0	0	0	4.58796
mir-5193	TCCTCCTCTACCTCATCCCA	20	Mature 3' sub	0	0	0	0	0	0	21.5371	0	0	0	0	0	0	0	0	0	0	0	1.19651	0	0	0	0	0	0	108.061	0	0	0	0	0	0	0	0	0	5.92709	0	6.33269
mir-5193	TCCTCCTCTACCTCATCCCAGT	22	Mature 3'	0	0	49.9875	0	0	0	0	0	0	6.52626	0	0	0	0	0	0	0	0	3.13965	0	0	0	0	0	16.8833	0	0	0	0	0	0	0	0	0	0	0	0	0.937963
mir-5193	TCCTCTACCTCATCCCAGTTCC	22	Mature 3' sub/super	0	0	0	0	0	0	0	0	0	0	0	0	0	0	0	0	0	0	0	0	0	0	0	0	16.8833	0	0	0	0	11.688	0	0	0	0	0	0	0	1.5873
mir-5193	TCCTCTACCTCATCCCAGTTCCA	23	Mature 3' sub/super	0	0	0	0	0	0	0	0	55.8878	0	0	0	0	0	0	0	0	0	3.10488	0	0	0	0	0	0	0	0	0	0	0	0	36.8555	0	0	0	0	0	2.04753
mir-5189	TCTGGGCACAGGCGGATGGA	20	Mature 5' sub	0	0	0	0	0	0	0	0	0	0	0	0	0	0	0	0	0	0	0	0	0	0	0	0	0	0	0	0	0	0	10.3822	0	0	0	0	0	0	0.576787
mir-5189	TCTGGGCACAGGCGGATGGAC	21	Mature 5' sub	0	0	0	0	0	0	0	0	0	0	0	0	0	0	0	0	0	0	0	0	0	0	0	0	16.8833	0	0	0	0	0	0	0	0	0	0	0	0	0.937963
mir-5189	TCTGGGCACAGGCGGATGGACA	22	Mature 5' sub	0	0	0	0	0	7.27236	10.7686	0	0	0	0	0	0	0	0	0	0	0	1.00227	5.43348	0	0	0	0	0	0	0	0	0	0	0	0	0	0	0	0	0	0.30186
mir-5189	TGCCAACCGTCAGAGCCCA	19	Mature 3' sub	0	0	0	0	0	0	0	0	0	0	0	0	0	0	0	0	0	0	0	0	0	0	0	32.1079	0	0	0	0	0	0	0	0	0	0	0	0	0	1.78377
mir-5189	TGCCAACCGTCAGAGCCCAGA	21	Mature 3'	0	0	0	0	0	0	0	0	0	0	0	0	0	0	0	0	0	0	0	0	0	0	0	0	0	0	0	0	23.1884	0	0	0	0	0	0	0	0	1.28824
mir-5189	TGCCAACCGTCAGAGCCCAGACC	23	Mature 3' super	0	0	16.6625	0	0	0	0	0	0	0	0	0	0	0	0	0	0	0	0.925695	0	0	0	0	0	0	0	0	0	0	0	0	0	0	0	0	0	0	0
mir-5187	GTGGGATGAGGGATTGAAGTGG	22	Mature 5' sub/super	0	0	0	0	0	0	0	0	0	0	0	0	0	0	0	0	0	0	0	0	34.9174	0	0	0	0	0	0	0	0	0	0	0	0	0	0	0	0	1.93986
mir-5187	GTGGGATGAGGGATTGAAGTGGA	23	Mature 5' super	0	0	0	0	0	7.27236	0	0	0	0	0	0	0	0	0	0	0	0	0.40402	0	0	0	0	0	0	0	0	0	0	0	0	0	0	0	0	0	0	0
mir-5187	TGGGATGAGGGATTGAAGTGG	21	Mature 5' sub	0	0	0	0	0	0	0	0	0	0	7.68693	0	0	0	0	0	0	0	0.427051	0	0	0	0	0	0	0	0	0	0	0	0	0	0	0	0	0	0	0
mir-5187	TGGGATGAGGGATTGAAGTGGA	22	Mature 5'	0	0	0	0	0	0	0	0	0	0	0	0	0	0	0	0	0	0	0	0	0	0	0	0	0	0	0	0	0	0	0	36.8555	0	0	0	0	0	2.04753
mir-517a//mir-517b	ATCGTGCATCCCTTTAGAGTGT	22	Mature 3'	0	0	0	0	0	0	0	0	0	0	0	0	0	0	0	0	0	0	0	5.43348	0	0	0	0	0	0	0	0	0	0	0	0	0	0	0	0	0	0.30186
mir-517a//mir-517b	TCGTGCATCCCTTTAGAGTGT	21	Mature 3' sub	6.52678	12.4513	0	0	0	0	0	0	0	0	0	0	0	0	0	0	0	0	1.05434	0	0	0	0	0	0	0	0	0	0	0	0	0	0	0	0	0	0	0
mir-514a-1//mir-514a-2//mir-514a-3	TGATTGACACTTCTGTGAGT	20	Mature 3' sub/super	0	0	0	0	0	0	0	0	27.9439	0	0	0	0	0	0	0	0	0	1.55244	0	0	0	0	0	0	0	0	0	0	0	0	0	0	0	0	0	0	0
mir-513a-1//mir-513a-2	TTCACAGGGAGGTGTCATTTAT	22	Mature 5' super	0	0	0	0	0	0	0	0	0	0	0	0	0	0	0	0	0	0	0	5.43348	0	0	0	0	0	0	0	0	0	0	0	0	0	0	0	0	0	0.30186
mir-511	AATGTGTAGCAAAAGACAGA	20	Mature 3'	0	0	0	5.25837	0	0	0	0	0	0	0	0	0	0	0	0	0	0	0.292132	0	0	0	0	0	0	0	0	0	0	0	0	0	0	0	0	0	0	0
mir-511	AATGTGTAGCAAAAGACAGAA	21	Mature 3' super	0	0	0	0	0	0	0	0	27.9439	0	0	0	0	0	0	0	0	0	1.55244	5.43348	0	0	0	0	0	0	0	0	0	0	0	0	0	0	0	0	0	0.30186
mir-511	GTGTCTTTTGCTCTGCAGTCA	21	Mature 5'	0	0	0	0	0	0	10.7686	14.7286	0	0	0	0	0	0	0	0	0	0	1.41651	10.867	0	0	0	0	0	0	0	0	0	0	0	0	0	24.6585	0	0	0	1.97364
mir-5096	AACTCCTGACCTCAGGTGATCC	22	Precursor	0	0	0	0	0	0	0	0	0	6.52626	0	0	0	0	0	0	0	0	0.36257	0	0	0	0	0	0	0	0	0	0	0	0	0	0	0	0	0	0	0
mir-5096	ACCATGTTGGTCAGGCT	17	Mature 5' sub/super	0	0	0	0	9.84824	7.27236	0	0	0	0	0	0	0	0	0	0	0	0	0.951144	0	0	0	0	0	0	0	0	0	0	0	0	0	0	0	0	0	0	0
mir-5096	ACCATGTTGGTCAGGCTGGTCTCAAACT	28	Precursor	0	0	0	0	0	7.27236	0	0	0	0	0	0	0	0	0	0	0	0	0.40402	5.43348	0	0	0	0	0	0	0	0	0	0	0	0	0	0	0	0	0	0.30186
mir-5096	AGGCTGGTCTCAAACTCCTGACCTCAGGTGATCC	34	Precursor	0	0	0	0	0	0	0	14.7286	0	0	0	0	0	0	0	0	0	0	0.818257	0	0	0	0	0	0	0	0	0	0	0	0	0	0	0	0	0	0	0
mir-5096	CACCATGTTGGTCAGGC	17	Mature 5' sub	0	0	0	0	0	0	0	0	0	13.0525	0	0	0	0	0	0	0	0	0.725141	0	0	0	27.4469	0	0	0	0	0	0	0	0	0	0	0	0	0	0	1.52483
mir-5096	CACCATGTTGGTCAGGCT	18	Mature 5' sub/super	0	0	0	5.25837	0	0	0	0	0	0	0	0	0	0	0	0	0	0	0.292132	0	0	0	0	0	0	0	0	0	0	0	0	0	0	0	0	0	0	0
mir-5096	CATGTTGGTCAGGCTGGTCTCAAACT	26	Precursor	0	0	0	0	0	0	0	0	0	0	0	0	0	0	0	0	0	0	0	5.43348	0	0	0	0	0	0	0	0	0	0	0	0	0	0	0	0	0	0.30186
mir-5096	CCATGTTGGTCAGGCTG	17	Precursor	0	0	0	0	0	7.27236	0	0	0	0	0	0	0	0	0	0	0	0	0.40402	0	0	0	0	0	0	0	0	0	0	0	0	0	0	0	0	0	0	0
mir-5096	CCATGTTGGTCAGGCTGG	18	Precursor	0	0	0	0	0	7.27236	0	0	0	0	0	0	0	0	0	0	0	0	0.40402	0	0	0	0	0	0	0	0	0	0	0	0	0	0	0	0	0	0	0
mir-5096	CCATGTTGGTCAGGCTGGT	19	Precursor	0	0	0	0	0	0	0	0	0	0	0	0	0	0	0	0	0	0	0	0	0	0	0	0	0	0	0	0	0	0	0	0	0	0	0	5.92709	0	0.329283
mir-5096	CCATGTTGGTCAGGCTGGTCTCAAACT	27	Precursor	0	0	0	0	0	0	0	0	0	0	0	0	0	0	0	0	0	0	0	0	0	0	0	0	16.8833	0	0	0	0	0	0	0	0	0	0	0	0	0.937963
mir-5096	CCATGTTGGTCAGGCTGGTCTCAAACTCCT	30	Precursor	0	0	0	0	0	0	0	0	27.9439	0	0	0	0	0	0	0	0	0	1.55244	0	0	0	0	0	0	0	0	0	0	0	0	0	0	0	0	0	0	0
mir-5096	CCATGTTGGTCAGGCTGGTCTCAAACTCCTGACCT	35	Precursor	0	0	0	5.25837	0	0	0	0	0	0	0	0	0	0	0	0	0	0	0.292132	0	0	0	0	0	0	0	0	0	0	0	0	0	0	0	0	0	0	0
mir-5096	CCTGACCTCAGGTGATCC	18	Precursor	0	0	0	0	0	7.27236	0	0	0	0	0	0	0	0	0	0	0	0	0.40402	0	0	0	0	0	0	0	0	0	0	0	0	0	0	0	0	0	0	0
mir-5096	CTCAAACTCCTGACCTCA	18	Precursor	0	0	0	0	0	0	0	0	0	0	0	0	0	0	0	0	0	0	0	5.43348	0	0	0	0	0	0	0	0	0	0	0	0	0	0	0	0	0	0.30186
mir-5096	GCTGGTCTCAAACTCCTGACCT	22	Precursor	0	0	0	0	0	0	10.7686	0	0	0	0	0	0	0	0	0	0	0	0.598253	0	0	0	0	0	0	0	0	0	0	0	0	0	0	0	0	0	0	0
mir-5096	GCTGGTCTCAAACTCCTGACCTCAGGTGATCC	32	Precursor	0	0	0	0	9.84824	0	0	0	0	0	0	0	0	0	0	0	0	0	0.547124	0	0	0	0	0	0	0	0	0	0	0	0	0	0	0	0	0	0	0
mir-5096	GGCTGGTCTCAAACTCCTGAC	21	Precursor	6.52678	12.4513	0	0	9.84824	0	0	0	0	0	0	0	0	0	0	0	0	0	1.60146	0	0	0	0	0	0	0	0	0	0	0	0	0	0	0	0	0	0	0
mir-5096	GGCTGGTCTCAAACTCCTGACC	22	Precursor	0	0	0	0	0	0	0	0	0	0	0	0	0	0	0	0	0	0	0	0	0	0	0	0	0	0	0	0	23.1884	0	0	0	0	0	0	0	0	1.28824
mir-5096	GGCTGGTCTCAAACTCCTGACCT	23	Precursor	0	0	16.6625	5.25837	0	0	0	0	0	0	0	14.7052	0	0	0	0	0	0	2.03478	0	34.9174	0	27.4469	32.1079	0	0	0	0	0	0	0	0	0	0	0	0	0	5.24846
mir-5096	GGCTGGTCTCAAACTCCTGACCTCAGGT	28	Precursor	6.52678	0	0	0	0	0	0	0	55.8878	0	0	0	0	0	0	0	0	0	3.46748	0	0	0	0	0	0	0	0	0	0	0	0	36.8555	0	0	0	0	0	2.04753
mir-5096	GGCTGGTCTCAAACTCCTGACCTCAGGTGATCC	33	Precursor	0	12.4513	0	0	0	0	0	0	0	0	0	0	0	0	0	0	0	0	0.691738	0	0	0	0	0	0	0	0	0	0	0	0	0	0	0	0	0	0	0
mir-5096	GGGGTTTCACCATGTTGGTC	20	Mature 5' sub/super	0	0	0	0	0	0	0	0	0	0	0	0	0	0	0	0	0	0	0	0	0	0	0	0	0	0	0	0	0	0	0	0	0	0	0	11.8542	0	0.658565
mir-5096	GGTCAGGCTGGTCTCAAACTCCT	23	Precursor	0	0	0	0	0	0	0	0	0	0	0	0	0	0	0	0	0	0	0	0	0	0	0	0	0	216.123	0	0	0	0	0	0	0	24.6585	0	0	0	13.3767
mir-5096	GGTCTCAAACTCCTGACCT	19	Precursor	0	12.4513	0	0	0	0	0	0	0	0	0	0	0	0	0	0	0	0	0.691738	0	0	0	0	0	0	0	0	0	0	0	0	0	0	0	0	0	0	0
mir-5096	GGTCTCAAACTCCTGACCTCAGGT	24	Precursor	0	0	0	0	0	0	0	0	0	0	0	0	0	0	0	0	0	0	0	5.43348	0	0	0	0	0	0	0	0	0	0	0	0	0	0	0	0	0	0.30186
mir-5096	GGTCTCAAACTCCTGACCTCAGGTGATCCA	30	Precursor	0	0	16.6625	0	0	0	0	0	0	0	0	0	0	0	0	0	0	0	0.925695	0	0	0	0	0	0	0	0	0	0	0	0	0	0	0	0	0	0	0
mir-5096	GTCTCAAACTCCTGACCT	18	Precursor	0	0	0	0	0	7.27236	0	0	0	0	0	0	0	0	0	0	0	0	0.40402	0	0	0	0	0	0	0	0	0	0	0	0	0	0	0	0	0	0	0
mir-5096	GTCTCAAACTCCTGACCTCA	20	Precursor	0	0	0	0	0	0	0	0	0	0	0	0	0	0	0	0	0	0	0	5.43348	0	0	0	0	0	0	0	0	0	0	0	0	0	0	0	0	0	0.30186
mir-5096	GTCTCAAACTCCTGACCTCAGGTGATCC	28	Precursor	0	0	0	0	0	7.27236	0	0	0	0	0	0	0	0	0	0	0	0	0.40402	0	0	0	0	0	0	0	0	0	0	0	0	0	0	0	0	0	0	0
mir-5096	GTTTCACCATGTTGGTCAGGCTGG	24	Mature 5' super	0	0	0	0	0	0	0	0	0	0	0	0	0	0	0	0	0	0	0	0	0	0	27.4469	0	0	0	0	0	0	0	0	0	0	0	0	0	0	1.52483
mir-5096	TGTTGGTCAGGCTGGTCTCAAACT	24	Precursor	0	0	0	0	0	7.27236	0	0	0	0	0	0	0	0	0	0	0	0	0.40402	0	0	0	0	0	0	0	0	0	0	0	0	0	0	0	0	0	0	0
mir-5095	CGGTGGCTCACGCCTGTAATCC	22	Precursor	0	0	0	0	0	0	0	0	0	0	0	0	0	0	0	0	0	0	0	0	0	0	0	0	0	0	0	0	0	0	0	36.8555	0	0	0	0	0	2.04753
mir-5095	GCGGTGGCTCACGCCTGTAATCCC	24	Precursor	0	0	0	0	0	0	0	0	0	0	0	0	0	0	0	0	0	0	0	5.43348	0	0	0	0	0	0	0	0	0	0	0	0	0	0	0	0	0	0.30186
mir-5095	GGTGGCTCACGCCTGTAATCC	21	Precursor	0	0	0	10.5167	0	0	0	0	0	0	0	0	0	0	0	0	0	0	0.584263	0	0	0	0	0	0	0	0	0	0	0	0	0	0	24.6585	0	0	0	1.36992
mir-5095	GGTGGCTCACGCCTGTAATCCC	22	Precursor	6.52678	0	0	0	0	0	10.7686	0	0	0	0	0	0	0	0	0	0	0	0.960852	0	0	0	0	0	0	0	0	0	0	0	0	0	0	0	0	0	0	0
mir-5095	TGGGATTACAGGCGTGA	17	Precursor	0	0	0	5.25837	0	0	0	14.7286	0	0	0	0	0	0	0	0	0	0	1.11039	0	0	0	0	0	0	0	0	0	0	0	0	0	0	0	0	0	0	0
mir-5094	ATCAGTGAATGCCTTGAACCT	21	Mature 5' sub	0	0	0	0	0	0	0	0	0	0	0	0	0	0	0	0	0	0	0	0	0	0	0	32.1079	0	0	0	0	0	0	0	0	0	0	0	0	0	1.78377
mir-509-1//mir-509-2//mir-509-3	TGATTGGTACGTCTGTGGGTAG	22	Mature 3'	0	0	0	0	0	0	0	0	0	6.52626	0	0	0	0	0	0	0	0	0.36257	0	0	0	0	0	0	0	0	0	0	0	0	0	0	0	0	0	0	0
mir-5090	CCCGGGGCAGATTGGTGTAG	20	Mature 5' sub/super	0	0	0	0	0	0	0	0	0	0	0	0	0	0	0	0	0	0	0	5.43348	0	0	0	0	0	0	0	0	0	0	0	0	0	0	0	0	0	0.30186
mir-505	ACACTTGCTGGTTTCCT	17	Mature 3' sub	0	0	0	0	0	7.27236	0	0	0	0	0	0	0	0	0	0	0	0	0.40402	0	0	0	0	0	0	0	0	0	0	0	0	0	0	0	0	0	0	0
mir-505	CGTCAACACTTGCTGG	16	Precursor	0	0	0	0	29.5447	0	0	0	0	0	0	0	0	0	0	0	0	0	1.64137	0	0	0	0	0	0	0	0	0	0	0	0	0	0	0	0	0	0	0
mir-505	CGTCAACACTTGCTGGT	17	Mature 3' sub	0	0	0	0	0	0	0	0	0	0	0	0	0	0	0	0	0	0	0	0	0	0	0	0	0	0	0	0	23.1884	0	0	0	0	0	0	0	0	1.28824
mir-505	CGTCAACACTTGCTGGTT	18	Mature 3' sub	0	0	0	0	0	0	0	0	0	0	0	0	0	0	0	0	0	0	0	0	0	0	0	64.2158	0	0	0	0	0	11.688	0	0	0	24.6585	0	0	0	5.58679
mir-505	CGTCAACACTTGCTGGTTT	19	Mature 3' sub	6.52678	12.4513	0	10.5167	0	21.8171	0	0	0	0	15.3739	14.7052	0	0	0	24.9545	23.1621	0	7.19486	5.43348	0	37.0659	0	0	0	0	0	78.883	0	11.688	0	0	0	0	0	0	0	7.3928
mir-505	CGTCAACACTTGCTGGTTTC	20	Mature 3' sub	26.1071	12.4513	16.6625	42.067	9.84824	29.0894	21.5371	14.7286	0	13.0525	7.68693	0	0	0	0	0	0	0	10.735	10.867	34.9174	0	27.4469	0	0	0	0	0	23.1884	0	0	0	0	49.317	0	5.92709	0	8.42576
mir-505	CGTCAACACTTGCTGGTTTCC	21	Mature 3' sub	45.6874	24.9026	0	36.8086	29.5447	43.6341	0	14.7286	27.9439	13.0525	30.7477	88.2314	0	0	0	0	23.1621	0	21.0246	65.2018	139.67	92.6647	27.4469	32.1079	84.4167	0	326.371	0	23.1884	35.0639	20.7643	0	0	98.6339	0	23.7083	0	53.8465
mir-505	CGTCAACACTTGCTGGTTTCCT	22	Mature 3'	71.7945	62.2564	149.963	78.8756	128.027	123.63	53.8428	103.1	111.776	39.1576	161.425	88.2314	128.37	0	38.0489	74.8634	0	51.2952	81.3698	190.172	139.67	129.731	164.681	321.079	168.833	216.123	163.185	236.649	23.1884	187.008	41.5287	73.711	0	24.6585	279.799	82.9792	474.158	162.064
mir-505	CGTCAACACTTGCTGGTTTCCTCT	24	Mature 3' super	0	0	33.325	5.25837	0	7.27236	64.6113	14.7286	55.8878	0	0	0	0	0	0	0	0	0	10.0602	5.43348	0	92.6647	54.8938	128.432	16.8833	216.123	0	0	92.7536	0	10.3822	0	0	24.6585	93.2662	5.92709	0	41.1898
mir-505	GCGTCAACACTTGCTGGTTTCCTCT	25	Mature 3' super	0	0	0	0	0	0	0	0	0	0	0	0	0	0	0	0	0	25.6476	1.42487	0	0	0	0	0	0	0	0	0	0	0	0	0	0	0	0	0	0	0
mir-505	GGAGCCAGGAAGTATTGATG	20	Mature 5' sub	0	0	16.6625	0	0	0	0	0	0	0	0	0	0	0	0	0	0	0	0.925695	0	0	0	0	0	0	0	0	0	0	0	0	0	0	0	0	0	0	0
mir-505	GGAGCCAGGAAGTATTGATGTT	22	Mature 5' sub/super	0	0	33.325	0	0	0	0	0	0	0	0	0	0	0	0	0	0	0	1.85139	0	0	0	0	0	0	0	0	0	0	0	0	0	0	0	0	0	0	0
mir-505	GGGAGCCAGGAAGTATTGA	19	Mature 5' sub	0	0	0	0	0	0	0	0	0	0	0	0	0	0	0	0	0	0	0	5.43348	0	0	0	0	0	0	0	0	0	0	0	0	0	0	0	0	0	0.30186
mir-505	GGGAGCCAGGAAGTATTGAT	20	Mature 5' sub	0	0	0	5.25837	0	7.27236	0	0	0	0	0	0	0	0	0	0	0	0	0.696152	0	0	0	0	0	0	0	0	0	0	0	0	0	0	0	0	11.8542	0	0.658565
mir-505	GGGAGCCAGGAAGTATTGATG	21	Mature 5' sub	0	24.9026	16.6625	10.5167	0	21.8171	0	0	0	6.52626	0	58.8209	0	0	0	24.9545	0	0	9.12225	5.43348	0	18.5329	0	0	16.8833	0	0	0	46.3768	23.376	10.3822	0	0	0	0	47.4167	0	9.35563
mir-505	GGGAGCCAGGAAGTATTGATGT	22	Mature 5'	0	0	66.65	5.25837	9.84824	21.8171	21.5371	44.1859	0	26.1051	15.3739	14.7052	0	27.462	0	0	23.1621	0	15.3392	21.7339	34.9174	37.0659	0	32.1079	84.4167	0	0	0	46.3768	0	10.3822	36.8555	0	24.6585	0	35.5625	0	20.2265
mir-505	GGGAGCCAGGAAGTATTGATGTT	23	Mature 5' super	0	0	16.6625	5.25837	0	14.5447	10.7686	103.1	55.8878	13.0525	23.0608	0	0	0	0	0	0	0	13.4631	0	34.9174	92.6647	0	0	0	0	0	0	0	0	0	73.711	0	0	93.2662	29.6354	0	18.0108
mir-505	GGGAGCCAGGAAGTATTGATGTTT	24	Mature 5' super	0	12.4513	16.6625	0	9.84824	0	0	0	0	0	0	14.7052	0	0	0	0	0	0	2.98151	0	0	37.0659	0	0	0	0	0	0	0	0	0	36.8555	0	0	0	11.8542	0	4.76531
mir-505	GGGGAGCCAGGAAGTATTGATGT	23	Mature 5' super	0	0	0	0	0	0	0	0	0	0	0	0	0	0	0	0	0	0	0	5.43348	0	0	0	0	0	0	0	0	0	0	0	0	0	0	0	0	0	0.30186
mir-505	GGGGAGCCAGGAAGTATTGATGTTT	25	Mature 5' super	0	0	0	0	0	0	0	0	0	0	0	0	0	0	0	0	0	0	0	0	0	0	0	0	16.8833	0	0	0	0	0	0	0	0	0	0	0	0	0.937963
mir-505	GTCAACACTTGCTGGTT	17	Mature 3' sub	0	0	0	0	0	0	0	0	0	6.52626	0	0	0	0	0	0	0	0	0.36257	0	0	0	0	0	0	0	0	0	0	0	0	0	0	0	0	0	0	0
mir-505	GTCAACACTTGCTGGTTT	18	Mature 3' sub	13.0536	12.4513	0	0	0	0	0	0	0	6.52626	0	0	0	0	0	0	0	25.6476	3.20437	0	0	0	0	32.1079	16.8833	0	0	0	0	0	0	0	0	0	0	0	0	2.72173
mir-505	GTCAACACTTGCTGGTTTC	19	Mature 3' sub	6.52678	0	16.6625	0	0	7.27236	0	0	0	0	0	29.4105	0	27.462	0	0	0	0	4.85189	16.3004	34.9174	37.0659	82.3407	0	0	108.061	0	0	0	0	20.7643	0	0	0	0	0	0	16.6361
mir-505	GTCAACACTTGCTGGTTTCC	20	Mature 3' sub	91.3749	24.9026	33.325	52.5837	59.0894	72.7236	10.7686	29.4573	27.9439	13.0525	23.0608	29.4105	0	27.462	0	74.8634	0	0	31.6677	43.4679	69.8348	37.0659	27.4469	64.2158	16.8833	324.184	0	236.649	23.1884	58.4399	31.1465	0	0	98.6339	0	17.7813	0	58.2743
mir-505	GTCAACACTTGCTGGTTTCCT	21	Mature 3' sub	104.428	49.8051	199.95	42.067	59.0894	101.813	10.7686	58.9145	0	45.6839	61.4954	88.2314	128.37	27.462	0	49.9089	23.1621	25.6476	59.8221	103.236	209.505	74.1317	164.681	96.3236	101.3	108.061	0	394.415	231.884	93.5038	62.293	0	82.5832	123.292	93.2662	53.3438	0	110.657
mir-505	GTCAACACTTGCTGGTTTCCTC	22	Mature 3' sub/super	0	0	0	0	9.84824	14.5447	10.7686	0	0	6.52626	0	0	0	0	0	0	23.1621	0	3.60277	0	0	0	0	0	0	216.123	0	0	0	0	10.3822	0	0	0	93.2662	0	0	17.7651
mir-505	GTCAACACTTGCTGGTTTCCTCT	23	Mature 3' sub/super	13.0536	24.9026	33.325	42.067	39.393	58.1789	10.7686	44.1859	55.8878	6.52626	38.4346	14.7052	128.37	0	0	0	0	0	28.3221	21.7339	0	166.796	27.4469	32.1079	84.4167	324.184	0	157.766	46.3768	11.688	0	147.422	0	24.6585	93.2662	71.125	0	67.166
mir-505	TCAACACTTGCTGGTTTC	18	Mature 3' sub	0	0	0	0	0	0	0	0	0	6.52626	0	0	0	0	0	0	0	0	0.36257	0	0	0	0	0	0	0	0	0	0	0	0	0	0	0	0	0	0	0
mir-505	TCAACACTTGCTGGTTTCC	19	Mature 3' sub	13.0536	0	16.6625	10.5167	0	0	0	0	0	0	0	0	0	0	0	0	0	0	2.23516	21.7339	0	0	0	32.1079	0	0	0	0	0	0	0	0	0	0	0	5.92709	0	3.32049
mir-505	TCAACACTTGCTGGTTTCCT	20	Mature 3' sub	32.6339	12.4513	16.6625	47.3253	19.6965	14.5447	0	0	0	0	30.7477	29.4105	0	0	0	0	0	25.6476	12.7289	16.3004	34.9174	18.5329	27.4469	64.2158	50.65	0	0	315.532	23.1884	0	0	36.8555	0	24.6585	0	5.92709	0	34.3458
mir-505	TCAACACTTGCTGGTTTCCTC	21	Mature 3' sub/super	0	0	0	0	0	0	0	0	27.9439	0	0	0	0	0	0	0	0	0	1.55244	0	0	0	0	0	16.8833	0	0	0	0	0	0	0	0	0	0	11.8542	0	1.59653
mir-505	TCAACACTTGCTGGTTTCCTCT	22	Mature 3' sub/super	39.1607	24.9026	16.6625	21.0335	29.5447	21.8171	10.7686	0	27.9439	6.52626	15.3739	44.1157	0	0	0	49.9089	0	0	17.0977	10.867	34.9174	0	27.4469	64.2158	33.7667	0	0	0	46.3768	23.376	0	36.8555	0	98.6339	0	5.92709	0	21.2435
mir-504	AGACCCTGGTCTGCACTCTATCT	23	Mature 5' super	0	0	16.6625	0	0	0	0	0	0	0	0	0	0	0	0	0	0	0	0.925695	0	0	0	0	0	0	0	0	0	0	0	0	0	0	0	0	0	0	0
mir-504	GAAGGGAGTGCAGGGCAGGGTTT	23	Mature 3' sub/super	0	0	0	0	0	7.27236	0	0	0	0	0	0	0	0	0	0	0	0	0.40402	0	0	0	0	0	0	0	0	0	0	0	0	0	0	0	0	0	0	0
mir-504	GACCCTGGTCTGCACTCTAT	20	Mature 5' sub	0	0	0	0	0	0	0	0	0	0	0	0	0	0	0	0	0	0	0	0	0	0	0	0	0	0	0	0	0	0	0	0	0	0	0	5.92709	0	0.329283
mir-504	GACCCTGGTCTGCACTCTATC	21	Mature 5' sub	0	0	0	0	0	0	0	0	0	6.52626	0	0	0	0	0	0	0	0	0.36257	0	0	0	0	0	0	0	0	0	0	0	0	0	0	0	0	0	0	0
mir-503	GGAACAGTTCTGCAG	15	Precursor	0	0	0	0	0	0	0	0	0	0	7.68693	0	0	0	0	0	0	0	0.427051	0	0	0	0	0	0	0	0	0	0	0	0	0	0	0	0	0	0	0
mir-503	TAGCAGCGGGAACAGT	16	Precursor	0	0	0	0	0	0	0	0	27.9439	0	0	0	0	0	0	0	0	0	1.55244	0	0	0	0	0	0	0	0	0	0	0	0	0	0	0	0	0	0	0
mir-503	TAGCAGCGGGAACAGTTC	18	Mature 5' sub	0	0	0	0	0	0	0	0	0	0	0	14.7052	0	0	0	0	0	0	0.816957	0	0	0	0	0	0	0	0	0	23.1884	0	0	0	0	0	0	0	0	1.28824
mir-503	TAGCAGCGGGAACAGTTCT	19	Mature 5' sub	0	0	0	15.7751	0	7.27236	0	29.4573	0	0	0	0	0	0	0	0	23.1621	0	4.20371	0	0	0	0	0	50.65	0	0	0	0	0	0	0	0	0	0	0	0	2.81389
mir-503	TAGCAGCGGGAACAGTTCTG	20	Mature 5' sub	0	0	0	21.0335	29.5447	43.6341	0	0	0	0	7.68693	0	0	0	0	0	0	0	5.66107	5.43348	0	0	0	0	33.7667	0	0	0	0	23.376	10.3822	0	0	24.6585	0	5.92709	0	5.75244
mir-503	TAGCAGCGGGAACAGTTCTGC	21	Mature 5' sub	0	0	0	0	0	0	10.7686	0	0	0	0	0	0	0	0	0	0	0	0.598253	10.867	34.9174	0	0	0	0	0	0	78.883	0	0	0	0	0	0	0	0	0	6.92597
mir-503	TAGCAGCGGGAACAGTTCTGCA	22	Mature 5' sub	0	0	0	0	0	7.27236	0	0	0	0	0	0	0	0	0	0	0	0	0.40402	0	34.9174	0	0	0	0	0	0	0	0	0	0	0	0	0	93.2662	0	0	7.12131
mir-503	TAGCAGCGGGAACAGTTCTGCAG	23	Mature 5'	6.52678	0	49.9875	15.7751	0	43.6341	10.7686	14.7286	55.8878	0	30.7477	0	0	0	38.0489	0	0	0	14.7836	0	0	0	0	0	16.8833	0	0	0	69.5652	11.688	0	0	82.5832	49.317	93.2662	5.92709	474.158	44.6327
mir-503	TAGCAGCGGGAACAGTTCTGCAGT	24	Mature 5' super	0	0	0	0	0	21.8171	0	0	0	0	0	0	0	0	0	0	0	0	1.21206	0	34.9174	0	27.4469	0	16.8833	0	0	0	0	11.688	0	0	0	0	0	0	0	5.05198
mir-502	AATCCTTGCTATCTGGGTGCTA	22	Mature 5' super	0	0	0	0	0	0	0	0	0	0	0	0	0	0	0	0	0	0	0	0	0	0	0	0	0	0	0	0	23.1884	0	0	0	0	0	0	0	0	1.28824
mir-502	AATCCTTGCTATCTGGGTGCTAG	23	Mature 5' super	0	0	0	0	9.84824	0	0	0	0	0	0	0	0	0	0	0	0	0	0.547124	0	0	0	0	0	0	0	0	0	0	23.376	0	0	0	0	0	0	0	1.29866
mir-502	AATGCACCTGGGCAAGGA	18	Mature 3' sub	0	0	0	0	0	0	0	0	0	0	0	0	0	0	0	0	0	0	0	0	0	0	0	0	0	0	0	0	0	0	0	0	0	0	0	5.92709	0	0.329283
mir-502	AATGCACCTGGGCAAGGAT	19	Mature 3' sub	0	0	0	15.7751	0	0	0	0	0	0	7.68693	0	0	0	0	0	0	0	1.30345	0	0	0	0	0	0	0	0	0	0	23.376	0	0	0	0	0	0	0	1.29866
mir-502	AATGCACCTGGGCAAGGATT	20	Mature 3' sub	58.741	37.3539	0	42.067	19.6965	29.0894	10.7686	29.4573	0	26.1051	46.1216	14.7052	0	0	76.0977	24.9545	23.1621	0	24.3511	21.7339	34.9174	37.0659	0	32.1079	0	0	163.185	157.766	92.7536	23.376	20.7643	0	0	0	0	23.7083	0	33.7433
mir-502	AATGCACCTGGGCAAGGATTC	21	Mature 3' sub	13.0536	12.4513	0	21.0335	9.84824	36.3618	32.3057	0	0	0	0	14.7052	0	0	38.0489	24.9545	0	0	11.2646	38.0344	104.752	37.0659	0	0	33.7667	0	163.185	78.883	46.3768	0	0	36.8555	330.333	98.6339	0	11.8542	0	54.43
mir-502	AATGCACCTGGGCAAGGATTCA	22	Mature 3'	19.5803	62.2564	0	31.5502	78.7859	72.7236	53.8428	117.829	83.8317	13.0525	15.3739	29.4105	0	0	38.0489	24.9545	23.1621	0	36.9112	70.6353	104.752	37.0659	0	96.3236	33.7667	0	0	78.883	69.5652	46.7519	103.822	36.8555	165.166	49.317	186.532	47.4167	0	62.603
mir-502	AATGCACCTGGGCAAGGATTCAG	23	Mature 3' super	6.52678	0	0	0	0	7.27236	0	14.7286	0	6.52626	15.3739	0	0	0	0	0	0	0	2.80155	5.43348	34.9174	0	0	0	0	0	0	0	0	11.688	0	0	0	0	0	0	0	2.89105
mir-502	ATGCACCTGGGCAAGGATTCA	21	Mature 3' sub	0	0	16.6625	0	9.84824	7.27236	10.7686	0	0	13.0525	0	0	0	0	0	0	0	0	3.20023	0	0	0	0	0	0	0	0	0	0	0	0	0	0	0	0	0	0	0
mir-502	TAATCCTTGCTATCTGGGTGC	21	Mature 5' sub/super	0	0	0	0	0	0	0	0	0	0	0	0	0	0	0	0	0	0	0	5.43348	0	0	0	0	0	0	0	0	0	0	0	0	0	0	0	0	0	0.30186
mir-5010	AGGGGGATGGCAGAGCAAA	19	Mature 5' sub	0	0	0	0	0	0	0	0	0	0	0	0	0	0	0	0	0	0	0	0	0	0	0	32.1079	0	0	0	0	0	0	0	0	0	0	0	5.92709	0	2.11305
mir-5010	AGGGGGATGGCAGAGCAAAA	20	Mature 5' sub	0	0	0	0	0	0	0	0	0	0	0	0	0	0	38.0489	0	0	0	2.11383	5.43348	0	0	0	0	33.7667	0	0	0	0	0	10.3822	0	0	0	0	5.92709	0	3.08386
mir-5010	AGGGGGATGGCAGAGCAAAAT	21	Mature 5' sub	6.52678	0	0	10.5167	0	7.27236	10.7686	0	0	6.52626	15.3739	0	0	0	0	0	0	0	3.16581	0	0	0	0	0	0	0	0	0	0	0	10.3822	0	0	0	0	23.7083	0	1.89392
mir-5010	AGGGGGATGGCAGAGCAAAATT	22	Mature 5'	0	0	0	0	0	0	21.5371	0	0	0	0	0	0	0	0	0	0	0	1.19651	0	0	0	27.4469	0	33.7667	0	0	0	0	0	0	0	0	0	0	5.92709	0	3.73004
mir-5010	CAGGGGGATGGCAGAGCAAAAT	22	Mature 5' sub/super	0	0	0	0	0	0	0	0	0	6.52626	0	0	0	0	0	0	0	0	0.36257	0	0	0	0	0	0	0	0	0	0	0	0	0	0	0	0	0	0	0
mir-5010	TTTGTGTCTCCCATTCCCCA	20	Mature 3' sub	0	0	0	0	0	0	10.7686	0	0	0	0	0	0	0	38.0489	0	0	0	2.71208	0	0	0	0	0	0	0	0	0	0	0	0	0	0	0	0	0	0	0
mir-5010	TTTTGTGTCTCCCATTCCCCA	21	Mature 3' sub	0	0	0	0	0	7.27236	0	0	0	0	0	0	0	0	0	0	0	25.6476	1.82889	0	0	0	0	0	0	0	163.185	0	23.1884	0	20.7643	0	0	0	0	5.92709	0	11.837
mir-5010	TTTTGTGTCTCCCATTCCCCAG	22	Mature 3'	0	0	33.325	0	0	0	0	0	0	13.0525	0	14.7052	0	0	0	0	23.1621	0	4.68027	0	0	0	0	0	0	0	0	0	0	0	20.7643	0	0	0	0	0	0	1.15357
mir-5010	TTTTGTGTCTCCCATTCCCCAGA	23	Mature 3' super	0	0	0	0	0	0	0	0	0	6.52626	0	0	0	0	0	0	0	0	0.36257	0	0	0	0	0	0	0	0	0	0	0	0	0	0	0	0	0	0	0
mir-501	AATCCTTTGTCCCTGGGTGAG	21	Mature 5' sub	0	0	0	0	0	0	0	0	0	0	0	0	0	0	0	0	0	0	0	0	0	0	0	0	0	0	0	0	0	0	0	0	0	0	0	11.8542	0	0.658565
mir-501	AATCCTTTGTCCCTGGGTGAGA	22	Mature 5'	0	0	16.6625	0	0	0	0	0	0	0	0	0	0	0	0	24.9545	0	0	2.31205	0	0	18.5329	0	0	0	0	0	0	0	0	0	0	0	0	0	0	0	1.02961
mir-501	AATCCTTTGTCCCTGGGTGAGAG	23	Mature 5' super	0	0	0	0	0	0	0	0	0	0	0	0	0	0	0	0	0	0	0	0	0	18.5329	0	0	0	0	0	0	0	0	0	0	0	0	0	0	0	1.02961
mir-501	AATCCTTTGTCCCTGGGTGAGAGT	24	Mature 5' super	0	0	0	0	0	0	0	0	0	0	15.3739	0	0	0	0	24.9545	0	0	2.24046	0	0	0	0	0	16.8833	0	0	0	23.1884	0	0	0	0	24.6585	0	5.92709	0	3.92541
mir-501	AATCCTTTGTCCCTGGGTGAGAGTGC	26	Mature 5' super	0	0	0	0	0	0	0	0	0	0	0	0	0	0	0	0	0	0	0	0	0	0	0	0	0	0	0	0	0	0	0	0	0	0	0	5.92709	0	0.329283
mir-501	AATGCACCCGGGCAAGGAT	19	Mature 3' sub	0	0	0	5.25837	0	0	0	0	0	0	0	0	0	0	0	0	0	0	0.292132	0	0	0	0	0	0	0	0	0	0	0	0	0	0	0	0	0	0	0
mir-501	AATGCACCCGGGCAAGGATT	20	Mature 3' sub	13.0536	24.9026	16.6625	15.7751	29.5447	94.5406	10.7686	0	0	6.52626	0	0	0	27.462	0	49.9089	46.3242	0	18.6372	5.43348	0	18.5329	0	0	16.8833	324.184	0	78.883	23.1884	0	20.7643	0	0	0	93.2662	23.7083	0	33.6025
mir-501	AATGCACCCGGGCAAGGATTC	21	Mature 3' sub	26.1071	0	33.325	10.5167	0	36.3618	43.0742	0	0	13.0525	7.68693	14.7052	0	0	0	0	0	25.6476	11.6932	10.867	34.9174	18.5329	0	0	50.65	108.061	0	0	0	0	0	0	0	49.317	279.799	23.7083	0	31.9918
mir-501	AATGCACCCGGGCAAGGATTCT	22	Mature 3'	78.3213	49.8051	66.65	68.3588	19.6965	50.9065	21.5371	0	0	19.5788	38.4346	58.8209	0	0	76.0977	149.727	0	25.6476	40.199	54.3348	174.587	240.928	54.8938	64.2158	118.183	216.123	163.185	157.766	162.319	58.4399	93.4395	0	82.5832	123.292	0	106.688	0	103.943
mir-501	AATGCACCCGGGCAAGGATTCTG	23	Mature 3' super	0	12.4513	0	5.25837	0	0	10.7686	0	0	0	0	0	0	0	0	0	0	0	1.58212	0	0	0	0	0	0	0	0	0	0	23.376	0	0	0	0	93.2662	0	0	6.48012
mir-501	ATGCACCCGGGCAAGGATTCT	21	Mature 3' sub	0	0	0	0	0	7.27236	0	0	27.9439	0	0	0	0	0	0	0	0	0	1.95646	0	0	18.5329	0	0	0	0	0	0	0	0	0	0	0	0	0	5.92709	0	1.35889
mir-500b	TAATCCTTGCTACCTGGGT	19	Mature 5' super	0	0	0	0	0	0	0	0	0	0	0	0	0	0	0	0	0	0	0	0	0	0	0	0	0	0	0	0	0	0	10.3822	0	0	0	0	0	0	0.576787
mir-500b	TAATCCTTGCTACCTGGGTGA	21	Mature 5' super	0	0	0	0	9.84824	0	0	0	0	0	0	0	0	0	0	0	0	0	0.547124	10.867	0	0	0	0	0	0	0	0	0	0	0	0	0	0	0	0	0	0.60372
mir-500b	TAATCCTTGCTACCTGGGTGAG	22	Mature 5' super	0	0	0	0	0	0	0	0	0	0	0	0	0	0	0	0	0	0	0	0	0	0	0	0	0	0	0	0	0	0	0	0	0	0	0	11.8542	0	0.658565
mir-500a//mir-502	AATGCACCTGGGCAA	15	Precursor	0	0	0	0	0	0	0	0	0	0	0	0	128.37	0	0	0	0	0	7.13165	0	0	0	0	0	0	0	0	0	0	0	0	0	0	0	0	0	0	0
mir-500a//mir-502	AATGCACCTGGGCAAG	16	Precursor	0	0	0	0	0	0	0	0	0	0	0	0	128.37	0	0	0	0	0	7.13165	0	0	0	0	0	0	0	0	0	0	0	0	0	0	0	0	0	0	0
mir-500a//mir-502	ATGCACCTGGGCAAGGAT	18	Mature 3' sub	6.52678	0	0	0	0	0	0	0	0	0	0	0	0	0	0	0	0	0	0.362599	0	0	0	0	0	0	0	0	0	0	0	0	0	0	0	0	0	0	0
mir-500a//mir-502	ATGCACCTGGGCAAGGATT	19	Mature 3' sub	6.52678	12.4513	0	15.7751	9.84824	0	0	0	0	0	7.68693	0	0	0	0	0	0	0	2.90491	0	34.9174	0	27.4469	0	33.7667	0	0	0	0	0	10.3822	0	0	0	0	0	0	5.9174
mir-500a//mir-502	ATGCACCTGGGCAAGGATTC	20	Mature 3' sub	6.52678	0	0	5.25837	0	0	0	0	0	0	0	0	0	0	0	0	23.1621	0	1.94151	5.43348	34.9174	0	0	0	0	0	0	0	0	0	0	0	0	0	0	5.92709	0	2.571
mir-500a//mir-500b	TAATCCTTGCTACCTGGGTGAGAG	24	Mature 5' super	0	0	0	0	0	0	0	14.7286	0	0	0	0	0	27.462	0	0	0	0	2.34392	0	0	0	0	0	0	0	0	0	0	0	0	0	0	0	0	0	0	0
mir-500a	AATGCACCTGGGCAAGGATTCT	22	Mature 3' sub/super	6.52678	0	0	26.2919	19.6965	0	0	0	0	0	0	29.4105	0	0	0	24.9545	0	0	5.93778	0	69.8348	0	0	0	0	0	0	0	23.1884	23.376	0	0	0	49.317	0	5.92709	0	9.53574
mir-500a	AATGCACCTGGGCAAGGATTCTG	23	Mature 3' super	0	0	0	0	0	0	0	0	0	0	7.68693	0	0	0	0	0	0	0	0.427051	0	0	0	0	0	0	0	0	0	0	0	0	0	0	0	0	0	0	0
mir-500a	ATGCACCTGGGCAAGGATTCT	21	Mature 3' sub	0	24.9026	16.6625	26.2919	19.6965	72.7236	21.5371	14.7286	27.9439	13.0525	30.7477	14.7052	0	27.462	0	24.9545	0	0	18.6338	38.0344	244.422	18.5329	54.8938	0	16.8833	108.061	0	157.766	23.1884	0	41.5287	0	0	24.6585	0	11.8542	0	41.1013
mir-500a	ATGCACCTGGGCAAGGATTCTG	22	Mature 3'	6.52678	12.4513	0	5.25837	0	21.8171	0	14.7286	0	0	7.68693	0	0	0	0	24.9545	0	0	5.1902	10.867	0	0	0	32.1079	16.8833	0	0	0	23.1884	0	0	0	0	0	0	11.8542	0	5.27226
mir-500a	ATGCACCTGGGCAAGGATTCTGA	23	Mature 3' super	13.0536	0	116.638	5.25837	0	14.5447	0	0	0	0	23.0608	0	0	0	0	49.9089	0	51.2952	15.2088	32.6009	69.8348	0	27.4469	32.1079	0	0	0	0	115.942	35.0639	10.3822	0	0	0	93.2662	23.7083	0	24.4641
mir-500a	TAATCCTTGCTACCTGGG	18	Mature 5' sub	0	0	0	0	0	0	0	0	0	0	0	0	128.37	0	0	0	0	0	7.13165	0	0	0	0	0	0	0	0	0	0	0	0	0	0	0	0	0	0	0
mir-500a	TAATCCTTGCTACCTGGGTGAGA	23	Mature 5'	0	0	0	0	9.84824	7.27236	0	0	0	0	0	0	0	0	0	0	0	0	0.951144	5.43348	0	0	0	0	0	0	0	0	0	0	0	0	0	0	0	5.92709	0	0.631143
mir-500a	TGCACCTGGGCAAGGATTCTGA	22	Mature 3' sub/super	0	0	0	0	0	0	0	0	0	0	0	0	0	0	0	0	0	0	0	0	0	0	0	0	16.8833	0	0	0	0	0	0	0	0	0	0	0	0	0.937963
mir-5006	TTTCCCTTTCCATCCTGGCAG	21	Mature 3'	0	0	0	0	0	0	0	0	0	0	0	0	0	27.462	0	0	0	0	1.52566	0	0	0	0	0	0	0	0	0	0	0	0	0	0	0	0	0	0	0
mir-5003	TCACAACAACCTTGCAGGGTA	21	Mature 5' sub	0	0	0	0	0	0	0	0	0	0	0	0	0	0	0	0	0	0	0	0	0	37.0659	0	0	0	0	0	0	0	0	0	0	0	0	0	0	0	2.05921
mir-5003	TCACAACAACCTTGCAGGGTAG	22	Mature 5' sub	0	0	0	0	0	14.5447	0	0	0	0	0	0	0	0	0	0	0	0	0.80804	0	0	0	0	0	0	0	0	0	0	0	0	0	0	0	0	0	0	0
mir-5001	TTCTGCCTCTGTCCAGGTCC	20	Mature 3' sub	0	0	0	5.25837	0	0	0	0	0	0	0	0	128.37	0	0	0	0	0	7.42378	0	0	0	0	0	16.8833	0	0	0	0	0	0	0	0	0	0	0	0	0.937963
mir-5001	TTCTGCCTCTGTCCAGGTCCT	21	Mature 3' sub	0	0	0	0	0	0	0	14.7286	0	0	7.68693	0	0	0	0	24.9545	0	0	2.63167	0	34.9174	0	0	0	0	0	0	0	0	0	0	0	0	0	0	0	0	1.93986
mir-499a	AACATCACAGCAAGTCTGTGCT	22	Mature 3'	0	0	0	5.25837	0	0	0	0	0	0	0	0	0	0	0	0	0	0	0.292132	0	0	0	0	0	0	0	0	0	0	0	0	0	0	0	0	0	0	0
mir-499a	TAAGACTTGCAGTGATGTT	19	Mature 5' sub	0	0	0	0	0	0	0	0	0	0	0	0	0	0	0	0	0	0	0	5.43348	0	0	0	0	0	0	0	0	0	0	0	0	0	0	0	0	0	0.30186
mir-499a	TTAAGACTTGCAGTGATGTT	20	Mature 5' sub	6.52678	0	0	0	0	0	0	0	0	0	0	0	0	0	0	0	0	0	0.362599	5.43348	0	0	0	0	0	0	0	0	0	0	0	36.8555	0	0	0	0	0	2.34939
mir-499a	TTAAGACTTGCAGTGATGTTT	21	Mature 5'	0	12.4513	0	0	0	0	0	44.1859	0	0	15.3739	0	0	0	0	0	0	0	4.00061	195.605	69.8348	0	27.4469	32.1079	0	0	0	78.883	23.1884	23.376	0	0	165.166	0	0	5.92709	0	34.5298
mir-498	AAAGCACCTCCAGAGCTTGAAG	22	Precursor	0	0	0	0	0	0	0	0	0	0	7.68693	0	0	0	0	0	0	0	0.427051	0	0	0	0	0	0	0	0	0	0	0	0	0	0	0	0	0	0	0
mir-498	TTTCAAGCCAGGGGGCGTTTTT	22	Mature 5' sub	0	0	0	0	0	0	0	0	0	0	0	0	0	0	0	0	0	0	0	0	0	0	0	0	0	0	0	0	0	11.688	0	0	0	0	0	0	0	0.649332
mir-497	AGCAGCACACTGTGGTTTG	19	Mature 5' sub	0	0	0	0	0	7.27236	0	0	0	0	0	0	0	0	0	0	0	0	0.40402	0	34.9174	0	0	0	0	0	0	0	0	0	0	0	0	0	0	0	0	1.93986
mir-497	AGCAGCACACTGTGGTTTGT	20	Mature 5' sub	0	0	0	0	0	7.27236	0	0	0	0	0	0	0	27.462	0	49.9089	0	0	4.7024	10.867	104.752	0	27.4469	0	0	0	0	0	0	0	0	0	0	0	0	0	0	7.94812
mir-497	CAGCAGCACACTGTGGTTTG	20	Mature 5' sub	0	0	0	0	0	7.27236	0	0	0	0	0	0	0	0	0	24.9545	0	0	1.79038	21.7339	0	0	0	0	0	0	0	0	0	0	0	0	0	0	0	0	0	1.20744
mir-497	CAGCAGCACACTGTGGTTTGT	21	Mature 5'	19.5803	37.3539	16.6625	84.1339	29.5447	101.813	32.3057	220.929	83.8317	104.42	38.4346	58.8209	513.479	27.462	38.0489	374.317	69.4863	76.9428	107.087	939.993	977.688	129.731	54.8938	96.3236	50.65	324.184	163.185	946.596	92.7536	116.88	41.5287	73.711	82.5832	73.9754	93.2662	41.4896	0	238.857
mir-497	CAGCAGCACACTGTGGTTTGTA	22	Mature 5' super	0	0	0	0	9.84824	0	0	0	0	0	0	0	0	0	0	0	0	25.6476	1.97199	5.43348	0	0	0	0	0	0	0	0	0	0	0	0	82.5832	0	0	0	0	4.88982
mir-497	CCAAACCACACTGTGGTGTTAG	22	Mature 3' sub/super	0	0	0	5.25837	0	0	0	14.7286	83.8317	6.52626	0	0	0	0	0	0	0	0	6.13027	32.6009	0	0	0	0	16.8833	0	0	0	0	0	0	0	0	24.6585	186.532	0	0	14.4819
mir-497	CCAGCAGCACACTGT	15	Precursor	0	0	0	0	0	0	0	0	0	0	0	0	0	0	0	0	0	0	0	0	69.8348	0	0	0	0	0	0	0	0	0	0	0	0	0	0	0	0	3.87971
mir-496	TGAGTATTACATGGCCAATCT	21	Mature 3' sub	0	0	0	0	0	7.27236	0	0	0	0	0	0	0	0	0	0	0	0	0.40402	0	0	0	0	0	0	0	0	0	0	0	0	0	0	24.6585	0	0	0	1.36992
mir-496	TGAGTATTACATGGCCAATCTC	22	Mature 3'	0	0	0	0	9.84824	14.5447	0	44.1859	0	13.0525	0	0	0	0	0	0	0	0	4.53508	0	0	0	27.4469	0	0	0	0	0	23.1884	0	0	36.8555	0	49.317	0	0	0	7.60043
mir-495	AAACAAACATGGTGCAC	17	Mature 3' sub	0	0	0	0	0	0	0	0	0	0	0	0	0	0	0	0	0	0	0	10.867	0	0	0	0	0	0	0	0	0	0	0	0	0	0	0	0	0	0.60372
mir-495	AAACAAACATGGTGCACT	18	Mature 3' sub	0	0	0	0	0	0	0	0	0	0	0	0	0	0	0	0	0	0	0	5.43348	0	0	0	0	0	0	0	0	0	0	0	0	0	0	0	0	0	0.30186
mir-495	AAACAAACATGGTGCACTT	19	Mature 3' sub	0	0	0	0	0	0	0	14.7286	0	0	0	0	0	0	0	0	0	0	0.818257	0	0	0	0	0	0	0	0	0	0	0	0	0	0	0	0	0	0	0
mir-495	AAACAAACATGGTGCACTTCT	21	Mature 3' sub	0	12.4513	33.325	0	9.84824	14.5447	0	29.4573	0	0	0	0	0	0	0	0	0	0	5.5348	27.1674	34.9174	0	0	0	0	0	0	78.883	0	0	0	0	0	24.6585	0	0	0	9.20146
mir-495	AAACAAACATGGTGCACTTCTT	22	Mature 3'	19.5803	12.4513	16.6625	10.5167	19.6965	50.9065	43.0742	176.744	83.8317	6.52626	0	14.7052	0	0	0	0	0	0	25.2608	27.1674	0	74.1317	27.4469	64.2158	16.8833	0	0	236.649	23.1884	58.4399	10.3822	73.711	0	24.6585	0	0	0	35.3819
mir-495	AAACAAACATGGTGCACTTCTTT	23	Mature 3' super	13.0536	0	66.65	5.25837	0	50.9065	0	103.1	83.8317	0	23.0608	14.7052	0	0	0	0	0	0	20.0315	5.43348	69.8348	0	0	0	0	0	0	78.883	92.7536	35.0639	10.3822	110.566	0	0	93.2662	0	474.158	53.9079
mir-495	AAACAAACATGGTGCACTTCTTTT	24	Mature 3' super	0	0	49.9875	0	0	0	0	0	0	0	0	14.7052	0	0	0	0	0	0	3.59404	0	0	0	0	32.1079	0	0	0	0	0	0	0	0	0	0	0	0	0	1.78377
mir-495	AACAAACATGGTGCACTTCTT	21	Mature 3' sub	0	0	0	0	9.84824	14.5447	0	0	0	0	0	0	0	0	0	0	0	0	1.35516	0	0	0	0	0	0	0	0	0	0	0	0	0	0	0	0	0	0	0
mir-495	AACAAACATGGTGCACTTCTTT	22	Mature 3' sub/super	0	0	0	0	0	7.27236	0	0	0	0	0	0	0	0	0	0	0	0	0.40402	0	34.9174	0	0	0	0	0	0	0	0	23.376	0	0	0	0	0	0	0	3.23852
mir-495	ACAAACATGGTGCACTTCTTT	21	Mature 3' sub/super	0	0	0	0	0	7.27236	0	0	0	0	0	0	0	0	0	0	0	0	0.40402	0	0	0	0	0	0	0	0	0	0	0	0	0	0	0	0	0	0	0
mir-495	GAAGTTGCCCATGTTATTTTCG	22	Mature 5'	0	0	0	0	0	7.27236	0	29.4573	0	0	0	0	0	0	0	0	0	0	2.04053	0	0	0	0	0	0	0	0	0	0	0	0	0	0	0	0	0	0	0
mir-494	AACATACACGGGAAACCTCTTT	22	Mature 3' sub/super	0	0	0	0	0	0	0	0	0	0	0	0	0	0	0	0	0	0	0	5.43348	0	0	0	0	0	0	0	0	0	0	0	0	0	0	0	0	0	0.30186
mir-494	TGAAACATACACGGGAAA	18	Mature 3' sub	0	0	0	5.25837	0	0	0	0	0	0	0	0	0	0	0	0	0	0	0.292132	0	34.9174	0	0	0	0	0	0	0	0	0	0	0	0	0	0	0	0	1.93986
mir-494	TGAAACATACACGGGAAAC	19	Mature 3' sub	0	0	0	10.5167	0	7.27236	0	29.4573	0	0	0	0	0	0	0	24.9545	0	0	4.01116	0	69.8348	0	0	0	0	0	0	78.883	0	0	0	0	0	0	0	0	0	8.2621
mir-494	TGAAACATACACGGGAAACC	20	Mature 3' sub	0	0	0	0	0	0	0	0	0	0	0	0	0	0	0	0	0	0	0	10.867	0	0	0	0	0	0	0	0	0	0	0	0	0	0	0	0	0	0.60372
mir-494	TGAAACATACACGGGAAACCT	21	Mature 3' sub	0	0	0	0	0	0	0	0	0	0	0	0	0	0	0	0	0	0	0	21.7339	0	0	0	0	16.8833	0	0	78.883	0	0	0	0	0	0	0	0	0	6.52779
mir-494	TGAAACATACACGGGAAACCTC	22	Mature 3'	0	0	16.6625	0	0	36.3618	0	58.9145	0	0	0	0	0	0	0	0	0	0	6.21882	10.867	0	0	0	0	0	0	0	0	23.1884	23.376	20.7643	0	0	24.6585	0	0	0	5.71412
mir-494	TGAAACATACACGGGAAACCTCT	23	Mature 3' super	13.0536	24.9026	149.963	15.7751	19.6965	181.809	32.3057	88.3718	83.8317	65.2626	7.68693	102.937	0	0	0	0	0	25.6476	45.069	27.1674	0	129.731	0	0	33.7667	0	0	157.766	162.319	11.688	83.0573	331.699	0	0	93.2662	41.4896	0	59.5528
mir-494	TGAAACATACACGGGAAACCTCTT	24	Mature 3' super	0	0	0	0	0	7.27236	10.7686	0	27.9439	0	0	0	0	0	0	0	0	0	2.55471	0	0	0	0	0	0	108.061	0	0	0	0	0	73.711	0	0	0	0	0	10.0985
mir-494	TGAAACATACACGGGAAACCTCTTT	25	Mature 3' super	0	0	0	0	0	0	0	0	27.9439	0	0	0	0	0	0	0	0	0	1.55244	0	0	0	0	0	0	0	0	0	0	0	0	0	0	0	0	0	0	0
mir-493	TACATGGTAGGCTTTC	16	Mature 5' sub	0	0	0	0	0	0	0	0	0	0	0	0	0	0	0	0	0	0	0	0	0	18.5329	0	0	0	0	0	0	0	0	0	0	0	0	0	0	0	1.02961
mir-493	TGAAGGTCTACTGTGTGCCAGG	22	Mature 3'	0	0	0	5.25837	0	14.5447	0	0	0	13.0525	7.68693	0	0	0	0	0	0	0	2.25236	0	0	0	0	0	0	0	0	0	0	0	0	0	0	0	0	0	0	0
mir-493	TGTACATGGTAGGCTTTCATT	21	Mature 5' sub	0	0	0	0	0	0	0	14.7286	0	0	0	0	0	0	0	0	0	0	0.818257	0	0	0	0	0	0	0	0	0	0	0	0	0	0	0	0	0	0	0
mir-493	TTGTACATGGTAGGCTTTCAT	21	Mature 5' sub	0	0	0	0	0	0	0	44.1859	0	0	0	0	0	0	0	0	0	0	2.45477	0	0	0	0	0	16.8833	0	0	0	0	0	0	0	0	0	0	0	0	0.937963
mir-493	TTGTACATGGTAGGCTTTCATT	22	Mature 5'	0	0	16.6625	0	9.84824	21.8171	0	14.7286	0	0	7.68693	0	0	0	0	0	0	0	3.93019	0	0	0	0	0	0	0	0	78.883	69.5652	0	10.3822	36.8555	0	24.6585	0	0	0	12.2414
mir-492	ACCTGCGGGACAAGATTCTT	20	Mature 5' sub	0	0	16.6625	0	0	0	0	0	0	0	0	0	0	0	0	0	0	0	0.925695	5.43348	0	0	0	0	16.8833	0	0	0	0	0	0	0	0	0	0	0	0	1.23982
mir-492	CCTGCGGGACAAGATTCTT	19	Mature 5' sub	0	0	16.6625	0	0	0	0	0	0	0	0	0	0	0	0	0	0	0	0.925695	0	0	0	27.4469	0	0	0	0	0	23.1884	0	0	0	0	0	0	0	0	2.81307
mir-492	CGGGACAAGATTCTT	15	Precursor	0	0	0	0	0	0	0	0	0	0	0	0	0	0	0	0	0	0	0	0	0	0	0	0	0	0	0	0	0	0	20.7643	0	0	0	0	0	0	1.15357
mir-492	CTGCGGGACAAGATTCT	17	Mature 5' sub	0	0	0	0	0	0	0	0	0	0	0	0	0	0	0	0	0	0	0	0	0	0	0	0	0	0	163.185	0	0	0	0	0	0	0	0	0	0	9.06585
mir-492	GACCTGCGGGACAAGATTCT	20	Mature 5' sub	0	0	0	0	0	0	0	0	0	0	0	0	0	0	0	0	0	25.6476	1.42487	0	0	0	0	0	0	0	0	0	23.1884	0	0	0	0	0	0	0	0	1.28824
mir-492	GACCTGCGGGACAAGATTCTT	21	Mature 5' sub	0	0	0	0	0	0	0	0	0	0	0	0	0	0	0	0	0	0	0	0	34.9174	0	0	0	0	108.061	0	0	0	0	0	0	0	0	0	0	0	7.94327
mir-492	GGACCTGCGGGACAAGATTCT	21	Mature 5' sub	0	0	0	0	0	0	0	0	27.9439	0	0	0	0	0	0	0	0	0	1.55244	0	0	0	0	0	0	216.123	0	0	0	0	0	0	0	0	0	5.92709	0	12.3361
mir-492	GGACCTGCGGGACAAGATTCTT	22	Mature 5' sub	0	0	0	0	0	0	0	0	27.9439	0	0	0	0	0	0	0	23.1621	0	2.83922	0	0	0	0	0	0	0	0	0	0	0	0	0	0	0	0	0	0	0
mir-491	AGTGGGGAACCCTTCCATGAG	21	Mature 5' sub	0	0	0	0	0	0	0	0	0	0	15.3739	0	0	0	0	0	0	0	0.854103	0	0	0	0	0	0	0	0	0	0	0	0	0	0	0	0	0	0	0
mir-491	AGTGGGGAACCCTTCCATGAGG	22	Mature 5'	6.52678	0	16.6625	0	9.84824	0	0	0	0	0	7.68693	0	0	0	0	0	0	0	2.26247	0	0	0	0	0	0	0	0	0	0	11.688	0	0	0	0	0	0	0	0.649332
mir-491	TGGGGAACCCTTCCATGAGGAGT	23	Mature 5' sub/super	19.5803	0	0	10.5167	9.84824	14.5447	0	0	0	0	7.68693	29.4105	128.37	0	0	0	23.1621	25.6476	14.9315	5.43348	0	0	27.4469	0	0	0	0	0	46.3768	0	20.7643	0	0	24.6585	0	0	0	6.92667
mir-490	CAACCTGGAGGACTCCATGCTG	22	Mature 3'	0	0	0	5.25837	0	0	0	0	0	0	0	0	0	0	0	0	0	0	0.292132	0	0	0	0	0	0	0	0	0	0	0	0	0	0	0	0	0	0	0
mir-490	CAACCTGGAGGACTCCATGCTGT	23	Mature 3' super	0	0	0	0	0	7.27236	0	0	0	0	0	0	0	0	0	0	0	0	0.40402	0	0	0	0	0	0	0	0	0	0	0	0	0	0	24.6585	0	0	0	1.36992
mir-490	CCATGGATCTCCAGGTGGGT	20	Mature 5'	0	0	0	0	0	0	0	0	0	0	0	0	0	0	0	0	0	0	0	5.43348	0	0	0	0	0	0	0	0	46.3768	0	0	0	0	0	0	0	0	2.87835
mir-489	ACATCACATATACGGCAGC	19	Mature 3' sub	0	0	0	0	0	0	0	0	0	52.2101	69.1823	0	0	27.462	0	0	0	0	8.26969	0	0	0	0	0	0	0	0	0	0	0	0	0	0	0	0	0	0	0
mir-489	ATCACATATACGGCAGC	17	Mature 3' sub	0	0	0	0	0	0	0	0	0	0	7.68693	0	0	0	0	0	0	0	0.427051	0	0	0	0	0	0	0	0	0	0	0	0	0	0	0	0	0	0	0
mir-489	CACATATACGGCAGC	15	Precursor	0	0	0	0	0	0	0	0	0	6.52626	0	0	0	0	0	0	0	0	0.36257	0	0	0	0	0	0	0	0	0	0	0	0	0	0	0	0	0	0	0
mir-489	CATCACATATACGGCAGC	18	Mature 3' sub	0	0	0	0	0	0	0	0	0	19.5788	0	0	0	0	0	0	0	0	1.08771	0	0	0	0	0	0	0	0	0	0	0	0	0	0	0	0	0	0	0
mir-489	GACATCACATATACGGCAGC	20	Mature 3' sub	0	0	0	0	0	0	0	0	0	52.2101	92.2431	0	128.37	0	0	0	0	0	15.1568	0	0	0	0	0	0	0	0	0	0	0	0	0	0	0	0	0	0	0
mir-489	GGTCGTATGTGTGACGCCATTT	22	Mature 5'	0	0	0	0	0	0	10.7686	0	0	0	0	0	0	0	0	0	0	0	0.598253	0	0	0	0	0	0	0	0	0	0	0	0	0	0	0	0	0	0	0
mir-489	GTGACATCACATATACGGCAG	21	Mature 3' sub	0	0	0	0	0	0	0	29.4573	27.9439	0	7.68693	0	0	0	0	0	0	0	3.616	27.1674	34.9174	0	0	0	0	0	0	0	0	0	0	0	0	24.6585	0	5.92709	0	5.14836
mir-489	TCACATATACGGCAGC	16	Precursor	0	12.4513	0	0	0	0	0	0	0	19.5788	0	0	0	0	0	0	0	0	1.77945	0	0	0	0	0	0	0	0	0	0	0	0	0	0	0	0	0	0	0
mir-489	TGACATCACATATACGGCAGC	21	Mature 3' sub	32.6339	62.2564	0	0	0	0	0	0	0	156.63	184.486	0	0	27.462	0	0	0	0	25.7483	0	0	0	0	0	0	0	0	0	0	0	0	0	0	0	0	0	0	0
mir-489	TGACATCACATATACGGCAGCTA	23	Mature 3' sub/super	0	0	0	0	0	0	0	0	0	6.52626	0	0	0	0	0	0	0	0	0.36257	0	0	0	0	0	0	0	0	0	0	0	0	0	0	0	0	0	0	0
mir-487b	AATCGTACAGGGTCATCC	18	Mature 3' sub	0	0	0	0	0	7.27236	0	0	0	0	0	0	0	0	0	0	0	0	0.40402	0	0	0	0	0	0	0	0	0	0	0	0	0	0	0	0	0	0	0
mir-487b	AATCGTACAGGGTCATCCACT	21	Mature 3' sub	0	0	0	0	0	14.5447	0	0	0	0	0	14.7052	0	0	0	0	0	0	1.625	5.43348	0	0	0	0	0	0	0	0	23.1884	0	0	0	0	0	0	5.92709	0	1.91939
mir-487b	AATCGTACAGGGTCATCCACTT	22	Mature 3'	0	12.4513	49.9875	0	9.84824	36.3618	0	14.7286	0	6.52626	0	0	0	0	0	0	0	0	7.21687	0	0	0	0	0	16.8833	0	0	0	23.1884	46.7519	20.7643	147.422	0	0	0	5.92709	0	14.4965
mir-487b	AATCGTACAGGGTCATCCACTTT	23	Mature 3' super	0	0	0	0	0	7.27236	10.7686	0	55.8878	0	0	0	0	0	0	0	0	0	4.10715	0	0	18.5329	0	0	0	0	0	0	23.1884	0	0	0	0	0	0	0	0	2.31785
mir-487b	ATCGTACAGGGTCATCCACTT	21	Mature 3' sub	0	0	0	0	0	7.27236	0	0	0	0	0	0	0	0	0	0	0	0	0.40402	0	0	0	0	0	0	0	0	0	0	0	0	0	0	0	0	0	0	0
mir-487b	ATCGTACAGGGTCATCCACTTT	22	Mature 3' sub/super	0	0	0	0	0	14.5447	0	0	0	0	0	0	0	0	0	0	0	0	0.80804	0	0	0	0	0	0	0	0	0	0	0	0	0	0	0	0	0	0	0
mir-487b	TCGTACAGGGTCATCCACTTT	21	Mature 3' sub/super	6.52678	12.4513	0	5.25837	0	14.5447	0	0	0	6.52626	0	0	0	0	0	0	0	0	2.51708	27.1674	0	37.0659	0	0	0	0	0	0	0	0	10.3822	36.8555	0	24.6585	0	0	0	7.56275
mir-487b	TCGTACAGGGTCATCCACTTTT	22	Mature 3' sub/super	0	0	0	0	0	7.27236	0	0	0	0	0	0	0	0	0	0	0	0	0.40402	0	0	0	0	0	0	0	0	0	0	0	0	0	0	0	0	0	0	0
mir-487a	AATCATACAGGGACATCCAGT	21	Mature 3' sub	0	0	16.6625	0	0	0	0	0	0	0	0	0	0	0	0	0	0	0	0.925695	0	0	0	0	0	0	0	0	0	0	0	0	0	0	0	0	0	0	0
mir-487a	AATCATACAGGGACATCCAGTT	22	Mature 3'	0	0	16.6625	0	0	0	0	0	0	13.0525	0	0	0	0	0	0	0	0	1.65084	0	0	0	0	0	0	0	0	0	0	0	0	0	0	0	0	5.92709	0	0.329283
mir-487a	AATCATACAGGGACATCCAGTTT	23	Mature 3' super	0	0	0	0	0	0	0	0	0	6.52626	0	0	0	0	0	0	0	0	0.36257	0	0	0	0	0	0	0	0	0	0	0	0	0	0	0	0	0	0	0
mir-487a	GTGGTTATCCCTGCTGTGTTCG	22	Mature 5'	0	0	0	0	0	0	0	0	0	0	0	0	0	0	0	0	0	0	0	0	0	0	0	0	0	0	0	0	46.3768	0	0	0	0	0	0	0	0	2.57649
mir-486-2	CGGGGCAGCTCAGTACAGGATG	22	Mature 3' super	0	0	0	5.25837	0	0	0	0	0	0	0	0	0	0	0	0	0	0	0.292132	0	0	0	0	0	0	0	0	0	0	0	0	0	0	0	0	0	0	0
mir-486-2	TCCTGTACTGAGCTGCCCCGAGC	23	Mature 5' super	0	12.4513	16.6625	0	9.84824	7.27236	0	14.7286	0	26.1051	7.68693	14.7052	256.739	54.9239	38.0489	74.8634	23.1621	25.6476	32.3803	27.1674	0	18.5329	0	32.1079	33.7667	216.123	0	0	0	0	10.3822	36.8555	165.166	49.317	0	29.6354	0	34.3919
mir-486-2	TCCTGTACTGAGCTGCCCCGAGCT	24	Mature 5' super	0	0	0	0	0	0	0	0	0	0	0	0	0	0	0	24.9545	0	0	1.38636	0	0	0	0	0	0	0	0	0	0	0	0	0	0	0	0	0	0	0
mir-486-1//mir-486-2	ACTGAGCTGCCCCGAG	16	Precursor	0	0	16.6625	0	0	0	0	0	0	0	0	0	0	0	0	0	0	0	0.925695	0	0	18.5329	0	0	0	0	0	0	0	0	0	0	0	0	0	0	0	1.02961
mir-486-1//mir-486-2	AGCTCAGTACAGGAT	15	Precursor	0	12.4513	0	0	0	0	0	0	0	0	7.68693	0	0	0	0	0	0	0	1.11879	0	0	0	0	0	0	0	0	0	0	0	0	0	0	0	0	0	0	0
mir-486-1//mir-486-2	CCTGTACTGAGCTGC	15	Precursor	0	0	0	0	0	0	0	0	0	0	0	0	0	0	0	24.9545	0	0	1.38636	0	0	0	0	0	0	0	0	0	0	0	0	0	0	0	0	0	0	0
mir-486-1//mir-486-2	CCTGTACTGAGCTGCC	16	Mature 5' sub	0	0	0	0	0	0	0	0	0	0	0	0	0	0	0	0	0	0	0	0	0	0	0	0	0	0	0	0	0	0	0	0	0	0	0	5.92709	0	0.329283
mir-486-1//mir-486-2	CCTGTACTGAGCTGCCCC	18	Mature 5' sub	0	0	0	0	0	0	0	0	0	0	0	0	0	0	0	0	0	0	0	0	0	0	0	0	0	0	0	0	0	0	0	0	0	0	0	5.92709	0	0.329283
mir-486-1//mir-486-2	CCTGTACTGAGCTGCCCCG	19	Mature 5' sub	0	0	0	0	0	0	0	0	0	0	0	0	0	0	38.0489	0	23.1621	25.6476	4.82547	0	0	0	0	0	0	0	0	0	0	0	10.3822	0	0	0	0	5.92709	0	0.90607
mir-486-1//mir-486-2	CCTGTACTGAGCTGCCCCGA	20	Mature 5' sub	0	12.4513	0	0	0	7.27236	0	14.7286	0	0	7.68693	0	513.479	247.158	114.147	24.9545	46.3242	25.6476	56.3249	0	0	0	27.4469	0	0	0	163.185	0	0	0	0	0	0	0	0	5.92709	0	10.92
mir-486-1//mir-486-2	CCTGTACTGAGCTGCCCCGAG	21	Mature 5' sub	0	24.9026	0	0	0	0	10.7686	0	0	0	0	0	0	109.848	114.147	0	46.3242	0	16.9994	0	0	0	0	0	0	0	0	0	0	0	0	0	0	0	0	0	0	0
mir-486-1//mir-486-2	CGGGGCAGCTCAGTACAGG	19	Mature 3' sub	0	0	0	0	0	0	0	0	0	0	0	0	0	0	0	0	23.1621	0	1.28678	0	0	0	0	0	0	0	0	0	0	0	0	0	0	0	0	0	0	0
mir-486-1//mir-486-2	CGGGGCAGCTCAGTACAGGA	20	Mature 3' sub	6.52678	37.3539	0	0	0	14.5447	10.7686	44.1859	27.9439	26.1051	7.68693	0	0	27.462	38.0489	24.9545	23.1621	25.6476	17.4661	10.867	0	37.0659	27.4469	0	0	0	0	0	69.5652	0	31.1465	110.566	0	0	0	53.3438	0	18.889
mir-486-1//mir-486-2	CGGGGCAGCTCAGTACAGGAT	21	Mature 3'	39.1607	37.3539	66.65	21.0335	39.393	101.813	43.0742	29.4573	0	123.999	76.8693	73.5262	0	109.848	0	74.8634	185.297	102.59	62.496	48.9013	0	185.329	27.4469	32.1079	67.5333	0	0	78.883	185.507	58.4399	166.115	184.277	82.5832	172.609	373.065	254.865	0	106.537
mir-486-1//mir-486-2	CTCGGGGCAGCTCAGTACAGGA	22	Mature 3' sub/super	0	0	0	5.25837	0	0	0	0	0	0	0	0	0	0	0	0	0	0	0.292132	0	0	0	0	0	0	0	0	0	0	0	0	0	0	0	0	0	0	0
mir-486-1//mir-486-2	CTGAGCTGCCCCGAG	15	Precursor	0	0	0	0	0	0	0	0	0	0	0	0	0	0	0	0	0	0	0	0	0	0	0	0	0	0	0	0	0	0	0	0	0	0	0	5.92709	0	0.329283
mir-486-1//mir-486-2	CTGTACTGAGCTGCC	15	Mature 5' sub	0	0	0	0	0	0	0	0	0	0	0	0	0	0	0	0	0	0	0	0	0	0	0	0	0	0	0	0	0	0	10.3822	0	0	0	0	0	0	0.576787
mir-486-1//mir-486-2	CTGTACTGAGCTGCCCCGA	19	Mature 5' sub	0	0	0	0	0	0	0	44.1859	0	0	0	0	0	0	0	0	0	0	2.45477	0	0	0	0	0	0	0	0	0	0	0	0	0	0	0	0	0	0	0
mir-486-1//mir-486-2	CTGTACTGAGCTGCCCCGAG	20	Mature 5' sub	0	0	0	0	0	0	0	0	0	0	0	0	0	0	0	0	0	0	0	0	0	18.5329	0	0	0	0	0	0	0	0	0	0	0	0	0	5.92709	0	1.35889
mir-486-1//mir-486-2	GCAGCTCAGTACAGGAT	17	Mature 3' sub	0	12.4513	0	0	0	0	0	0	0	6.52626	0	0	0	0	0	0	0	0	1.05431	0	0	0	0	0	0	0	0	0	0	0	0	0	0	0	0	0	0	0
mir-486-1//mir-486-2	GGGCAGCTCAGTACAGGAT	19	Mature 3' sub	0	0	0	0	0	14.5447	0	0	0	0	7.68693	0	0	0	0	0	0	0	1.23509	0	0	0	0	0	0	0	0	0	23.1884	11.688	0	0	0	0	0	0	0	1.93758
mir-486-1//mir-486-2	GGGGCAGCTCAGTACAGGAT	20	Mature 3' sub	0	12.4513	0	0	0	0	0	0	0	0	0	0	0	0	0	0	0	0	0.691738	0	0	0	0	0	0	0	0	0	0	0	0	0	0	0	0	0	0	0
mir-486-1//mir-486-2	GTACTGAGCTGCCCCGAG	18	Mature 5' sub	0	0	0	0	0	0	0	0	0	0	0	0	0	0	0	0	0	0	0	0	0	37.0659	0	0	0	0	0	78.883	0	0	0	0	0	0	93.2662	23.7083	0	12.9402
mir-486-1//mir-486-2	TACTGAGCTGCCCCGAG	17	Mature 5' sub	0	0	0	0	0	0	0	0	0	0	0	0	128.37	0	0	0	23.1621	0	8.41843	0	0	0	0	0	0	0	0	0	0	0	0	0	0	0	0	11.8542	0	0.658565
mir-486-1//mir-486-2	TCCTGTACTGAGCTG	15	Precursor	6.52678	37.3539	33.325	36.8086	39.393	94.5406	21.5371	44.1859	27.9439	26.1051	15.3739	161.758	0	27.462	38.0489	24.9545	0	25.6476	36.7202	179.305	69.8348	129.731	54.8938	160.539	84.4167	0	163.185	157.766	672.464	105.192	363.376	110.566	578.082	172.609	93.2662	124.469	0	178.872
mir-486-1//mir-486-2	TCCTGTACTGAGCTGC	16	Precursor	6.52678	37.3539	199.95	120.943	59.0894	138.175	118.454	88.3718	83.8317	19.5788	15.3739	205.873	0	27.462	0	0	0	76.9428	66.5514	163.004	34.9174	92.6647	82.3407	128.432	135.067	0	0	0	695.652	140.256	415.287	257.988	908.415	246.585	279.799	243.01	474.158	238.754
mir-486-1//mir-486-2	TCCTGTACTGAGCTGCC	17	Mature 5' sub	52.2142	74.7077	166.625	105.167	9.84824	101.813	96.917	132.558	195.607	39.1576	23.0608	323.515	128.37	0	38.0489	0	0	0	82.645	255.374	104.752	240.928	27.4469	353.187	270.133	0	163.185	394.415	1113.04	222.072	508.726	184.277	1321.33	517.828	466.331	379.333	0	362.354
mir-486-1//mir-486-2	TCCTGTACTGAGCTGCCC	18	Mature 5' sub	6.52678	0	133.3	36.8086	19.6965	101.813	21.5371	88.3718	27.9439	6.52626	0	132.347	0	0	0	0	0	25.6476	33.3621	173.871	34.9174	74.1317	137.234	128.432	168.833	0	0	78.883	371.014	105.192	207.643	36.8555	743.249	295.902	0	124.469	474.158	175.266
mir-486-1//mir-486-2	TCCTGTACTGAGCTGCCCC	19	Mature 5' sub	0	0	0	5.25837	39.393	36.3618	0	14.7286	0	6.52626	0	14.7052	0	27.462	38.0489	0	23.1621	0	11.4248	16.3004	0	0	27.4469	0	0	216.123	0	78.883	23.1884	0	10.3822	36.8555	0	24.6585	0	23.7083	0	25.4192
mir-486-1//mir-486-2	TCCTGTACTGAGCTGCCCCG	20	Mature 5' sub	110.955	99.6103	366.575	820.306	531.805	1825.36	818.41	1472.86	307.383	463.365	315.164	970.545	1155.33	1620.26	1103.42	1447.36	1737.16	718.133	882.444	967.16	558.679	1816.23	356.81	2600.74	1620.8	1620.92	326.371	3944.15	1855.07	374.015	1048.6	884.532	1156.16	912.364	2331.65	3579.96	948.317	1494.59
mir-486-1//mir-486-2	TCCTGTACTGAGCTGCCCCGA	21	Mature 5' sub	992.07	2490.26	4398.9	8802.51	4362.77	17664.6	8227.17	12769.7	3492.99	4339.97	3036.34	11573	17458.3	15845.6	9436.12	15721.3	15194.3	8515	9128.94	10693.1	6878.73	20960.7	2634.9	21672.8	15802.8	17614	12728.5	24059.3	20684.1	4219.36	11565.7	7002.54	24527.2	9296.25	22850.2	37257.7	41251.8	17316.6
mir-486-1//mir-486-2	TCCTGTACTGAGCTGCCCCGAG	22	Mature 5'	1018.18	2178.97	6864.95	3118.21	2501.45	9017.72	3650.54	5317.03	2011.96	3648.18	2429.07	6146.79	8472.4	9062.45	5897.57	9931.87	10677.7	2385.23	5240.57	6547.35	1536.37	13862.6	1317.45	8572.8	8897.52	12210.9	2937.34	11122.5	24023.2	2045.4	8451.08	3022.15	33776.5	6731.77	16881.2	27080.9	26552.9	11976.1
mir-486-1//mir-486-2	TCGGGGCAGCTCAGTACAGGA	21	Mature 3' sub/super	0	0	0	0	0	0	0	0	0	0	0	0	0	0	0	0	0	0	0	0	0	0	0	0	0	0	0	0	0	11.688	0	0	0	0	0	0	0	0.649332
mir-486-1//mir-486-2	TGTACTGAGCTGCCC	15	Mature 5' sub	0	0	0	0	0	0	0	0	0	0	0	0	0	0	0	0	0	0	0	0	0	0	0	0	0	0	0	0	0	0	0	0	0	0	0	5.92709	0	0.329283
mir-486-1//mir-486-2	TGTACTGAGCTGCCCCGA	18	Mature 5' sub	0	0	0	0	0	0	0	0	0	0	0	0	0	0	0	0	0	0	0	0	0	0	0	0	0	0	0	0	0	11.688	0	0	0	0	0	5.92709	0	0.978615
mir-486-1//mir-486-2	TGTACTGAGCTGCCCCGAG	19	Mature 5' sub	6.52678	0	0	0	0	0	0	0	0	0	0	0	0	27.462	0	24.9545	0	0	3.27462	0	0	55.5988	0	0	0	0	0	0	0	0	0	0	0	0	93.2662	5.92709	0	8.59956
mir-486-1	ATCCTGTACTGAGCTG	16	Precursor	0	0	0	0	0	0	0	0	0	0	0	0	0	0	0	0	0	0	0	0	0	0	0	32.1079	0	0	0	0	0	0	0	0	0	0	0	0	0	1.78377
mir-486-1	ATCCTGTACTGAGCTGC	17	Precursor	0	0	0	0	0	0	0	0	0	0	0	0	0	0	0	0	0	0	0	0	0	0	0	0	0	0	0	0	0	0	10.3822	0	0	0	0	0	0	0.576787
mir-486-1	ATCCTGTACTGAGCTGCCC	19	Mature 5' sub/super	0	0	0	0	0	0	0	0	0	0	0	0	0	0	0	0	0	0	0	0	0	0	0	0	0	0	0	0	0	0	0	0	0	24.6585	0	0	0	1.36992
mir-486-1	ATCCTGTACTGAGCTGCCCCG	21	Mature 5' sub/super	0	0	0	5.25837	0	14.5447	0	0	0	0	0	0	128.37	0	0	0	0	0	8.23182	0	0	18.5329	0	0	0	0	0	0	0	0	0	0	0	0	0	5.92709	0	1.35889
mir-486-1	ATCCTGTACTGAGCTGCCCCGA	22	Mature 5' sub/super	6.52678	12.4513	16.6625	42.067	19.6965	29.0894	21.5371	44.1859	0	32.6313	15.3739	88.2314	128.37	54.9239	0	99.8178	0	51.2952	36.8255	27.1674	0	37.0659	0	32.1079	16.8833	0	163.185	0	69.5652	0	31.1465	36.8555	0	24.6585	0	124.469	0	31.2836
mir-486-1	ATCCTGTACTGAGCTGCCCCGAG	23	Mature 5' super	0	0	0	15.7751	0	0	0	0	0	6.52626	0	0	0	0	0	0	0	0	1.23897	0	0	0	0	0	0	0	0	0	0	0	0	0	0	0	0	5.92709	0	0.329283
mir-486-1	CGGGGCAGCTCAGTACAGGATA	22	Mature 3' super	0	0	0	0	0	0	0	0	0	19.5788	0	0	0	27.462	0	0	0	0	2.61338	0	0	0	0	0	0	0	0	78.883	23.1884	0	0	0	0	24.6585	0	5.92709	0	7.36983
mir-486-1	GCATCCTGTACTGAGCTGCCCCGAG	25	Mature 5' super	0	0	0	0	0	0	0	0	0	0	0	0	0	0	0	0	0	0	0	0	0	0	0	0	0	0	0	0	0	0	0	0	0	0	93.2662	0	0	5.18145
mir-486-1	TCCTGTACTGAGCTGCCCCGAGG	23	Mature 5' super	6.52678	0	16.6625	0	9.84824	7.27236	21.5371	29.4573	0	6.52626	7.68693	0	0	27.462	38.0489	24.9545	0	0	10.8879	21.7339	0	37.0659	0	0	50.65	108.061	0	0	92.7536	11.688	0	36.8555	0	0	0	41.4896	0	22.2388
mir-486-1	TGTACTGAGCTGCCCCGAGG	20	Mature 5' sub/super	0	0	0	0	0	0	0	0	0	0	0	0	0	0	0	0	0	0	0	0	0	0	0	0	0	0	0	0	0	0	0	0	0	0	0	5.92709	0	0.329283
mir-485	AGAGGCTGGCCGTGATGAAT	20	Mature 5' sub	0	0	16.6625	0	0	0	0	0	0	0	15.3739	0	0	0	0	49.9089	0	0	4.55252	0	0	0	0	32.1079	0	0	0	78.883	0	0	0	0	0	0	93.2662	0	0	11.3476
mir-485	AGAGGCTGGCCGTGATGAATTC	22	Mature 5'	0	0	0	0	0	0	0	44.1859	0	0	0	0	0	0	0	0	0	0	2.45477	0	0	18.5329	0	0	0	0	0	0	0	0	0	36.8555	0	0	0	0	0	3.07713
mir-485	AGAGGCTGGCCGTGATGAATTCG	23	Mature 5' super	0	0	16.6625	0	0	0	0	0	0	0	0	0	0	0	0	0	0	0	0.925695	0	0	0	0	32.1079	0	0	0	0	0	0	0	73.711	0	0	0	5.92709	0	6.20811
mir-485	GAGGCTGGCCGTGATGAATTC	21	Mature 5' sub	0	0	0	0	0	0	0	0	0	0	0	0	0	0	0	0	0	0	0	0	0	0	0	0	0	0	0	0	0	0	10.3822	0	0	0	0	0	0	0.576787
mir-485	GTCATACACGGCTCTCCTCT	20	Mature 3' sub	0	0	0	0	0	0	0	0	0	0	0	0	0	0	0	0	0	0	0	0	0	0	0	0	16.8833	0	0	0	0	0	0	0	0	0	0	0	0	0.937963
mir-485	GTCATACACGGCTCTCCTCTC	21	Mature 3' sub	0	0	0	0	0	0	0	0	0	0	0	0	0	0	0	0	0	0	0	5.43348	0	0	0	0	0	0	0	0	0	0	0	0	0	0	0	0	0	0.30186
mir-485	GTCATACACGGCTCTCCTCTCT	22	Mature 3'	6.52678	0	233.275	5.25837	29.5447	14.5447	10.7686	14.7286	0	6.52626	15.3739	14.7052	0	0	0	0	0	0	19.514	5.43348	0	0	0	32.1079	0	0	0	78.883	92.7536	0	0	36.8555	0	0	0	5.92709	0	13.9978
mir-485	GTCATACACGGCTCTCCTCTCTT	23	Mature 3' super	0	0	0	0	0	0	0	14.7286	0	0	0	0	0	0	0	0	0	0	0.818257	0	0	0	0	0	0	0	0	0	0	0	0	0	0	0	0	0	0	0
mir-484	CAGGCTCAGTCCCCT	15	Precursor	0	0	0	0	0	0	0	0	0	0	0	0	0	0	38.0489	0	0	0	2.11383	0	0	0	0	0	0	0	0	0	0	0	0	0	0	0	0	0	0	0
mir-484	CAGGCTCAGTCCCCTCCCGA	20	Mature 5' sub	0	12.4513	16.6625	0	0	0	0	0	0	0	0	14.7052	0	54.9239	0	0	0	0	5.48572	0	0	0	0	0	0	0	0	0	0	0	0	0	0	0	0	5.92709	0	0.329283
mir-484	CAGGCTCAGTCCCCTCCCGAT	21	Mature 5' sub	0	0	16.6625	5.25837	0	0	0	0	0	0	0	14.7052	0	0	0	0	0	0	2.03478	10.867	34.9174	18.5329	0	0	0	0	0	0	0	0	10.3822	0	0	24.6585	0	17.7813	0	6.50773
mir-484	CGTCAGGCTCAGTCCCCTCCCGA	23	Mature 5' sub/super	0	0	0	5.25837	0	0	0	0	0	0	7.68693	0	0	0	0	0	0	0	0.719183	0	0	0	0	0	0	0	0	0	0	0	0	0	0	0	0	0	0	0
mir-484	GCTCAGTCCCCTCCCGAT	18	Mature 5' sub	0	0	0	0	0	0	0	0	0	0	0	0	0	0	0	0	0	0	0	0	0	0	27.4469	0	0	0	0	0	0	0	0	0	0	0	0	0	0	1.52483
mir-484	GGCTCAGTCCCCTCCCGA	18	Mature 5' sub	0	0	0	0	0	0	0	0	0	0	0	0	0	0	0	0	0	0	0	0	0	0	0	0	0	0	0	0	23.1884	0	0	0	0	0	0	0	0	1.28824
mir-484	GTCAGGCTCAGTCCCCTCCCG	21	Mature 5' sub/super	0	0	0	0	0	0	0	0	0	0	0	0	0	0	0	0	0	0	0	0	0	0	0	0	0	0	0	0	0	0	0	0	0	0	0	11.8542	0	0.658565
mir-484	GTCAGGCTCAGTCCCCTCCCGA	22	Mature 5' sub/super	0	0	16.6625	10.5167	0	0	0	0	0	6.52626	0	0	0	0	0	0	0	0	1.87253	5.43348	0	0	0	0	0	0	0	0	0	0	0	0	0	0	0	0	0	0.30186
mir-484	GTCAGGCTCAGTCCCCTCCCGAT	23	Mature 5' super	0	0	0	10.5167	0	0	0	0	0	6.52626	0	14.7052	0	0	0	0	0	0	1.76379	0	0	0	27.4469	0	0	0	0	0	0	0	0	0	0	0	0	5.92709	0	1.85411
mir-484	TCAGGCTCAGTCCCC	15	Precursor	0	0	0	0	9.84824	7.27236	0	0	0	0	0	0	0	27.462	0	0	0	25.6476	3.90168	5.43348	0	0	0	0	0	0	0	0	23.1884	11.688	0	0	165.166	0	0	0	0	11.4153
mir-484	TCAGGCTCAGTCCCCT	16	Precursor	0	12.4513	0	5.25837	0	0	0	0	27.9439	0	0	0	0	0	0	24.9545	0	0	3.92267	5.43348	0	18.5329	0	0	16.8833	0	0	0	0	0	0	0	0	0	0	0	0	2.26943
mir-484	TCAGGCTCAGTCCCCTC	17	Mature 5' sub	6.52678	0	16.6625	5.25837	0	0	10.7686	0	0	0	0	0	0	0	0	0	23.1621	0	3.46546	0	0	0	0	0	0	0	0	0	23.1884	0	0	0	0	0	0	5.92709	0	1.61753
mir-484	TCAGGCTCAGTCCCCTCC	18	Mature 5' sub	6.52678	0	49.9875	0	9.84824	0	0	14.7286	0	6.52626	0	0	0	0	0	0	0	0	4.86763	5.43348	0	0	0	0	0	0	0	0	23.1884	0	10.3822	0	0	0	0	0	0	2.16689
mir-484	TCAGGCTCAGTCCCCTCCC	19	Mature 5' sub	0	24.9026	16.6625	0	19.6965	7.27236	0	0	0	6.52626	0	0	128.37	0	38.0489	0	0	0	13.4155	0	0	0	0	0	0	0	0	0	23.1884	0	31.1465	0	0	24.6585	0	5.92709	0	4.7178
mir-484	TCAGGCTCAGTCCCCTCCCG	20	Mature 5' sub	189.277	311.282	383.238	273.435	167.42	305.439	441.511	368.216	83.8317	430.733	222.921	308.81	641.849	521.777	494.635	474.135	393.756	179.533	343.989	320.576	209.505	593.054	137.234	256.863	236.367	540.307	163.185	631.064	1043.48	187.008	508.726	405.41	1156.16	221.926	652.863	1161.71	474.158	494.422
mir-484	TCAGGCTCAGTCCCCTCCCGA	21	Mature 5' sub	2068.99	3087.92	4582.19	2429.37	1684.05	3039.85	3844.37	3593.78	838.317	1859.99	930.118	2411.66	3465.98	2636.35	1712.2	2869.76	2686.8	1487.56	2512.74	3042.75	1571.28	4095.78	1317.45	1573.29	1874.05	2917.66	2610.97	1498.78	6747.83	1496.06	4163.25	2727.31	6193.74	3205.6	4570.04	7408.86	2844.95	3325.54
mir-484	TCAGGCTCAGTCCCCTCCCGAT	22	Mature 5'	1318.41	1531.51	7548.11	1440.79	906.038	1279.93	1938.34	2327.12	754.485	1370.52	1099.23	1794.04	1540.44	1153.4	646.831	823.497	1204.43	1077.2	1653.02	912.825	1117.36	5281.89	1619.37	1605.39	1401.32	2161.23	1631.85	1577.66	5565.22	888.286	1526.18	2801.02	2312.33	2515.16	6435.37	4119.32	0	2415.1
mir-484	TCAGGCTCAGTCCCCTCCCGATA	23	Mature 5' super	19.5803	49.8051	383.238	73.6172	29.5447	72.7236	53.8428	14.7286	27.9439	52.2101	69.1823	58.8209	0	0	0	0	23.1621	25.6476	53.0026	5.43348	69.8348	129.731	54.8938	96.3236	33.7667	108.061	0	0	255.072	46.7519	20.7643	257.988	0	73.9754	0	77.0521	0	68.3138
mir-484	TCAGGCTCAGTCCCCTCCCGATAA	24	Mature 5' super	26.1071	0	133.3	5.25837	0	14.5447	10.7686	29.4573	27.9439	19.5788	7.68693	14.7052	0	0	0	0	0	0	16.075	5.43348	0	0	54.8938	0	0	0	0	0	69.5652	11.688	10.3822	0	0	49.317	0	17.7813	0	12.17
mir-484	TCGTCAGGCTCAGTCCCCTCCCGA	24	Mature 5' sub/super	0	0	0	0	0	0	0	0	0	0	0	0	0	0	0	0	0	0	0	0	0	0	0	0	0	0	0	0	0	0	0	0	0	0	0	5.92709	0	0.329283
mir-483	AAGACGGGAGGAAAG	15	Precursor	0	12.4513	0	0	0	0	0	0	0	0	0	0	0	0	0	0	0	0	0.691738	0	0	0	0	0	0	0	0	0	0	0	0	0	0	0	0	0	0	0
mir-483	AAGACGGGAGGAAAGAAG	18	Mature 5' sub	0	0	16.6625	0	0	0	0	0	0	0	0	0	0	0	0	0	0	0	0.925695	5.43348	0	0	0	0	0	0	0	0	0	0	0	0	0	0	0	0	0	0.30186
mir-483	AAGACGGGAGGAAAGAAGG	19	Mature 5' sub	0	0	0	5.25837	0	0	0	0	0	0	0	0	0	0	0	0	0	0	0.292132	10.867	0	0	0	0	16.8833	0	0	0	0	0	0	0	0	24.6585	0	0	0	2.9116
mir-483	AAGACGGGAGGAAAGAAGGG	20	Mature 5' sub	0	0	0	0	9.84824	0	0	0	0	0	0	0	128.37	0	0	0	0	0	7.67877	10.867	69.8348	18.5329	0	0	0	0	0	0	0	11.688	0	0	0	0	0	0	0	6.16237
mir-483	AAGACGGGAGGAAAGAAGGGA	21	Mature 5' sub	26.1071	0	49.9875	52.5837	9.84824	36.3618	0	0	0	32.6313	0	14.7052	128.37	27.462	0	524.044	0	51.2952	52.9664	228.206	209.505	92.6647	192.128	192.647	84.4167	0	0	236.649	23.1884	58.4399	10.3822	257.988	0	24.6585	93.2662	53.3438	0	97.638
mir-483	AAGACGGGAGGAAAGAAGGGAG	22	Mature 5'	39.1607	37.3539	33.325	57.8421	29.5447	79.9959	0	103.1	27.9439	71.7889	38.4346	29.4105	385.109	27.462	38.0489	474.135	0	102.59	87.5136	374.91	698.348	222.395	411.703	224.755	135.067	108.061	326.371	1262.13	0	128.568	0	221.133	165.166	49.317	373.065	65.1979	0	264.788
mir-483	AAGACGGGAGGAAAGAAGGGAGT	23	Mature 5' super	13.0536	12.4513	0	21.0335	0	29.0894	0	0	0	0	15.3739	0	0	0	0	124.772	0	0	11.9874	347.743	174.587	18.5329	109.788	32.1079	84.4167	0	163.185	78.883	0	116.88	10.3822	0	165.166	24.6585	186.532	23.7083	0	85.3651
mir-483	AAGACGGGAGGAAAGAAGGGAGTGG	25	Mature 5' super	6.52678	0	0	0	0	0	0	0	0	0	0	0	0	0	0	0	0	0	0.362599	10.867	34.9174	0	0	0	0	0	0	0	0	0	0	0	0	0	0	0	0	2.54358
mir-483	ACTCCTCTCCTCCCGTCTTCT	21	Mature 3' sub/super	0	0	0	0	0	0	0	0	0	0	0	0	0	0	0	0	0	0	0	5.43348	0	0	0	0	0	0	0	0	0	0	0	0	0	0	0	0	0	0.30186
mir-483	AGACGGGAGGAAAGAAGGGA	20	Mature 5' sub	0	0	16.6625	0	0	7.27236	0	0	0	0	0	0	0	0	0	0	0	0	1.32971	0	0	0	0	0	0	0	0	0	0	0	0	0	0	0	0	0	0	0
mir-483	AGACGGGAGGAAAGAAGGGAG	21	Mature 5' sub	0	0	0	0	0	0	0	0	0	0	0	0	0	0	0	24.9545	0	0	1.38636	0	0	0	27.4469	0	0	0	0	78.883	0	0	0	0	495.499	0	0	0	0	33.435
mir-483	AGACGGGAGGAAAGAAGGGAGT	22	Mature 5' sub/super	6.52678	12.4513	16.6625	0	29.5447	21.8171	10.7686	44.1859	0	0	0	29.4105	128.37	0	38.0489	49.9089	0	25.6476	22.9635	10.867	34.9174	74.1317	164.681	0	16.8833	0	163.185	0	0	35.0639	0	0	0	0	0	23.7083	0	29.0799
mir-483	AGACGGGAGGAAAGAAGGGAGTG	23	Mature 5' sub/super	0	0	16.6625	0	0	0	0	0	0	0	0	0	0	0	0	0	0	0	0.925695	0	0	0	0	0	0	0	0	0	0	0	0	0	0	0	0	0	0	0
mir-483	AGACGGGAGGAAAGAAGGGAGTGG	24	Mature 5' sub/super	13.0536	24.9026	16.6625	10.5167	0	50.9065	0	0	27.9439	32.6313	15.3739	0	128.37	0	0	0	23.1621	0	19.0846	130.404	0	18.5329	54.8938	64.2158	16.8833	108.061	0	394.415	0	46.7519	0	110.566	0	0	0	0	0	52.4847
mir-483	AGACGGGAGGAAAGAAGGGAGTGGT	25	Mature 5' sub/super	0	0	0	0	0	0	0	0	0	0	0	0	0	0	0	0	0	0	0	5.43348	0	0	0	0	0	0	0	0	0	0	0	0	0	0	0	0	0	0.30186
mir-483	CACTCCTCTCCTCCCG	16	Mature 3' sub	0	0	0	0	0	0	0	0	0	0	0	0	0	0	0	0	0	0	0	0	0	0	0	0	0	0	0	0	0	0	0	0	0	24.6585	0	0	0	1.36992
mir-483	CACTCCTCTCCTCCCGTC	18	Mature 3' sub	0	0	0	0	0	0	0	0	0	0	0	0	0	0	0	0	0	0	0	0	34.9174	0	0	0	0	0	0	0	0	0	0	0	0	0	0	0	0	1.93986
mir-483	CACTCCTCTCCTCCCGTCT	19	Mature 3' sub	0	0	0	0	0	7.27236	0	0	0	0	0	14.7052	0	0	0	0	0	0	1.22098	0	0	0	0	0	0	0	0	0	0	11.688	0	36.8555	0	24.6585	0	0	0	4.06677
mir-483	CACTCCTCTCCTCCCGTCTT	20	Mature 3' sub	0	0	0	0	0	0	0	14.7286	0	0	0	0	0	0	0	0	0	0	0.818257	0	34.9174	0	0	0	0	0	163.185	0	0	0	0	0	82.5832	0	0	0	0	15.5937
mir-483	CACTCCTCTCCTCCCGTCTTC	21	Mature 3' sub/super	0	0	33.325	0	0	14.5447	10.7686	0	139.719	6.52626	0	14.7052	0	0	0	0	0	0	12.1994	119.537	69.8348	55.5988	54.8938	64.2158	33.7667	0	163.185	157.766	23.1884	11.688	0	36.8555	82.5832	24.6585	93.2662	41.4896	0	57.3626
mir-483	CACTCCTCTCCTCCCGTCTTCT	22	Mature 3' sub/super	13.0536	12.4513	33.325	42.067	9.84824	65.4512	32.3057	29.4573	55.8878	26.1051	15.3739	44.1157	0	0	38.0489	124.772	23.1621	0	31.4125	755.254	384.092	92.6647	247.022	385.295	101.3	432.246	0	394.415	162.319	385.703	31.1465	442.266	578.082	221.926	0	100.76	0	261.916
mir-483	CCTCACTCCTCTCCTCCCGTCT	22	Mature 3' sub/super	0	0	0	0	0	0	0	0	0	0	0	0	0	0	0	0	0	0	0	0	0	18.5329	0	0	0	0	0	0	0	0	0	0	0	0	0	0	0	1.02961
mir-483	CTCACTCCTCTCCTCCCGTCTTCT	24	Mature 3' super	0	0	0	0	0	0	0	0	0	0	0	0	0	0	0	0	0	0	0	0	0	0	0	0	0	0	0	0	0	0	0	0	0	0	0	5.92709	0	0.329283
mir-483	TCACTCCTCTCCTCCCGT	18	Mature 3' sub	0	0	0	0	0	0	0	0	0	0	0	0	0	0	0	0	0	0	0	10.867	0	0	0	0	0	0	0	0	0	0	0	0	0	0	0	0	0	0.60372
mir-483	TCACTCCTCTCCTCCCGTC	19	Mature 3' sub	0	0	0	0	0	0	0	0	0	0	0	0	0	0	0	0	0	0	0	5.43348	0	0	0	64.2158	0	0	0	0	0	0	0	0	0	24.6585	0	5.92709	0	5.5686
mir-483	TCACTCCTCTCCTCCCGTCT	20	Mature 3' sub	0	0	33.325	31.5502	0	43.6341	0	0	27.9439	0	0	14.7052	0	0	0	24.9545	0	0	9.78405	86.9357	104.752	55.5988	54.8938	192.647	0	216.123	0	157.766	46.3768	11.688	10.3822	73.711	0	49.317	186.532	65.1979	0	72.8845
mir-483	TCACTCCTCTCCTCCCGTCTT	21	Mature 3'	13.0536	0	0	21.0335	9.84824	29.0894	0	14.7286	0	6.52626	7.68693	0	0	0	0	0	0	0	5.66481	16.3004	0	0	0	0	0	0	0	78.883	23.1884	70.1279	0	0	0	0	0	11.8542	0	11.1308
mir-483	TCACTCCTCTCCTCCCGTCTTC	22	Mature 3' super	0	0	0	5.25837	0	0	0	0	0	13.0525	7.68693	14.7052	0	0	0	24.9545	0	25.6476	5.07251	21.7339	0	55.5988	54.8938	32.1079	33.7667	0	0	0	0	105.192	0	0	165.166	73.9754	0	59.2709	0	33.4281
mir-483	TCACTCCTCTCCTCCCGTCTTCT	23	Mature 3' super	0	0	0	5.25837	0	7.27236	0	0	0	0	0	0	0	0	0	0	0	0	0.696152	27.1674	0	0	0	64.2158	0	0	0	0	0	23.376	0	36.8555	0	0	0	5.92709	0	8.75232
mir-4804	TGCTTAACCTTGCCCTCGAAAT	22	Mature 3' super	0	0	0	0	0	0	0	0	0	0	15.3739	0	0	0	0	0	0	0	0.854103	0	0	0	0	0	0	0	0	0	0	0	0	0	0	0	0	0	0	0
mir-4802	TGTATGGAGGTTCTAGACCATGT	23	Mature 5' sub/super	0	0	0	0	0	0	0	0	0	6.52626	0	0	0	0	0	0	0	0	0.36257	0	0	0	0	0	0	0	0	0	0	0	0	0	0	0	0	0	0	0
mir-4800	AGGAAGGAAGGAAGG	15	Precursor	0	0	0	0	0	7.27236	0	0	0	0	0	0	0	0	0	0	0	0	0.40402	0	0	0	0	0	0	0	0	0	0	0	0	0	0	0	0	0	0	0
mir-4800	CATCCGTCCGTCTGTCCACCTA	22	Mature 3' super	0	0	0	0	0	0	0	0	0	0	0	0	0	0	0	0	0	0	0	0	0	0	0	0	0	0	0	0	0	0	20.7643	0	0	0	0	0	0	1.15357
mir-4799	ATCTAAATGCAGCATGCCAGTC	22	Mature 5'	0	0	0	0	0	0	0	0	0	0	0	0	0	0	0	0	0	0	0	0	0	0	0	0	0	0	0	0	0	0	0	0	0	24.6585	0	0	0	1.36992
mir-4796	TAAAGTGGCAGAGTATAGAC	20	Mature 3' sub	0	0	0	0	0	7.27236	0	0	0	0	0	0	0	0	0	0	0	0	0.40402	0	0	0	0	0	0	0	0	0	0	0	0	0	0	0	0	0	0	0
mir-4795	TGTCAATATTATTAGCCACTT	21	Precursor	0	0	0	0	0	7.27236	0	0	0	0	0	0	0	0	0	0	0	0	0.40402	0	0	0	0	0	0	0	0	0	0	0	0	0	0	0	0	0	0	0
mir-4787	GCGGGGGTGGCGGCGGCATCCC	22	Mature 5'	0	0	0	10.5167	0	0	0	0	0	0	0	0	0	0	0	0	0	0	0.584263	0	0	0	0	0	0	0	0	0	0	0	10.3822	36.8555	0	0	0	0	0	2.62431
mir-4786	TGAGACCAGGACTGGATGCA	20	Mature 5' sub	0	0	0	0	0	0	0	0	0	0	0	0	128.37	0	0	0	0	0	7.13165	0	0	0	0	0	0	0	0	0	0	0	0	0	0	0	0	0	0	0
mir-4784	TGAGGAGATGCTGGGACTGAG	21	Mature 5' super	0	0	0	0	0	0	0	14.7286	0	0	0	0	0	0	0	0	0	0	0.818257	0	0	0	0	0	0	0	0	0	0	0	0	0	0	0	0	0	0	0
mir-4781	GTTGGAATCCTCGCTAGAGCGT	22	Mature 3' sub/super	0	0	0	0	0	0	0	0	0	0	0	0	0	0	0	0	0	0	0	0	0	0	0	0	0	0	0	0	0	0	10.3822	0	0	0	0	0	0	0.576787
mir-4781	TGTTGGAATCCTCGCTAGAGCGT	23	Mature 3' sub/super	0	0	0	0	0	0	0	0	0	0	0	0	0	0	0	0	0	0	0	0	0	0	0	0	0	0	0	0	0	0	0	0	0	0	0	5.92709	0	0.329283
mir-4779	GGAGGGAATAGTAAAAGCAGT	21	Mature 3' sub/super	0	0	0	10.5167	0	0	0	0	0	0	0	0	0	0	0	0	0	0	0.584263	0	0	0	0	0	0	0	0	0	0	0	0	0	0	0	0	0	0	0
mir-4773-1//mir-4773-2	CAGAACAGGAGCATAGAAAGG	21	Mature 3' sub	0	0	0	0	0	0	0	0	0	0	7.68693	0	0	0	0	0	0	0	0.427051	0	0	0	0	0	0	0	0	0	0	0	0	0	0	0	0	0	0	0
mir-4773-1//mir-4773-2	CCCCAGCCTTTCTATGCTCCTGT	23	Precursor	0	0	0	0	0	0	0	0	0	0	0	0	0	0	0	0	0	0	0	0	0	0	0	0	0	0	0	0	0	0	0	36.8555	0	0	0	0	0	2.04753
mir-4772	CCTGCAACTTTGCCTGATCAG	21	Mature 3' sub	6.52678	0	0	0	0	7.27236	0	0	0	0	15.3739	14.7052	0	0	0	0	0	0	2.43768	0	0	0	0	0	0	0	0	0	0	0	0	0	0	0	0	0	0	0
mir-4772	CCTGCAACTTTGCCTGATCAGA	22	Mature 3'	13.0536	12.4513	49.9875	0	9.84824	21.8171	0	0	0	0	7.68693	14.7052	0	0	0	0	0	0	7.19721	5.43348	0	0	27.4469	0	16.8833	108.061	0	0	0	0	10.3822	0	0	0	0	5.92709	0	9.67413
mir-4772	CTGATCAGGCAAAATTGCAGACT	23	Mature 5' super	0	0	0	0	0	0	0	0	0	0	0	0	0	0	0	0	0	0	0	0	0	0	0	0	0	0	0	0	0	0	0	0	0	0	0	11.8542	0	0.658565
mir-4772	TCTGATCAGGCAAAATTGCAG	21	Mature 5' sub/super	13.0536	0	0	10.5167	0	0	0	0	0	6.52626	0	0	0	0	0	0	0	0	1.67203	0	0	0	0	0	0	0	0	0	0	0	0	0	0	0	0	0	0	0
mir-4772	TCTGATCAGGCAAAATTGCAGA	22	Mature 5' sub/super	0	0	0	0	0	0	0	0	0	0	0	0	0	0	0	0	0	0	0	0	0	0	0	0	0	0	0	0	0	11.688	0	0	0	0	0	0	0	0.649332
mir-4772	TGATCAGGCAAAATT	15	Precursor	0	0	0	0	9.84824	0	0	0	0	0	0	0	0	0	0	0	0	0	0.547124	0	0	0	0	0	0	0	0	0	0	0	0	0	0	0	0	0	0	0
mir-4772	TGATCAGGCAAAATTGCAG	19	Mature 5' sub	6.52678	0	0	0	0	0	0	0	0	0	0	0	0	0	0	0	0	0	0.362599	0	0	0	27.4469	0	0	0	0	0	0	0	0	0	0	0	0	0	0	1.52483
mir-4772	TGATCAGGCAAAATTGCAGA	20	Mature 5' sub	0	0	0	0	0	0	0	0	0	0	0	0	0	0	0	0	0	0	0	0	0	0	0	0	0	0	0	0	0	0	0	0	0	0	0	5.92709	0	0.329283
mir-4772	TGATCAGGCAAAATTGCAGAC	21	Mature 5' sub	6.52678	0	0	0	0	0	0	0	0	0	15.3739	0	0	0	0	0	0	0	1.2167	0	0	0	0	0	0	0	0	78.883	0	0	0	0	0	0	0	0	0	4.38239
mir-4772	TGATCAGGCAAAATTGCAGACT	22	Mature 5'	52.2142	12.4513	0	10.5167	29.5447	29.0894	0	14.7286	0	6.52626	38.4346	29.4105	0	0	0	0	0	0	12.3842	5.43348	69.8348	18.5329	27.4469	32.1079	0	0	0	0	0	35.0639	0	0	0	0	0	11.8542	0	11.1263
mir-4766	ATAGCAATTGCTCTTTTGGAAG	22	Mature 3' super	0	0	16.6625	0	0	0	0	0	0	0	0	0	0	0	0	0	0	0	0.925695	0	0	0	0	0	0	0	0	0	0	0	0	0	0	0	0	0	0	0
mir-4762	CCAAATCTTGATCAGAAGCCTT	22	Mature 5' super	0	0	0	0	0	0	0	0	0	0	0	0	0	0	0	0	0	0	0	0	0	0	0	0	16.8833	0	0	0	0	0	0	0	0	0	0	0	0	0.937963
mir-4762	CCCAAATCTTGATCAGAAGCC	21	Mature 5' sub/super	6.52678	0	0	0	0	0	0	0	0	0	0	0	0	0	0	0	0	0	0.362599	0	0	0	0	0	0	0	0	0	0	0	0	0	0	0	0	0	0	0
mir-4755	TTCCCTTCAGAGCCTGGCTT	20	Mature 5' sub	0	0	0	5.25837	0	0	0	0	0	0	0	0	0	0	0	0	0	0	0.292132	0	0	0	0	0	0	0	0	0	0	0	0	0	0	0	0	0	0	0
mir-4755	TTTCCCTTCAGAGCCTGGCTT	21	Mature 5' sub	0	0	0	0	0	14.5447	0	0	0	0	0	0	0	0	0	0	0	0	0.80804	0	0	0	0	0	0	0	0	0	0	0	0	0	0	0	0	0	0	0
mir-4748	GAGGTTTGGGGAGGATTTGCT	21	Mature 5'	0	0	0	0	0	0	0	0	0	0	0	0	0	0	0	0	0	0	0	0	0	0	0	0	16.8833	0	0	0	0	0	0	0	0	0	0	0	0	0.937963
mir-4747	AGGGAAGGAGGCTTGGTCT	19	Mature 5' sub	0	0	0	0	0	0	0	0	0	0	0	0	0	0	0	0	0	0	0	0	0	0	0	32.1079	0	0	0	0	0	0	0	0	0	0	0	0	0	1.78377
mir-4746	CCGGTCCCAGGAGAACCTGCAGA	23	Mature 5'	0	0	0	0	0	0	0	0	0	0	0	0	0	0	0	0	0	0	0	0	34.9174	0	0	0	0	0	0	0	0	0	0	0	0	0	0	0	0	1.93986
mir-4742	TCTGTATTCTCCTTTGCCTGCA	22	Mature 3' sub	13.0536	0	0	0	0	0	0	0	0	6.52626	0	0	0	0	0	0	0	0	1.08777	0	0	0	0	0	0	0	0	0	0	0	0	0	0	0	0	0	0	0
mir-4741	CGGGCTGTCCGGAGGGGTCGG	21	Mature 3' sub	0	0	0	0	0	0	0	0	0	0	0	0	0	0	0	0	0	0	0	0	0	0	0	0	0	0	0	157.766	0	0	0	0	0	0	0	0	0	8.76478
mir-4732	CCCTGACCTGTCCTGTTCTG	20	Mature 3' sub	0	0	0	0	0	0	0	14.7286	0	0	0	0	0	0	0	0	0	0	0.818257	0	0	0	0	0	0	0	0	0	23.1884	0	0	0	0	0	0	0	0	1.28824
mir-4732	GCCCTGACCTGTCCTGTTC	19	Mature 3' sub	0	0	0	0	0	0	0	29.4573	0	0	0	0	0	0	0	0	0	0	1.63651	0	0	0	0	0	0	0	0	0	0	0	10.3822	0	0	0	0	0	0	0.576787
mir-4732	GCCCTGACCTGTCCTGTTCT	20	Mature 3' sub	0	0	0	10.5167	0	14.5447	0	14.7286	0	6.52626	0	14.7052	0	0	0	24.9545	23.1621	0	6.06323	21.7339	0	37.0659	0	0	33.7667	0	0	0	0	0	10.3822	36.8555	0	0	0	53.3438	0	10.7304
mir-4732	GCCCTGACCTGTCCTGTTCTG	21	Mature 3'	6.52678	12.4513	0	10.5167	9.84824	14.5447	10.7686	14.7286	0	0	0	0	0	0	0	0	23.1621	25.6476	7.12192	16.3004	0	37.0659	0	0	67.5333	0	0	0	23.1884	0	51.9108	36.8555	165.166	24.6585	0	23.7083	0	24.7993
mir-4732	GCCCTGACCTGTCCTGTTCTGC	22	Mature 3' super	0	0	0	0	0	0	0	0	0	6.52626	0	0	0	0	0	0	0	0	0.36257	0	0	18.5329	0	32.1079	0	0	0	78.883	0	0	10.3822	0	0	0	0	0	0	7.77256
mir-4732	TAGAGCAGGGAGCAGGAAG	19	Mature 5' sub	0	0	0	0	0	7.27236	0	0	0	0	0	0	0	0	0	0	0	0	0.40402	0	0	0	0	0	0	0	0	0	0	0	0	0	0	0	0	0	0	0
mir-4732	TAGAGCAGGGAGCAGGAAGCT	21	Mature 5' sub	0	0	0	0	0	0	0	0	0	13.0525	0	0	0	0	0	0	0	0	0.725141	0	0	0	0	0	0	0	0	0	0	0	0	0	0	0	0	0	0	0
mir-4732	TGACCTGTCCTGTTCTGCCCCCA	23	Precursor	0	0	0	0	0	0	0	14.7286	0	0	0	0	0	0	0	0	0	0	0.818257	0	0	0	0	0	0	0	0	0	0	0	0	0	0	0	0	0	0	0
mir-4732	TGTAGAGCAGGGAGC	15	Precursor	0	0	0	0	0	0	0	0	0	0	0	0	0	27.462	0	0	0	0	1.52566	0	0	0	0	0	0	0	0	0	0	0	0	0	0	0	0	0	0	0
mir-4732	TGTAGAGCAGGGAGCAGGA	19	Mature 5' sub	0	0	0	0	0	0	0	0	0	0	0	0	0	0	38.0489	0	0	0	2.11383	0	0	0	0	0	0	0	0	0	0	0	10.3822	0	0	0	0	5.92709	0	0.90607
mir-4732	TGTAGAGCAGGGAGCAGGAA	20	Mature 5' sub	0	0	0	0	0	0	0	0	0	0	0	0	0	0	0	24.9545	0	0	1.38636	0	0	0	0	0	0	0	0	0	0	0	0	0	0	0	0	5.92709	0	0.329283
mir-4732	TGTAGAGCAGGGAGCAGGAAG	21	Mature 5' sub	0	24.9026	0	36.8086	19.6965	7.27236	21.5371	0	0	6.52626	7.68693	29.4105	0	27.462	38.0489	0	46.3242	0	14.7598	48.9013	34.9174	0	0	64.2158	16.8833	108.061	0	0	23.1884	11.688	10.3822	0	0	0	0	23.7083	0	18.997
mir-4732	TGTAGAGCAGGGAGCAGGAAGC	22	Mature 5' sub	6.52678	12.4513	0	10.5167	0	7.27236	0	0	0	6.52626	7.68693	0	0	0	0	0	0	0	2.83224	0	0	18.5329	0	32.1079	0	0	0	0	0	0	0	0	0	0	0	23.7083	0	4.13051
mir-4732	TGTAGAGCAGGGAGCAGGAAGCT	23	Mature 5'	39.1607	37.3539	0	68.3588	59.0894	123.63	107.686	44.1859	55.8878	26.1051	0	102.937	0	54.9239	0	99.8178	69.4863	0	49.3679	65.2018	0	55.5988	27.4469	32.1079	0	0	163.185	78.883	92.7536	0	51.9108	0	165.166	49.317	0	183.74	0	53.6284
mir-4732	TGTAGAGCAGGGAGCAGGAAGCTG	24	Mature 5' super	0	0	0	5.25837	0	0	10.7686	0	0	0	0	0	0	0	0	0	0	0	0.890385	0	0	0	0	32.1079	0	0	0	0	0	0	10.3822	0	0	0	0	5.92709	0	2.68984
mir-4732	TGTAGAGCAGGGAGCAGGAAGCTGT	25	Mature 5' super	0	0	0	0	0	7.27236	0	0	0	0	0	0	0	0	0	0	0	0	0.40402	5.43348	0	0	0	0	0	0	0	0	0	0	0	0	0	0	0	0	0	0.30186
mir-4730	CTGGCGGAGCCCATTCCATG	20	Mature 5' sub	0	0	0	5.25837	0	0	0	0	0	0	0	0	0	0	0	0	0	0	0.292132	0	0	0	0	0	0	0	0	0	0	0	0	0	0	0	0	0	0	0
mir-4729	AGCGTCCCAGCAGATAAATGA	21	Precursor	0	0	0	0	19.6965	0	0	0	0	0	0	0	0	0	0	0	0	0	1.09425	0	0	0	0	0	0	0	0	0	0	0	0	0	0	0	0	0	0	0
mir-4729	GTCCCAGCAGATAAATGAGGAAA	23	Precursor	0	0	0	0	0	0	0	0	0	0	0	0	0	0	0	0	0	0	0	5.43348	0	0	0	0	0	0	0	0	0	0	0	0	0	0	0	0	0	0.30186
mir-4728	CATGCTGACCTCCCTCCTG	19	Precursor	0	0	0	0	0	7.27236	0	0	0	0	0	0	0	0	0	0	0	0	0.40402	0	0	0	0	0	0	0	0	0	0	0	0	0	0	0	0	0	0	0
mir-4728	CATGCTGACCTCCCTCCTGCCCC	23	Mature 3' sub	0	0	0	0	0	0	0	0	0	0	0	0	0	0	0	0	0	0	0	0	0	0	27.4469	0	0	0	0	0	0	0	0	0	0	0	0	0	0	1.52483
mir-4727	ATAGTGGGAAGCTGGCAGATT	21	Mature 3' sub	0	0	16.6625	0	0	0	0	0	0	0	0	0	0	0	0	0	0	0	0.925695	0	0	0	0	0	0	0	0	0	0	0	0	0	0	0	0	0	0	0
mir-4725	AGACCCTGCAGCCTTCCCA	19	Mature 5' sub	6.52678	0	0	0	0	0	0	0	0	0	0	0	0	0	0	0	0	0	0.362599	0	0	0	0	0	0	0	0	0	0	0	0	0	0	0	0	0	0	0
mir-4725	TGGGGAAGGCGTCAGTGTCGG	21	Mature 3' sub	0	0	0	0	9.84824	7.27236	0	0	0	0	0	0	0	0	0	0	0	0	0.951144	0	0	0	0	0	0	0	0	0	0	0	0	0	0	0	0	0	0	0
mir-4723	TGCCCTCTCTGGCTCCTCCCC	21	Mature 3' sub/super	0	0	0	0	0	0	0	0	0	0	0	0	0	0	0	0	0	0	0	0	0	0	0	0	0	0	0	0	0	0	0	36.8555	0	0	0	0	0	2.04753
mir-4723	TGGGGGAGCCATGAGATAAGA	21	Mature 5' sub	0	0	0	0	0	0	10.7686	0	0	0	0	0	0	0	0	0	0	0	0.598253	0	0	0	0	0	0	0	0	0	0	0	0	0	0	0	0	0	0	0
mir-4721	TGAGGGCTCCAGGTGACGGTGG	22	Mature 3'	0	0	0	5.25837	0	0	0	0	0	0	0	0	0	0	0	0	0	0	0.292132	0	0	0	0	0	0	0	0	0	0	0	0	0	0	0	0	0	0	0
mir-4707	AGCCCGCCCCAGCCGAGGTTCT	22	Mature 3'	0	0	0	0	0	0	0	0	0	0	0	0	0	0	0	0	0	0	0	0	69.8348	0	27.4469	0	16.8833	0	0	0	0	0	0	0	0	0	0	0	0	6.3425
mir-4695	CTGATCTCACCGCTGCCTCCT	21	Mature 3' sub/super	0	0	0	0	0	0	0	0	0	6.52626	0	0	0	0	0	0	0	0	0.36257	0	0	0	0	0	0	0	0	0	0	0	0	0	0	0	0	0	0	0
mir-4695	TGATCTCACCGCTGCCTCCT	20	Mature 3' sub	0	12.4513	0	0	0	0	0	0	0	0	0	0	0	0	0	0	0	0	0.691738	0	0	0	0	0	0	0	0	0	0	0	0	0	0	0	0	0	0	0
mir-4690	GCAGCCCAGCTGAGGCCTCTG	21	Mature 3'	0	0	0	0	0	0	10.7686	0	0	0	0	0	0	0	0	0	0	0	0.598253	0	0	0	0	0	0	0	0	0	0	0	10.3822	0	0	0	0	0	0	0.576787
mir-4687	AGCCCTCCTCCCGCACCCAAACT	23	Mature 5' sub/super	0	0	0	0	0	0	0	0	0	0	0	0	0	0	0	0	0	0	0	0	0	0	0	0	0	0	0	0	0	11.688	0	0	0	0	0	0	0	0.649332
mir-4687	CAGCCCTCCTCCCGCACCCAA	21	Mature 5' sub	0	0	0	0	19.6965	7.27236	0	0	27.9439	0	0	0	0	0	0	0	0	0	3.05071	0	0	0	0	0	16.8833	0	0	0	0	11.688	0	0	0	0	0	0	0	1.5873
mir-4687	CAGCCCTCCTCCCGCACCCAAA	22	Mature 5'	0	0	0	0	0	0	0	0	0	0	0	0	0	0	0	0	0	0	0	0	0	0	0	0	0	0	0	0	0	0	0	73.711	0	0	93.2662	0	0	9.27651
mir-4686	AGCCCAAGATGACACCCTGGGCCCAGC	27	Precursor	0	0	0	0	0	0	0	0	0	0	0	0	0	0	0	0	0	0	0	0	0	0	0	0	0	0	0	0	0	0	0	0	0	0	0	11.8542	0	0.658565
mir-4685	TCTCCCTTCCTGCCCTGGCT	20	Mature 3' sub	19.5803	24.9026	0	5.25837	0	21.8171	21.5371	44.1859	0	0	7.68693	14.7052	0	27.462	0	49.9089	0	0	13.1691	5.43348	0	18.5329	27.4469	32.1079	16.8833	0	0	0	23.1884	11.688	20.7643	0	0	24.6585	0	65.1979	0	13.6612
mir-4685	TCTCCCTTCCTGCCCTGGCTAG	22	Mature 3'	0	0	0	0	0	0	0	0	0	0	0	0	0	0	0	0	0	0	0	5.43348	0	18.5329	0	0	0	0	0	0	0	0	0	0	0	0	0	11.8542	0	1.99003
mir-4683	CCTGGAGGTGCACCA	15	Precursor	0	0	0	0	0	0	0	0	0	0	0	0	0	0	0	24.9545	0	0	1.38636	0	0	0	0	0	0	0	0	0	0	0	0	0	0	0	0	0	0	0
mir-4683	TGGAGATCCAGTGCTCGCCCGA	22	Mature 3' sub	0	0	0	0	0	0	0	0	0	0	0	0	0	0	0	0	0	0	0	0	0	37.0659	0	0	0	0	0	0	0	0	0	0	0	0	0	0	0	2.05921
mir-4677	TCTGTGAGACCAAAGAACT	19	Mature 3' sub	0	12.4513	0	0	0	0	0	0	0	0	0	0	0	0	0	0	0	0	0.691738	5.43348	0	37.0659	0	0	0	0	0	0	0	0	0	0	0	0	0	0	0	2.36107
mir-4677	TCTGTGAGACCAAAGAACTAC	21	Mature 3' sub	0	0	0	0	0	0	0	0	0	13.0525	0	0	0	0	0	0	0	0	0.725141	0	0	0	0	0	0	0	0	0	0	0	0	0	0	0	0	0	0	0
mir-4676	ACTGTTTCACCACTGGCTCTT	21	Mature 3' sub	0	0	0	0	0	0	0	0	0	0	0	0	0	0	0	0	0	0	0	0	0	0	27.4469	0	16.8833	0	0	0	0	0	0	0	0	0	0	0	0	2.46279
mir-4676	GAGCCAGTGGTGAGACAGTGA	21	Mature 5'	0	0	33.325	0	0	7.27236	0	0	0	0	0	14.7052	0	0	0	0	0	0	3.07237	0	0	18.5329	0	0	0	0	0	0	0	0	0	0	0	0	0	0	0	1.02961
mir-4676	GAGCCAGTGGTGAGACAGTGAGT	23	Mature 5' super	6.52678	0	0	0	0	0	10.7686	0	0	0	0	0	0	0	0	0	0	0	0.960852	0	0	0	0	0	0	0	0	0	0	0	0	0	0	0	0	0	0	0
mir-4674	GCTCGGGACGCGCGGCT	17	Mature 3' sub	0	0	0	0	0	0	0	0	0	0	0	0	0	0	0	0	0	0	0	0	0	18.5329	0	0	0	0	0	0	0	0	0	0	0	0	0	0	474.158	27.3717
mir-4672	TTACACAGCTGGACAGAGGCA	21	Mature 3'	0	0	0	0	0	0	0	0	0	0	0	0	0	0	0	0	0	0	0	0	0	0	0	0	0	0	0	0	0	0	10.3822	0	0	0	0	0	0	0.576787
mir-4670	TGAAGTTACATCATGGTCGCTT	22	Mature 3'	0	0	0	0	0	0	0	0	0	0	0	0	0	0	0	0	0	0	0	5.43348	0	0	0	0	0	0	0	0	0	0	0	0	0	0	0	0	0	0.30186
mir-4669	TGTGTCCGGGAAGTGGAGGA	20	Mature 3' sub	0	0	0	0	0	0	0	14.7286	0	0	0	0	0	0	0	0	0	0	0.818257	0	0	0	0	0	0	0	0	0	0	0	0	0	0	0	0	0	0	0
mir-4669	TGTGTCCGGGAAGTGGAGGAGG	22	Mature 3'	0	0	0	21.0335	0	29.0894	0	29.4573	27.9439	0	0	44.1157	0	0	0	0	0	0	8.42443	0	0	18.5329	0	0	0	0	0	0	0	0	0	0	0	0	0	5.92709	0	1.35889
mir-4668	GAAAATCCTTTTTGTTTTTCCAG	23	Mature 3'	0	0	0	0	0	0	0	0	0	0	0	0	0	0	0	0	0	0	0	0	0	18.5329	0	0	0	0	0	0	0	0	0	0	0	0	0	0	0	1.02961
mir-4667	ACTGGGGAGCAGAAGGAGAACC	22	Mature 5'	0	0	0	5.25837	19.6965	0	0	0	0	0	0	0	0	0	0	0	0	0	1.38638	0	0	0	27.4469	0	0	0	0	0	0	0	0	0	0	0	0	0	0	1.52483
mir-4667	ACTGGGGAGCAGAAGGAGAACCC	23	Mature 5' super	0	0	0	0	0	0	0	0	0	0	0	0	0	0	0	0	0	0	0	0	0	0	0	0	16.8833	0	0	0	0	0	0	0	0	0	0	0	0	0.937963
mir-4665	CTGGGGGACGCGTGAGCGCGAGC	23	Mature 5'	0	0	0	0	0	0	0	0	0	0	0	0	0	0	0	0	0	0	0	0	0	0	0	0	0	0	0	0	46.3768	0	0	0	0	0	0	0	0	2.57649
mir-4662a	TTAGCCAATTGTCCATCTTTAG	22	Mature 5'	6.52678	0	0	0	0	0	0	0	0	13.0525	0	0	0	0	0	0	0	0	1.08774	0	0	0	0	0	0	0	0	0	0	0	0	0	0	0	0	0	0	0
mir-4661	AACTAGCTCTGTGGATCCTGA	21	Mature 5' sub	0	0	0	0	0	0	0	0	0	0	0	0	0	0	0	0	0	0	0	0	0	0	0	32.1079	0	0	0	0	0	0	0	0	0	0	0	0	0	1.78377
mir-4659b	GTTGCCATGTCTAAGAAGAA	20	Mature 5' super	0	0	0	0	0	0	0	0	0	0	0	0	0	0	0	0	0	0	0	0	0	0	0	0	0	0	0	0	23.1884	0	0	0	0	0	0	0	0	1.28824
mir-4659b	TTCTTAGACATGGCAGCTTCAG	22	Mature 3' sub/super	0	0	0	0	0	0	0	0	0	0	0	0	0	0	0	0	0	0	0	0	0	0	0	0	0	0	0	0	0	0	0	36.8555	0	0	0	0	0	2.04753
mir-4659b	TTGCCATGTCTAAGAAGAAAATT	23	Mature 5' super	0	0	0	0	0	0	10.7686	0	0	0	0	0	0	0	0	0	0	0	0.598253	0	0	0	0	0	0	0	0	0	0	0	0	0	0	0	0	0	0	0
mir-4659a	TTCTTCTTAGACATGGCAACG	21	Mature 3' sub	6.52678	0	0	0	0	0	0	0	0	0	7.68693	0	0	0	0	0	0	0	0.78965	0	0	0	0	0	0	0	0	0	0	0	0	0	0	0	0	0	0	0
mir-4657	AATGTGGAAGTGGTCTGAGGCAT	23	Mature 5'	0	0	0	0	0	7.27236	0	0	0	0	0	0	0	0	0	0	0	0	0.40402	0	0	0	0	0	0	0	0	0	0	0	0	0	0	0	0	0	0	0
mir-4646	ACTGGGAAGAGGAGCTGAGGGA	22	Mature 5'	0	0	0	0	0	0	0	0	0	0	7.68693	0	0	0	0	0	0	0	0.427051	0	0	0	0	0	0	0	0	0	0	0	0	0	0	0	0	0	0	0
mir-4645	ACAGTAGTTCTTGCCTGGTTTC	22	Mature 3' sub/super	0	0	0	0	0	7.27236	0	0	0	0	0	0	0	0	0	0	0	0	0.40402	0	0	0	0	0	0	0	0	0	0	0	0	0	0	0	0	0	0	0
mir-4645	AGTTCTTGCCTGGTTTCTCT	20	Precursor	0	0	0	0	0	0	0	0	0	0	0	0	0	0	0	0	0	0	0	0	0	0	27.4469	0	0	0	0	0	0	0	0	0	0	0	0	0	0	1.52483
mir-4639	TTGCTAAGTAGGCTGAGATTGA	22	Mature 5'	0	0	0	5.25837	0	0	0	0	0	0	0	0	0	0	0	0	0	0	0.292132	0	0	0	0	0	0	0	0	0	0	0	0	0	0	0	0	0	0	0
mir-4637	TACTAACTGCAGATTCAAGTGA	22	Mature 3'	0	0	0	0	0	0	0	0	0	0	7.68693	0	0	0	0	0	0	0	0.427051	0	0	0	0	0	0	0	0	0	0	0	0	0	0	0	0	0	0	0
mir-4636	AACTCGTGTTCAAAGCCTTT	20	Mature 5' sub	0	0	0	0	0	0	0	0	0	0	0	0	0	0	0	0	0	0	0	5.43348	0	0	0	0	0	0	0	0	0	0	0	0	0	0	0	0	0	0.30186
mir-4636	AACTCGTGTTCAAAGCCTTTAG	22	Mature 5'	0	0	0	0	0	0	0	0	0	0	0	0	0	0	0	0	0	0	0	5.43348	0	0	0	0	0	0	0	0	0	0	0	0	0	0	0	0	0	0.30186
mir-4632	AGGGCAGCGTGGGTGTGGCGGA	22	Mature 5' sub	19.5803	0	0	0	0	0	0	0	0	0	0	0	0	0	0	0	0	0	1.0878	0	0	0	0	0	0	0	0	0	0	0	0	0	0	0	0	0	0	0
mir-4632	TGCCGCCCTCTCGCTGCTCTAG	22	Mature 3'	0	0	0	0	0	0	0	0	0	0	0	0	0	0	0	0	0	0	0	0	0	0	0	0	0	108.061	0	0	0	0	0	0	0	0	0	0	0	6.00341
mir-455	ATGCAGTCCATGGGCATAT	19	Mature 3' sub/super	0	0	0	0	0	0	0	0	0	0	0	0	0	0	0	0	0	0	0	5.43348	0	0	0	0	0	0	0	0	0	0	0	0	0	0	0	0	0	0.30186
mir-455	ATGTGCCTTTGGACTACATCG	21	Mature 5' sub	0	0	0	0	0	0	0	0	0	0	0	0	0	0	0	0	0	0	0	0	0	0	0	0	0	0	0	0	0	0	0	36.8555	0	0	0	0	0	2.04753
mir-455	CAGTCCATGGGCATATACACT	21	Mature 3' sub/super	0	0	0	0	0	0	0	0	0	0	0	0	0	0	0	0	0	0	0	5.43348	0	0	0	0	0	0	0	0	0	0	0	0	0	0	0	0	0	0.30186
mir-455	CATGCAGTCCATGGGCATAT	20	Mature 3' sub/super	0	0	0	0	0	0	0	0	0	0	0	0	0	0	0	0	0	0	0	16.3004	0	0	0	0	0	0	0	0	0	0	0	0	0	0	0	0	0	0.905581
mir-455	GCAGTCCATGGGCATATAC	19	Mature 3' sub	0	0	0	0	0	7.27236	0	0	0	0	0	0	0	0	0	0	0	0	0.40402	0	0	0	0	0	0	0	0	0	0	0	0	0	0	0	0	0	0	0
mir-455	GCAGTCCATGGGCATATACA	20	Mature 3' sub	0	0	0	0	0	0	0	0	0	0	0	0	0	0	0	0	0	0	0	5.43348	0	0	0	0	0	0	0	0	0	11.688	0	0	0	0	0	0	0	0.951192
mir-455	GCAGTCCATGGGCATATACAC	21	Mature 3'	0	0	0	0	0	0	0	0	0	6.52626	0	0	0	0	0	0	0	0	0.36257	5.43348	0	0	0	0	0	0	0	0	0	0	0	0	0	0	0	0	0	0.30186
mir-455	GCAGTCCATGGGCATATACACT	22	Mature 3' super	0	0	0	0	0	0	0	0	0	0	7.68693	0	0	0	0	0	0	0	0.427051	21.7339	34.9174	0	27.4469	0	0	0	0	0	0	11.688	0	0	0	0	0	5.92709	0	5.65074
mir-455	GCAGTCCATGGGCATATACACTT	23	Mature 3' super	0	0	0	0	0	7.27236	0	0	0	0	0	0	0	0	0	0	0	0	0.40402	0	0	0	0	0	0	0	0	0	0	0	0	0	0	0	0	0	0	0
mir-455	TATGTGCCTTTGGACTACATCG	22	Mature 5'	0	0	0	5.25837	0	7.27236	0	0	0	0	0	0	0	0	0	0	0	0	0.696152	0	0	0	0	0	0	0	0	0	0	0	0	0	0	0	0	0	0	0
mir-455	TGTGCCTTTGGACTACATCGT	21	Mature 5' sub/super	0	0	0	0	0	0	0	0	0	0	0	0	0	0	0	0	0	0	0	10.867	0	0	0	0	0	0	0	0	0	0	0	0	0	0	0	0	0	0.60372
mir-454	ACCCTATCAATATTGTCTC	19	Mature 5' sub	0	0	0	0	0	7.27236	0	0	0	0	0	0	0	0	0	0	0	0	0.40402	0	0	0	0	0	0	0	0	0	0	0	0	0	0	0	0	0	0	0
mir-454	ACCCTATCAATATTGTCTCT	20	Mature 5' sub	6.52678	0	0	0	0	0	0	14.7286	0	0	0	0	0	0	0	0	0	0	1.18086	5.43348	0	0	0	0	67.5333	0	0	0	0	0	10.3822	0	0	0	0	5.92709	0	4.95978
mir-454	ACCCTATCAATATTGTCTCTG	21	Mature 5' sub	6.52678	37.3539	16.6625	10.5167	9.84824	21.8171	0	14.7286	0	0	0	14.7052	0	0	0	0	0	0	7.34217	10.867	34.9174	0	0	32.1079	0	0	0	0	46.3768	0	0	0	0	0	0	5.92709	0	7.23312
mir-454	ACCCTATCAATATTGTCTCTGC	22	Mature 5'	0	0	0	0	0	0	0	0	0	6.52626	7.68693	0	0	27.462	0	0	0	0	2.31529	0	0	0	0	0	0	0	0	0	0	0	0	0	0	24.6585	0	11.8542	0	2.02848
mir-454	ACCCTATCAATATTGTCTCTGCT	23	Mature 5' super	0	0	33.325	0	0	0	0	0	0	0	0	0	0	0	0	0	0	0	1.85139	0	0	0	0	0	0	0	0	0	0	0	0	0	0	0	0	0	0	0
mir-454	AGTGCAATATTGCTTATAGGG	21	Mature 3' sub	6.52678	0	0	0	0	0	0	0	0	0	0	0	0	0	0	0	0	0	0.362599	0	0	0	0	0	0	0	0	0	0	0	0	0	0	0	0	0	0	0
mir-454	AGTGCAATATTGCTTATAGGGT	22	Mature 3' sub	0	0	0	0	0	0	0	0	0	6.52626	0	14.7052	0	0	0	0	0	0	1.17953	0	0	0	27.4469	0	0	0	0	0	0	0	0	0	0	0	93.2662	5.92709	0	7.03556
mir-454	AGTGCAATATTGCTTATAGGGTT	23	Mature 3' sub/super	0	0	0	0	0	0	0	0	0	13.0525	0	0	0	0	0	0	0	0	0.725141	5.43348	0	0	0	0	0	0	0	0	23.1884	35.0639	0	0	0	0	0	5.92709	0	3.86738
mir-454	AGTGCAATATTGCTTATAGGGTTT	24	Mature 3' sub/super	0	0	0	0	0	0	0	0	0	0	0	0	0	0	0	0	0	0	0	0	0	18.5329	0	0	0	0	0	0	0	0	0	36.8555	0	0	0	0	0	3.07713
mir-454	AGTGCAATATTGCTTATAGGGTTTT	25	Mature 3' sub/super	0	0	0	0	0	0	0	14.7286	0	0	0	0	0	0	0	0	0	0	0.818257	0	0	0	0	0	0	0	0	0	0	11.688	0	0	0	0	0	0	0	0.649332
mir-454	TAGTGCAATATTGCT	15	Precursor	0	0	0	0	0	0	0	0	0	0	0	0	0	0	38.0489	0	0	0	2.11383	0	0	0	0	0	0	0	0	0	0	0	0	0	0	0	0	0	0	0
mir-454	TAGTGCAATATTGCTTA	17	Precursor	0	0	0	0	0	0	0	0	0	0	0	0	0	0	0	0	0	0	0	0	0	0	0	0	0	0	0	0	0	0	0	0	0	0	0	5.92709	0	0.329283
mir-454	TAGTGCAATATTGCTTATAG	20	Mature 3' sub	0	0	0	0	0	7.27236	0	0	0	0	0	0	0	0	0	0	0	0	0.40402	0	0	0	0	0	0	0	0	0	0	0	0	0	0	0	0	0	0	0
mir-454	TAGTGCAATATTGCTTATAGG	21	Mature 3' sub	0	0	0	10.5167	0	0	0	0	0	0	0	0	0	0	0	0	0	0	0.584263	5.43348	0	0	0	0	0	0	0	0	23.1884	0	0	36.8555	0	0	0	0	0	3.63763
mir-454	TAGTGCAATATTGCTTATAGGG	22	Mature 3' sub	13.0536	0	0	57.8421	9.84824	21.8171	0	14.7286	55.8878	0	0	0	0	0	0	0	0	0	9.62096	0	0	0	0	0	0	0	0	0	0	0	10.3822	0	0	0	0	0	0	0.576787
mir-454	TAGTGCAATATTGCTTATAGGGT	23	Mature 3'	19.5803	0	149.963	47.3253	19.6965	130.902	64.6113	44.1859	139.719	110.947	99.93	44.1157	0	0	0	0	0	25.6476	49.8124	43.4679	69.8348	55.5988	27.4469	64.2158	84.4167	216.123	0	0	92.7536	70.1279	0	36.8555	247.75	0	93.2662	17.7813	0	62.2021
mir-454	TAGTGCAATATTGCTTATAGGGTT	24	Mature 3' super	0	12.4513	33.325	5.25837	9.84824	14.5447	32.3057	14.7286	55.8878	0	7.68693	29.4105	0	0	0	0	0	0	11.9693	10.867	34.9174	0	27.4469	0	33.7667	0	0	0	23.1884	23.376	51.9108	0	0	49.317	0	0	0	14.155
mir-454	TAGTGCAATATTGCTTATAGGGTTT	25	Mature 3' super	0	0	0	10.5167	0	14.5447	0	14.7286	27.9439	0	0	14.7052	0	0	0	0	0	0	4.57996	0	0	18.5329	0	0	0	108.061	0	0	23.1884	0	0	36.8555	0	0	0	0	474.158	36.7109
mir-454	TAGTGCAATATTGCTTATAGGGTTTT	26	Mature 3' super	0	0	0	0	0	0	0	0	0	0	0	0	0	0	0	0	0	0	0	0	0	18.5329	0	0	0	0	0	0	0	0	0	0	0	0	0	0	0	1.02961
mir-4536-1	ACATACATACATACATAC	18	Precursor	0	0	0	0	0	0	0	0	0	0	0	0	0	0	0	0	0	0	0	0	0	0	0	0	0	0	0	0	46.3768	0	0	0	0	0	0	0	0	2.57649
mir-4536-1	ATACATACATACATACA	17	Precursor	0	0	0	0	0	0	0	0	0	0	0	0	0	0	0	0	0	0	0	0	0	0	0	0	0	0	0	0	23.1884	0	0	0	0	0	0	0	0	1.28824
mir-4532	CCCCGGGGAGCCCGGC	16	Mature 5' sub	0	0	0	0	0	0	0	0	0	6.52626	0	0	0	0	0	0	0	0	0.36257	0	0	0	0	0	0	0	0	0	0	0	0	0	0	0	0	0	0	0
mir-4532	CCCCGGGGAGCCCGGCGG	18	Mature 5' super	0	0	0	0	0	0	0	0	0	6.52626	7.68693	0	0	0	0	0	0	0	0.789622	0	0	0	0	0	0	0	0	78.883	0	23.376	0	0	0	0	0	0	0	5.68105
mir-4532	CCCGGGGAGCCCGGC	15	Mature 5' sub	0	0	0	0	0	0	0	0	0	6.52626	0	0	0	0	0	0	0	0	0.36257	0	0	0	27.4469	0	0	0	0	0	0	0	0	0	0	0	0	0	0	1.52483
mir-4532	CCCGGGGAGCCCGGCG	16	Mature 5' sub	0	0	0	0	0	7.27236	0	0	0	32.6313	0	0	0	0	0	0	0	0	2.21687	10.867	0	0	82.3407	0	16.8833	0	0	0	0	0	10.3822	0	0	0	0	0	0	6.69295
mir-4532	CCCGGGGAGCCCGGCGG	17	Mature 5' sub/super	6.52678	0	0	0	0	7.27236	0	0	0	26.1051	0	0	128.37	0	0	24.9545	0	0	10.7349	5.43348	0	18.5329	54.8938	0	0	108.061	0	0	0	11.688	0	0	0	0	0	0	0	11.0339
mir-4532	CCGGGGAGCCCGGCGG	16	Mature 5' sub/super	0	0	0	0	0	0	0	0	0	6.52626	0	0	0	0	0	0	0	0	0.36257	0	0	0	0	0	0	0	0	0	0	0	0	0	0	0	0	0	0	0
mir-4532	CGGGGAGCCCGGCGG	15	Mature 5' sub/super	0	0	0	0	0	0	0	0	0	0	7.68693	0	0	0	0	0	0	0	0.427051	5.43348	0	0	0	0	0	0	0	0	0	0	0	0	0	0	0	0	0	0.30186
mir-4526	GCTGACAGCAGGGCTGGCCG	20	Mature 3' sub	0	0	0	0	0	7.27236	0	0	0	0	0	0	0	0	0	0	0	0	0.40402	0	0	0	0	32.1079	0	0	0	0	0	0	0	0	0	0	0	0	0	1.78377
mir-4525	GGGGGGATGTGCATGCTGGT	20	Mature 5' sub	0	0	0	0	0	0	0	0	0	0	0	0	0	0	0	0	0	0	0	0	0	0	0	0	0	0	0	78.883	0	0	0	0	0	0	0	0	0	4.38239
mir-4524a	TGAGACAGGCTTATGCTGCT	20	Mature 3' sub	0	0	0	0	0	0	0	0	0	0	0	0	0	0	0	0	0	0	0	5.43348	0	0	0	0	0	0	0	0	0	0	0	0	0	0	0	0	0	0.30186
mir-4524a	TGAGACAGGCTTATGCTGCTA	21	Mature 3' sub	0	0	0	0	0	7.27236	0	0	0	0	0	0	0	0	0	0	0	0	0.40402	0	0	0	0	0	0	0	0	0	0	0	0	0	0	0	0	0	0	0
mir-4524a	TGAGACAGGCTTATGCTGCTAT	22	Mature 3'	0	0	0	0	0	0	10.7686	0	0	0	0	0	0	0	0	0	0	0	0.598253	54.3348	0	0	0	0	0	0	0	0	0	0	0	36.8555	0	0	0	0	0	5.06613
mir-4523	GACCGAGAGGGCCTCGGCTGT	21	Mature 5'	0	0	0	0	0	0	0	14.7286	0	6.52626	0	0	0	0	0	0	23.1621	25.6476	3.89248	0	0	18.5329	0	0	0	0	0	0	0	0	0	73.711	0	0	0	5.92709	0	5.45394
mir-4521	GCTAAGGAAGTCCTGTGCT	19	Mature 5' sub	0	0	0	0	19.6965	0	0	0	0	0	0	0	0	0	0	0	0	0	1.09425	0	0	0	0	0	0	0	0	0	0	0	0	0	0	0	0	0	0	0
mir-4521	GCTAAGGAAGTCCTGTGCTCA	21	Mature 5' sub	0	0	0	0	0	0	0	0	0	0	0	0	0	0	0	0	0	0	0	10.867	0	0	0	0	0	0	0	0	0	0	0	0	0	0	0	0	0	0.60372
mir-452	AACTGTTTGCAGAGGAAA	18	Mature 5' sub	0	0	0	0	0	0	0	0	0	0	0	0	0	0	0	24.9545	0	0	1.38636	5.43348	0	0	0	0	0	0	0	0	0	0	0	0	0	0	0	0	0	0.30186
mir-452	AACTGTTTGCAGAGGAAAC	19	Mature 5' sub	0	0	0	0	0	0	0	0	27.9439	0	0	0	0	0	0	24.9545	0	0	2.9388	0	34.9174	0	0	0	0	0	0	0	0	0	0	0	0	0	0	0	0	1.93986
mir-452	AACTGTTTGCAGAGGAAACT	20	Mature 5' sub	0	0	0	0	0	0	0	0	0	0	0	0	0	0	0	0	0	0	0	5.43348	0	0	0	0	0	0	0	0	23.1884	0	0	0	0	0	0	0	0	1.5901
mir-452	AACTGTTTGCAGAGGAAACTG	21	Mature 5' sub	0	0	0	0	0	0	10.7686	0	0	0	7.68693	0	0	0	0	0	0	0	1.0253	38.0344	0	18.5329	27.4469	0	0	0	0	0	0	0	0	36.8555	0	0	0	17.7813	0	7.70283
mir-452	AACTGTTTGCAGAGGAAACTGA	22	Mature 5'	6.52678	37.3539	16.6625	31.5502	29.5447	0	21.5371	29.4573	0	6.52626	0	14.7052	0	0	0	49.9089	0	0	13.5429	92.3692	244.422	0	82.3407	0	0	0	0	0	46.3768	11.688	0	0	0	24.6585	0	17.7813	0	28.8687
mir-452	AACTGTTTGCAGAGGAAACTGAG	23	Mature 5' super	6.52678	0	0	5.25837	0	0	21.5371	0	27.9439	6.52626	0	0	0	0	0	0	0	0	3.76624	0	0	0	0	0	33.7667	0	0	0	0	0	0	73.711	0	0	0	5.92709	0	6.30026
mir-452	AACTGTTTGCAGAGGAAACTGAGA	24	Mature 5' super	0	0	0	5.25837	0	0	10.7686	0	27.9439	0	7.68693	0	0	0	0	0	0	0	2.86987	0	34.9174	0	0	0	0	0	0	0	0	0	0	0	0	0	0	0	0	1.93986
mir-452	CTCAGTCTCATCTGCAAAGAA	21	Precursor	0	0	0	0	0	7.27236	0	0	0	0	0	0	0	0	0	0	0	0	0.40402	0	0	0	0	0	0	0	0	0	0	0	0	0	0	0	0	0	0	0
mir-452	CTGTTTGCAGAGGAAACTGAG	21	Mature 5' sub/super	0	0	0	0	0	0	0	0	0	0	0	0	0	0	0	0	0	0	0	0	0	0	0	0	0	0	0	0	0	0	10.3822	0	0	0	0	0	0	0.576787
mir-452	CTGTTTGCAGAGGAAACTGAGA	22	Mature 5' sub/super	0	0	0	10.5167	0	0	0	0	0	0	0	0	0	0	0	0	0	0	0.584263	0	0	0	0	0	0	0	0	0	0	0	0	0	0	0	0	0	0	0
mir-452	TCAGTCTCATCTGCAAAGAAGT	22	Mature 3' sub/super	0	0	0	0	0	0	0	0	0	0	0	0	0	0	0	0	0	0	0	10.867	0	55.5988	27.4469	0	0	0	0	0	23.1884	0	0	0	0	0	0	0	0	6.50561
mir-452	TGTTTGCAGAGGAAACTGAG	20	Mature 5' sub/super	0	0	0	0	0	0	0	0	55.8878	0	7.68693	0	0	0	0	0	0	0	3.53193	27.1674	0	0	0	0	0	0	0	0	0	0	0	0	0	49.317	0	0	0	4.24913
mir-452	TGTTTGCAGAGGAAACTGAGA	21	Mature 5' sub/super	0	0	0	0	9.84824	0	10.7686	0	0	6.52626	0	0	0	0	0	0	0	0	1.50795	38.0344	139.67	18.5329	109.788	0	0	0	0	0	0	0	0	0	0	0	0	35.5625	0	18.9771
mir-452	TGTTTGCAGAGGAAACTGAGAC	22	Mature 5' sub/super	0	0	0	5.25837	0	0	0	0	0	0	0	14.7052	0	0	0	24.9545	0	0	2.49545	10.867	0	0	0	0	0	0	0	0	0	0	0	0	0	0	0	0	0	0.60372
mir-451b	AACTCAGTAATGGTAACG	18	Precursor	0	0	0	0	0	0	0	0	0	0	0	0	0	0	0	0	0	0	0	0	0	0	27.4469	0	0	0	0	0	0	0	0	0	0	0	0	0	0	1.52483
mir-451b	ACTCAGTAATGGTAACG	17	Precursor	0	0	0	0	0	0	0	0	0	0	0	0	0	0	0	0	0	0	0	0	0	0	0	0	0	108.061	0	0	0	0	0	0	0	0	0	0	0	6.00341
mir-451b	AGCAAGAGAACCATTACCATT	21	Mature 5' sub	0	0	0	0	0	0	21.5371	0	0	0	0	0	0	0	0	0	0	0	1.19651	0	0	0	0	0	0	0	0	0	0	0	0	0	0	0	0	0	0	0
mir-451b	AGTAATGGTAACGGTTT	17	Precursor	0	0	0	0	0	0	0	0	0	0	0	0	0	0	0	0	0	0	0	0	0	0	27.4469	0	0	0	0	0	0	0	0	0	0	0	0	0	0	1.52483
mir-451b	CAGTAATGGTAACGGTTT	18	Precursor	0	0	0	0	0	0	0	0	0	0	0	0	0	0	0	0	0	0	0	0	0	0	54.8938	0	0	0	0	0	0	0	0	0	0	0	0	0	0	3.04965
mir-451b	CTCAGTAATGGTAACGGTTT	20	Precursor	0	0	0	0	0	0	0	0	0	0	0	0	0	0	38.0489	0	0	0	2.11383	0	0	0	0	0	0	0	0	0	0	0	0	0	0	0	0	0	0	0
mir-451b	GTAATGGTAACGGTTT	16	Precursor	0	0	0	0	0	0	0	0	0	0	0	0	0	0	0	74.8634	0	0	4.15908	0	0	0	0	0	0	0	0	0	0	0	0	0	0	0	0	0	0	0
mir-451b	TAATGGTAACGGTTT	15	Precursor	0	0	16.6625	0	0	0	0	0	27.9439	0	0	0	128.37	27.462	0	0	0	25.6476	12.5603	0	0	0	0	0	0	0	0	0	0	11.688	0	0	0	0	0	0	0	0.649332
mir-451b	TCAGTAATGGTAACGGTTT	19	Precursor	0	0	0	0	0	0	0	0	0	0	0	0	128.37	0	38.0489	24.9545	0	0	10.6318	0	0	0	0	0	0	0	0	0	0	0	0	0	82.5832	0	0	0	0	4.58796
mir-451a	AAACCGTTACCATTA	15	Precursor	52.2142	136.964	0	57.8421	88.6341	58.1789	96.917	44.1859	335.327	104.42	46.1216	44.1157	385.109	1592.79	1293.66	449.18	324.269	974.609	338.03	16.3004	34.9174	0	0	96.3236	50.65	0	0	0	92.7536	46.7519	93.4395	0	0	49.317	0	59.2709	0	29.9847
mir-451a	AAACCGTTACCATTAC	16	Precursor	65.2678	112.062	0	47.3253	59.0894	29.0894	32.3057	0	83.8317	78.3152	84.5562	29.4105	1540.44	1153.4	1217.56	449.18	277.945	1256.73	362.028	0	0	18.5329	0	32.1079	101.3	0	0	0	0	23.376	10.3822	0	165.166	0	0	53.3438	0	22.4561
mir-451a	AAACCGTTACCATTACT	17	Mature 5' sub	97.9016	249.026	0	105.167	39.393	145.447	118.454	103.1	363.271	110.947	238.295	88.2314	2182.28	2471.58	2092.69	573.953	440.08	1436.27	603.116	108.67	0	74.1317	54.8938	321.079	101.3	0	489.556	0	208.696	70.1279	103.822	110.566	0	49.317	0	82.9792	0	98.6188
mir-451a	AAACCGTTACCATTACTG	18	Mature 5' sub	137.062	186.769	16.6625	115.684	108.331	225.443	150.76	250.387	251.495	365.471	338.225	338.22	513.479	768.935	722.928	249.545	277.945	1102.85	340.01	108.67	69.8348	92.6647	0	128.432	151.95	0	163.185	78.883	301.449	140.256	280.319	110.566	165.166	73.9754	0	213.375	474.158	141.827
mir-451a	AAACCGTTACCATTACTGA	19	Mature 5' sub	1670.85	2228.78	233.275	1251.49	1063.61	1236.3	1249.15	1325.58	1313.36	1076.83	776.38	838.198	4107.83	2389.19	2701.47	1447.36	1297.08	2975.12	1621.21	1390.97	174.587	555.988	521.491	1765.93	996.117	540.307	815.927	946.596	626.087	736.343	1619.62	884.532	908.415	690.437	839.396	1386.94	2370.79	987.249
mir-451a	AAACCGTTACCATTACTGAG	20	Mature 5' sub	43944.8	55308.6	11830.4	33411.7	26728.1	45721.3	33231.7	40415.3	29844.1	30138.3	21277.4	17234.5	38767.7	37073.7	45278.1	43545.5	38842.8	20261.6	34047.5	33627.8	10405.4	17606.3	5983.42	28608.1	21019.8	16857.6	22846	27924.6	25553.6	16269.7	37656.1	19533.4	37327.6	10751.1	20518.6	34566.8	19914.7	22609.5
mir-451a	AAACCGTTACCATTACTGAGT	21	Mature 5' sub	114923	154097	136449	50012.4	24443.3	40041.6	47015.5	49915.3	29927.9	82837.9	69059.4	27631.1	89858.8	105838	119854	153595	122388	26955.6	80269.1	83094.3	14630.4	31895.2	13860.7	30791.5	40975.9	40847.2	12402.1	51668.4	116452	46179.2	116083	43489.5	250557	34595.8	34788.3	77069.9	65433.9	61378.6
mir-451a	AAACCGTTACCATTACTGAGTT	22	Mature 5'	130894	227547	39156.9	132343	92100.7	179874	220314	199735	176158	227336	157474	146567	276380	327704	349250	258029	337032	401872	215543	91592.2	48814.6	146373	69879.8	198619	252237	54246.8	250163	85745.8	84915.9	173344	239350	97888.2	89024.7	116980	121526	198729	126126	135864
mir-451a	AAACCGTTACCATTACTGAGTTT	23	Mature 5' super	94475.1	151208	19145.2	99693.4	62467.4	101340	145203	126799	88163	80162.1	59450.7	127803	101412	123496	132752	113618	147612	204591	109966	82007.6	45706.9	80803.6	58928.5	114111	130812	26258.9	202839	32973.1	32881.2	95011.6	149524	66045	37905.7	97622.9	73307.2	99432.8	84400.2	83920.7
mir-451a	AAACCGTTACCATTACTGAGTTTA	24	Mature 5' super	1912.35	2789.09	1249.69	3081.4	1831.77	1985.35	2713.67	1944.18	4191.58	5377.64	4473.79	4499.8	4878.05	6069.09	5783.43	3293.99	6091.63	11695.3	4103.43	1184.5	1047.52	5300.42	2991.71	6100.5	6331.25	1080.61	9301.57	315.532	927.536	4102.48	3052.36	2543.03	1816.83	5449.52	2518.19	2175.24	2844.95	3282.43
mir-451a	AAACCGTTACCATTACTGAGTTTAG	25	Mature 5' super	15605.5	21316.6	16229.3	30293.5	16131.4	12384.8	13320.7	10427.9	35852	64858	48135.5	37498.3	37869.1	49074.5	46077.2	32590.5	59109.6	75737.4	34584	5998.57	11487.8	47129.2	23933.7	41130.2	45720.1	15344.7	37369.5	5521.81	7373.91	24474.6	17390.1	20749.6	12057.1	37160.3	27606.8	17401.9	4741.58	22366.2
mir-451a	AAACCGTTACCATTACTGAGTTTAGT	26	Mature 5' super	241.491	99.6103	3715.74	194.56	49.2412	36.3618	64.6113	44.1859	251.495	52.2101	192.173	382.336	256.739	27.462	38.0489	174.681	23.1621	153.886	333.222	43.4679	34.9174	55.5988	301.916	32.1079	168.833	324.184	0	78.883	46.3768	187.008	321.847	0	82.5832	468.511	93.2662	130.396	0	131.661
mir-451a	AAACCGTTACCATTACTGAGTTTAGTA	27	Mature 5' super	6.52678	12.4513	99.975	47.3253	0	0	0	0	0	13.0525	15.3739	14.7052	0	0	0	0	0	25.6476	13.0588	0	0	18.5329	192.128	32.1079	16.8833	0	0	0	0	46.7519	31.1465	0	82.5832	246.585	0	35.5625	0	39.0156
mir-451a	AAACCGTTACCATTACTGAGTTTAGTAA	28	Precursor	0	0	0	47.3253	0	0	0	14.7286	27.9439	6.52626	0	29.4105	0	0	0	0	0	0	6.99637	32.6009	0	0	27.4469	96.3236	0	0	0	78.883	0	0	20.7643	0	0	49.317	0	5.92709	0	17.2924
mir-451a	AAACCGTTACCATTACTGAGTTTAGTAAT	29	Precursor	13.0536	24.9026	149.963	105.167	29.5447	7.27236	0	0	27.9439	32.6313	76.8693	117.642	0	27.462	0	0	23.1621	0	35.3119	32.6009	34.9174	55.5988	82.3407	96.3236	101.3	0	0	0	0	93.5038	93.4395	36.8555	0	591.804	0	65.1979	0	71.3268
mir-451a	AAACCGTTACCATTACTGAGTTTAGTAATG	30	Precursor	0	0	0	5.25837	0	0	0	0	0	0	0	0	0	0	0	0	0	0	0.292132	5.43348	0	0	0	0	0	108.061	0	0	0	0	10.3822	0	0	0	0	5.92709	0	7.21134
mir-451a	AACCGTTACCATTAC	15	Precursor	0	12.4513	0	15.7751	0	0	10.7686	0	27.9439	6.52626	0	14.7052	0	0	0	0	23.1621	51.2952	9.03487	0	0	0	0	0	16.8833	0	0	0	0	11.688	0	0	0	0	0	11.8542	0	2.24586
mir-451a	AACCGTTACCATTACT	16	Mature 5' sub	0	0	0	5.25837	0	0	10.7686	0	0	0	0	0	0	82.3859	0	24.9545	0	0	6.85374	0	0	0	27.4469	0	0	0	0	0	0	0	0	0	0	0	0	5.92709	0	1.85411
mir-451a	AACCGTTACCATTACTG	17	Mature 5' sub	0	12.4513	0	0	9.84824	0	0	0	0	0	0	0	0	0	0	0	0	0	1.23886	0	0	0	0	0	0	0	0	0	0	11.688	0	0	0	0	0	0	0	0.649332
mir-451a	AACCGTTACCATTACTGA	18	Mature 5' sub	6.52678	12.4513	0	26.2919	9.84824	7.27236	0	0	0	6.52626	0	29.4105	0	0	0	0	0	0	5.46262	5.43348	0	18.5329	0	0	0	0	0	0	0	0	0	0	0	0	0	5.92709	0	1.66075
mir-451a	AACCGTTACCATTACTGAG	19	Mature 5' sub	156.643	174.318	99.975	194.56	246.206	334.528	107.686	206.201	223.551	39.1576	30.7477	338.22	128.37	27.462	76.0977	0	23.1621	25.6476	135.141	65.2018	0	18.5329	0	32.1079	118.183	108.061	0	236.649	69.5652	35.0639	0	73.711	82.5832	73.9754	186.532	124.469	0	68.0354
mir-451a	AACCGTTACCATTACTGAGT	20	Mature 5' sub	319.812	410.892	999.75	215.593	128.027	101.813	53.8428	147.286	167.663	91.3677	122.991	441.157	385.109	192.234	152.195	74.8634	69.4863	76.9428	230.613	65.2018	0	0	27.4469	32.1079	84.4167	216.123	0	0	231.884	58.4399	72.6752	110.566	578.082	49.317	0	124.469	0	91.7072
mir-451a	AACCGTTACCATTACTGAGTT	21	Mature 5' sub	352.446	821.785	283.263	730.913	453.019	479.976	430.742	324.03	1033.92	215.367	292.103	1514.64	898.588	466.853	304.391	199.636	208.459	692.485	539.034	146.704	34.9174	259.461	301.916	353.187	540.267	432.246	326.371	236.649	139.13	397.391	269.936	147.422	0	369.877	466.331	545.292	474.158	302.292
mir-451a	AACCGTTACCATTACTGAGTTT	22	Mature 5' sub/super	274.125	510.503	199.95	625.746	472.715	203.626	312.288	250.387	894.204	58.7364	146.052	1485.23	0	137.31	114.147	49.9089	46.3242	384.714	342.554	114.103	174.587	166.796	137.234	353.187	354.55	432.246	163.185	0	115.942	128.568	238.79	147.422	247.75	295.902	559.597	243.01	1422.48	294.186
mir-451a	AACCGTTACCATTACTGAGTTTA	23	Mature 5' sub/super	0	24.9026	0	31.5502	29.5447	21.8171	21.5371	0	111.776	0	0	73.5262	0	0	38.0489	0	0	25.6476	21.0194	10.867	0	0	0	0	16.8833	0	163.185	0	0	46.7519	10.3822	0	0	0	0	17.7813	0	14.7695
mir-451a	AACCGTTACCATTACTGAGTTTAG	24	Mature 5' sub/super	84.8481	49.8051	116.638	226.11	98.4824	58.1789	75.3799	44.1859	363.271	156.63	130.678	323.515	0	137.31	38.0489	149.727	162.135	307.771	140.151	65.2018	0	55.5988	137.234	224.755	253.25	0	163.185	0	23.1884	70.1279	83.0573	73.711	0	172.609	93.2662	82.9792	0	83.2314
mir-451a	AACCGTTACCATTACTGAGTTTAGT	25	Mature 5' sub/super	0	0	16.6625	0	0	0	0	0	0	0	0	14.7052	0	0	0	0	0	0	1.74265	0	0	0	27.4469	0	0	0	0	0	0	0	0	0	0	0	0	0	0	1.52483
mir-451a	AACCGTTACCATTACTGAGTTTAGTAAT	28	Precursor	0	0	0	0	0	0	0	0	0	0	0	0	0	0	0	0	0	0	0	0	0	0	0	0	0	0	0	0	0	0	0	0	0	0	0	5.92709	0	0.329283
mir-451a	ACCATTACTGAGTTT	15	Precursor	0	0	0	31.5502	19.6965	7.27236	32.3057	0	55.8878	0	7.68693	0	0	0	0	0	0	0	8.57775	5.43348	0	0	0	0	0	0	0	0	23.1884	0	0	0	0	24.6585	0	0	0	2.96002
mir-451a	ACCATTACTGAGTTTA	16	Precursor	0	0	0	0	0	7.27236	0	0	0	0	0	0	0	0	0	0	0	0	0.40402	0	0	0	0	0	0	0	0	0	0	0	0	0	0	0	0	0	0	0
mir-451a	ACCATTACTGAGTTTAG	17	Precursor	0	0	0	0	0	7.27236	0	0	0	0	0	0	0	0	0	0	0	0	0.40402	0	0	0	0	0	0	0	0	0	0	0	0	0	0	0	0	0	0	0
mir-451a	ACCGTTACCATTACTGA	17	Mature 5' sub	0	0	0	5.25837	0	0	0	14.7286	0	0	0	0	0	0	0	0	0	0	1.11039	0	0	0	0	0	0	0	0	0	0	0	0	0	0	0	0	0	0	0
mir-451a	ACCGTTACCATTACTGAG	18	Mature 5' sub	0	0	0	21.0335	9.84824	7.27236	10.7686	14.7286	0	0	15.3739	0	0	27.462	38.0489	0	0	0	8.02977	0	0	0	0	0	0	0	0	0	0	0	0	0	0	0	0	0	0	0
mir-451a	ACCGTTACCATTACTGAGT	19	Mature 5' sub	0	24.9026	0	26.2919	0	58.1789	64.6113	29.4573	0	6.52626	23.0608	0	0	54.9239	114.147	24.9545	23.1621	51.2952	27.8617	5.43348	0	0	0	0	0	0	0	0	0	0	20.7643	0	0	0	0	5.92709	0	1.78472
mir-451a	ACCGTTACCATTACTGAGTT	20	Mature 5' sub	0	0	0	10.5167	29.5447	36.3618	43.0742	44.1859	0	32.6313	38.4346	0	128.37	82.3859	114.147	24.9545	0	153.886	41.0273	0	0	18.5329	0	0	0	0	0	0	23.1884	0	31.1465	0	0	0	0	0	0	4.04821
mir-451a	ACCGTTACCATTACTGAGTTT	21	Mature 5' sub/super	0	0	0	21.0335	0	29.0894	0	58.9145	27.9439	6.52626	7.68693	0	0	54.9239	0	24.9545	23.1621	76.9428	18.3988	0	0	18.5329	0	0	0	0	0	0	0	0	10.3822	110.566	0	0	0	11.8542	0	8.40754
mir-451a	ACCGTTACCATTACTGAGTTTA	22	Mature 5' sub/super	0	0	0	10.5167	0	0	0	0	0	0	0	0	0	0	0	0	0	0	0.584263	0	0	0	0	0	0	0	0	0	0	0	0	0	0	0	0	0	0	0
mir-451a	ACCGTTACCATTACTGAGTTTAG	23	Mature 5' sub/super	0	0	0	47.3253	19.6965	14.5447	0	0	27.9439	6.52626	61.4954	0	0	0	0	0	0	0	9.86289	5.43348	0	0	0	0	0	0	0	0	0	0	20.7643	0	0	0	0	5.92709	0	1.78472
mir-451a	AGGAAACCGTTACCATTACTGAGTTT	26	Mature 5' super	0	0	0	0	0	0	0	0	0	0	0	0	0	0	0	0	0	0	0	0	0	0	0	0	0	0	0	0	0	0	51.9108	0	0	0	0	0	0	2.88394
mir-451a	ATGGCAAGGAAACCGTTACCA	21	Precursor	0	0	0	0	0	0	0	0	0	0	0	0	0	0	0	0	0	0	0	0	0	0	0	0	0	0	0	0	23.1884	0	0	0	0	0	0	0	0	1.28824
mir-451a	ATGGTAATGGTTCTCTTGCT	20	Precursor	0	0	0	5.25837	0	0	0	14.7286	0	0	0	0	0	0	0	24.9545	0	0	2.49675	0	0	0	0	0	0	0	0	0	0	0	0	0	0	0	0	5.92709	0	0.329283
mir-451a	ATGGTAATGGTTCTCTTGCTA	21	Precursor	0	0	0	0	0	0	0	0	0	13.0525	0	0	0	0	0	0	0	0	0.725141	0	0	0	0	0	0	0	0	0	0	0	0	0	0	0	0	0	0	0
mir-451a	CCATTACTGAGTTTAG	16	Precursor	0	0	0	5.25837	0	7.27236	0	0	0	0	7.68693	0	0	0	38.0489	0	0	0	3.23703	0	0	0	0	0	0	0	0	0	0	11.688	0	0	0	0	0	0	0	0.649332
mir-451a	CCATTACTGAGTTTAGT	17	Precursor	0	0	0	0	0	0	0	0	0	0	0	0	0	0	0	0	0	0	0	0	0	0	0	0	0	0	0	0	0	0	0	0	0	0	0	5.92709	0	0.329283
mir-451a	CCGTTACCATTACTGA	16	Mature 5' sub	0	0	0	0	0	0	10.7686	0	0	0	0	0	0	0	0	0	0	25.6476	2.02312	0	0	0	0	0	0	0	0	0	0	0	0	0	0	0	0	0	0	0
mir-451a	CCGTTACCATTACTGAG	17	Mature 5' sub	0	0	0	10.5167	9.84824	0	0	44.1859	0	6.52626	0	0	0	27.462	0	24.9545	0	0	6.86075	0	0	0	0	0	0	0	0	0	0	0	0	0	0	0	0	0	0	0
mir-451a	CCGTTACCATTACTGAGT	18	Mature 5' sub	0	12.4513	0	47.3253	0	50.9065	10.7686	132.558	27.9439	13.0525	7.68693	0	128.37	54.9239	0	24.9545	46.3242	51.2952	33.8089	16.3004	69.8348	0	27.4469	0	0	0	0	0	0	0	20.7643	36.8555	0	0	0	11.8542	0	10.1698
mir-451a	CCGTTACCATTACTGAGTT	19	Mature 5' sub	0	0	0	0	39.393	72.7236	0	29.4573	27.9439	6.52626	7.68693	0	0	54.9239	76.0977	49.9089	46.3242	102.59	28.532	27.1674	0	0	27.4469	0	0	0	0	0	0	11.688	0	0	0	0	0	11.8542	0	4.34203
mir-451a	CCGTTACCATTACTGAGTTT	20	Mature 5' sub/super	0	0	0	31.5502	0	65.4512	43.0742	0	0	0	7.68693	0	0	54.9239	76.0977	0	0	25.6476	16.9129	5.43348	0	0	0	0	0	0	0	0	0	23.376	0	0	0	0	0	5.92709	0	1.92981
mir-451a	CCGTTACCATTACTGAGTTTAG	22	Mature 5' sub/super	6.52678	0	0	26.2919	0	14.5447	0	0	27.9439	6.52626	0	14.7052	0	0	0	0	0	25.6476	6.78813	0	0	0	0	0	0	0	0	0	0	0	0	0	0	0	0	0	0	0
mir-451a	CCGTTACCATTACTGAGTTTAGT	23	Mature 5' sub/super	0	0	0	5.25837	0	7.27236	0	0	0	0	7.68693	0	0	0	0	0	0	0	1.1232	0	0	0	0	0	0	0	0	0	0	0	0	0	0	49.317	0	0	0	2.73983
mir-451a	CGTTACCATTACTGAG	16	Mature 5' sub	0	12.4513	0	0	0	7.27236	0	0	0	0	15.3739	0	0	0	0	0	0	0	1.94986	0	0	0	0	0	0	0	0	0	0	0	0	0	0	0	0	0	0	0
mir-451a	CGTTACCATTACTGAGT	17	Mature 5' sub	0	0	0	57.8421	29.5447	43.6341	10.7686	14.7286	0	6.52626	0	29.4105	0	0	0	0	23.1621	51.2952	14.8285	5.43348	0	0	0	0	0	0	0	0	0	11.688	20.7643	0	0	49.317	0	5.92709	0	5.17388
mir-451a	CGTTACCATTACTGAGTT	18	Mature 5' sub	0	12.4513	16.6625	36.8086	39.393	87.2683	21.5371	58.9145	55.8878	26.1051	15.3739	0	128.37	137.31	152.195	0	138.973	51.2952	54.3636	10.867	0	0	27.4469	0	0	0	0	0	0	11.688	10.3822	0	0	0	0	17.7813	0	4.34251
mir-451a	CGTTACCATTACTGAGTTT	19	Mature 5' sub/super	0	0	0	36.8086	29.5447	101.813	53.8428	29.4573	27.9439	6.52626	7.68693	0	0	27.462	38.0489	0	23.1621	153.886	29.7879	10.867	34.9174	0	0	0	0	0	0	0	23.1884	35.0639	0	0	0	24.6585	0	0	0	7.14973
mir-451a	CGTTACCATTACTGAGTTTA	20	Mature 5' sub/super	0	0	0	5.25837	0	0	0	0	0	0	0	0	0	0	0	0	0	0	0.292132	0	0	0	0	0	0	0	0	0	0	0	0	0	0	0	0	0	0	0
mir-451a	CGTTACCATTACTGAGTTTAG	21	Mature 5' sub/super	0	0	0	31.5502	0	14.5447	0	14.7286	0	6.52626	15.3739	0	0	27.462	0	0	0	0	6.12142	0	0	0	0	0	0	0	0	0	0	0	0	0	0	0	0	5.92709	0	0.329283
mir-451a	GAAACCGTTACCATT	15	Precursor	6.52678	0	0	0	0	0	0	0	0	0	0	0	0	0	0	0	0	25.6476	1.78747	0	0	0	0	0	0	0	0	0	0	0	0	0	0	0	0	0	0	0
mir-451a	GAAACCGTTACCATTACT	18	Mature 5' sub/super	0	0	0	0	9.84824	0	0	0	0	0	0	0	0	27.462	0	0	23.1621	0	3.35957	0	0	0	0	0	0	0	0	0	0	0	0	0	0	0	0	0	0	0
mir-451a	GAAACCGTTACCATTACTG	19	Mature 5' sub/super	0	0	0	0	0	0	0	0	0	0	0	0	0	0	38.0489	0	0	0	2.11383	0	0	0	0	0	0	0	0	0	0	0	0	0	0	0	0	0	0	0
mir-451a	GAAACCGTTACCATTACTGA	20	Mature 5' sub/super	0	0	0	0	0	0	0	0	0	0	0	0	0	0	0	0	0	0	0	0	0	0	0	0	0	0	0	0	0	0	10.3822	0	0	0	0	0	0	0.576787
mir-451a	GAAACCGTTACCATTACTGAG	21	Mature 5' sub/super	0	12.4513	0	5.25837	0	7.27236	0	0	0	0	0	29.4105	0	0	76.0977	0	46.3242	25.6476	11.2479	10.867	0	0	27.4469	32.1079	0	0	0	0	0	0	10.3822	0	0	0	0	5.92709	0	4.81839
mir-451a	GAAACCGTTACCATTACTGAGT	22	Mature 5' sub/super	6.52678	12.4513	0	10.5167	9.84824	0	21.5371	0	0	6.52626	7.68693	0	256.739	109.848	0	24.9545	115.81	0	32.3581	27.1674	0	0	0	0	0	0	0	0	0	0	41.5287	36.8555	82.5832	24.6585	0	11.8542	0	12.4804
mir-451a	GAAACCGTTACCATTACTGAGTT	23	Mature 5' super	6.52678	0	0	21.0335	0	7.27236	53.8428	14.7286	55.8878	6.52626	0	29.4105	256.739	357.006	266.342	99.8178	115.81	307.771	88.8175	32.6009	0	18.5329	27.4469	0	0	0	489.556	0	0	0	41.5287	0	0	73.9754	0	41.4896	0	40.285
mir-451a	GAAACCGTTACCATTACTGAGTTT	24	Mature 5' super	13.0536	0	0	15.7751	29.5447	7.27236	21.5371	44.1859	27.9439	6.52626	0	29.4105	128.37	27.462	114.147	49.9089	69.4863	153.886	41.0282	16.3004	0	0	27.4469	32.1079	0	0	0	0	23.1884	11.688	83.0573	73.711	0	0	0	11.8542	0	15.5197
mir-451a	GAAACCGTTACCATTACTGAGTTTA	25	Mature 5' super	0	0	0	0	0	0	0	0	0	0	0	0	0	27.462	0	0	0	0	1.52566	0	0	0	0	0	0	0	0	0	0	0	0	0	0	0	0	0	0	0
mir-451a	GAAACCGTTACCATTACTGAGTTTAG	26	Mature 5' super	0	0	0	5.25837	0	0	0	0	0	13.0525	7.68693	0	0	82.3859	0	24.9545	0	51.2952	10.2574	0	0	0	27.4469	0	0	0	0	0	0	0	0	0	0	0	0	0	0	1.52483
mir-451a	GGAAACCGTTACCATTACTGAG	22	Mature 5' sub/super	0	0	0	0	0	0	0	0	0	0	0	0	0	0	0	0	0	0	0	0	0	0	0	0	0	0	0	0	0	0	10.3822	0	0	0	0	0	0	0.576787
mir-451a	GGAAACCGTTACCATTACTGAGT	23	Mature 5' sub/super	0	0	0	0	0	0	0	0	0	0	0	0	0	0	0	24.9545	0	0	1.38636	0	0	0	0	0	0	0	0	0	0	0	0	0	0	0	0	0	0	0
mir-451a	GGAAACCGTTACCATTACTGAGTT	24	Mature 5' super	0	0	0	0	0	0	0	0	0	0	0	0	0	27.462	0	24.9545	0	0	2.91202	10.867	0	0	0	0	0	0	0	0	0	0	0	0	0	0	186.532	0	0	10.9666
mir-451a	GGAAACCGTTACCATTACTGAGTTT	25	Mature 5' super	0	0	0	0	0	0	0	0	0	0	0	0	128.37	0	0	0	0	0	7.13165	16.3004	0	0	0	0	0	0	0	0	23.1884	0	51.9108	36.8555	0	0	0	0	0	7.12529
mir-451a	GGAAACCGTTACCATTACTGAGTTTA	26	Mature 5' super	0	0	0	0	0	0	0	0	0	0	0	0	0	0	0	0	0	0	0	0	0	18.5329	0	0	0	0	0	0	0	0	10.3822	0	0	0	0	0	0	1.60639
mir-451a	GGCAAGGAAACCGTTACCATT	21	Precursor	0	12.4513	0	0	0	0	0	0	0	0	0	0	0	0	0	24.9545	0	0	2.0781	0	0	0	0	0	0	0	0	0	0	0	0	0	0	0	0	0	0	0
mir-451a	GTTACCATTACTGAG	15	Mature 5' sub	6.52678	0	0	15.7751	0	36.3618	0	0	0	0	0	0	0	0	38.0489	0	0	0	5.37292	0	0	0	0	0	0	0	0	0	0	0	0	0	82.5832	0	0	0	0	4.58796
mir-451a	GTTACCATTACTGAGT	16	Mature 5' sub	6.52678	37.3539	0	31.5502	19.6965	7.27236	53.8428	44.1859	0	6.52626	7.68693	0	0	0	38.0489	49.9089	0	25.6476	18.2359	16.3004	0	0	0	0	0	0	0	0	46.3768	0	31.1465	0	0	24.6585	0	5.92709	0	6.91163
mir-451a	GTTACCATTACTGAGTT	17	Mature 5' sub	0	24.9026	0	15.7751	29.5447	94.5406	64.6113	103.1	0	26.1051	30.7477	0	0	137.31	114.147	99.8178	46.3242	76.9428	47.9927	16.3004	0	0	0	0	16.8833	0	0	0	46.3768	35.0639	31.1465	36.8555	0	0	0	17.7813	0	11.1338
mir-451a	GTTACCATTACTGAGTTT	18	Mature 5' sub/super	13.0536	0	0	36.8086	29.5447	94.5406	75.3799	58.9145	83.8317	32.6313	38.4346	44.1157	0	54.9239	38.0489	49.9089	0	128.238	43.243	48.9013	0	0	0	32.1079	33.7667	0	163.185	0	46.3768	11.688	20.7643	36.8555	0	49.317	0	23.7083	0	25.9262
mir-451a	GTTACCATTACTGAGTTTA	19	Mature 5' sub/super	0	0	0	0	0	0	0	0	0	13.0525	0	0	0	0	0	0	0	0	0.725141	0	0	0	0	0	0	0	0	0	0	0	0	0	0	0	0	5.92709	0	0.329283
mir-451a	GTTACCATTACTGAGTTTAG	20	Mature 5' sub/super	6.52678	0	0	10.5167	0	14.5447	10.7686	0	0	13.0525	7.68693	29.4105	0	0	0	0	0	102.59	10.8387	0	34.9174	18.5329	0	32.1079	0	0	0	0	0	0	0	0	0	0	0	0	0	4.75324
mir-451a	GTTTAGTAATGGTAATGGTT	20	Precursor	0	24.9026	0	0	0	0	0	0	0	0	0	0	0	0	0	0	0	0	1.38348	5.43348	0	0	0	0	0	0	0	0	0	0	0	0	0	0	0	5.92709	0	0.631143
mir-451a	TAATGGTAATGGTTCTCTTG	20	Precursor	0	0	0	0	0	7.27236	21.5371	14.7286	0	6.52626	0	0	0	27.462	0	0	0	0	4.30702	0	0	0	0	0	0	0	0	0	0	0	0	0	0	0	0	5.92709	0	0.329283
mir-451a	TAATGGTAATGGTTCTCTTGC	21	Precursor	0	12.4513	0	0	0	0	0	0	0	0	0	0	0	0	0	0	0	0	0.691738	0	0	0	0	0	0	0	0	0	0	0	0	0	0	0	0	5.92709	0	0.329283
mir-451a	TACCATTACTGAGTT	15	Precursor	0	12.4513	0	10.5167	0	29.0894	21.5371	29.4573	0	32.6313	23.0608	0	0	54.9239	38.0489	0	46.3242	25.6476	17.9827	0	0	0	0	0	0	0	0	78.883	0	0	0	0	0	0	0	0	0	4.38239
mir-451a	TACCATTACTGAGTTT	16	Precursor	0	12.4513	0	21.0335	9.84824	21.8171	53.8428	14.7286	27.9439	0	7.68693	14.7052	0	27.462	76.0977	24.9545	0	102.59	23.0646	16.3004	0	0	0	0	0	0	0	0	0	11.688	20.7643	0	0	0	0	0	0	2.70849
mir-451a	TACCATTACTGAGTTTA	17	Precursor	0	0	0	0	0	0	0	0	0	6.52626	0	0	0	0	0	0	0	0	0.36257	0	0	0	0	0	0	0	0	0	0	0	0	0	0	0	0	0	0	0
mir-451a	TACCATTACTGAGTTTAG	18	Precursor	0	0	0	0	0	7.27236	0	0	0	0	0	0	0	0	0	0	23.1621	0	1.6908	0	0	0	27.4469	32.1079	0	0	0	0	0	0	0	0	0	0	0	0	0	3.3086
mir-451a	TAGTAATGGTAATGGTTCT	19	Precursor	0	0	0	0	0	0	0	14.7286	0	0	0	0	0	0	0	0	0	0	0.818257	0	0	0	0	0	0	0	0	0	0	0	0	0	0	0	0	0	0	0
mir-451a	TGGTAATGGTTCTCTTGCT	19	Precursor	0	0	0	0	0	0	0	0	0	0	0	0	0	0	0	0	0	0	0	0	0	0	0	0	0	0	0	0	0	0	10.3822	0	0	0	0	0	0	0.576787
mir-451a	TTACCATTACTGAGT	15	Precursor	71.7945	224.123	49.9875	21.0335	0	21.8171	32.3057	14.7286	27.9439	13.0525	15.3739	0	128.37	54.9239	76.0977	49.9089	69.4863	25.6476	49.8108	0	0	0	0	0	0	0	0	0	0	11.688	0	0	0	0	0	0	0	0.649332
mir-451a	TTACCATTACTGAGTT	16	Precursor	91.3749	74.7077	16.6625	31.5502	29.5447	43.6341	32.3057	29.4573	139.719	97.894	30.7477	0	0	82.3859	380.489	49.9089	115.81	102.59	74.9324	5.43348	34.9174	0	0	0	0	0	0	0	0	0	10.3822	0	0	0	0	0	0	2.8185
mir-451a	TTACCATTACTGAGTTT	17	Precursor	65.2678	49.8051	0	15.7751	39.393	58.1789	107.686	73.6431	27.9439	39.1576	7.68693	0	0	109.848	38.0489	0	46.3242	205.181	49.1077	0	0	0	0	0	0	0	0	0	0	11.688	20.7643	0	0	0	0	0	0	1.80291
mir-451a	TTACCATTACTGAGTTTA	18	Precursor	0	0	0	0	0	0	0	0	0	0	0	0	0	54.9239	0	0	0	0	3.05133	0	0	0	0	0	0	0	163.185	0	0	0	0	0	0	0	0	0	0	9.06585
mir-451a	TTACCATTACTGAGTTTAG	19	Precursor	0	12.4513	0	0	0	0	0	0	0	6.52626	0	0	0	27.462	0	24.9545	0	25.6476	5.3912	0	0	0	0	0	0	0	0	0	0	0	0	0	0	0	0	0	0	0
mir-451a	TTACCATTACTGAGTTTAGTAAT	23	Precursor	6.52678	0	0	0	0	0	0	0	0	0	0	0	0	0	0	0	0	0	0.362599	0	0	0	0	0	0	0	0	0	0	0	0	0	0	0	0	0	0	0
mir-451a	TTAGTAATGGTAATGGTTCT	20	Precursor	0	0	0	0	0	0	0	0	0	6.52626	0	0	0	0	0	0	0	0	0.36257	0	0	0	0	0	0	0	0	0	0	0	0	0	0	0	0	0	0	0
mir-451a	TTTAGTAATGGTAATGGTT	19	Precursor	0	0	0	0	0	7.27236	0	0	0	6.52626	0	0	0	0	0	0	0	0	0.76659	0	0	0	0	0	0	0	0	0	0	0	0	0	0	0	0	0	0	0
mir-451a	TTTAGTAATGGTAATGGTTC	20	Precursor	0	0	0	0	0	0	0	0	0	0	0	0	0	0	0	0	0	0	0	0	0	0	0	0	0	0	0	0	0	0	0	36.8555	0	0	0	0	0	2.04753
mir-451a	TTTAGTAATGGTAATGGTTCT	21	Precursor	0	0	0	5.25837	0	14.5447	0	0	27.9439	0	0	0	0	27.462	0	0	0	0	4.17827	16.3004	0	0	0	0	0	0	0	157.766	0	0	0	36.8555	0	0	0	17.7813	0	12.7057
mir-4516	GAGAAGGGTCGGGGC	15	Mature 5' sub	6.52678	0	0	0	0	0	0	0	0	0	0	0	0	0	0	0	0	0	0.362599	0	0	0	0	0	0	0	0	0	0	0	0	0	0	0	0	0	0	0
mir-4516	GGAGAAGGGTCGGGGC	16	Mature 5' sub	0	12.4513	0	0	0	0	0	0	0	0	0	0	0	0	0	0	0	0	0.691738	0	0	0	0	0	0	0	0	0	0	0	0	0	0	0	0	0	0	0
mir-4516	GGGAGAAGGGTCGGGG	16	Mature 5' sub	0	0	0	0	0	0	0	0	0	0	7.68693	0	0	0	0	0	0	0	0.427051	0	0	0	0	0	0	0	0	0	0	0	0	0	0	0	0	0	0	0
mir-4511	AAGAACTGTTGCATTTGCCCTG	22	Mature 5' sub/super	0	0	0	5.25837	0	0	0	0	0	0	0	0	0	0	0	0	0	0	0.292132	0	0	0	0	0	0	0	0	0	0	0	0	0	0	0	0	0	0	0
mir-450b	TTGGGATCATTTTGCATCCA	20	Mature 3' sub	0	0	0	0	0	0	0	0	0	0	0	0	0	0	0	0	0	0	0	0	0	0	0	64.2158	0	0	0	0	0	0	0	0	0	0	0	0	0	3.56754
mir-450b	TTTGCAATATGTTCCTGAAT	20	Mature 5' sub	0	0	0	0	0	7.27236	10.7686	0	0	0	0	0	0	0	0	0	0	0	1.00227	0	0	0	0	0	0	0	0	78.883	0	0	0	0	0	0	0	0	0	4.38239
mir-450b	TTTTGCAATATGTTCCTGA	19	Mature 5' sub	0	0	0	0	0	0	0	0	0	0	0	0	0	0	0	0	0	0	0	0	0	0	0	0	0	0	0	0	23.1884	0	0	0	0	0	0	0	0	1.28824
mir-450b	TTTTGCAATATGTTCCTGAA	20	Mature 5' sub	6.52678	0	0	0	0	0	0	0	0	13.0525	0	0	0	0	0	0	0	0	1.08774	0	0	0	0	0	16.8833	0	0	0	0	0	0	0	0	0	0	0	0	0.937963
mir-450b	TTTTGCAATATGTTCCTGAAT	21	Mature 5' sub	65.2678	0	16.6625	36.8086	19.6965	36.3618	10.7686	14.7286	0	6.52626	0	14.7052	0	0	0	0	0	0	12.307	32.6009	174.587	18.5329	54.8938	32.1079	0	0	163.185	236.649	0	35.0639	0	0	0	0	0	0	0	41.5345
mir-450b	TTTTGCAATATGTTCCTGAATAT	23	Mature 5' super	0	0	0	0	0	0	0	0	0	0	7.68693	0	0	0	0	0	0	0	0.427051	0	0	0	0	0	0	0	0	0	0	0	0	0	0	0	0	0	0	0
mir-450a-2	ATTGGGGACATTTTGCATTCA	21	Mature 3' sub	13.0536	0	0	0	0	0	0	0	0	0	0	0	0	0	0	0	0	0	0.725197	0	0	0	0	0	0	0	0	0	0	0	0	0	0	0	0	0	0	0
mir-450a-2	ATTGGGGACATTTTGCATTCAT	22	Mature 3'	0	0	0	0	0	0	0	14.7286	0	0	0	0	0	0	0	0	0	0	0.818257	0	0	0	82.3407	0	0	0	0	0	0	0	0	0	0	0	0	0	0	4.57448
mir-450a-2	TTGGGGACATTTTGCATTCA	20	Mature 3' sub	0	0	0	0	0	7.27236	0	0	0	0	0	0	0	0	0	0	0	0	0.40402	0	0	0	0	0	0	0	0	0	0	11.688	0	0	0	0	0	0	0	0.649332
mir-450a-2	TTGGGGACATTTTGCATTCAT	21	Mature 3' sub	0	0	0	0	0	0	0	0	0	0	0	0	0	0	0	0	0	0	0	0	0	0	0	0	0	0	0	0	0	11.688	0	0	0	0	0	0	0	0.649332
mir-450a-1//mir-450a-2	TTTGCGATGTGTTCCTAA	18	Mature 5' sub	0	0	0	0	0	0	0	0	0	0	0	0	0	0	0	0	0	0	0	0	0	0	0	0	0	0	163.185	0	0	0	0	0	0	0	0	0	0	9.06585
mir-450a-1//mir-450a-2	TTTGCGATGTGTTCCTAATAT	21	Mature 5' sub	0	0	0	0	0	0	0	0	0	0	0	14.7052	0	0	0	0	0	0	0.816957	0	0	0	0	0	0	0	0	0	0	0	0	0	0	0	0	0	0	0
mir-450a-1//mir-450a-2	TTTTGCGATGTGTTCCTAA	19	Mature 5' sub	0	0	0	0	0	7.27236	0	0	0	0	0	0	0	0	0	0	0	0	0.40402	0	0	0	0	0	0	0	0	0	0	0	0	0	0	24.6585	0	0	0	1.36992
mir-450a-1//mir-450a-2	TTTTGCGATGTGTTCCTAAT	20	Mature 5' sub	39.1607	0	16.6625	5.25837	0	14.5447	10.7686	0	0	0	7.68693	44.1157	0	0	0	0	0	0	7.67763	0	0	0	54.8938	0	0	0	0	0	0	0	0	0	0	0	0	0	0	3.04965
mir-450a-1//mir-450a-2	TTTTGCGATGTGTTCCTAATAT	22	Mature 5'	6.52678	0	0	0	9.84824	7.27236	21.5371	0	0	0	7.68693	0	0	0	0	0	0	0	2.9373	0	0	18.5329	0	0	0	0	0	0	0	0	10.3822	0	0	24.6585	0	0	0	2.97631
mir-450a-1	ATTGGGAACATTTTGCATGTAT	22	Mature 3'	0	0	16.6625	5.25837	0	0	0	0	0	0	0	0	0	0	0	0	0	0	1.21783	0	0	0	0	0	0	0	0	0	0	0	0	0	0	0	0	0	0	0
mir-4508	AGCGGGGCTGGGCGC	15	Mature 5' sub/super	6.52678	0	0	0	9.84824	0	0	0	0	6.52626	0	14.7052	128.37	0	0	0	0	0	9.2209	0	0	0	0	32.1079	0	0	0	0	0	0	0	0	0	0	0	0	0	1.78377
mir-4508	AGCGGGGCTGGGCGCG	16	Mature 5' sub/super	0	0	0	5.25837	0	0	21.5371	0	0	0	0	29.4105	0	0	0	0	23.1621	0	4.40933	0	0	0	0	0	0	0	0	0	0	0	0	0	0	0	0	5.92709	0	0.329283
mir-4508	AGCGGGGCTGGGCGCGCG	18	Mature 5' super	0	0	0	10.5167	9.84824	7.27236	0	0	0	19.5788	15.3739	0	0	0	0	0	0	25.6476	4.90209	0	0	18.5329	0	0	0	0	0	78.883	0	0	0	0	82.5832	98.6339	0	11.8542	0	16.1382
mir-4508	CGGGGCTGGGCGCGCG	16	Mature 5' sub	0	0	0	0	0	0	0	0	0	0	0	14.7052	0	0	0	0	0	0	0.816957	0	0	0	0	0	0	0	0	0	0	0	0	0	0	0	0	0	0	0
mir-4508	GCGGGGCTGGGCGCG	15	Mature 5' sub	0	0	0	0	0	0	0	0	0	0	0	29.4105	0	0	0	0	0	0	1.63391	0	0	0	0	0	0	0	0	0	23.1884	0	0	0	0	0	0	0	0	1.28824
mir-4508	GCGGGGCTGGGCGCGCG	17	Mature 5'	0	0	0	5.25837	0	14.5447	10.7686	14.7286	0	6.52626	0	44.1157	0	27.462	0	0	0	0	6.85579	5.43348	0	37.0659	0	0	0	0	0	0	0	0	10.3822	0	0	0	93.2662	29.6354	0	9.76573
mir-449b	AGTGTATTGTTAGCTGGC	18	Mature 5' sub	0	0	0	0	0	0	0	0	0	0	7.68693	0	0	0	0	0	0	0	0.427051	0	0	0	0	0	0	0	0	0	0	0	0	0	0	0	0	0	0	0
mir-449b	GCAGTGTATTGTTAGCTGGC	20	Mature 5' sub	0	12.4513	0	0	0	0	0	0	0	13.0525	7.68693	0	0	0	0	0	0	0	1.84393	0	0	0	0	0	0	0	0	0	0	0	0	0	0	0	0	0	0	0
mir-449b	GGCAGTGTATTGTTAGCTGGC	21	Mature 5' sub	0	0	0	0	0	0	0	0	0	6.52626	7.68693	0	0	0	0	0	0	0	0.789622	0	0	0	0	0	0	0	0	0	0	0	0	0	0	0	0	0	0	0
mir-449a//mir-449b	CAGTGTATTGTTAGCTGG	18	Mature 5' sub	0	0	0	0	0	0	0	0	0	6.52626	0	0	0	0	0	0	0	0	0.36257	0	0	0	0	0	0	0	0	0	0	0	0	0	0	0	0	0	0	0
mir-449a	TGGCAGTGTATTGTTAGCTGGT	22	Mature 5'	0	0	0	0	0	0	0	0	0	6.52626	0	0	0	0	0	0	0	0	0.36257	0	0	0	0	0	0	0	0	0	0	0	0	0	0	0	0	0	0	0
[truncated: 4,446 more rows]
