# Supplementary material for: Circulating microRNA/isomiRs as novel biomarkers of esophageal squamous cell carcinoma
Source: PLoS One. 2020 Apr 6;15(4):e0231116. doi: 10.1371/journal.pone.0231116 (PMC7135252; doi:10.1371/journal.pone.0231116)
Supplement: S5 File — (XLSX) [file pone.0231116.s011.xlsx]

## Sheet: Sheet1
Sequence	Feature ID	Small RNA - Length	Small RNA - Match type	HGD1	HGD2	HGD3	HGD4	HGD means	EAD1	EAD2	EAD3	EAD4	EAD means
mir-99b	CAAGCTCGTGTCTGTGGGTCCG	22	Mature 3'	0	0	0	0	0	3.70775	0	0	0	0.926939
mir-99b	CAAGCTCGTGTCTGTGGGTCCGT	23	Mature 3' super	0	0	0	6.87966	1.71992	0	0	0	0	0
mir-99b	CACCCGTAGAACCGACCT	18	Mature 5' sub	0	0	0	13.7593	3.43983	3.70775	0	0	0	0.926939
mir-99b	CACCCGTAGAACCGACCTT	19	Mature 5' sub	0	0	0	0	0	3.70775	0	0	0	0.926939
mir-99b	CACCCGTAGAACCGACCTTG	20	Mature 5' sub	25.6443	6.43803	19.5206	6.87966	14.6206	25.9543	3.92032	49.2538	41.4777	30.1515
mir-99b	CACCCGTAGAACCGACCTTGC	21	Mature 5' sub	102.577	38.6282	39.0411	20.639	50.2214	103.817	31.3626	110.821	34.5648	70.1414
mir-99b	CACCCGTAGAACCGACCTTGCG	22	Mature 5'	76.9329	51.5042	39.0411	55.0373	55.6289	25.9543	3.92032	61.5673	0	22.8605
mir-99b	CCACCCGTAGAACCGACCTTGC	22	Mature 5' sub/super	0	0	0	0	0	3.70775	0	0	0	0.926939
mir-99a	AAACCCGTAGATCCGATCTTG	21	Mature 5' sub/super	0	0	0	0	0	0	0	12.3135	0	3.07836
mir-99a	AAACCCGTAGATCCGATCTTGT	22	Mature 5' sub/super	0	0	0	0	0	14.831	0	0	0	3.70775
mir-99a	AACCCGTAGATCCGATCT	18	Mature 5' sub	0	0	0	0	0	66.7396	11.761	0	0	19.6251
mir-99a	AACCCGTAGATCCGATCTT	19	Mature 5' sub	0	0	0	0	0	7.41551	0	12.3135	0	4.93224
mir-99a	AACCCGTAGATCCGATCTTG	20	Mature 5' sub	51.2886	32.1902	97.6029	6.87966	46.9903	152.018	27.4423	24.6269	27.6518	57.9347
mir-99a	AACCCGTAGATCCGATCTTGT	21	Mature 5' sub	333.376	141.637	195.206	20.639	172.714	459.762	35.2829	49.2538	0	136.075
mir-99a	AACCCGTAGATCCGATCTTGTG	22	Mature 5'	0	45.0662	39.0411	27.5186	27.9065	29.662	0	0	20.7389	12.6002
mir-99a	AAGCTCGCTTCTATGGGTCTGT	22	Mature 3' sub/super	0	0	0	0	0	7.41551	0	0	0	1.85388
mir-99a	ACCCGTAGATCCGATCTTG	19	Mature 5' sub	0	0	0	6.87966	1.71992	0	0	0	0	0
mir-99a	ACCCGTAGATCCGATCTTGT	20	Mature 5' sub	0	6.43803	0	0	1.60951	0	0	0	0	0
mir-99a	CAAGCTCGCTTCTATGGGTCT	21	Mature 3' sub	0	0	19.5206	0	4.88014	14.831	0	24.6269	0	9.86448
mir-99a	CAAGCTCGCTTCTATGGGTCTG	22	Mature 3'	25.6443	0	0	0	6.41108	3.70775	0	0	0	0.926939
mir-99a	CAAGCTCGCTTCTATGGGTCTGT	23	Mature 3' super	0	0	19.5206	0	4.88014	3.70775	0	0	0	0.926939
mir-98	CTATACAACTTACTACTTT	19	Mature 3' sub	0	0	0	0	0	0	3.92032	0	0	0.980081
mir-98	CTATACAACTTACTACTTTC	20	Mature 3' sub	0	0	0	0	0	3.70775	0	0	0	0.926939
mir-98	TATACAACTTACTACTTTC	19	Mature 3' sub	0	0	0	0	0	0	3.92032	0	0	0.980081
mir-98	TATACAACTTACTACTTTCC	20	Mature 3' sub	0	0	0	0	0	0	0	12.3135	0	3.07836
mir-98	TGAGGTAGTAAGTTGT	16	Precursor	0	0	0	0	0	0	0	0	6.91295	1.72824
mir-98	TGAGGTAGTAAGTTGTATT	19	Mature 5' sub	0	0	19.5206	0	4.88014	0	7.84065	0	0	1.96016
mir-98	TGAGGTAGTAAGTTGTATTG	20	Mature 5' sub	25.6443	64.3803	97.6029	75.6763	65.8259	18.5388	54.8845	0	48.3907	30.4535
mir-98	TGAGGTAGTAAGTTGTATTGT	21	Mature 5' sub	205.155	51.5042	39.0411	185.751	120.363	88.9861	70.5658	49.2538	200.476	102.32
mir-98	TGAGGTAGTAAGTTGTATTGTT	22	Mature 5'	102.577	32.1902	19.5206	27.5186	45.4517	40.7853	7.84065	12.3135	6.91295	16.9631
mir-96	TGGCACTAGCACATTTTTGCT	21	Mature 5' sub	0	0	0	0	0	3.70775	0	0	13.8259	4.38341
mir-96	TTGGCACTAGCACATTTTTG	20	Mature 5' sub	0	0	19.5206	6.87966	6.60006	0	0	0	0	0
mir-96	TTGGCACTAGCACATTTTTGCT	22	Mature 5' sub	25.6443	0	0	6.87966	8.13099	0	0	0	0	0
mir-96	TTTGGCACTAGCACATTTT	19	Mature 5' sub	0	0	0	0	0	0	0	24.6269	0	6.15673
mir-96	TTTGGCACTAGCACATTTTT	20	Mature 5' sub	0	6.43803	0	0	1.60951	3.70775	0	0	0	0.926939
mir-96	TTTGGCACTAGCACATTTTTG	21	Mature 5' sub	153.866	160.951	97.6029	41.278	113.424	40.7853	109.769	209.329	165.911	131.448
mir-96	TTTGGCACTAGCACATTTTTGC	22	Mature 5' sub	0	6.43803	0	34.3983	10.2091	0	7.84065	0	0	1.96016
mir-96	TTTGGCACTAGCACATTTTTGCT	23	Mature 5'	51.2886	0	0	0	12.8222	0	0	0	13.8259	3.45648
mir-95	TCAACGGGTATTTATTGAGC	20	Mature 3' sub	0	0	0	0	0	7.41551	0	0	0	1.85388
mir-95	TTCAACGGGTATTTATTGAG	20	Mature 3' sub	0	6.43803	0	0	1.60951	29.662	3.92032	12.3135	0	11.474
mir-95	TTCAACGGGTATTTATTGAGC	21	Mature 3' sub	0	0	0	6.87966	1.71992	48.2008	11.761	86.1942	0	36.539
mir-95	TTCAACGGGTATTTATTGAGCA	22	Mature 3'	0	6.43803	0	20.639	6.76925	51.9086	7.84065	0	20.7389	20.122
mir-942	CACATGGCCGAAACAGAGAAG	21	Mature 3' sub	0	6.43803	0	0	1.60951	0	0	0	0	0
mir-942	CACATGGCCGAAACAGAGAAGT	22	Mature 3'	0	0	0	0	0	0	7.84065	0	0	1.96016
mir-942	CATGGCCGAAACAGAGAAGT	20	Mature 3' sub	0	0	0	0	0	0	0	12.3135	0	3.07836
mir-942	TCTTCTCTGTTTTGGCCATG	20	Mature 5' sub	0	6.43803	0	0	1.60951	0	7.84065	0	0	1.96016
mir-942	TCTTCTCTGTTTTGGCCATGT	21	Mature 5' sub	25.6443	32.1902	0	6.87966	16.1785	29.662	35.2829	0	6.91295	17.9645
mir-942	TCTTCTCTGTTTTGGCCATGTGT	23	Mature 5' super	25.6443	6.43803	0	0	8.02059	0	0	0	0	0
mir-942	TTCTCTGTTTTGGCCATGTGT	21	Mature 5' sub/super	0	6.43803	0	6.87966	3.32942	0	11.761	0	27.6518	9.85319
mir-941-1//mir-941-2//mir-941-3//mir-941-4//mir-941-5	ACATGTGCCCAGGGCCCGGGACAGCG	26	Precursor	0	6.43803	0	0	1.60951	0	0	0	0	0
mir-941-1//mir-941-2//mir-941-3//mir-941-4//mir-941-5	CACCCGGCTGTGTGCACATGTG	22	Mature 3' sub	0	0	19.5206	0	4.88014	0	0	0	0	0
mir-941-1//mir-941-2//mir-941-3//mir-941-4//mir-941-5	CACCCGGCTGTGTGCACATGTGC	23	Mature 3'	0	0	0	0	0	3.70775	0	0	0	0.926939
mir-940	AAGGCAGGGCCCCCGC	16	Mature 3' sub	0	0	0	0	0	3.70775	0	0	0	0.926939
mir-939	CCTGGGGAGCTGAGGCTCTGG	21	Mature 5' sub/super	0	0	0	0	0	11.1233	0	0	0	2.78082
mir-939	TGGGGAGCTGAGGCTCTGGGGGT	23	Mature 5' sub	0	6.43803	0	0	1.60951	0	3.92032	0	0	0.980081
mir-939	TGGGGAGCTGAGGCTCTGGGGGTG	24	Mature 5'	0	6.43803	0	0	1.60951	3.70775	0	0	6.91295	2.65518
mir-937	CCATCCGCGCTCTGACTCT	19	Mature 3' sub/super	0	0	0	6.87966	1.71992	0	0	0	0	0
mir-935	CAGTTACCGCTTCCGCTACCG	21	Mature 3' sub	25.6443	6.43803	19.5206	0	12.9007	3.70775	0	0	0	0.926939
mir-935	CAGTTACCGCTTCCGCTACCGC	22	Mature 3' sub	0	6.43803	0	13.7593	5.04934	0	0	0	0	0
mir-933	TGTGCGCAGGGAGACCTCT	19	Mature 3' sub	0	0	0	0	0	0	0	0	6.91295	1.72824
mir-93	AAAGTGCTGTTCGTGCAGG	19	Mature 5' sub	0	0	0	0	0	7.41551	0	0	0	1.85388
mir-93	AAAGTGCTGTTCGTGCAGGT	20	Mature 5' sub	0	0	0	0	0	3.70775	0	0	6.91295	2.65518
mir-93	AAAGTGCTGTTCGTGCAGGTA	21	Mature 5' sub	25.6443	0	0	13.7593	9.85091	0	0	0	6.91295	1.72824
mir-93	AAAGTGCTGTTCGTGCAGGTAG	22	Mature 5' sub	51.2886	103.008	39.0411	34.3983	56.9341	48.2008	31.3626	12.3135	34.5648	31.6104
mir-93	AAGTGCTGTTCGTGCAGGT	19	Mature 5' sub	0	0	0	0	0	0	0	0	6.91295	1.72824
mir-93	AAGTGCTGTTCGTGCAGGTAG	21	Mature 5' sub	0	0	0	13.7593	3.43983	0	0	0	0	0
mir-93	ACTGCTGAGCTAGCAC	16	Precursor	0	6.43803	0	0	1.60951	0	0	0	0	0
mir-93	ACTGCTGAGCTAGCACTTCC	20	Mature 3' sub	0	0	0	0	0	11.1233	0	12.3135	0	5.85918
mir-93	ACTGCTGAGCTAGCACTTCCC	21	Mature 3' sub	0	0	0	0	0	7.41551	0	24.6269	0	8.0106
mir-93	ACTGCTGAGCTAGCACTTCCCG	22	Mature 3'	51.2886	32.1902	19.5206	20.639	30.9096	44.4931	27.4423	0	27.6518	24.8968
mir-93	ACTGCTGAGCTAGCACTTCCCGA	23	Mature 3' super	179.51	186.703	136.644	268.307	192.791	85.2784	90.1674	61.5673	145.172	95.5463
mir-93	ACTGCTGAGCTAGCACTTCCCGAG	24	Mature 3' super	0	0	0	0	0	0	0	0	6.91295	1.72824
mir-93	CAAAGTGCTGTTCGT	15	Precursor	0	0	0	13.7593	3.43983	51.9086	90.1674	73.8807	103.694	79.9127
mir-93	CAAAGTGCTGTTCGTGC	17	Precursor	0	12.8761	0	0	3.21902	0	0	0	0	0
mir-93	CAAAGTGCTGTTCGTGCAG	19	Mature 5' sub	25.6443	0	0	0	6.41108	0	0	0	0	0
mir-93	CAAAGTGCTGTTCGTGCAGG	20	Mature 5' sub	76.9329	90.1324	39.0411	171.992	94.5245	63.0318	50.9642	73.8807	117.52	76.3492
mir-93	CAAAGTGCTGTTCGTGCAGGT	21	Mature 5' sub	666.752	753.25	507.535	1341.53	817.268	563.579	866.391	283.209	1451.72	791.225
mir-93	CAAAGTGCTGTTCGTGCAGGTA	22	Mature 5' sub	435.953	231.769	117.123	343.983	282.207	166.849	176.415	110.821	718.947	293.258
mir-93	CAAAGTGCTGTTCGTGCAGGTAG	23	Mature 5'	6872.68	6875.82	9935.97	10292	8494.11	3952.47	6064.74	5060.83	7092.69	5542.68
mir-93	CAAAGTGCTGTTCGTGCAGGTAGT	24	Mature 5' super	205.155	122.323	331.85	213.269	218.149	92.6939	11.761	24.6269	48.3907	44.3681
mir-93	CCAAAGTGCTGTTCGTGCAGGT	22	Mature 5' sub/super	0	0	0	0	0	0	0	0	6.91295	1.72824
mir-93	GTGCTGTTCGTGCAGGTA	18	Mature 5' sub	0	0	0	6.87966	1.71992	0	3.92032	0	0	0.980081
mir-92b	AGGGACGGGACGCGGTGCAG	20	Mature 5' sub	25.6443	12.8761	0	13.7593	13.0699	0	23.5219	0	0	5.88049
mir-92b	AGGGACGGGACGCGGTGCAGT	21	Mature 5' sub	0	0	0	6.87966	1.71992	0	0	0	0	0
mir-92b	AGGGACGGGACGCGGTGCAGTG	22	Mature 5'	0	0	19.5206	0	4.88014	0	0	0	0	0
mir-92b	AGGGACGGGACGCGGTGCAGTGT	23	Mature 5' super	25.6443	0	0	0	6.41108	0	0	0	0	0
mir-92b	TATTGCACTCGTCCCGGC	18	Mature 3' sub	0	0	0	0	0	3.70775	0	0	0	0.926939
mir-92b	TATTGCACTCGTCCCGGCC	19	Mature 3' sub	0	6.43803	0	6.87966	3.32942	7.41551	31.3626	0	6.91295	11.4228
mir-92b	TATTGCACTCGTCCCGGCCT	20	Mature 3' sub	0	6.43803	78.0823	20.639	26.2898	37.0775	23.5219	12.3135	13.8259	21.6847
mir-92b	TATTGCACTCGTCCCGGCCTC	21	Mature 3' sub	0	0	0	6.87966	1.71992	11.1233	3.92032	0	27.6518	10.6738
mir-92b	TATTGCACTCGTCCCGGCCTCC	22	Mature 3'	0	0	0	13.7593	3.43983	51.9086	19.6016	24.6269	0	24.0343
mir-92a-2	TATTGCACTTGTCCCGGCCTGTG	23	Mature 3' super	0	6.43803	0	6.87966	3.32942	0	3.92032	0	6.91295	2.70832
mir-92a-1//mir-92a-2	ATTGCACTTGTCCCGGCCTG	20	Mature 3' sub	0	38.6282	19.5206	27.5186	21.4169	11.1233	39.2032	24.6269	13.8259	22.1948
mir-92a-1//mir-92a-2	ATTGCACTTGTCCCGGCCTGT	21	Mature 3' sub	0	38.6282	39.0411	96.3153	43.4961	29.662	66.6455	12.3135	89.8684	49.6223
mir-92a-1//mir-92a-2	CTTGTCCCGGCCTGT	15	Precursor	0	0	0	6.87966	1.71992	0	0	0	0	0
mir-92a-1//mir-92a-2	GTATTGCACTTGTCCCGGCCTGT	23	Mature 3' super	0	6.43803	0	6.87966	3.32942	3.70775	11.761	0	0	3.86718
mir-92a-1//mir-92a-2	TATTGCACTTGTCCC	15	Precursor	25.6443	6.43803	0	0	8.02059	0	0	0	0	0
mir-92a-1//mir-92a-2	TATTGCACTTGTCCCG	16	Precursor	0	0	0	6.87966	1.71992	0	0	0	0	0
mir-92a-1//mir-92a-2	TATTGCACTTGTCCCGG	17	Mature 3' sub	0	12.8761	0	0	3.21902	3.70775	0	0	6.91295	2.65518
mir-92a-1//mir-92a-2	TATTGCACTTGTCCCGGC	18	Mature 3' sub	0	6.43803	19.5206	13.7593	9.92948	0	0	0	6.91295	1.72824
mir-92a-1//mir-92a-2	TATTGCACTTGTCCCGGCC	19	Mature 3' sub	51.2886	38.6282	97.6029	55.0373	60.6392	44.4931	27.4423	0	13.8259	21.4403
mir-92a-1//mir-92a-2	TATTGCACTTGTCCCGGCCT	20	Mature 3' sub	51.2886	283.273	390.411	199.51	231.121	118.648	211.697	197.015	124.433	162.948
mir-92a-1//mir-92a-2	TATTGCACTTGTCCCGGCCTG	21	Mature 3' sub	846.262	1339.11	2713.36	1582.32	1620.26	463.469	1383.87	738.807	1023.12	902.317
mir-92a-1//mir-92a-2	TATTGCACTTGTCCCGGCCTGT	22	Mature 3'	8231.82	9772.93	19286.3	15355.4	13161.6	5795.22	10918.1	6686.2	9228.79	8157.08
mir-92a-1//mir-92a-2	TGCACTTGTCCCGGCCTGT	19	Mature 3' sub	0	0	0	0	0	0	3.92032	0	0	0.980081
mir-92a-1//mir-92a-2	TTGCACTTGTCCCGGCCT	18	Mature 3' sub	0	0	0	6.87966	1.71992	0	0	0	0	0
mir-92a-1//mir-92a-2	TTGCACTTGTCCCGGCCTGT	20	Mature 3' sub	25.6443	0	0	0	6.41108	0	3.92032	0	6.91295	2.70832
mir-92a-1	AGGTTGGGATCGGTTGCAATGC	22	Mature 5' sub	0	12.8761	0	0	3.21902	7.41551	0	0	0	1.85388
mir-92a-1	AGGTTGGGATCGGTTGCAATGCT	23	Mature 5'	0	6.43803	0	0	1.60951	0	0	0	0	0
mir-92a-1	ATTGCACTTGTCCCGGCCTGTT	22	Mature 3' sub/super	25.6443	0	19.5206	20.639	16.451	3.70775	0	0	13.8259	4.38341
mir-92a-1	GGTATTGCACTTGTCCCGGCCTGT	24	Mature 3' super	0	0	0	6.87966	1.71992	0	0	0	0	0
mir-92a-1	TATTGCACTTGTCCCGGCCTGTT	23	Mature 3' super	205.155	109.447	253.767	171.992	185.09	44.4931	27.4423	49.2538	200.476	80.4162
mir-9-1//mir-9-2//mir-9-3	ATAAAGCTAGATAACCGAAAG	21	Mature 3' sub	0	0	0	0	0	0	0	12.3135	0	3.07836
mir-9-1//mir-9-2//mir-9-3	ATAAAGCTAGATAACCGAAAGT	22	Mature 3'	0	0	19.5206	0	4.88014	0	0	12.3135	0	3.07836
mir-9-1//mir-9-2//mir-9-3	TCTTTGGTTATCTAGCTGT	19	Mature 5' sub	0	0	0	0	0	0	0	12.3135	0	3.07836
mir-9-1//mir-9-2//mir-9-3	TCTTTGGTTATCTAGCTGTA	20	Mature 5' sub	0	0	0	0	0	0	7.84065	0	0	1.96016
mir-9-1//mir-9-2//mir-9-3	TCTTTGGTTATCTAGCTGTAT	21	Mature 5' sub	0	0	0	0	0	0	3.92032	0	0	0.980081
mir-9-1//mir-9-2//mir-9-3	TCTTTGGTTATCTAGCTGTATG	22	Mature 5' sub	0	0	0	0	0	0	31.3626	0	0	7.84065
mir-9-1//mir-9-2//mir-9-3	TCTTTGGTTATCTAGCTGTATGA	23	Mature 5'	0	0	0	0	0	0	3.92032	0	0	0.980081
mir-892b	CACTGGCTCCTTTCTGGGTAGA	22	Mature 3'	0	0	0	0	0	0	3.92032	0	0	0.980081
mir-889	TTAATATCGGACAACCATTGT	21	Mature 3'	0	0	0	0	0	0	0	24.6269	0	6.15673
mir-887	GTGAACGGGCGCCATCCCGAG	21	Mature 3' sub	0	6.43803	0	0	1.60951	0	0	0	0	0
mir-887	GTGAACGGGCGCCATCCCGAGG	22	Mature 3'	0	6.43803	0	0	1.60951	7.41551	0	0	6.91295	3.58212
mir-887	GTGAACGGGCGCCATCCCGAGGCTTT	26	Mature 3' super	0	0	19.5206	0	4.88014	0	0	0	0	0
mir-885	AGGCAGCGGGGTGTAGTGGA	20	Mature 3' sub	0	0	0	0	0	3.70775	0	0	0	0.926939
mir-885	AGGCAGCGGGGTGTAGTGGAT	21	Mature 3' sub	128.222	12.8761	39.0411	6.87966	46.7546	51.9086	3.92032	0	0	13.9572
mir-885	AGGCAGCGGGGTGTAGTGGATA	22	Mature 3'	25.6443	0	0	0	6.41108	0	0	0	0	0
mir-885	CCATTACACTACCCTGCCTCT	21	Mature 5' sub	25.6443	0	0	0	6.41108	3.70775	0	0	0	0.926939
mir-885	TCCATTACACTACCC	15	Precursor	0	0	0	0	0	3.70775	0	0	0	0.926939
mir-885	TCCATTACACTACCCT	16	Precursor	0	0	0	6.87966	1.71992	74.1551	3.92032	49.2538	0	31.8323
mir-885	TCCATTACACTACCCTGC	18	Mature 5' sub	0	0	19.5206	0	4.88014	0	0	0	0	0
mir-885	TCCATTACACTACCCTGCC	19	Mature 5' sub	0	0	0	0	0	3.70775	0	0	0	0.926939
mir-885	TCCATTACACTACCCTGCCT	20	Mature 5' sub	0	0	19.5206	6.87966	6.60006	48.2008	3.92032	36.9404	6.91295	23.9936
mir-885	TCCATTACACTACCCTGCCTC	21	Mature 5' sub	25.6443	0	0	0	6.41108	37.0775	3.92032	12.3135	0	13.3278
mir-885	TCCATTACACTACCCTGCCTCT	22	Mature 5'	1102.71	283.273	1639.73	295.825	830.383	1531.3	356.749	1058.96	20.7389	741.937
mir-885	TCCATTACACTACCCTGCCTCTT	23	Mature 5' super	25.6443	12.8761	136.644	6.87966	45.511	96.4016	27.4423	98.5076	6.91295	57.3161
mir-877	AGAGGAGATGGCGCAGGGGA	20	Mature 5' sub/super	0	6.43803	0	0	1.60951	0	0	0	0	0
mir-877	AGAGGAGATGGCGCAGGGGAC	21	Mature 5' sub/super	0	12.8761	0	0	3.21902	0	0	0	0	0
mir-877	GTAGAGGAGATGGCGCAGGG	20	Mature 5'	0	0	0	6.87966	1.71992	3.70775	0	0	20.7389	6.11165
mir-877	GTAGAGGAGATGGCGCAGGGGA	22	Mature 5' super	0	12.8761	39.0411	0	12.9793	7.41551	11.761	12.3135	6.91295	9.60072
mir-877	GTAGAGGAGATGGCGCAGGGGAC	23	Mature 5' super	25.6443	6.43803	19.5206	0	12.9007	14.831	7.84065	24.6269	0	11.8246
mir-877	GTAGAGGAGATGGCGCAGGGGACA	24	Mature 5' super	0	0	0	0	0	0	3.92032	0	0	0.980081
mir-877	GTAGAGGAGATGGCGCAGGGGACAC	25	Mature 5' super	0	0	0	0	0	0	0	0	6.91295	1.72824
mir-877	TAGAGGAGATGGCGCAGGGGA	21	Mature 5' sub/super	0	6.43803	0	6.87966	3.32942	3.70775	3.92032	0	0	1.90702
mir-877	TAGAGGAGATGGCGCAGGGGAC	22	Mature 5' sub/super	0	0	0	20.639	5.15975	3.70775	0	0	0	0.926939
mir-877	TAGAGGAGATGGCGCAGGGGACA	23	Mature 5' sub/super	0	0	0	0	0	3.70775	0	0	0	0.926939
mir-877	TCCTCTTCTCCCTCCTCCCA	20	Mature 3' sub	0	0	0	0	0	7.41551	0	0	13.8259	5.31035
mir-877	TGTCCTCTTCTCCCTCCTC	19	Mature 3' sub/super	0	0	0	6.87966	1.71992	0	0	0	0	0
mir-876	TGGATTTCTTTGTGAATCA	19	Mature 5' sub	0	6.43803	0	0	1.60951	0	0	0	0	0
mir-876	TGGATTTCTTTGTGAATCACC	21	Mature 5' sub	0	6.43803	0	0	1.60951	0	0	0	0	0
mir-874	CCTGGCCCGAGGGACCGA	18	Mature 3' sub	0	0	0	6.87966	1.71992	0	0	0	0	0
mir-874	CGGCCCCACGCACCAGGGTAA	21	Mature 5' sub	0	0	0	0	0	0	0	0	13.8259	3.45648
mir-874	CTGCCCTGGCCCGAGGGACCG	21	Mature 3' sub	0	0	19.5206	0	4.88014	0	3.92032	0	0	0.980081
mir-874	CTGGCCCGAGGGACCGA	17	Mature 3' sub	0	6.43803	19.5206	0	6.48965	0	0	0	0	0
mir-873	GCAGGAACTTGTGAGTCTC	19	Mature 5' sub	0	6.43803	0	6.87966	3.32942	0	0	0	0	0
mir-873	GCAGGAACTTGTGAGTCTCCT	21	Mature 5'	0	0	0	6.87966	1.71992	0	7.84065	0	0	1.96016
mir-873	TGCAGGAACTTGTGAGTCT	19	Mature 5' sub/super	0	0	0	6.87966	1.71992	0	3.92032	0	0	0.980081
mir-8485	ACACACACACACACACACAC	20	Mature 3' sub/super	0	0	0	0	0	0	3.92032	0	0	0.980081
mir-8485	ACACACACACACACACACACACACA	25	Precursor	0	0	0	0	0	0	0	0	6.91295	1.72824
mir-8485	ACACACACACACACACACACACACAC	26	Precursor	0	0	0	0	0	0	3.92032	0	0	0.980081
mir-8485	ACACACACACACACACACACACACACA	27	Precursor	0	6.43803	0	0	1.60951	0	0	0	0	0
mir-8485	ACACACACACACACACACACACACACACACAC	32	Precursor	0	6.43803	0	0	1.60951	0	0	0	0	0
mir-8485	ACACACACACACACACACACACACACACACACAC	34	Precursor	0	0	0	0	0	0	0	12.3135	0	3.07836
mir-8485	ATACACACACACACACACACA	21	Precursor	0	0	0	0	0	0	0	0	6.91295	1.72824
mir-8485	CACACACACACACACACACAC	21	Mature 3' sub/super	0	0	0	0	0	0	3.92032	0	0	0.980081
mir-8485	CACACACACACACACACACACA	22	Precursor	0	0	0	13.7593	3.43983	0	0	0	0	0
mir-8485	CACACACACACACACACACACAC	23	Precursor	0	0	0	0	0	7.41551	0	0	20.7389	7.03859
mir-8485	CACACACACACACACACGTAT	21	Mature 3'	0	0	0	0	0	0	11.761	0	0	2.94024
mir-8072	GGCGGCGGGGAGGTAGGCA	19	Mature 5' sub	0	0	0	0	0	0	0	0	6.91295	1.72824
mir-8072	GGCGGCGGGGAGGTAGGCAGA	21	Mature 5' super	0	0	19.5206	0	4.88014	0	0	0	0	0
mir-7976	AGATCAAAAGCCTCAGGGCAG	21	Precursor	0	0	0	6.87966	1.71992	0	0	0	0	0
mir-7976	AGATCAAAAGCCTCAGGGCAGA	22	Precursor	0	0	0	0	0	0	3.92032	0	0	0.980081
mir-7976	TGCCCTGAGACTTTTGCTCT	20	Mature 5' super	0	0	0	0	0	0	0	12.3135	0	3.07836
mir-7976	TGCCCTGAGACTTTTGCTCTAA	22	Mature 5' super	0	0	0	0	0	3.70775	0	0	0	0.926939
mir-7855	TGGTGAGGACCCCAAGCTCGG	21	Mature 5' sub	0	0	0	0	0	0	0	0	13.8259	3.45648
mir-7854	TGAGGTGACCGCAGATGGGA	20	Mature 3' sub	0	6.43803	0	0	1.60951	0	0	0	0	0
mir-7854	TGAGGTGACCGCAGATGGGAA	21	Mature 3'	0	0	0	0	0	0	7.84065	0	0	1.96016
mir-7854	TGAGGTGACCGCAGATGGGAAG	22	Mature 3' super	0	12.8761	0	0	3.21902	0	0	0	0	0
mir-7706	TGAAGCGCCTGTGCTCTGCCGA	22	Mature 3' sub	0	0	0	0	0	0	3.92032	0	0	0.980081
mir-7706	TGAAGCGCCTGTGCTCTGCCGAG	23	Mature 3' sub	0	0	19.5206	0	4.88014	7.41551	0	0	0	1.85388
mir-7705	ATAGCTCAGAATGTCAGTTCTGT	23	Mature 5' sub/super	0	0	0	0	0	3.70775	0	0	0	0.926939
mir-7704	CGGGGTCGGCGGCGACG	17	Mature 5' sub	0	0	0	0	0	11.1233	0	0	0	2.78082
mir-769	TGAGACCTCTGGGTT	15	Precursor	0	0	0	0	0	0	3.92032	0	0	0.980081
mir-769	TGAGACCTCTGGGTTCTGA	19	Mature 5' sub	0	12.8761	0	0	3.21902	0	0	0	0	0
mir-769	TGAGACCTCTGGGTTCTGAG	20	Mature 5' sub	25.6443	38.6282	19.5206	0	20.9483	3.70775	0	0	0	0.926939
mir-769	TGAGACCTCTGGGTTCTGAGC	21	Mature 5' sub	0	45.0662	39.0411	20.639	26.1866	37.0775	0	12.3135	13.8259	15.8042
mir-769	TGAGACCTCTGGGTTCTGAGCT	22	Mature 5'	51.2886	96.5705	97.6029	34.3983	69.9651	40.7853	11.761	0	13.8259	16.593
mir-769	TGGGATCTCCGGGGTCTTGG	20	Mature 3' sub	0	0	0	0	0	3.70775	0	0	0	0.926939
mir-769	TGGGATCTCCGGGGTCTTGGTT	22	Mature 3' sub	0	12.8761	0	0	3.21902	14.831	0	0	6.91295	5.43599
mir-766	ACTCCAGCCCCACAGCCTCA	20	Mature 3' sub	51.2886	70.8183	117.123	20.639	64.9673	18.5388	19.6016	12.3135	27.6518	19.5264
mir-766	ACTCCAGCCCCACAGCCTCAG	21	Mature 3' sub	384.665	309.025	527.056	151.353	343.025	70.4473	70.5658	61.5673	34.5648	59.2863
mir-766	ACTCCAGCCCCACAGCCTCAGC	22	Mature 3'	51.2886	6.43803	214.726	68.7966	85.3124	7.41551	3.92032	0	48.3907	14.9316
mir-766	CTCCAGCCCCACAGCCTCAGC	21	Mature 3' sub	0	0	39.0411	0	9.76029	0	0	0	0	0
mir-7641-2	AAGCAGGGTCGGGCCT	16	Precursor	0	6.43803	0	0	1.60951	0	0	0	0	0
mir-7641-2	AAGCTAAGCAGGGTCGGGCCTGGT	24	Precursor	0	0	0	0	0	0	0	0	6.91295	1.72824
mir-7641-2	AGCAGGGTCGGGCCTGG	17	Precursor	0	0	0	0	0	0	0	0	6.91295	1.72824
mir-7641-2	AGCAGGGTCGGGCCTGGTT	19	Precursor	0	0	0	6.87966	1.71992	0	0	0	0	0
mir-7641-2	AGCAGGGTCGGGCCTGGTTAGT	22	Precursor	0	0	0	0	0	3.70775	0	0	0	0.926939
mir-7641-2	AGCAGGGTCGGGCCTGGTTAGTACTTGGATGGGA	34	Precursor	0	0	0	0	0	0	3.92032	0	0	0.980081
mir-7641-2	AGCTAAGCAGGGTCGGGCCT	20	Precursor	0	0	0	0	0	3.70775	0	0	0	0.926939
mir-7641-2	AGCTAAGCAGGGTCGGGCCTGGTT	24	Precursor	0	0	0	13.7593	3.43983	0	0	0	0	0
mir-7641-2	CGGAAGCTAAGCAGGGTCGGG	21	Precursor	0	0	19.5206	0	4.88014	0	3.92032	0	0	0.980081
mir-7641-2	CGGAAGCTAAGCAGGGTCGGGCCT	24	Precursor	0	6.43803	0	0	1.60951	0	0	0	0	0
mir-7641-2	CGGAAGCTAAGCAGGGTCGGGCCTGGTTAGTACTT	35	Precursor	0	0	0	0	0	0	0	36.9404	0	9.23509
mir-7641-2	CGGGCCTGGTTAGTACTTGGATGGGAG	27	Precursor	0	0	0	0	0	0	7.84065	0	0	1.96016
mir-7641-2	CTAAGCAGGGTCGGGCCTGGT	21	Precursor	0	0	0	0	0	3.70775	0	0	0	0.926939
mir-7641-2	CTCGGAAGCTAAGCAGGGTCGGGC	24	Precursor	0	0	0	6.87966	1.71992	0	0	0	0	0
mir-7641-2	GAAGCTAAGCAGGGTCGGGCC	21	Precursor	0	0	0	0	0	0	0	0	13.8259	3.45648
mir-7641-2	GATCTCGGAAGCTAAGCAGGGTCGGGCCTG	30	Precursor	0	0	0	0	0	3.70775	0	0	0	0.926939
mir-7641-2	GGAAGCTAAGCAGGGTC	17	Precursor	0	0	0	0	0	3.70775	0	0	0	0.926939
mir-7641-2	GGAAGCTAAGCAGGGTCGGGCCTG	24	Precursor	0	0	0	0	0	0	0	0	6.91295	1.72824
mir-7641-2	GGAAGCTAAGCAGGGTCGGGCCTGGTTAGTA	31	Precursor	0	6.43803	0	0	1.60951	0	0	0	0	0
mir-7641-2	GGGTCGGGCCTGGTT	15	Precursor	0	0	0	0	0	0	3.92032	0	0	0.980081
mir-7641-2	GGGTCGGGCCTGGTTAG	17	Precursor	0	0	0	0	0	7.41551	0	0	0	1.85388
mir-7641-2	GGGTCGGGCCTGGTTAGTACTTGG	24	Precursor	0	0	0	6.87966	1.71992	0	0	0	0	0
mir-7641-2	GGGTCGGGCCTGGTTAGTACTTGGAT	26	Precursor	0	6.43803	0	0	1.60951	0	0	0	0	0
mir-7641-2	GGGTCGGGCCTGGTTAGTACTTGGATGG	28	Precursor	0	0	0	13.7593	3.43983	0	0	0	0	0
mir-7641-2	GGTCGGGCCTGGTTAGTA	18	Precursor	0	0	0	0	0	0	3.92032	0	0	0.980081
mir-7641-2	GGTCGGGCCTGGTTAGTACT	20	Precursor	0	0	19.5206	0	4.88014	0	0	0	0	0
mir-7641-2	GGTCGGGCCTGGTTAGTACTTGGAT	25	Precursor	0	0	0	0	0	0	3.92032	0	0	0.980081
mir-7641-2	GGTCGGGCCTGGTTAGTACTTGGATG	26	Precursor	0	0	0	0	0	0	3.92032	0	0	0.980081
mir-7641-2	GGTCGGGCCTGGTTAGTACTTGGATGG	27	Precursor	0	6.43803	0	0	1.60951	14.831	0	0	0	3.70775
mir-7641-2	GGTCGGGCCTGGTTAGTACTTGGATGGGA	29	Precursor	0	6.43803	0	0	1.60951	0	0	0	0	0
mir-7641-2	GTCGGGCCTGGTTAGTAC	18	Precursor	0	0	0	6.87966	1.71992	0	0	0	0	0
mir-7641-2	GTCGGGCCTGGTTAGTACTTGGATGG	26	Precursor	25.6443	19.3141	19.5206	13.7593	19.5596	7.41551	3.92032	0	20.7389	8.01867
mir-7641-2	TAAGCAGGGTCGGGCCTGG	19	Precursor	0	6.43803	0	0	1.60951	0	0	0	0	0
mir-7641-2	TAAGCAGGGTCGGGCCTGGT	20	Precursor	0	0	0	0	0	3.70775	0	0	6.91295	2.65518
mir-7641-2	TAAGCAGGGTCGGGCCTGGTT	21	Precursor	0	6.43803	0	0	1.60951	3.70775	0	0	0	0.926939
mir-7641-2	TAAGCAGGGTCGGGCCTGGTTAG	23	Precursor	0	19.3141	0	0	4.82852	18.5388	0	0	6.91295	6.36293
mir-7641-2	TAAGCAGGGTCGGGCCTGGTTAGT	24	Precursor	0	0	0	0	0	0	3.92032	0	0	0.980081
mir-7641-2	TAAGCAGGGTCGGGCCTGGTTAGTA	25	Precursor	0	6.43803	0	0	1.60951	0	0	0	0	0
mir-7641-2	TAAGCAGGGTCGGGCCTGGTTAGTACTTGGATGG	34	Precursor	0	6.43803	0	0	1.60951	0	0	0	0	0
mir-7641-2	TCGGAAGCTAAGCAGGGTCGG	21	Precursor	0	0	0	0	0	0	3.92032	0	0	0.980081
mir-7641-2	TCGGAAGCTAAGCAGGGTCGGGCC	24	Precursor	25.6443	6.43803	0	0	8.02059	0	7.84065	0	0	1.96016
mir-7641-2	TCGGAAGCTAAGCAGGGTCGGGCCT	25	Precursor	0	0	19.5206	0	4.88014	0	0	0	0	0
mir-7641-2	TCGGGCCTGGTTAGT	15	Precursor	0	0	0	0	0	3.70775	0	0	0	0.926939
mir-7641-2	TCGGGCCTGGTTAGTACT	18	Precursor	0	0	0	0	0	3.70775	0	0	0	0.926939
mir-7641-2	TCGGGCCTGGTTAGTACTTGGATGG	25	Precursor	0	6.43803	0	6.87966	3.32942	0	0	0	0	0
mir-7641-2	TCGGGCCTGGTTAGTACTTGGATGGG	26	Precursor	0	0	0	0	0	0	3.92032	0	0	0.980081
mir-7641-2	TCTCGGAAGCTAAGCAGGGTCGGG	24	Precursor	0	6.43803	0	0	1.60951	0	0	0	0	0
mir-7641-2	TCTCGGAAGCTAAGCAGGGTCGGGCCTGGT	30	Precursor	0	0	0	0	0	0	3.92032	0	0	0.980081
mir-7641-2	TGATCTCGGAAGCTAAGCAGGGTCGGG	27	Precursor	0	0	0	0	0	0	0	36.9404	0	9.23509
mir-7641-1//mir-7641-2	CTGGTTAGTACTTGGATGG	19	Precursor	0	6.43803	0	0	1.60951	0	0	0	0	0
mir-7641-1//mir-7641-2	GATCTCGGAAGCTAAGCA	18	Mature 5' sub/super	0	0	0	0	0	7.41551	0	0	0	1.85388
mir-7641-1//mir-7641-2	GGTTAGTACTTGGAT	15	Precursor	0	0	0	0	0	0	3.92032	0	0	0.980081
mir-7641-1//mir-7641-2	GTTAGTACTTGGATGG	16	Precursor	0	0	0	6.87966	1.71992	0	0	0	0	0
mir-7641-1//mir-7641-2	TGGTTAGTACTTGGATGGGA	20	Precursor	0	6.43803	0	0	1.60951	0	0	0	0	0
mir-760	CGGCTCTGGGTCTGTGGGGAG	21	Mature 3' super	0	0	0	0	0	7.41551	0	0	0	1.85388
mir-760	CGGCTCTGGGTCTGTGGGGAGC	22	Mature 3' super	0	0	0	0	0	3.70775	0	0	0	0.926939
mir-760	TCTGGGTCTGTGGGGA	16	Mature 3' sub	0	0	19.5206	0	4.88014	0	0	0	0	0
mir-744	CTGTTGCCACTAACCTCAAC	20	Mature 3' sub	0	0	0	0	0	3.70775	0	0	0	0.926939
mir-744	GCGGGGCTAGGGCTAACAGCA	21	Mature 5' sub	0	0	19.5206	13.7593	8.31997	0	7.84065	0	6.91295	3.6884
mir-744	TGCGGGGCTAGGGCTAAC	18	Mature 5' sub	0	6.43803	0	0	1.60951	0	0	0	0	0
mir-744	TGCGGGGCTAGGGCTAACA	19	Mature 5' sub	0	6.43803	58.5617	0	16.2499	22.2465	15.6813	0	13.8259	12.9384
mir-744	TGCGGGGCTAGGGCTAACAG	20	Mature 5' sub	51.2886	12.8761	58.5617	68.7966	47.8808	3.70775	35.2829	0	6.91295	11.4759
mir-744	TGCGGGGCTAGGGCTAACAGC	21	Mature 5' sub	153.866	180.265	351.37	137.593	205.774	66.7396	43.1236	36.9404	152.085	74.7221
mir-744	TGCGGGGCTAGGGCTAACAGCA	22	Mature 5'	256.443	225.331	468.494	233.908	296.044	129.771	62.7252	123.135	338.735	163.591
mir-7114	TCTGTGGAGTGGGGTGCCTG	20	Mature 5' sub	0	0	0	0	0	0	3.92032	0	0	0.980081
mir-7110	CTCTCTCTCCCACTTCCCTGCA	22	Mature 3' sub/super	0	0	0	6.87966	1.71992	0	0	0	0	0
mir-7110	CTCTCTCTCTCTCTCC	16	Precursor	0	0	0	6.87966	1.71992	0	0	0	0	0
mir-7110	TCTCTCTCCCACTTCCCTGC	20	Mature 3' sub	0	0	0	0	0	3.70775	0	0	0	0.926939
mir-7110	TCTCTCTCCCACTTCCCTGCA	21	Mature 3' sub	0	0	0	0	0	3.70775	0	0	0	0.926939
mir-7110	TCTCTCTCCCACTTCCCTGCAG	22	Mature 3'	25.6443	0	0	0	6.41108	0	0	0	0	0
mir-7110	TCTCTCTCTCTCTCCC	16	Precursor	0	0	0	0	0	3.70775	0	0	0	0.926939
mir-7110	TCTCTCTCTCTCTCTC	16	Precursor	0	0	0	0	0	3.70775	0	0	0	0.926939
mir-7108	GTGTGGCCGGCAGGCGGGTGG	21	Mature 5'	0	0	0	0	0	0	0	0	6.91295	1.72824
mir-7106	AGCTCCCTGAATCCCTGTCCCAG	23	Mature 3'	0	0	0	6.87966	1.71992	0	0	0	0	0
mir-7-1//mir-7-2//mir-7-3	AAGACTAGTGATTTT	15	Mature 5' sub	0	0	0	6.87966	1.71992	0	0	0	0	0
mir-7-1//mir-7-2//mir-7-3	AAGACTAGTGATTTTGTTG	19	Mature 5' sub	0	0	58.5617	0	14.6404	0	0	0	0	0
mir-7-1//mir-7-2//mir-7-3	AAGACTAGTGATTTTGTTGT	20	Mature 5' sub	282.087	495.728	1288.36	557.253	655.857	0	0	0	0	0
mir-7-1//mir-7-2//mir-7-3	ACTAGTGATTTTGTTG	16	Precursor	25.6443	0	0	0	6.41108	0	0	0	0	0
mir-7-1//mir-7-2//mir-7-3	ACTAGTGATTTTGTTGT	17	Precursor	102.577	154.513	136.644	199.51	148.311	0	0	0	0	0
mir-7-1//mir-7-2//mir-7-3	AGACTAGTGATTTTGTT	17	Mature 5' sub	25.6443	6.43803	0	0	8.02059	0	0	0	0	0
mir-7-1//mir-7-2//mir-7-3	AGACTAGTGATTTTGTTG	18	Mature 5' sub	0	6.43803	0	0	1.60951	0	0	0	0	0
mir-7-1//mir-7-2//mir-7-3	AGACTAGTGATTTTGTTGT	19	Mature 5' sub	846.262	521.48	1229.8	743.003	835.136	0	0	0	0	0
mir-7-1//mir-7-2//mir-7-3	CTAGTGATTTTGTTGT	16	Precursor	0	38.6282	58.5617	48.1576	36.3369	0	0	0	0	0
mir-7-1//mir-7-2//mir-7-3	GAAGACTAGTGATTTTGTTG	20	Mature 5' sub	51.2886	38.6282	0	6.87966	24.1991	0	0	0	0	0
mir-7-1//mir-7-2//mir-7-3	GAAGACTAGTGATTTTGTTGT	21	Mature 5' sub	1410.44	1487.19	3513.7	1279.62	1922.74	0	0	0	0	0
mir-7-1//mir-7-2//mir-7-3	GACTAGTGATTTTGTTG	17	Mature 5' sub	0	0	0	13.7593	3.43983	0	3.92032	0	0	0.980081
mir-7-1//mir-7-2//mir-7-3	GACTAGTGATTTTGTTGT	18	Mature 5' sub	435.953	309.025	390.411	261.427	349.204	0	0	0	0	0
mir-7-1//mir-7-2//mir-7-3	GGAAGACTAGTGATTTTG	18	Mature 5' sub	25.6443	6.43803	0	0	8.02059	0	0	0	0	0
mir-7-1//mir-7-2//mir-7-3	GGAAGACTAGTGATTTTGT	19	Mature 5' sub	0	6.43803	0	0	1.60951	0	0	0	0	0
mir-7-1//mir-7-2//mir-7-3	GGAAGACTAGTGATTTTGTTG	21	Mature 5' sub	0	12.8761	58.5617	27.5186	24.7391	0	0	12.3135	0	3.07836
mir-7-1//mir-7-2//mir-7-3	GGAAGACTAGTGATTTTGTTGT	22	Mature 5' sub	3205.54	3515.16	6968.85	2421.64	4027.8	0	0	0	0	0
mir-7-1//mir-7-2//mir-7-3	TAGTGATTTTGTTGT	15	Precursor	51.2886	32.1902	78.0823	20.639	45.55	0	0	0	0	0
mir-7-1//mir-7-2//mir-7-3	TAGTGATTTTGTTGTT	16	Precursor	0	0	0	0	0	0	3.92032	0	0	0.980081
mir-7-1//mir-7-2//mir-7-3	TGGAAGACTAGTGATT	16	Precursor	0	0	0	0	0	0	3.92032	0	0	0.980081
mir-7-1//mir-7-2//mir-7-3	TGGAAGACTAGTGATTTTG	19	Mature 5' sub	0	12.8761	0	0	3.21902	7.41551	0	24.6269	0	8.0106
mir-7-1//mir-7-2//mir-7-3	TGGAAGACTAGTGATTTTGTT	21	Mature 5' sub	0	0	0	0	0	0	0	0	13.8259	3.45648
mir-7-1//mir-7-2//mir-7-3	TGGAAGACTAGTGATTTTGTTG	22	Mature 5' sub	128.222	57.9423	0	61.9169	62.0202	29.662	27.4423	36.9404	55.3036	37.3371
mir-7-1//mir-7-2//mir-7-3	TGGAAGACTAGTGATTTTGTTGT	23	Mature 5'	153.866	180.265	117.123	399.02	212.569	66.7396	101.928	86.1942	255.779	127.66
mir-7-1//mir-7-2//mir-7-3	TGGAAGACTAGTGATTTTGTTGTT	24	Mature 5' super	51.2886	32.1902	19.5206	6.87966	27.4698	11.1233	0	0	48.3907	14.8785
mir-7-1	AACAAATCACAGTCTGCCAT	20	Mature 3' sub	0	19.3141	39.0411	0	14.5888	0	0	0	0	0
mir-7-1	AACAAATCACAGTCTGCCATA	21	Mature 3' sub	0	32.1902	0	6.87966	9.76745	3.70775	3.92032	0	0	1.90702
mir-7-1	AACAAATCACAGTCTGCCATAT	22	Mature 3' sub/super	0	0	0	0	0	0	3.92032	0	0	0.980081
mir-7-1	CAACAAATCACAGTCTG	17	Mature 3' sub	0	0	0	0	0	3.70775	0	0	0	0.926939
mir-7-1	CAACAAATCACAGTCTGCC	19	Mature 3' sub	0	6.43803	0	0	1.60951	7.41551	0	0	0	1.85388
mir-7-1	CAACAAATCACAGTCTGCCA	20	Mature 3' sub	0	0	19.5206	0	4.88014	0	11.761	0	0	2.94024
mir-7-1	CAACAAATCACAGTCTGCCAT	21	Mature 3' sub	0	0	0	0	0	14.831	7.84065	24.6269	6.91295	13.5529
mir-7-1	CAACAAATCACAGTCTGCCATA	22	Mature 3'	25.6443	19.3141	58.5617	27.5186	32.7597	3.70775	3.92032	0	0	1.90702
mir-7-1	CAACAAATCACAGTCTGCCATAT	23	Mature 3' super	0	0	0	0	0	0	3.92032	0	0	0.980081
mir-6891	GTAAGGAGGGGGATGAGGGG	20	Mature 5' super	25.6443	0	0	0	6.41108	0	3.92032	0	0	0.980081
mir-6891	TAAGGAGGGGGATGAGGGGT	20	Mature 5' super	0	0	0	0	0	0	0	12.3135	0	3.07836
mir-6886	TGCCCTTCTCTCCTCCTGC	19	Mature 3' sub	0	0	19.5206	0	4.88014	0	0	0	0	0
mir-6885	GAGGGGGGCACTGCGCAAG	19	Precursor	0	0	0	6.87966	1.71992	0	0	0	0	0
mir-6883	TTCCCTATCTCACTCTCCTCA	21	Mature 3' sub	0	0	0	0	0	0	0	0	6.91295	1.72824
mir-6881	TGGGGTAAGGATAGGAGGGT	20	Mature 5' sub	0	0	0	0	0	0	11.761	0	0	2.94024
mir-6880	ACCGCCTTCTCTCCTCCCCCA	21	Mature 3' sub/super	0	0	0	6.87966	1.71992	0	0	0	0	0
mir-6877	AGGGCCGAAGGGTGGAAGCT	20	Mature 5' sub	0	0	0	0	0	3.70775	0	0	0	0.926939
mir-6877	TTCAGGGCCGAAGGGTGGA	19	Precursor	0	0	0	0	0	3.70775	0	0	0	0.926939
mir-6877	TTCAGGGCCGAAGGGTGGAAG	21	Mature 5' sub/super	0	0	0	0	0	0	7.84065	0	0	1.96016
mir-6866	TTAGAGGCTGGAATAGAGATT	21	Mature 5' sub	0	6.43803	0	0	1.60951	0	0	0	0	0
mir-6865	ATAGGTGGCAGAGGAGGGACT	21	Mature 5' sub/super	0	0	0	0	0	0	0	0	6.91295	1.72824
mir-6859-1//mir-6859-2//mir-6859-3//mir-6859-4	GAGAGGAACATGGGCTCAGGA	21	Mature 5' sub	0	0	0	6.87966	1.71992	0	0	0	0	0
mir-6858	GTGAGGAGGGGCTGGC	16	Precursor	0	6.43803	0	0	1.60951	0	0	0	0	0
mir-6855	TTGGGGTTTGGGGTGCAGACA	21	Mature 5' sub	0	0	0	0	0	0	0	0	6.91295	1.72824
mir-6852	CCCTGGGGTTCTGAGGACATGC	22	Mature 5' super	0	0	19.5206	0	4.88014	0	0	0	0	0
mir-6842	TGGGGGTGGTCTCTAGCCAAGG	22	Mature 5'	0	0	0	0	0	0	3.92032	0	0	0.980081
mir-6833	TTTCTCTCTCCACTTCCTCAG	21	Mature 3'	0	0	0	0	0	0	15.6813	0	0	3.92032
mir-6825	TGGGGAGGTGTGGAGTCAGCATG	23	Mature 5' super	0	0	0	0	0	0	0	0	13.8259	3.45648
mir-6820	TGACTTCTCCCCTGCCACAG	20	Mature 3' sub	0	0	19.5206	0	4.88014	0	0	0	0	0
mir-6820	TGTGACTTCTCCCCTGCCA	19	Mature 3' sub	0	0	0	0	0	0	0	0	6.91295	1.72824
mir-6820	TGTGACTTCTCCCCTGCCACA	21	Mature 3' sub	0	0	0	0	0	0	3.92032	0	0	0.980081
mir-6820	TGTGACTTCTCCCCTGCCACAG	22	Mature 3'	0	6.43803	0	0	1.60951	3.70775	0	0	0	0.926939
mir-6818	TTGTGTGAGTACAGAGAGCA	20	Mature 5' sub	0	0	0	0	0	0	3.92032	0	6.91295	2.70832
mir-6818	TTGTGTGAGTACAGAGAGCAT	21	Mature 5' sub	0	0	0	0	0	0	0	0	6.91295	1.72824
mir-6818	TTTGTGTGAGTACAGAGAGCAT	22	Mature 5' sub/super	0	0	0	0	0	0	7.84065	0	0	1.96016
mir-6815	AGGTGGCGCCGGAGGAGTCAT	21	Mature 5' sub	0	0	0	0	0	14.831	0	0	0	3.70775
mir-6815	GTAGGTGGCGCCGGAGGAGT	20	Mature 5' sub/super	0	6.43803	0	0	1.60951	0	0	0	0	0
mir-6815	TAGGTGGCGCCGGAGGAGTCA	21	Mature 5' sub	0	0	19.5206	6.87966	6.60006	0	3.92032	0	6.91295	2.70832
mir-6815	TAGGTGGCGCCGGAGGAGTCAT	22	Mature 5' sub	0	0	0	6.87966	1.71992	0	0	0	0	0
mir-6813	CAGGGGCTGGGGTTTCAGGTT	21	Mature 5' sub	0	0	0	6.87966	1.71992	0	0	0	0	0
mir-6813	CAGGGGCTGGGGTTTCAGGTTCT	23	Mature 5'	0	12.8761	0	0	3.21902	3.70775	0	0	0	0.926939
mir-6805	TAGGGGGCGGCTTGTGGAGTG	21	Mature 5' sub	0	0	19.5206	0	4.88014	0	0	0	0	0
mir-6805	TAGGGGGCGGCTTGTGGAGTGT	22	Mature 5'	0	0	0	13.7593	3.43983	0	0	0	0	0
mir-6803	TCCCTCGCCTTCTCACCCT	19	Mature 3' sub	0	6.43803	0	6.87966	3.32942	14.831	0	0	0	3.70775
mir-6803	TCCCTCGCCTTCTCACCCTC	20	Mature 3' sub	0	6.43803	19.5206	0	6.48965	3.70775	0	12.3135	0	4.0053
mir-6803	TCCCTCGCCTTCTCACCCTCA	21	Mature 3' sub	0	6.43803	39.0411	48.1576	23.4092	14.831	15.6813	12.3135	13.8259	14.1629
mir-6803	TCCCTCGCCTTCTCACCCTCAG	22	Mature 3'	0	6.43803	58.5617	20.639	21.4097	7.41551	0	0	20.7389	7.03859
mir-6802	TCTTCACCCCTCTCACCTAAG	21	Mature 3' sub/super	0	6.43803	0	0	1.60951	0	0	0	0	0
mir-6802	TTCACCCCTCTCACCTAAGCAG	22	Mature 3'	0	12.8761	0	0	3.21902	0	0	0	0	0
mir-6801	TGGTCAGAGGCAGCAGGAAA	20	Mature 5' sub	0	0	0	0	0	0	3.92032	0	0	0.980081
mir-6800	CCTCCTCACACCTCTCCTGG	20	Precursor	0	0	0	0	0	0	3.92032	0	0	0.980081
mir-6800	TCCTCACACCTCTCCTGGCA	20	Precursor	0	0	0	6.87966	1.71992	0	0	0	0	0
mir-6793	TCCCCAACCCCTGCCCGCAG	20	Mature 3'	0	12.8761	0	6.87966	4.93893	0	0	12.3135	0	3.07836
mir-6786	TGACGCCCCTTCTGATTCTG	20	Mature 3' sub	25.6443	0	0	0	6.41108	0	0	0	0	0
mir-6786	TGACGCCCCTTCTGATTCTGCCTCAG	26	Mature 3' super	0	0	0	6.87966	1.71992	0	0	0	0	0
mir-6783	TAGGGGAAAAGTCCTGATCCGG	22	Mature 5'	0	0	19.5206	0	4.88014	0	0	0	0	0
mir-6783	TTCCTGGGCTTCTCCTCTGTAG	22	Mature 3'	0	0	0	0	0	0	11.761	0	0	2.94024
mir-6781	CGGGCCGGAGGTCAAGGGCGTCG	23	Mature 5' super	0	0	19.5206	0	4.88014	0	0	0	0	0
mir-6780b	TCCCTTGTCTCCTTTCCCTAG	21	Mature 3'	0	0	0	0	0	0	0	0	6.91295	1.72824
mir-6780a	TTGGGAGGGAAGACAGCTGGA	21	Mature 5' sub	0	0	0	6.87966	1.71992	0	0	0	0	0
mir-6780a	TTGGGAGGGAAGACAGCTGGAG	22	Mature 5' sub	0	0	0	13.7593	3.43983	0	0	0	0	0
mir-6780a	TTGGGAGGGAAGACAGCTGGAGA	23	Mature 5'	0	12.8761	0	0	3.21902	0	0	0	6.91295	1.72824
mir-6774	ACTTGGGCAGGAGGGACCCTG	21	Mature 5' sub	0	0	0	0	0	0	0	12.3135	0	3.07836
mir-6770-1//mir-6770-2//mir-6770-3	AGAAGGCACAGCTTGCACG	19	Mature 5' sub	0	0	0	0	0	0	3.92032	0	0	0.980081
mir-6767	TCGCAGACAGGGACACATGGAG	22	Mature 5' sub	0	0	39.0411	0	9.76029	0	0	0	0	0
mir-6767	TCGCAGACAGGGACACATGGAGA	23	Mature 5'	0	0	0	0	0	0	3.92032	0	0	0.980081
mir-6766	TGATTGTCTTCCCCCACCCTCA	22	Mature 3'	0	6.43803	0	0	1.60951	0	0	0	0	0
mir-6763	TCCTGGGGAGTGGCTGGGGAGC	22	Mature 5' super	0	0	0	6.87966	1.71992	0	0	0	0	0
mir-6750	AGGGAACAGCTGGGTGAGCT	20	Mature 5' sub	0	6.43803	0	0	1.60951	0	0	0	0	0
mir-675	CTGTATGCCCTCACCGCTCAG	21	Mature 3' super	0	0	19.5206	0	4.88014	11.1233	0	24.6269	0	8.93754
mir-675	CTGTATGCCCTCACCGCTCAGC	22	Mature 3' super	25.6443	0	0	6.87966	8.13099	22.2465	3.92032	12.3135	0	9.62008
mir-675	TGTATGCCCTCACCGCTCAG	20	Mature 3' sub/super	0	0	0	0	0	3.70775	0	0	0	0.926939
mir-675	TGTATGCCCTCACCGCTCAGC	21	Mature 3' sub/super	0	0	19.5206	0	4.88014	11.1233	0	36.9404	0	12.0159
mir-6747	TCCTGCCTTCCTCTGCACCA	20	Mature 3' sub	0	0	0	0	0	3.70775	0	0	0	0.926939
mir-6747	TTTCCTGCCTTCCTCTGCACCAG	23	Mature 3' super	0	0	0	6.87966	1.71992	0	0	0	0	0
mir-6742	ACCTGGGTTGTCCCCTCTAG	20	Mature 3'	0	0	0	6.87966	1.71992	0	0	0	0	0
mir-6742	TGGGGTGGGACCCAGCTGTTG	21	Mature 5' sub/super	25.6443	0	0	0	6.41108	0	0	0	0	0
mir-6741	GGTGGGTGCTGGTGGGAGCCG	21	Mature 5' sub/super	0	6.43803	0	0	1.60951	0	0	0	0	0
mir-6741	GGTGGGTGCTGGTGGGAGCCGT	22	Mature 5' sub/super	0	0	0	0	0	0	0	0	6.91295	1.72824
mir-6741	GTGGGTGCTGGTGGGAGCCG	20	Mature 5' sub	0	0	19.5206	0	4.88014	0	0	0	0	0
mir-6741	GTGGGTGCTGGTGGGAGCCGTG	22	Mature 5'	25.6443	0	0	0	6.41108	0	0	0	0	0
mir-6741	TCGGCTCTCTCCCTCACCCTAG	22	Mature 3'	0	0	0	0	0	0	0	0	6.91295	1.72824
mir-6740	AGTTTGGGATGGAGAGAGGAGA	22	Mature 5'	0	6.43803	0	0	1.60951	0	0	0	0	0
mir-6735	CAGGGCAGAGGGCACAGGAA	20	Mature 5' sub	76.9329	0	0	0	19.2332	0	0	0	0	0
mir-6735	CAGGGCAGAGGGCACAGGAAT	21	Mature 5' sub	0	0	0	0	0	0	11.761	0	0	2.94024
mir-6735	CCAGGGCAGAGGGCACAGGAAT	22	Mature 5' sub/super	0	0	0	0	0	0	11.761	0	0	2.94024
mir-6734	ACTTGAGGGGAGAATGAGGTGG	22	Mature 5' sub/super	25.6443	0	0	0	6.41108	0	0	0	0	0
mir-6734	CCCTTCCCTCACTCTTCTCTCA	22	Mature 3' sub	0	0	0	0	0	3.70775	0	0	0	0.926939
mir-6734	CCTTCCCTCACTCTTCTCT	19	Mature 3' sub	0	0	0	6.87966	1.71992	0	0	0	0	0
mir-6734	TGAGGGGAGAATGAGGTGGA	20	Mature 5' sub	0	0	19.5206	0	4.88014	0	0	0	0	0
mir-6734	TGAGGGGAGAATGAGGTGGAG	21	Mature 5' sub	0	6.43803	0	0	1.60951	0	0	0	0	0
mir-6734	TGAGGGGAGAATGAGGTGGAGA	22	Mature 5' sub	0	6.43803	0	0	1.60951	7.41551	0	0	0	1.85388
mir-6734	TTGAGGGGAGAATGAGGTGGAG	22	Mature 5' sub	25.6443	6.43803	0	0	8.02059	3.70775	15.6813	0	0	4.84726
mir-6734	TTGAGGGGAGAATGAGGTGGAGA	23	Mature 5'	0	0	0	6.87966	1.71992	0	0	0	0	0
mir-6727	TCCTGCCACCTCCTCCGCAG	20	Mature 3'	0	0	0	0	0	3.70775	0	0	6.91295	2.65518
mir-6724-1//mir-6724-2//mir-6724-3//mir-6724-4	TGGGCCCGCGGCGGGCGTGGGG	22	Mature 5' sub	0	0	0	0	0	0	0	0	6.91295	1.72824
mir-6723	GCCGAGAAAGTGTTGTGGG	19	Precursor	0	0	0	0	0	11.1233	0	0	0	2.78082
mir-6715a	CCAAACCAGTCGTGCCTGTGG	21	Mature 3'	0	0	0	0	0	0	0	12.3135	0	3.07836
mir-671	AGGAAGCCCTGGAGGGGCTGG	21	Mature 5' sub	0	0	0	13.7593	3.43983	7.41551	0	24.6269	6.91295	9.73884
mir-671	AGGAAGCCCTGGAGGGGCTGGA	22	Mature 5' sub	0	0	0	0	0	0	3.92032	0	0	0.980081
mir-671	AGGAAGCCCTGGAGGGGCTGGAG	23	Mature 5'	25.6443	25.7521	0	6.87966	14.569	7.41551	3.92032	0	6.91295	4.5622
mir-671	AGGAAGCCCTGGAGGGGCTGGAGG	24	Mature 5' super	51.2886	38.6282	78.0823	27.5186	48.8794	22.2465	3.92032	49.2538	13.8259	22.3116
mir-671	AGGAAGCCCTGGAGGGGCTGGAGGT	25	Mature 5' super	0	12.8761	39.0411	0	12.9793	0	3.92032	0	0	0.980081
mir-671	TCCGGTTCTCAGGGCTCCACC	21	Mature 3'	0	0	0	6.87966	1.71992	0	0	0	0	0
mir-671	TCCGGTTCTCAGGGCTCCACCT	22	Mature 3' super	0	0	0	0	0	0	0	0	20.7389	5.18471
mir-665	ACCAGGAGGCTGAGGCCCCT	20	Mature 3'	0	0	0	0	0	0	3.92032	0	6.91295	2.70832
mir-665	ACCAGGAGGCTGAGGCCCCTCACA	24	Mature 3' super	0	0	0	6.87966	1.71992	0	0	0	0	0
mir-664b	TTCATTTGCCTCCCAGCCT	19	Mature 3' sub	0	6.43803	0	0	1.60951	0	0	0	0	0
mir-664b	TTCATTTGCCTCCCAGCCTA	20	Mature 3' sub	0	0	0	0	0	3.70775	0	0	0	0.926939
mir-664b	TTCATTTGCCTCCCAGCCTAC	21	Mature 3' sub	0	6.43803	0	0	1.60951	3.70775	0	0	6.91295	2.65518
mir-664b	TTCATTTGCCTCCCAGCCTACA	22	Mature 3'	0	0	0	6.87966	1.71992	0	0	0	0	0
mir-664a	ACTGGCTAGGGAAAATGATTG	21	Mature 5' sub	0	6.43803	0	0	1.60951	0	3.92032	0	0	0.980081
mir-664a	ACTGGCTAGGGAAAATGATTGG	22	Mature 5' sub	0	0	58.5617	6.87966	16.3603	3.70775	3.92032	0	13.8259	5.3635
mir-664a	ATTCATTTATCCCCAGCCTAC	21	Mature 3' sub	0	0	19.5206	0	4.88014	0	0	0	0	0
mir-664a	CTGGCTAGGGAAAATGATTGG	21	Mature 5' sub	0	0	0	6.87966	1.71992	0	0	0	0	0
mir-664a	CTGGCTAGGGAAAATGATTGGA	22	Mature 5' sub	0	0	0	0	0	3.70775	0	0	0	0.926939
mir-664a	TATTCATTTATCCCCAGCCT	20	Mature 3' sub	0	12.8761	19.5206	27.5186	14.9788	11.1233	11.761	36.9404	0	14.9561
mir-664a	TATTCATTTATCCCCAGCCTA	21	Mature 3' sub	0	6.43803	0	20.639	6.76925	14.831	3.92032	0	0	4.68784
mir-664a	TATTCATTTATCCCCAGCCTAC	22	Mature 3' sub	51.2886	6.43803	0	13.7593	17.8715	66.7396	3.92032	12.3135	13.8259	24.1998
mir-664a	TATTCATTTATCCCCAGCCTACA	23	Mature 3'	128.222	103.008	136.644	41.278	102.288	85.2784	7.84065	24.6269	48.3907	41.5341
mir-664a	TATTCATTTATCCCCAGCCTACAA	24	Mature 3' super	0	12.8761	117.123	0	32.4999	0	0	0	13.8259	3.45648
mir-664a	TATTCATTTATCCCCAGCCTACAAA	25	Mature 3' super	25.6443	6.43803	0	0	8.02059	0	0	0	0	0
mir-664a	TGGCTAGGGAAAATGATTGGA	21	Mature 5' sub	0	0	0	0	0	0	0	12.3135	0	3.07836
mir-664a	TTCATTTATCCCCAGCCTA	19	Mature 3' sub	0	0	0	0	0	3.70775	0	0	0	0.926939
mir-664a	TTCATTTATCCCCAGCCTACA	21	Mature 3' sub	0	0	0	0	0	3.70775	0	0	0	0.926939
mir-663a	GGCGGGGCGCCGCGGGACC	19	Mature 5' sub	0	0	0	6.87966	1.71992	0	0	0	0	0
mir-663a	GGGCGCCGCGGGACCGC	17	Mature 5' sub	0	6.43803	0	0	1.60951	0	0	0	0	0
mir-663a	GTGGCGGTGGGATCCCGCGGCCGTGT	26	Precursor	0	6.43803	0	0	1.60951	0	0	0	0	0
mir-660	ACCCATTGCATATCGGAGTTG	21	Mature 5' sub	0	0	0	6.87966	1.71992	3.70775	0	0	0	0.926939
mir-660	ACCTCCTGTGTGCATGGAT	19	Mature 3' sub	0	0	0	6.87966	1.71992	0	3.92032	0	0	0.980081
mir-660	ACCTCCTGTGTGCATGGATT	20	Mature 3' sub	0	12.8761	0	0	3.21902	7.41551	0	0	0	1.85388
mir-660	ACCTCCTGTGTGCATGGATTA	21	Mature 3'	0	0	0	20.639	5.15975	0	0	0	6.91295	1.72824
mir-660	ATTGCATATCGGAGTTG	17	Mature 5' sub	25.6443	0	0	0	6.41108	0	0	0	0	0
mir-660	CATTGCATATCGGAGTTG	18	Mature 5' sub	0	0	0	6.87966	1.71992	0	0	0	0	0
mir-660	TACCCATTGCATATCGGAG	19	Mature 5' sub	0	0	0	0	0	3.70775	0	0	0	0.926939
mir-660	TACCCATTGCATATCGGAGT	20	Mature 5' sub	0	12.8761	19.5206	0	8.09916	11.1233	19.6016	49.2538	0	19.9947
mir-660	TACCCATTGCATATCGGAGTT	21	Mature 5' sub	25.6443	57.9423	19.5206	0	25.7768	29.662	23.5219	98.5076	13.8259	41.3794
mir-660	TACCCATTGCATATCGGAGTTG	22	Mature 5'	153.866	688.869	351.37	288.946	370.763	278.082	470.439	578.732	304.17	407.856
mir-660	TACCCATTGCATATCGGAGTTGT	23	Mature 5' super	282.087	502.166	741.782	467.817	498.463	574.702	399.873	800.374	456.255	557.801
mir-656	AATATTATACAGTCAACCTC	20	Mature 3' sub	0	0	0	0	0	7.41551	0	0	0	1.85388
mir-656	AATATTATACAGTCAACCTCT	21	Mature 3'	0	0	0	0	0	11.1233	3.92032	12.3135	0	6.83926
mir-654	CATATGTCTGCTGACCATCAC	21	Mature 3' sub/super	0	0	0	0	0	3.70775	0	0	0	0.926939
mir-654	TATGTCTGCTGACCATCACC	20	Mature 3' sub	0	0	0	6.87966	1.71992	0	3.92032	36.9404	6.91295	11.9434
mir-654	TATGTCTGCTGACCATCACCT	21	Mature 3' sub	0	0	0	0	0	3.70775	0	0	0	0.926939
mir-654	TGGTGGGCCGCAGAACATGTGC	22	Mature 5'	0	0	0	0	0	3.70775	0	0	0	0.926939
mir-652	AATGGCGCCACTAGGGT	17	Mature 3' sub	0	0	0	0	0	3.70775	0	0	0	0.926939
mir-652	AATGGCGCCACTAGGGTT	18	Mature 3' sub	51.2886	19.3141	39.0411	0	27.411	0	0	0	0	0
mir-652	AATGGCGCCACTAGGGTTG	19	Mature 3' sub	0	83.6944	19.5206	13.7593	29.2436	7.41551	3.92032	24.6269	0	8.99068
mir-652	AATGGCGCCACTAGGGTTGT	20	Mature 3' sub	153.866	386.282	273.288	123.834	234.317	59.3241	168.574	135.448	145.172	127.129
mir-652	AATGGCGCCACTAGGGTTGTG	21	Mature 3'	153.866	90.1324	97.6029	48.1576	97.4397	14.831	58.8049	12.3135	62.2166	37.0415
mir-652	AATGGCGCCACTAGGGTTGTGC	22	Mature 3' super	51.2886	19.3141	58.5617	34.3983	40.8907	18.5388	0	49.2538	6.91295	18.6764
mir-652	ACAACCCTAGGAGAGGGT	18	Precursor	0	0	0	0	0	0	0	0	6.91295	1.72824
mir-652	ACAACCCTAGGAGAGGGTGC	20	Precursor	0	12.8761	0	0	3.21902	3.70775	7.84065	12.3135	0	5.96546
mir-652	ACAACCCTAGGAGAGGGTGCC	21	Mature 5' sub/super	0	6.43803	0	20.639	6.76925	7.41551	0	0	27.6518	8.76683
mir-652	ACAACCCTAGGAGAGGGTGCCA	22	Mature 5' sub/super	51.2886	25.7521	58.5617	41.278	44.2201	7.41551	0	24.6269	20.7389	13.1953
mir-652	ACAACCCTAGGAGAGGGTGCCAT	23	Mature 5' sub/super	0	0	0	6.87966	1.71992	7.41551	7.84065	12.3135	13.8259	10.3489
mir-652	ACAACCCTAGGAGAGGGTGCCATT	24	Mature 5' sub/super	25.6443	12.8761	0	6.87966	11.35	3.70775	0	0	0	0.926939
mir-652	ACAACCCTAGGAGAGGGTGCCATTC	25	Mature 5' sub/super	51.2886	0	0	6.87966	14.5421	7.41551	0	0	6.91295	3.58212
mir-652	CAACCCTAGGAGAGGGTGCC	20	Mature 5' sub	0	0	0	6.87966	1.71992	0	0	0	0	0
mir-652	GAATGGCGCCACTAGGGTTGT	21	Mature 3' sub/super	0	0	0	6.87966	1.71992	0	0	0	0	0
mir-652	TGAATGGCGCCACTAGGGTTG	21	Mature 3' sub/super	25.6443	0	0	0	6.41108	0	0	0	0	0
mir-6516	TTTGCAGTAACAGGTGTGAGC	21	Mature 5' sub	25.6443	0	0	0	6.41108	0	0	0	0	0
mir-6514	TATGGAGTGGACTTTCAGCTG	21	Mature 5' sub	0	0	0	0	0	0	3.92032	0	0	0.980081
mir-6513	GTCAAGTGTCATCTGTCCCT	20	Mature 3' sub/super	0	0	0	0	0	0	0	12.3135	0	3.07836
mir-6513	TCAAGTGTCATCTGTCCCTAG	21	Mature 3'	0	12.8761	0	0	3.21902	0	0	0	0	0
mir-6511b-1//mir-6511b-2	ACCACCCCTTCTGCCTGCAG	20	Mature 3' sub/super	0	0	0	0	0	0	0	12.3135	0	3.07836
mir-6511b-1//mir-6511b-2	CCTCACCACCCCTTCTGCCTGC	22	Mature 3' sub	25.6443	0	0	0	6.41108	0	3.92032	12.3135	0	4.05844
mir-6511b-1//mir-6511b-2	CCTCACCACCCCTTCTGCCTGCA	23	Mature 3'	0	6.43803	0	0	1.60951	3.70775	3.92032	0	0	1.90702
mir-6511b-1//mir-6511b-2	TCACCACCCCTTCTGCCTG	19	Mature 3' sub	0	0	0	0	0	0	3.92032	0	0	0.980081
mir-6511b-1//mir-6511b-2	TCACCACCCCTTCTGCCTGCAG	22	Mature 3' sub/super	0	0	0	0	0	0	7.84065	0	0	1.96016
mir-6511a-1//mir-6511a-2//mir-6511a-3//mir-6511a-4	ACCATCCCTTCTGCCTGCA	19	Mature 3' sub/super	0	12.8761	0	0	3.21902	0	0	0	0	0
mir-6511a-1//mir-6511a-2//mir-6511a-3//mir-6511a-4	CCTCACCATCCCTTCTGCCT	20	Mature 3' sub	0	12.8761	0	0	3.21902	0	3.92032	0	0	0.980081
mir-6511a-1//mir-6511a-2//mir-6511a-3//mir-6511a-4	CCTCACCATCCCTTCTGCCTG	21	Mature 3' sub	0	0	0	0	0	0	7.84065	0	0	1.96016
mir-6511a-1//mir-6511a-2//mir-6511a-3//mir-6511a-4	CCTCACCATCCCTTCTGCCTGC	22	Mature 3'	0	0	39.0411	0	9.76029	0	0	0	0	0
mir-6511a-1//mir-6511a-2//mir-6511a-3//mir-6511a-4	CCTCACCATCCCTTCTGCCTGCA	23	Mature 3' super	0	6.43803	0	0	1.60951	0	3.92032	0	6.91295	2.70832
mir-6511a-1//mir-6511a-2//mir-6511a-3//mir-6511a-4	TCACCATCCCTTCTGCCTGC	20	Mature 3' sub	0	6.43803	0	0	1.60951	0	0	0	0	0
mir-6511a-1//mir-6511a-2//mir-6511a-3//mir-6511a-4	TCACCATCCCTTCTGCCTGCA	21	Mature 3' sub/super	0	25.7521	0	0	6.43803	0	15.6813	0	0	3.92032
mir-651	TTAGGATAAGCTTGACTTTTGT	22	Mature 5' sub/super	0	6.43803	0	0	1.60951	0	0	0	0	0
mir-651	TTTAGGATAAGCTTGACTTTTG	22	Mature 5'	0	0	0	6.87966	1.71992	3.70775	0	0	0	0.926939
mir-651	TTTAGGATAAGCTTGACTTTTGT	23	Mature 5' super	0	0	0	0	0	3.70775	0	0	0	0.926939
mir-6509	TTCCACTGCCACTACCTAAT	20	Mature 3' sub	0	0	0	0	0	0	0	12.3135	0	3.07836
mir-6503	AGGTCTGCATTCAAATCCCCA	21	Mature 5' sub	0	0	0	0	0	3.70775	0	0	0	0.926939
mir-6503	GGAGGTCTGCATTCAAATCC	20	Mature 5' sub/super	0	6.43803	0	0	1.60951	0	0	0	0	0
mir-642a	AGACACATTTGGAGAGGGAA	20	Mature 3' sub	0	0	0	0	0	3.70775	0	0	0	0.926939
mir-642a	AGACACATTTGGAGAGGGAACC	22	Mature 3'	51.2886	0	19.5206	0	17.7023	0	0	0	0	0
mir-642a	GTCCCTCTCCAAATGTGTCT	20	Mature 5' sub	0	51.5042	19.5206	13.7593	21.196	7.41551	3.92032	0	6.91295	4.5622
mir-642a	GTCCCTCTCCAAATGTGTCTT	21	Mature 5' sub	25.6443	19.3141	0	0	11.2396	3.70775	0	0	0	0.926939
mir-642a	GTCCCTCTCCAAATGTGTCTTG	22	Mature 5'	0	25.7521	0	0	6.43803	0	0	0	0	0
mir-641	AAAGACATAGGATAGAGTC	19	Mature 5' sub	0	0	19.5206	0	4.88014	0	0	0	0	0
mir-641	AAAGACATAGGATAGAGTCA	20	Mature 5' sub	0	0	39.0411	6.87966	11.4802	0	0	0	0	0
mir-641	GAAAGACATAGGATAGAGTCA	21	Mature 5' sub/super	25.6443	0	19.5206	0	11.2912	0	0	0	0	0
mir-636	TGTGCTTGCTCGTCCCGCCCG	21	Mature 3' sub	0	0	0	6.87966	1.71992	0	0	0	0	0
mir-636	TGTGCTTGCTCGTCCCGCCCGC	22	Mature 3' sub	0	12.8761	0	6.87966	4.93893	0	11.761	0	13.8259	6.39672
mir-636	TGTGCTTGCTCGTCCCGCCCGCA	23	Mature 3'	0	0	0	6.87966	1.71992	0	3.92032	0	0	0.980081
mir-629	GGTTTACGTTGGGAGAACT	19	Mature 5' sub	0	0	0	0	0	0	0	12.3135	0	3.07836
mir-629	GTTCTCCCAACGTAAGCCCA	20	Mature 3' sub	0	0	0	0	0	3.70775	0	0	0	0.926939
mir-629	GTTCTCCCAACGTAAGCCCAG	21	Mature 3' sub	0	12.8761	0	0	3.21902	0	3.92032	0	0	0.980081
mir-629	GTTTACGTTGGGAGAACT	18	Mature 5' sub	0	0	0	0	0	0	7.84065	0	0	1.96016
mir-629	TCTCCCAACGTAAGCCCAGCC	21	Mature 3' sub/super	0	0	0	0	0	0	3.92032	0	0	0.980081
mir-629	TGGGTTTACGTTGGGAGA	18	Mature 5' sub	0	6.43803	0	0	1.60951	0	0	0	0	0
mir-629	TGGGTTTACGTTGGGAGAA	19	Mature 5' sub	0	0	0	6.87966	1.71992	0	0	0	0	0
mir-629	TGGGTTTACGTTGGGAGAAC	20	Mature 5' sub	0	0	19.5206	0	4.88014	3.70775	43.1236	0	6.91295	13.4361
mir-629	TGGGTTTACGTTGGGAGAACT	21	Mature 5'	51.2886	32.1902	39.0411	20.639	35.7897	7.41551	101.928	0	27.6518	34.2489
mir-629	TGGGTTTACGTTGGGAGAACTT	22	Mature 5' super	25.6443	57.9423	117.123	48.1576	62.2169	22.2465	15.6813	110.821	41.4777	47.5566
mir-629	TGGGTTTACGTTGGGAGAACTTT	23	Mature 5' super	25.6443	12.8761	0	6.87966	11.35	0	7.84065	12.3135	20.7389	10.2232
mir-629	TGGGTTTACGTTGGGAGAACTTTT	24	Mature 5' super	0	0	19.5206	0	4.88014	7.41551	0	12.3135	0	4.93224
mir-628	ATGCTGACATATTTACTAGAGG	22	Mature 5'	0	12.8761	0	0	3.21902	0	3.92032	0	0	0.980081
mir-628	TCTAGTAAGAGTGGCAGTC	19	Mature 3' sub	0	0	0	0	0	0	0	0	6.91295	1.72824
mir-628	TCTAGTAAGAGTGGCAGTCG	20	Mature 3' sub	0	6.43803	0	0	1.60951	0	3.92032	0	6.91295	2.70832
mir-628	TCTAGTAAGAGTGGCAGTCGA	21	Mature 3'	0	0	0	0	0	0	3.92032	0	0	0.980081
mir-628	TCTAGTAAGAGTGGCAGTCGAAG	23	Mature 3' super	0	0	0	6.87966	1.71992	0	0	0	0	0
mir-628	TTCTAGTAAGAGTGGCAGTCG	21	Mature 3' sub/super	0	6.43803	0	0	1.60951	0	0	0	0	0
mir-628	TTCTAGTAAGAGTGGCAGTCGA	22	Mature 3' super	0	0	0	0	0	3.70775	0	0	0	0.926939
mir-627	GTGAGTCTCTAAGAAAAGAGG	21	Mature 5' sub	0	0	0	13.7593	3.43983	0	0	12.3135	0	3.07836
mir-627	GTGAGTCTCTAAGAAAAGAGGA	22	Mature 5'	0	83.6944	19.5206	20.639	30.9635	3.70775	19.6016	0	13.8259	9.28382
mir-627	TGAGTCTCTAAGAAAAGAGGA	21	Mature 5' sub	0	0	0	0	0	0	19.6016	12.3135	0	7.97877
mir-627	TGAGTCTCTAAGAAAAGAGGAG	22	Mature 5' sub/super	0	32.1902	78.0823	0	27.5681	0	15.6813	12.3135	6.91295	8.72692
mir-627	TGAGTCTCTAAGAAAAGAGGAGG	23	Mature 5' sub/super	25.6443	0	0	0	6.41108	0	3.92032	0	6.91295	2.70832
mir-625	ACTATAGAACTTTCCCCCTCA	21	Mature 3' sub	25.6443	0	39.0411	13.7593	19.6112	0	3.92032	0	0	0.980081
mir-625	ACTATAGAACTTTCCCCCTCAT	22	Mature 3' sub/super	0	6.43803	19.5206	0	6.48965	0	0	0	0	0
mir-625	AGGGGGAAAGTTCTATAGT	19	Mature 5' sub	0	0	19.5206	0	4.88014	0	0	0	6.91295	1.72824
mir-625	AGGGGGAAAGTTCTATAGTC	20	Mature 5' sub	0	6.43803	0	20.639	6.76925	7.41551	3.92032	0	6.91295	4.5622
mir-625	AGGGGGAAAGTTCTATAGTCC	21	Mature 5'	0	6.43803	0	6.87966	3.32942	14.831	7.84065	12.3135	55.3036	22.5722
mir-625	AGGGGGAAAGTTCTATAGTCCT	22	Mature 5' super	51.2886	12.8761	0	34.3983	24.6407	44.4931	0	0	13.8259	14.5797
mir-625	AGGGGGAAAGTTCTATAGTCCTG	23	Mature 5' super	0	0	0	0	0	0	0	12.3135	0	3.07836
mir-625	AGGGGGAAAGTTCTATAGTCCTGT	24	Mature 5' super	0	0	0	6.87966	1.71992	0	0	0	0	0
mir-625	GACTATAGAACTTTCCCCC	19	Mature 3' sub	0	0	0	0	0	7.41551	0	0	0	1.85388
mir-625	GACTATAGAACTTTCCCCCT	20	Mature 3' sub	0	6.43803	58.5617	0	16.2499	0	11.761	0	13.8259	6.39672
mir-625	GACTATAGAACTTTCCCCCTC	21	Mature 3' sub	0	6.43803	78.0823	6.87966	22.85	3.70775	7.84065	0	0	2.8871
mir-625	GACTATAGAACTTTCCCCCTCA	22	Mature 3'	153.866	96.5705	351.37	103.195	176.25	51.9086	58.8049	24.6269	20.7389	39.0198
mir-625	GACTATAGAACTTTCCCCCTCAT	23	Mature 3' super	51.2886	6.43803	175.685	96.3153	82.4318	3.70775	0	49.2538	6.91295	14.9686
mir-625	GGACTATAGAACTTTCCCCCT	21	Mature 3' sub/super	0	0	0	0	0	3.70775	0	0	0	0.926939
mir-625	GGACTATAGAACTTTCCCCCTCA	23	Mature 3' super	0	0	19.5206	0	4.88014	0	0	0	0	0
mir-624	AACACAAGGTATTGGTATT	19	Mature 3' sub/super	0	0	0	0	0	0	7.84065	0	0	1.96016
mir-624	GTAGTACCAGTACCTTGTGT	20	Mature 5' sub/super	0	6.43803	0	0	1.60951	0	11.761	0	0	2.94024
mir-624	TAGTACCAGTACCTTGTGT	19	Mature 5' sub	0	6.43803	0	0	1.60951	0	11.761	0	0	2.94024
mir-624	TAGTACCAGTACCTTGTGTT	20	Mature 5' sub	0	12.8761	0	0	3.21902	7.41551	3.92032	12.3135	0	5.91232
mir-624	TAGTACCAGTACCTTGTGTTC	21	Mature 5' sub	25.6443	0	0	0	6.41108	3.70775	11.761	24.6269	0	10.0239
mir-624	TAGTACCAGTACCTTGTGTTCA	22	Mature 5'	0	0	0	13.7593	3.43983	14.831	7.84065	12.3135	27.6518	15.6592
mir-619	CCCAAAATGCTGGGATTACAGGC	23	Precursor	0	25.7521	0	0	6.43803	0	0	0	0	0
mir-619	GCTGGGATTACAGGC	15	Precursor	0	6.43803	0	0	1.60951	0	0	24.6269	0	6.15673
mir-619	GCTGGGATTACAGGCATGA	19	Mature 5' sub	0	0	0	13.7593	3.43983	0	0	0	0	0
mir-619	GCTGGGATTACAGGCATGAGCC	22	Mature 5'	0	0	0	0	0	3.70775	0	0	0	0.926939
mir-619	GGGATTACAGGCATGAGCCAC	21	Mature 5' sub/super	0	0	0	0	0	7.41551	0	0	0	1.85388
mir-619	TGGGATTACAGGCATGAGCC	20	Mature 5' sub	0	0	0	0	0	3.70775	0	0	0	0.926939
mir-616	AAGTCATTGGAGGGTTTGA	19	Mature 3' sub/super	0	6.43803	0	0	1.60951	0	0	0	0	0
mir-616	AAGTCATTGGAGGGTTTGAGC	21	Mature 3' sub/super	0	12.8761	0	0	3.21902	0	0	0	0	0
mir-616	AAGTCATTGGAGGGTTTGAGCA	22	Mature 3' sub/super	0	0	0	0	0	0	3.92032	0	0	0.980081
mir-616	ACTCAAAACCCTTCAGTGACT	21	Mature 5' sub	0	12.8761	0	0	3.21902	0	0	0	0	0
mir-616	ACTCAAAACCCTTCAGTGACTT	22	Mature 5'	25.6443	12.8761	0	6.87966	11.35	3.70775	0	0	0	0.926939
mir-616	ACTCAAAACCCTTCAGTGACTTC	23	Mature 5' super	0	0	0	0	0	3.70775	0	0	0	0.926939
mir-616	TCAAAACCCTTCAGTGACTTCCA	23	Mature 5' sub/super	0	0	0	0	0	0	0	12.3135	0	3.07836
mir-615	TCCGAGCCTGGGTCTCCCTCT	21	Mature 3' sub	0	0	0	0	0	3.70775	0	24.6269	0	7.08366
mir-615	TCCGAGCCTGGGTCTCCCTCTT	22	Mature 3'	0	0	0	0	0	11.1233	7.84065	0	0	4.74098
mir-6127	CTCCTCCTCCTCCTCCTCC	19	Precursor	0	6.43803	0	0	1.60951	0	0	0	0	0
mir-610	TCCCAGCACACATTTAGCTCA	21	Precursor	0	0	0	0	0	0	3.92032	0	0	0.980081
mir-6087	AGGCGGGGGGGCGAG	15	Mature 5' sub	0	0	19.5206	0	4.88014	0	3.92032	0	0	0.980081
mir-6087	AGGCGGGGGGGCGAGC	16	Mature 5' sub	0	6.43803	39.0411	6.87966	13.0897	0	3.92032	12.3135	0	4.05844
mir-6087	AGGCGGGGGGGCGAGCC	17	Mature 5' sub/super	0	6.43803	0	0	1.60951	14.831	0	0	0	3.70775
mir-6087	AGGCGGGGGGGCGAGCCC	18	Mature 5' sub/super	0	6.43803	78.0823	0	21.1301	66.7396	3.92032	12.3135	6.91295	22.4716
mir-6087	AGGCGGGGGGGCGAGCCCT	19	Mature 5' sub/super	0	0	0	0	0	3.70775	0	0	0	0.926939
mir-6087	GAGGCGGGGGGGCGAGCC	18	Mature 5' sub/super	0	0	0	0	0	3.70775	0	0	0	0.926939
mir-6087	GGCGGGGGGGCGAGC	15	Mature 5' sub	0	0	0	0	0	7.41551	0	0	0	1.85388
mir-6087	GGCGGGGGGGCGAGCC	16	Mature 5' sub/super	0	0	0	0	0	3.70775	0	0	0	0.926939
mir-6087	GGCGGGGGGGCGAGCCC	17	Mature 5' sub/super	0	0	0	0	0	3.70775	3.92032	0	0	1.90702
mir-6087	GTGAGGCGGGGGGGCG	16	Mature 5' sub/super	0	6.43803	0	0	1.60951	0	0	0	0	0
mir-6087	GTGAGGCGGGGGGGCGAG	18	Mature 5' sub/super	0	12.8761	0	0	3.21902	0	0	0	0	0
mir-6087	GTGAGGCGGGGGGGCGAGCCC	21	Mature 5' super	0	0	0	0	0	7.41551	0	0	0	1.85388
mir-598	TACGTCATCGTTGTCATCG	19	Mature 3' sub	0	0	19.5206	0	4.88014	0	0	0	0	0
mir-598	TACGTCATCGTTGTCATCGT	20	Mature 3' sub	0	0	0	0	0	0	0	0	6.91295	1.72824
mir-598	TACGTCATCGTTGTCATCGTC	21	Mature 3' sub	0	12.8761	0	0	3.21902	0	0	0	6.91295	1.72824
mir-598	TACGTCATCGTTGTCATCGTCA	22	Mature 3'	0	19.3141	19.5206	6.87966	11.4286	11.1233	11.761	24.6269	0	11.8778
mir-598	TACGTCATCGTTGTCATCGTCAT	23	Mature 3' super	0	0	0	0	0	3.70775	0	0	0	0.926939
mir-592	TTGTGTCAATATGCGATGAT	20	Mature 5' sub	0	0	0	0	0	3.70775	0	0	0	0.926939
mir-592	TTGTGTCAATATGCGATGATGT	22	Mature 5'	0	0	0	0	0	3.70775	0	0	0	0.926939
mir-590	AGCTTATTCATAAAAGTGCAG	21	Mature 5' sub	0	6.43803	0	0	1.60951	0	0	0	0	0
mir-590	GAGCTTATTCATAAAAGTGC	20	Mature 5' sub	0	0	0	0	0	7.41551	15.6813	24.6269	0	11.9309
mir-590	GAGCTTATTCATAAAAGTGCA	21	Mature 5' sub	25.6443	6.43803	19.5206	13.7593	16.3406	22.2465	3.92032	0	0	6.54171
mir-590	GAGCTTATTCATAAAAGTGCAG	22	Mature 5'	384.665	296.149	351.37	240.788	318.243	333.698	576.288	751.121	483.907	536.253
mir-590	GAGCTTATTCATAAAAGTGCAGT	23	Mature 5' super	0	0	0	6.87966	1.71992	0	0	0	0	0
mir-590	GTAATTTTATGTATAAGCT	19	Mature 3' sub/super	0	6.43803	0	0	1.60951	0	0	0	0	0
mir-590	GTAATTTTATGTATAAGCTAG	21	Mature 3' sub/super	0	12.8761	0	20.639	8.37876	18.5388	23.5219	24.6269	13.8259	20.1284
mir-590	GTAATTTTATGTATAAGCTAGT	22	Mature 3' super	0	0	19.5206	13.7593	8.31997	22.2465	3.92032	12.3135	69.1295	26.9025
mir-590	TAATTTTATGTATAAGCTAG	20	Mature 3' sub	0	0	0	6.87966	1.71992	7.41551	15.6813	36.9404	6.91295	16.7375
mir-590	TAATTTTATGTATAAGCTAGT	21	Mature 3'	0	12.8761	0	13.7593	6.65885	63.0318	23.5219	24.6269	41.4777	38.1646
mir-590	TAATTTTATGTATAAGCTAGTC	22	Mature 3' super	0	0	0	0	0	22.2465	0	0	0	5.56163
mir-590	TGAGCTTATTCATAAAAGTG	20	Mature 5' sub/super	0	0	0	0	0	0	11.761	0	0	2.94024
mir-590	TGAGCTTATTCATAAAAGTGC	21	Mature 5' sub/super	0	0	0	0	0	0	3.92032	12.3135	0	4.05844
mir-590	TGAGCTTATTCATAAAAGTGCA	22	Mature 5' sub/super	25.6443	0	0	0	6.41108	3.70775	0	0	0	0.926939
mir-590	TGAGCTTATTCATAAAAGTGCAG	23	Mature 5' super	25.6443	0	0	0	6.41108	0	0	0	0	0
mir-589	AGAACAAATGCCGGT	15	Precursor	0	0	0	0	0	0	3.92032	0	0	0.980081
mir-589	TCAGAACAAATGCCGGTTCCCAG	23	Mature 3' sub	0	12.8761	0	0	3.21902	0	0	0	0	0
mir-589	TCAGAACAAATGCCGGTTCCCAGA	24	Mature 3'	0	6.43803	0	0	1.60951	0	0	0	6.91295	1.72824
mir-589	TGAGAACCACGTCTGCTCTG	20	Mature 5' sub	0	0	19.5206	6.87966	6.60006	0	11.761	0	0	2.94024
mir-589	TGAGAACCACGTCTGCTCTGA	21	Mature 5' sub	25.6443	38.6282	19.5206	13.7593	24.3881	7.41551	7.84065	49.2538	27.6518	23.0404
mir-586	TATGCATTGTATTTTTAGGTCC	22	Mature 5'	51.2886	0	0	6.87966	14.5421	0	0	0	0	0
mir-584	ATTATGGTTTGCCTGGGACTGA	22	Mature 5' sub/super	0	0	39.0411	61.9169	25.2395	3.70775	0	0	20.7389	6.11165
mir-584	TATGGTTTGCCTGGGACTGA	20	Mature 5' sub	0	0	0	0	0	0	3.92032	0	0	0.980081
mir-584	TCAGTTCCAGGCCAACCA	18	Mature 3' sub	0	0	0	0	0	0	0	0	6.91295	1.72824
mir-584	TCAGTTCCAGGCCAACCAGGCT	22	Mature 3'	25.6443	0	0	0	6.41108	3.70775	0	0	0	0.926939
mir-584	TTATGGTTTGCCTGGG	16	Precursor	0	0	0	0	0	3.70775	0	0	0	0.926939
mir-584	TTATGGTTTGCCTGGGA	17	Mature 5' sub	0	0	0	20.639	5.15975	0	0	0	0	0
mir-584	TTATGGTTTGCCTGGGACT	19	Mature 5' sub	0	0	58.5617	13.7593	18.0803	0	3.92032	12.3135	0	4.05844
mir-584	TTATGGTTTGCCTGGGACTG	20	Mature 5' sub	25.6443	0	19.5206	27.5186	18.1709	3.70775	11.761	0	13.8259	7.32366
mir-584	TTATGGTTTGCCTGGGACTGA	21	Mature 5' sub	230.799	424.91	644.179	323.344	405.808	59.3241	121.53	160.075	304.17	161.275
mir-584	TTATGGTTTGCCTGGGACTGAG	22	Mature 5'	0	0	0	0	0	0	23.5219	0	6.91295	7.60872
mir-583	CAAAGAGGAAGGTCCCATTAC	21	Mature 5'	0	0	0	0	0	3.70775	0	24.6269	0	7.08366
mir-582	AACTGGTTGAACAACTGAAC	20	Mature 3' sub	0	6.43803	0	0	1.60951	0	0	0	0	0
mir-582	ACAGTTGTTCAACCAGTTACT	21	Mature 5' sub	0	0	0	0	0	3.70775	0	0	0	0.926939
mir-582	ATTACAGTTGTTCAACCAGT	20	Mature 5' sub/super	0	0	0	6.87966	1.71992	0	0	0	0	0
mir-582	TAACTGGTTGAACAACTGA	19	Mature 3' sub	0	6.43803	0	0	1.60951	0	0	0	0	0
mir-582	TAACTGGTTGAACAACTGAAC	21	Mature 3' sub	0	12.8761	0	27.5186	10.0987	18.5388	0	0	0	4.63469
mir-582	TAACTGGTTGAACAACTGAACC	22	Mature 3'	0	6.43803	0	0	1.60951	0	0	0	0	0
mir-582	TAACTGGTTGAACAACTGAACCC	23	Mature 3' super	0	0	0	0	0	7.41551	0	0	0	1.85388
mir-582	TACAGTTGTTCAACCAGTTA	20	Mature 5' sub	0	0	0	0	0	3.70775	0	12.3135	6.91295	5.73354
mir-582	TACAGTTGTTCAACCAGTTAC	21	Mature 5' sub	0	12.8761	0	6.87966	4.93893	0	0	0	0	0
mir-582	TACAGTTGTTCAACCAGTTACT	22	Mature 5' sub	0	0	0	6.87966	1.71992	0	3.92032	0	0	0.980081
mir-582	TTACAGTTGTTCAACCAGTT	20	Mature 5' sub	0	0	0	0	0	0	0	36.9404	0	9.23509
mir-582	TTACAGTTGTTCAACCAGTTA	21	Mature 5' sub	0	12.8761	19.5206	6.87966	9.81907	37.0775	3.92032	12.3135	0	13.3278
mir-582	TTACAGTTGTTCAACCAGTTAC	22	Mature 5' sub	0	0	0	6.87966	1.71992	44.4931	0	49.2538	0	23.4367
mir-582	TTACAGTTGTTCAACCAGTTACT	23	Mature 5'	0	0	0	0	0	0	0	12.3135	0	3.07836
mir-580	TTGAGAATGATGAATCATTAG	21	Mature 3' sub	0	0	0	0	0	0	0	12.3135	0	3.07836
mir-580	TTGAGAATGATGAATCATTAGG	22	Mature 3'	0	12.8761	0	0	3.21902	0	0	0	0	0
mir-579	ATTCATTTGGTATAAACCGCG	21	Mature 3' sub/super	0	0	0	0	0	0	0	0	6.91295	1.72824
mir-579	ATTCATTTGGTATAAACCGCGAT	23	Mature 3' sub/super	0	0	0	6.87966	1.71992	0	0	0	0	0
mir-579	TCGCGGTTTGTGCCAGATGA	20	Mature 5' sub	0	0	0	0	0	0	19.6016	0	0	4.9004
mir-579	TTCATTTGGTATAAACCGCG	20	Mature 3' sub	0	0	0	0	0	3.70775	0	12.3135	0	4.0053
mir-579	TTCATTTGGTATAAACCGCGA	21	Mature 3' sub	0	0	0	0	0	0	15.6813	12.3135	6.91295	8.72692
mir-579	TTCATTTGGTATAAACCGCGAT	22	Mature 3' sub	0	6.43803	0	0	1.60951	22.2465	11.761	98.5076	0	33.1288
mir-579	TTCATTTGGTATAAACCGCGATT	23	Mature 3'	0	19.3141	19.5206	20.639	14.8684	3.70775	27.4423	73.8807	20.7389	31.4424
mir-5787	GGGGGCTGGGGCGCG	15	Precursor	0	0	0	0	0	0	0	0	6.91295	1.72824
mir-576	AAGATGTGGAAAAATTGGA	19	Mature 3' sub	0	0	0	0	0	0	3.92032	0	0	0.980081
mir-576	AAGATGTGGAAAAATTGGAA	20	Mature 3' sub	0	0	0	0	0	0	3.92032	0	0	0.980081
mir-576	AAGATGTGGAAAAATTGGAAT	21	Mature 3' sub	0	0	19.5206	34.3983	13.4797	7.41551	15.6813	0	6.91295	7.50244
mir-576	AAGATGTGGAAAAATTGGAATC	22	Mature 3'	0	0	0	6.87966	1.71992	3.70775	0	0	13.8259	4.38341
mir-576	ATTCTAATTTCTCCACGTC	19	Mature 5' sub	0	0	0	6.87966	1.71992	0	0	0	0	0
mir-576	ATTCTAATTTCTCCACGTCT	20	Mature 5' sub	51.2886	45.0662	39.0411	13.7593	37.2888	11.1233	35.2829	110.821	20.7389	44.4915
mir-576	ATTCTAATTTCTCCACGTCTT	21	Mature 5' sub	0	0	0	27.5186	6.87966	11.1233	3.92032	0	6.91295	5.48913
mir-576	ATTCTAATTTCTCCACGTCTTT	22	Mature 5'	25.6443	0	0	6.87966	8.13099	18.5388	3.92032	12.3135	0	8.69314
mir-576	ATTCTAATTTCTCCACGTCTTTG	23	Mature 5' super	25.6443	12.8761	19.5206	6.87966	16.2302	14.831	3.92032	24.6269	27.6518	17.7575
mir-576	TCTAATTTCTCCACGTCT	18	Mature 5' sub	0	0	0	0	0	0	0	12.3135	0	3.07836
mir-576	TTCTAATTTCTCCACGTCTTTG	22	Mature 5' sub/super	0	0	0	6.87966	1.71992	7.41551	0	0	0	1.85388
mir-574	ACGCTCATGCACACACCCACA	21	Mature 3' sub	25.6443	12.8761	0	0	9.63009	14.831	0	0	0	3.70775
mir-574	CACGCTCATGCACACACC	18	Mature 3' sub	0	0	0	0	0	3.70775	0	0	0	0.926939
mir-574	CACGCTCATGCACACACCC	19	Mature 3' sub	0	0	19.5206	6.87966	6.60006	14.831	7.84065	0	0	5.66792
mir-574	CACGCTCATGCACACACCCA	20	Mature 3' sub	0	19.3141	117.123	20.639	39.2691	159.433	31.3626	98.5076	13.8259	75.7824
mir-574	CACGCTCATGCACACACCCAC	21	Mature 3' sub	179.51	64.3803	195.206	68.7966	126.973	255.835	78.4065	184.702	41.4777	140.105
mir-574	CACGCTCATGCACACACCCACA	22	Mature 3'	384.665	90.1324	468.494	220.149	290.86	463.469	82.3268	86.1942	152.085	196.019
mir-574	CCACGCTCATGCACACACCCACA	23	Mature 3' super	0	0	0	0	0	0	3.92032	0	0	0.980081
mir-574	CGCTCATGCACACACCCACA	20	Mature 3' sub	0	0	0	0	0	3.70775	0	0	0	0.926939
mir-574	GAGTGTGTGTGTGTGAG	17	Mature 5' sub	0	0	19.5206	0	4.88014	0	0	0	0	0
mir-574	GTGTGTGTGTGTGAGTGT	18	Mature 5' sub	0	0	0	6.87966	1.71992	0	0	0	0	0
mir-574	TCCACGCTCATGCACACACCCA	22	Mature 3' sub/super	0	0	0	0	0	3.70775	0	0	0	0.926939
mir-574	TGAGTGTGTGTGTGTGAG	18	Mature 5' sub	0	6.43803	0	0	1.60951	3.70775	7.84065	0	0	2.8871
mir-574	TGAGTGTGTGTGTGTGAGT	19	Mature 5' sub	0	6.43803	0	6.87966	3.32942	14.831	15.6813	0	0	7.62808
mir-574	TGAGTGTGTGTGTGTGAGTG	20	Mature 5' sub	0	0	0	6.87966	1.71992	11.1233	0	0	0	2.78082
mir-574	TGAGTGTGTGTGTGTGAGTGT	21	Mature 5' sub	102.577	32.1902	39.0411	27.5186	50.3318	77.8629	54.8845	36.9404	41.4777	52.7914
mir-574	TGAGTGTGTGTGTGTGAGTGTGT	23	Mature 5'	25.6443	6.43803	58.5617	20.639	27.8208	18.5388	0	12.3135	0	7.71306
mir-570	CGAAAACAGCAATTACCTTT	20	Mature 3' sub	0	0	0	0	0	3.70775	0	0	0	0.926939
mir-570	CGAAAACAGCAATTACCTTTGC	22	Mature 3'	0	0	0	0	0	7.41551	7.84065	0	0	3.81404
mir-5683	TACAGATGCAGATTCTCTGACT	22	Mature 5' sub	0	0	0	0	0	7.41551	0	12.3135	0	4.93224
mir-566	CTCAGGAGGCTGGGG	15	Precursor	0	6.43803	0	0	1.60951	0	0	0	0	0
mir-5589	GGCTGGGTGCTCTTGTGCAGT	21	Mature 5'	25.6443	6.43803	19.5206	0	12.9007	14.831	3.92032	0	0	4.68784
mir-5589	TGCACATGGCAACCTAGCTC	20	Mature 3' sub	0	0	0	0	0	0	0	12.3135	0	3.07836
mir-5589	TGCACATGGCAACCTAGCTCC	21	Mature 3' sub	0	0	0	0	0	7.41551	3.92032	12.3135	0	5.91232
mir-5589	TGCACATGGCAACCTAGCTCCC	22	Mature 3' sub	0	0	0	0	0	0	3.92032	0	0	0.980081
mir-5588	ACTGGCATTAGTGGGACTTTT	21	Mature 5'	0	0	0	0	0	3.70775	0	12.3135	0	4.0053
mir-5582	TTAAAACTTTAAGTGTGCCT	20	Mature 3' sub/super	0	0	0	0	0	0	0	0	6.91295	1.72824
mir-5581	TTCCATGCCTCCTAGAAGTT	20	Mature 3' sub	0	0	0	0	0	0	7.84065	12.3135	0	5.03852
mir-5581	TTCCATGCCTCCTAGAAGTTCC	22	Mature 3'	0	0	0	6.87966	1.71992	0	0	0	6.91295	1.72824
mir-558//mir-8485	GTGTGTGTGTGTGTGT	16	Precursor	0	0	0	6.87966	1.71992	0	0	0	13.8259	3.45648
mir-558	GTGTGTGTGTGTGTGTG	17	Precursor	0	0	0	0	0	0	3.92032	0	0	0.980081
mir-558	GTGTGTGTGTGTGTGTGT	18	Precursor	0	0	0	0	0	0	3.92032	0	6.91295	2.70832
mir-558	GTGTGTGTGTGTGTGTGTG	19	Precursor	0	0	0	0	0	0	3.92032	0	13.8259	4.43656
mir-558	TGTGTGTGTGTGTGTG	16	Precursor	0	0	0	0	0	0	3.92032	0	0	0.980081
mir-558	TGTGTGTGTGTGTGTGGT	18	Precursor	0	6.43803	0	0	1.60951	0	0	0	0	0
mir-558	TGTGTGTGTGTGTGTGT	17	Precursor	0	0	0	0	0	7.41551	0	0	0	1.85388
mir-556	ATATTACCATTAGCTCATCTT	21	Mature 3' sub	0	0	0	0	0	0	0	0	13.8259	3.45648
mir-551b	GCGACCCATACTTGGTTT	18	Mature 3' sub	0	0	0	0	0	0	0	12.3135	0	3.07836
mir-551b	GCGACCCATACTTGGTTTCAG	21	Mature 3'	0	6.43803	0	6.87966	3.32942	11.1233	7.84065	12.3135	0	7.81934
mir-551a	CGACCCACTCTTGGTTTCCA	20	Mature 3' sub	0	6.43803	0	0	1.60951	0	0	0	0	0
mir-551a	GCGACCCACTCTTGGTTTCC	20	Mature 3' sub	0	25.7521	39.0411	6.87966	17.9182	11.1233	0	0	6.91295	4.50905
mir-551a	GCGACCCACTCTTGGTTTCCA	21	Mature 3'	0	25.7521	19.5206	6.87966	13.0381	40.7853	15.6813	36.9404	6.91295	25.08
mir-551a	GGCGACCCACTCTTGGTTTCCA	22	Mature 3' super	0	0	0	0	0	0	3.92032	0	0	0.980081
mir-550a-3	AGTGCCTGAGGGAGTAAGAG	20	Mature 5'	51.2886	19.3141	0	6.87966	19.3706	0	11.761	0	48.3907	15.0379
mir-550a-3	AGTGCCTGAGGGAGTAAGAGT	21	Mature 5' super	0	0	0	6.87966	1.71992	0	0	0	0	0
mir-550a-3	GTGCCTGAGGGAGTAAGAGT	20	Mature 5' sub/super	0	0	0	0	0	7.41551	0	0	0	1.85388
mir-550a-3	GTGCCTGAGGGAGTAAGAGTC	21	Mature 5' sub/super	0	0	0	0	0	0	3.92032	0	0	0.980081
mir-550a-3	TGCCTGAGGGAGTAAGAGT	19	Mature 5' sub/super	0	6.43803	0	0	1.60951	0	7.84065	12.3135	0	5.03852
mir-550a-3	TGCCTGAGGGAGTAAGAGTC	20	Mature 5' sub/super	0	6.43803	0	0	1.60951	0	0	0	0	0
mir-550a-1//mir-550a-2//mir-550a-3	AGTGCCTGAGGGAGTAAGA	19	Mature 5' sub	0	0	0	6.87966	1.71992	0	3.92032	0	0	0.980081
mir-550a-1//mir-550a-2//mir-550a-3	GTCTTACTCCCTCAGGCA	18	Mature 3' sub	0	6.43803	0	0	1.60951	0	0	12.3135	0	3.07836
mir-550a-1//mir-550a-2//mir-550a-3	GTCTTACTCCCTCAGGCAC	19	Mature 3' sub	0	6.43803	0	6.87966	3.32942	0	0	0	0	0
mir-550a-1//mir-550a-2//mir-550a-3	GTCTTACTCCCTCAGGCACA	20	Mature 3' sub	0	6.43803	39.0411	27.5186	18.2495	7.41551	39.2032	12.3135	27.6518	21.646
mir-550a-1//mir-550a-2//mir-550a-3	GTCTTACTCCCTCAGGCACAT	21	Mature 3' sub	51.2886	12.8761	0	13.7593	19.481	14.831	27.4423	24.6269	13.8259	20.1815
mir-550a-1//mir-550a-2//mir-550a-3	GTCTTACTCCCTCAGGCACATC	22	Mature 3' sub/super	0	0	0	0	0	3.70775	0	0	6.91295	2.65518
mir-550a-1//mir-550a-2//mir-550a-3	TGTCTTACTCCCTCAGGCA	19	Mature 3' sub	0	38.6282	19.5206	13.7593	17.977	11.1233	39.2032	0	20.7389	17.7663
mir-550a-1//mir-550a-2//mir-550a-3	TGTCTTACTCCCTCAGGCAC	20	Mature 3' sub	51.2886	38.6282	39.0411	41.278	42.559	3.70775	15.6813	0	6.91295	6.5755
mir-550a-1//mir-550a-2//mir-550a-3	TGTCTTACTCCCTCAGGCACA	21	Mature 3' sub	102.577	38.6282	19.5206	123.834	71.14	51.9086	105.849	36.9404	158.998	88.4239
mir-550a-1//mir-550a-2//mir-550a-3	TGTCTTACTCCCTCAGGCACAT	22	Mature 3'	25.6443	0	0	34.3983	15.0107	3.70775	0	0	13.8259	4.38341
mir-550a-1//mir-550a-2	AGTGCCTGAGGGAGTAAGAGC	21	Mature 5' sub	25.6443	6.43803	0	6.87966	9.7405	3.70775	7.84065	0	0	2.8871
mir-550a-1//mir-550a-2	AGTGCCTGAGGGAGTAAGAGCC	22	Mature 5' sub	0	0	0	6.87966	1.71992	0	0	0	0	0
mir-550a-1//mir-550a-2	AGTGCCTGAGGGAGTAAGAGCCC	23	Mature 5'	0	0	0	0	0	0	3.92032	0	0	0.980081
mir-550a-1//mir-550a-2	TGCCTGAGGGAGTAAGAGC	19	Mature 5' sub	0	0	0	0	0	3.70775	0	0	0	0.926939
mir-548w	GGTGCAAAAGTAACTGCGGTT	21	Precursor	0	6.43803	0	0	1.60951	0	0	0	0	0
mir-548v	AAAAGTAATTGCGGTTTTG	19	Precursor	0	0	0	0	0	0	0	0	6.91295	1.72824
mir-548v	GAGCAAAAGTAATTGCGGTTT	21	Precursor	25.6443	6.43803	0	0	8.02059	0	0	0	0	0
mir-548v	GAGCAAAAGTAATTGCGGTTTT	22	Precursor	0	0	0	0	0	3.70775	0	0	0	0.926939
mir-548t//mir-548aa-1//mir-548aa-2	AAAAACCACAATTACTTTTG	20	Mature 3' sub	0	0	0	6.87966	1.71992	0	0	0	6.91295	1.72824
mir-548t//mir-548aa-1//mir-548aa-2	AAAACCACAATTACTTTTG	19	Mature 3' sub	0	6.43803	0	0	1.60951	0	0	0	0	0
mir-548t//mir-548aa-1//mir-548aa-2	AAACCACAATTACTTTTGCA	20	Mature 3' sub	0	0	0	6.87966	1.71992	3.70775	0	0	0	0.926939
mir-548t//mir-548aa-1//mir-548aa-2	AACCACAATTACTTTTGCA	19	Mature 3' sub	0	0	0	0	0	0	3.92032	0	0	0.980081
mir-548t//mir-548aa-1//mir-548aa-2	AACCACAATTACTTTTGCACCAA	23	Mature 3' sub/super	0	0	0	0	0	0	3.92032	0	0	0.980081
mir-548t//mir-548aa-1//mir-548aa-2	ACCACAATTACTTTTGCACC	20	Mature 3' sub	0	0	0	0	0	0	3.92032	0	0	0.980081
mir-548t//mir-548aa-1//mir-548aa-2	ACCACAATTACTTTTGCACCA	21	Mature 3' sub	0	0	0	0	0	0	0	12.3135	6.91295	4.8066
mir-548t//mir-548aa-1//mir-548aa-2	ACCACAATTACTTTTGCACCAA	22	Mature 3' sub/super	0	0	0	0	0	3.70775	3.92032	0	0	1.90702
mir-548t//mir-548aa-1//mir-548aa-2	CAAAAACCACAATTACTTTTGC	22	Mature 3' sub/super	0	0	0	0	0	3.70775	0	0	0	0.926939
mir-548q	AAAGTAATGGCGGTTTTTGC	20	Precursor	0	0	0	0	0	0	3.92032	0	0	0.980081
mir-548q	CAAAAGTAATGGCGGTTTTTG	21	Precursor	0	0	0	0	0	0	0	12.3135	0	3.07836
mir-548q	CTGGTGCAAAAGTAATGGCGGT	22	Mature 5' sub/super	0	6.43803	19.5206	0	6.48965	0	3.92032	0	0	0.980081
mir-548q	CTGGTGCAAAAGTAATGGCGGTT	23	Mature 5' sub/super	0	0	0	13.7593	3.43983	0	0	0	13.8259	3.45648
mir-548q	GCTGGTGCAAAAGTAATGGCGGT	23	Mature 5' super	25.6443	0	0	0	6.41108	0	0	0	0	0
mir-548q	GGTGCAAAAGTAATGGCGGTT	21	Mature 5' sub/super	0	0	0	6.87966	1.71992	0	0	0	0	0
mir-548q	GTGCAAAAGTAATGGCGGTT	20	Mature 5' sub/super	0	0	0	0	0	0	0	12.3135	0	3.07836
mir-548q	GTGCAAAAGTAATGGCGGTTT	21	Mature 5' sub/super	0	0	19.5206	0	4.88014	0	0	0	0	0
mir-548q	TGCAAAAGTAATGGCGGTTTT	21	Mature 5' sub/super	0	0	0	0	0	3.70775	0	0	0	0.926939
mir-548q	TGGTGCAAAAGTAATGGCGGTT	22	Mature 5' sub/super	0	0	0	0	0	0	0	12.3135	0	3.07836
mir-548q	TGGTGCAAAAGTAATGGCGGTTT	23	Mature 5' sub/super	0	0	0	0	0	3.70775	0	0	0	0.926939
mir-548p	TAGCAAAAACTGCAGTTACTTT	22	Mature 3'	0	0	0	0	0	0	0	0	6.91295	1.72824
mir-548n//mir-548ab	AAAAGTAATTGTGGATTTTG	20	Mature 5' sub	0	0	0	0	0	0	0	0	6.91295	1.72824
mir-548l	AAAAGTATTTGCGGGTTTTGT	21	Mature 5' sub	0	0	0	0	0	0	3.92032	0	0	0.980081
mir-548k	GTGCAAAAGTACTTGCGGATT	21	Mature 5' sub/super	0	0	39.0411	0	9.76029	0	0	0	0	0
mir-548j	AAAAGTAATTGCGGTCTTTGG	21	Mature 5' sub	0	0	0	0	0	0	3.92032	0	0	0.980081
mir-548j	AAAAGTAATTGCGGTCTTTGGT	22	Mature 5'	0	0	0	0	0	0	0	0	6.91295	1.72824
mir-548j	CAAAAGTAATTGCGGTCTTTGG	22	Mature 5' sub/super	0	6.43803	0	0	1.60951	0	0	0	6.91295	1.72824
mir-548j	CAAAAGTAATTGCGGTCTTTGGT	23	Mature 5' super	0	0	0	6.87966	1.71992	0	0	0	0	0
mir-548e	AAAAACTGAGACTACTTTTG	20	Mature 3' sub	0	0	0	6.87966	1.71992	0	0	0	0	0
mir-548e	AAAAACTGAGACTACTTTTGC	21	Mature 3' sub	0	0	0	6.87966	1.71992	0	0	12.3135	0	3.07836
mir-548e	ACTACTTTTGCACCAACCT	19	Precursor	0	0	0	0	0	3.70775	0	0	0	0.926939
mir-548e	CAAAAGCAATCGCGGTTTTTGC	22	Mature 5'	0	0	0	0	0	3.70775	0	0	0	0.926939
mir-548d-1//mir-548d-2//mir-548n//mir-548ad//mir-548ay	AGGTTGGTGCAAAAGTAATTGTGG	24	Precursor	0	0	0	0	0	3.70775	0	0	0	0.926939
mir-548d-1//mir-548d-2//mir-548ay	AAAGTAATTGTGGTTTTTGC	20	Mature 5' sub	0	0	0	0	0	0	0	0	6.91295	1.72824
mir-548d-1//mir-548d-2//mir-548ad//mir-548ae-2//mir-548ay	AAAAGTAATTGTGGTTTTT	19	Mature 5' sub	0	6.43803	0	0	1.60951	0	0	0	0	0
mir-548d-1//mir-548d-2//mir-548ad//mir-548ae-2//mir-548ay	AAAGTAATTGTGGTTTTTG	19	Mature 5' sub	0	0	0	0	0	0	3.92032	0	0	0.980081
mir-548d-1//mir-548d-2	CAAAAACCACAGTTTCTTTTG	21	Mature 3' sub	0	6.43803	0	0	1.60951	0	0	12.3135	0	3.07836
mir-548d-1//mir-548d-2	CAAAAACCACAGTTTCTTTTGC	22	Mature 3'	25.6443	0	0	0	6.41108	3.70775	0	0	0	0.926939
mir-548c//mir-548o-2//mir-548am//mir-548au	AAAAGTAATTGCGGTTTTTG	20	Mature 5' sub	0	0	0	0	0	7.41551	0	0	0	1.85388
mir-548c//mir-548o-2//mir-548am//mir-548au	AAAGTAATTGCGGTTTTTG	19	Mature 5' sub	0	0	0	0	0	3.70775	0	0	0	0.926939
mir-548c//mir-548o-2//mir-548am	GCAAAAGTAATTGCGGTTTTTG	22	Mature 5' sub/super	0	0	0	0	0	3.70775	0	0	0	0.926939
mir-548c//mir-548o-2//mir-548am	GTGCAAAAGTAATTGCGGTT	20	Precursor	0	0	0	0	0	0	3.92032	0	0	0.980081
mir-548c//mir-548o-2//mir-548am	GTGCAAAAGTAATTGCGGTTT	21	Mature 5' sub/super	0	0	0	0	0	3.70775	0	0	0	0.926939
mir-548c//mir-548o-2	AAAGTAATTGCGGTTTTTGCCA	22	Mature 5' sub/super	0	0	0	13.7593	3.43983	0	0	0	20.7389	5.18471
mir-548c//mir-548j//mir-548i-1//mir-548i-2//mir-548i-4//mir-548o-2//mir-548am//mir-548ap	TGGTGCAAAAGTAATTGCGG	20	Precursor	0	0	0	0	0	0	3.92032	0	0	0.980081
mir-548b//mir-548d-1//mir-548d-2//mir-548ad//mir-548ae-2//mir-548ay	AAAAGTAATTGTGGTTTT	18	Mature 5' sub	0	0	0	0	0	3.70775	0	0	6.91295	2.65518
mir-548b	AAAAGTAATTGTGGTTTTG	19	Mature 5' sub	0	0	0	0	0	0	0	0	6.91295	1.72824
mir-548b	CAAGAACCTCAGTTGCTTTTGT	22	Mature 3'	25.6443	0	0	0	6.41108	0	0	0	0	0
mir-548ay	AAAAGTAATTGTGGTTTTTGC	21	Mature 5'	25.6443	0	0	0	6.41108	0	0	12.3135	13.8259	6.53484
mir-548ax	CAAAAACCGTAATTACTTTTGT	22	Precursor	0	0	0	0	0	14.831	0	12.3135	0	6.78612
mir-548aw	GGTGCAAAAGTCATCACGGTTT	22	Mature 5' super	0	0	0	0	0	3.70775	0	0	0	0.926939
mir-548aw	GTGCAAAAGTCATCACGGTTT	21	Mature 5' super	0	0	0	0	0	0	3.92032	0	0	0.980081
mir-548aw	TGCAAAAGTCATCACGGTTTT	21	Mature 5' sub/super	0	0	0	0	0	0	0	24.6269	0	6.15673
mir-548at	AAAAGTTATTGCGGTTTTGG	20	Mature 5' sub	0	0	0	6.87966	1.71992	0	0	0	0	0
mir-548at	CCAAAACCGCAGTAACTTTTGT	22	Mature 3' super	0	0	0	0	0	3.70775	0	0	0	0.926939
mir-548ar	TAAAACTGCAGTTATTTTTG	20	Mature 3' sub	0	0	0	0	0	0	0	0	13.8259	3.45648
mir-548aq	GCAAAAACTGCAATTACTTTTG	22	Mature 3' sub/super	0	0	0	0	0	0	3.92032	0	0	0.980081
mir-548ap	AAAAGTAATTGCGGTCTTTG	20	Mature 5' super	0	0	0	0	0	0	0	24.6269	0	6.15673
mir-548ak	GTGCAAAAGTAACTGCGGTTT	21	Mature 5' sub/super	0	0	0	0	0	0	0	12.3135	0	3.07836
mir-548ah//mir-548am	AAAAACTGCAGTTACTTTT	19	Mature 3' sub	0	0	0	0	0	3.70775	0	0	0	0.926939
mir-548ah//mir-548am	CAAAAACTGCAGTTACTTTTG	21	Mature 3' sub	0	0	0	0	0	0	0	0	6.91295	1.72824
mir-548ae-2	AAAAGTAATTGTGGTTTTTGT	21	Mature 5' super	0	0	0	0	0	0	3.92032	0	6.91295	2.70832
mir-548ae-2	CAAAAGTAATTGTGGTTTTTGT	22	Mature 5' super	0	0	0	6.87966	1.71992	3.70775	0	0	0	0.926939
mir-548ad//mir-548ae-2	AAAAGTAATTGTGGTTTTTG	20	Mature 5'	51.2886	6.43803	78.0823	20.639	39.112	29.662	19.6016	0	34.5648	20.9571
mir-545	ATCAGCAAACATTTATTGTGT	21	Mature 3' sub/super	0	0	0	0	0	3.70775	0	0	0	0.926939
mir-545	TCAGCAAACATTTATTGTGT	20	Mature 3' sub	0	0	0	0	0	0	3.92032	0	0	0.980081
mir-545	TCAGCAAACATTTATTGTGTG	21	Mature 3' sub	0	0	0	0	0	0	0	12.3135	0	3.07836
mir-545	TCAGCAAACATTTATTGTGTGC	22	Mature 3'	0	6.43803	0	20.639	6.76925	0	11.761	24.6269	6.91295	10.8252
mir-545	TCAGCAAACATTTATTGTGTGCC	23	Mature 3' super	0	12.8761	19.5206	13.7593	11.539	0	0	0	13.8259	3.45648
mir-545	TCAGCAAACATTTATTGTGTGCCT	24	Mature 3' super	0	0	0	0	0	3.70775	7.84065	0	0	2.8871
mir-545	TCAGTAAATGTTTATTAGATG	21	Mature 5' sub	0	0	0	0	0	0	3.92032	0	0	0.980081
mir-545	TCAGTAAATGTTTATTAGATGA	22	Mature 5'	25.6443	0	39.0411	0	16.1714	0	3.92032	0	20.7389	6.16479
mir-544b	ACCTGAGGTTGTGCATTTCT	20	Mature 3' sub	0	0	0	0	0	0	0	0	6.91295	1.72824
mir-543	AAACATTCGCGGTGCACTTC	20	Mature 3' sub	0	0	0	0	0	3.70775	0	0	0	0.926939
mir-543	AAACATTCGCGGTGCACTTCT	21	Mature 3' sub	0	0	19.5206	13.7593	8.31997	7.41551	0	12.3135	0	4.93224
mir-543	AAACATTCGCGGTGCACTTCTT	22	Mature 3'	25.6443	0	58.5617	6.87966	22.7714	3.70775	3.92032	0	20.7389	7.09173
mir-543	AAACATTCGCGGTGCACTTCTTT	23	Mature 3' super	0	6.43803	39.0411	13.7593	14.8096	3.70775	0	0	0	0.926939
mir-543	AAGTTGCCCGTGTTTTTTTCG	21	Precursor	0	0	19.5206	0	4.88014	0	0	0	0	0
mir-543	GAAACATTCGCGGTGCACTTCT	22	Mature 3' sub/super	0	0	0	6.87966	1.71992	0	0	0	0	0
mir-542	CTCGGGGATCATCATGTCACGA	22	Mature 5' sub/super	0	0	0	0	0	3.70775	3.92032	0	0	1.90702
mir-542	GACAGATTGATAACTGAAA	19	Mature 3' sub	25.6443	0	0	0	6.41108	0	0	0	0	0
mir-542	TCGGGGATCATCATGTCACG	20	Mature 5' sub	0	0	0	0	0	0	11.761	0	0	2.94024
mir-542	TCGGGGATCATCATGTCACGA	21	Mature 5' sub	0	6.43803	0	6.87966	3.32942	0	0	12.3135	6.91295	4.8066
mir-542	TCGGGGATCATCATGTCACGAGA	23	Mature 5'	0	6.43803	0	6.87966	3.32942	0	3.92032	0	0	0.980081
mir-542	TGTGACAGATTGATAACTGA	20	Mature 3' sub	0	0	0	0	0	7.41551	0	12.3135	0	4.93224
mir-542	TGTGACAGATTGATAACTGAA	21	Mature 3' sub	0	6.43803	0	0	1.60951	7.41551	0	86.1942	0	23.4024
mir-542	TGTGACAGATTGATAACTGAAA	22	Mature 3'	0	0	0	0	0	11.1233	0	36.9404	0	12.0159
mir-542	TTGTGACAGATTGATAACTGA	21	Mature 3' sub/super	0	6.43803	0	0	1.60951	0	0	0	6.91295	1.72824
mir-539	CATACAAGGACAATTTCTTTTT	22	Mature 3' sub/super	0	0	0	0	0	3.70775	0	0	0	0.926939
mir-532	ATGCCTTGAGTGTAGGACCGT	21	Mature 5' sub	0	0	0	0	0	0	0	0	20.7389	5.18471
mir-532	CATGCCTTGAGTGTAGGACC	20	Mature 5' sub	0	0	0	0	0	3.70775	3.92032	12.3135	0	4.98538
mir-532	CATGCCTTGAGTGTAGGACCG	21	Mature 5' sub	25.6443	25.7521	175.685	34.3983	65.37	7.41551	7.84065	12.3135	27.6518	13.8054
mir-532	CATGCCTTGAGTGTAGGACCGT	22	Mature 5'	102.577	25.7521	78.0823	48.1576	63.6423	88.9861	74.4861	36.9404	82.9554	70.842
mir-532	CATGCCTTGAGTGTAGGACCGTT	23	Mature 5' super	0	6.43803	0	0	1.60951	7.41551	0	0	0	1.85388
mir-532	CCTCCCACACCCAAGGCT	18	Mature 3' sub	0	0	19.5206	0	4.88014	0	0	0	0	0
mir-532	CCTCCCACACCCAAGGCTT	19	Mature 3' sub	51.2886	0	0	0	12.8222	0	0	0	0	0
mir-532	CCTCCCACACCCAAGGCTTG	20	Mature 3' sub	0	32.1902	0	6.87966	9.76745	3.70775	15.6813	0	0	4.84726
mir-532	CCTCCCACACCCAAGGCTTGC	21	Mature 3' sub	25.6443	70.8183	39.0411	75.6763	52.795	92.6939	3.92032	49.2538	48.3907	48.5647
mir-532	CCTCCCACACCCAAGGCTTGCA	22	Mature 3'	25.6443	57.9423	58.5617	6.87966	37.257	14.831	11.761	12.3135	89.8684	32.1935
mir-532	CTCCCACACCCAAGGCTTG	19	Mature 3' sub	0	0	19.5206	0	4.88014	0	0	0	0	0
mir-532	CTCCCACACCCAAGGCTTGC	20	Mature 3' sub	0	0	0	6.87966	1.71992	0	0	0	0	0
mir-532	CTCCCACACCCAAGGCTTGCA	21	Mature 3' sub	0	6.43803	0	0	1.60951	0	0	0	0	0
mir-522	AAAATGGTTCCCTTTAGAGTGT	22	Mature 3'	25.6443	0	0	0	6.41108	0	0	0	0	0
mir-520h	ACAAAGTGCTTCCCTTTAGAGT	22	Mature 3'	0	0	0	0	0	0	0	12.3135	0	3.07836
mir-520d	GAAAGTGCTTCTCTTTGGTGGGT	23	Mature 3' super	0	0	0	0	0	3.70775	0	0	0	0.926939
mir-519a-1	ACTCTAGAGGGAAGCGCTTTCT	22	Mature 5' sub/super	0	0	0	0	0	0	0	12.3135	0	3.07836
mir-5193	CTGGTAACTGGGATG	15	Precursor	0	0	0	0	0	3.70775	3.92032	0	0	1.90702
mir-5193	TCCTCCTCTACCTCATCCCAG	21	Mature 3' sub	0	0	0	0	0	0	0	0	13.8259	3.45648
mir-5193	TCCTCTACCTCATCCCAGTTCC	22	Mature 3' sub/super	0	0	0	6.87966	1.71992	0	0	0	0	0
mir-5193	TCCTCTACCTCATCCCAGTTCCA	23	Mature 3' sub/super	0	0	0	6.87966	1.71992	0	0	0	0	0
mir-518a-1//mir-518a-2	AAAGCGCTTCCCTTTGCTGGAT	22	Mature 3' sub/super	0	0	0	0	0	3.70775	0	0	0	0.926939
mir-5189	TCTGGGCACAGGCGGATGGA	20	Mature 5' sub	0	0	0	0	0	0	3.92032	0	0	0.980081
mir-5189	TCTGGGCACAGGCGGATGGAC	21	Mature 5' sub	0	6.43803	19.5206	0	6.48965	0	0	0	0	0
mir-5189	TGCCAACCGTCAGAGCCCAGA	21	Mature 3'	0	0	39.0411	0	9.76029	0	0	0	0	0
mir-517a//mir-517b	ATCGTGCATCCCTTTAGAGTGT	22	Mature 3'	0	0	0	0	0	3.70775	0	0	0	0.926939
mir-515-1//mir-515-2	GAGTGCCTTCTTTTGGAGCGT	21	Mature 3' sub	0	0	19.5206	0	4.88014	0	0	0	0	0
mir-514b	TTCTCAAGAGGGAGGCAATC	20	Mature 5' sub	0	0	0	6.87966	1.71992	0	0	0	0	0
mir-511	AATGTGTAGCAAAAGACAG	19	Mature 3' sub	0	0	0	0	0	0	7.84065	0	0	1.96016
mir-511	AATGTGTAGCAAAAGACAGA	20	Mature 3'	0	0	0	0	0	3.70775	3.92032	0	0	1.90702
mir-511	AATGTGTAGCAAAAGACAGAAT	22	Mature 3' super	0	0	0	0	0	11.1233	0	0	0	2.78082
mir-511	CGTGTCTTTTGCTCTGCAGTCA	22	Mature 5' super	0	0	0	0	0	3.70775	0	0	0	0.926939
mir-511	GTGTCTTTTGCTCTGCAGT	19	Mature 5' sub	0	0	19.5206	0	4.88014	0	0	0	0	0
mir-511	GTGTCTTTTGCTCTGCAGTCA	21	Mature 5'	0	0	0	0	0	3.70775	0	0	0	0.926939
mir-511	GTGTCTTTTGCTCTGCAGTCAG	22	Mature 5' super	0	0	0	0	0	3.70775	3.92032	0	0	1.90702
mir-5100	ATCCCAGCGGTGCCT	15	Mature 3' sub	0	0	0	0	0	3.70775	0	0	0	0.926939
mir-5100	ATCCCAGCGGTGCCTC	16	Mature 3' sub	0	0	0	0	0	3.70775	0	0	0	0.926939
mir-5096	CAAACTCCTGACCTCAGGTGATCC	24	Precursor	0	0	0	0	0	7.41551	0	0	0	1.85388
mir-5096	CCATGTTGGTCAGGCTGGT	19	Precursor	0	0	19.5206	0	4.88014	0	0	0	0	0
mir-5096	CCATGTTGGTCAGGCTGGTCTCAAACT	27	Precursor	0	0	19.5206	0	4.88014	0	0	0	0	0
mir-5096	CCATGTTGGTCAGGCTGGTCTCAAACTCCTG	31	Precursor	0	0	0	0	0	0	0	0	6.91295	1.72824
mir-5096	CCTGACCTCAGGTGATCCA	19	Precursor	0	0	0	0	0	3.70775	0	0	0	0.926939
mir-5096	GCTGGTCTCAAACTCCTGACCT	22	Precursor	0	0	0	0	0	0	0	12.3135	0	3.07836
mir-5096	GGCTGGTCTCAAACTCCTGACCT	23	Precursor	0	0	0	0	0	0	0	0	6.91295	1.72824
mir-5096	GGGGTTTCACCATGTTGGTC	20	Mature 5' sub/super	0	0	0	0	0	0	3.92032	0	0	0.980081
mir-5095	CGGTGGCTCACGCCTGTAATCC	22	Precursor	0	6.43803	0	0	1.60951	0	0	0	0	0
mir-5095	CGGTGGCTCACGCCTGTAATCCC	23	Precursor	0	0	19.5206	0	4.88014	0	0	0	0	0
mir-5095	GGATTACAGGCGTGAACCAC	20	Mature 5' sub/super	25.6443	0	0	0	6.41108	0	0	0	0	0
mir-509-1//mir-509-2//mir-509-3	TGATTGGTACGTCTGTGGGTAG	22	Mature 3'	0	0	0	0	0	3.70775	0	0	0	0.926939
mir-5090	CCCCTAAGCCTTCTGCCCCCAA	22	Precursor	25.6443	0	0	0	6.41108	0	0	0	0	0
mir-505	ACACTTGCTGGTTTCCT	17	Mature 3' sub	0	0	0	0	0	0	7.84065	0	0	1.96016
mir-505	CGTCAACACTTGCTGG	16	Precursor	0	0	0	0	0	7.41551	0	0	0	1.85388
mir-505	CGTCAACACTTGCTGGTT	18	Mature 3' sub	25.6443	0	0	0	6.41108	0	0	0	0	0
mir-505	CGTCAACACTTGCTGGTTT	19	Mature 3' sub	0	0	0	0	0	3.70775	7.84065	0	0	2.8871
mir-505	CGTCAACACTTGCTGGTTTC	20	Mature 3' sub	0	12.8761	0	0	3.21902	3.70775	7.84065	12.3135	48.3907	18.0631
mir-505	CGTCAACACTTGCTGGTTTCC	21	Mature 3' sub	76.9329	38.6282	97.6029	0	53.291	14.831	27.4423	61.5673	20.7389	31.1448
mir-505	CGTCAACACTTGCTGGTTTCCT	22	Mature 3'	128.222	77.2564	253.767	55.0373	128.571	111.233	23.5219	246.269	76.0425	114.267
mir-505	CGTCAACACTTGCTGGTTTCCTCT	24	Mature 3' super	0	6.43803	19.5206	13.7593	9.92948	11.1233	0	0	27.6518	9.69377
mir-505	GGGAGCCAGGAAGTATTGAT	20	Mature 5' sub	0	0	0	0	0	3.70775	0	12.3135	0	4.0053
mir-505	GGGAGCCAGGAAGTATTGATG	21	Mature 5' sub	0	0	0	20.639	5.15975	7.41551	0	0	0	1.85388
mir-505	GGGAGCCAGGAAGTATTGATGT	22	Mature 5'	25.6443	38.6282	97.6029	20.639	45.6286	33.3698	31.3626	24.6269	6.91295	24.0681
mir-505	GGGAGCCAGGAAGTATTGATGTT	23	Mature 5' super	0	6.43803	19.5206	0	6.48965	0	7.84065	0	6.91295	3.6884
mir-505	GGGAGCCAGGAAGTATTGATGTTT	24	Mature 5' super	25.6443	6.43803	0	0	8.02059	3.70775	0	0	6.91295	2.65518
mir-505	GGGGAGCCAGGAAGTATTGATGT	23	Mature 5' super	0	0	0	0	0	0	3.92032	0	0	0.980081
mir-505	GTCAACACTTGCTGGTTT	18	Mature 3' sub	0	6.43803	0	0	1.60951	7.41551	0	0	0	1.85388
mir-505	GTCAACACTTGCTGGTTTC	19	Mature 3' sub	0	0	0	6.87966	1.71992	3.70775	0	36.9404	27.6518	17.075
mir-505	GTCAACACTTGCTGGTTTCC	20	Mature 3' sub	25.6443	51.5042	39.0411	27.5186	35.9271	51.9086	35.2829	49.2538	27.6518	41.0243
mir-505	GTCAACACTTGCTGGTTTCCT	21	Mature 3' sub	76.9329	96.5705	117.123	20.639	77.8165	77.8629	43.1236	184.702	34.5648	85.0632
mir-505	GTCAACACTTGCTGGTTTCCTC	22	Mature 3' sub/super	0	6.43803	0	6.87966	3.32942	11.1233	0	0	0	2.78082
mir-505	GTCAACACTTGCTGGTTTCCTCT	23	Mature 3' sub/super	0	25.7521	58.5617	61.9169	36.5577	22.2465	0	12.3135	13.8259	12.0965
mir-505	TCAACACTTGCTGGTTTC	18	Mature 3' sub	0	0	0	6.87966	1.71992	0	0	0	0	0
mir-505	TCAACACTTGCTGGTTTCC	19	Mature 3' sub	0	0	0	13.7593	3.43983	0	0	0	0	0
mir-505	TCAACACTTGCTGGTTTCCT	20	Mature 3' sub	0	12.8761	39.0411	27.5186	19.859	40.7853	7.84065	36.9404	13.8259	24.8481
mir-505	TCAACACTTGCTGGTTTCCTCT	22	Mature 3' sub/super	0	6.43803	0	6.87966	3.32942	22.2465	0	12.3135	0	8.63999
mir-504	GACCCTGGTCTGCACTCTAT	20	Mature 5' sub	0	0	0	0	0	0	7.84065	0	0	1.96016
mir-503	TAGCAGCGGGAACAGTTCT	19	Mature 5' sub	0	19.3141	0	0	4.82852	3.70775	27.4423	12.3135	0	10.8659
mir-503	TAGCAGCGGGAACAGTTCTG	20	Mature 5' sub	0	19.3141	19.5206	0	9.70867	7.41551	19.6016	12.3135	27.6518	16.7456
mir-503	TAGCAGCGGGAACAGTTCTGCAG	23	Mature 5'	76.9329	19.3141	39.0411	34.3983	42.4216	7.41551	0	0	27.6518	8.76683
mir-503	TAGCAGCGGGAACAGTTCTGCAGT	24	Mature 5' super	25.6443	0	0	0	6.41108	0	0	0	0	0
mir-502	AATGCACCTGGGCAAGGA	18	Mature 3' sub	0	0	0	0	0	3.70775	0	0	0	0.926939
mir-502	AATGCACCTGGGCAAGGAT	19	Mature 3' sub	0	6.43803	0	0	1.60951	0	0	0	0	0
mir-502	AATGCACCTGGGCAAGGATT	20	Mature 3' sub	51.2886	70.8183	0	34.3983	39.1263	3.70775	23.5219	98.5076	34.5648	40.0755
mir-502	AATGCACCTGGGCAAGGATTC	21	Mature 3' sub	51.2886	19.3141	0	41.278	27.9702	11.1233	7.84065	61.5673	0	20.1328
mir-502	AATGCACCTGGGCAAGGATTCA	22	Mature 3'	102.577	12.8761	78.0823	13.7593	51.8237	29.662	11.761	49.2538	62.2166	38.2233
mir-502	AATGCACCTGGGCAAGGATTCAG	23	Mature 3' super	0	0	19.5206	41.278	15.1996	3.70775	0	0	0	0.926939
mir-502	ATGCACCTGGGCAAGGATTCA	21	Mature 3' sub	0	6.43803	0	0	1.60951	0	0	0	0	0
mir-5010	AGGGGGATGGCAGAGCAA	18	Mature 5' sub	0	0	0	6.87966	1.71992	0	0	0	0	0
mir-5010	AGGGGGATGGCAGAGCAAA	19	Mature 5' sub	0	0	0	0	0	0	3.92032	0	6.91295	2.70832
mir-5010	AGGGGGATGGCAGAGCAAAA	20	Mature 5' sub	0	6.43803	19.5206	0	6.48965	0	7.84065	0	6.91295	3.6884
mir-5010	AGGGGGATGGCAGAGCAAAAT	21	Mature 5' sub	0	12.8761	0	0	3.21902	0	0	0	6.91295	1.72824
mir-5010	AGGGGGATGGCAGAGCAAAATT	22	Mature 5'	25.6443	6.43803	19.5206	13.7593	16.3406	3.70775	0	0	0	0.926939
mir-5010	ATTTTGTGTCTCCCATTCCC	20	Mature 3' sub/super	0	0	19.5206	0	4.88014	0	0	0	0	0
mir-5010	TTTGTGTCTCCCATTCCCCAGA	22	Mature 3' sub/super	0	0	0	6.87966	1.71992	0	0	0	0	0
mir-5010	TTTTGTGTCTCCCATTCCCCA	21	Mature 3' sub	0	6.43803	0	13.7593	5.04934	0	0	0	27.6518	6.91295
mir-5010	TTTTGTGTCTCCCATTCCCCAG	22	Mature 3'	0	6.43803	0	6.87966	3.32942	7.41551	0	0	0	1.85388
mir-5010	TTTTGTGTCTCCCATTCCCCAGA	23	Mature 3' super	0	0	0	0	0	0	3.92032	0	13.8259	4.43656
mir-501	AATCCTTTGTCCCTGGGTGAG	21	Mature 5' sub	25.6443	0	0	0	6.41108	0	0	0	0	0
mir-501	AATCCTTTGTCCCTGGGTGAGA	22	Mature 5'	0	0	0	6.87966	1.71992	0	0	0	0	0
mir-501	AATCCTTTGTCCCTGGGTGAGAG	23	Mature 5' super	0	6.43803	0	6.87966	3.32942	0	0	0	0	0
mir-501	AATCCTTTGTCCCTGGGTGAGAGT	24	Mature 5' super	0	0	0	27.5186	6.87966	0	0	0	13.8259	3.45648
mir-501	AATCCTTTGTCCCTGGGTGAGAGTG	25	Mature 5' super	0	0	0	6.87966	1.71992	0	0	0	0	0
mir-501	AATGCACCCGGGCAAGGATT	20	Mature 3' sub	0	45.0662	39.0411	27.5186	27.9065	33.3698	27.4423	0	6.91295	16.9313
mir-501	AATGCACCCGGGCAAGGATTC	21	Mature 3' sub	51.2886	12.8761	19.5206	20.639	26.0811	11.1233	3.92032	12.3135	13.8259	10.2957
mir-501	AATGCACCCGGGCAAGGATTCT	22	Mature 3'	76.9329	96.5705	58.5617	55.0373	71.7756	59.3241	23.5219	160.075	96.7813	84.9256
mir-501	AATGCACCCGGGCAAGGATTCTG	23	Mature 3' super	0	6.43803	0	0	1.60951	0	0	0	0	0
mir-501	ATGCACCCGGGCAAGGATTCT	21	Mature 3' sub	0	0	0	6.87966	1.71992	0	0	0	0	0
mir-500b	AGTGCACCCAGGCAAGGATTC	21	Mature 3' sub/super	0	0	0	0	0	0	0	12.3135	0	3.07836
mir-500b	TAATCCTTGCTACCTGGGT	19	Mature 5' super	0	0	0	0	0	0	7.84065	0	0	1.96016
mir-500b	TAATCCTTGCTACCTGGGTGA	21	Mature 5' super	0	12.8761	0	0	3.21902	0	0	0	0	0
mir-500a//mir-502	ATGCACCTGGGCAAGGATT	19	Mature 3' sub	0	19.3141	0	0	4.82852	0	0	12.3135	0	3.07836
mir-500a//mir-502	ATGCACCTGGGCAAGGATTC	20	Mature 3' sub	0	0	0	0	0	3.70775	0	0	6.91295	2.65518
mir-500a//mir-500b	TAATCCTTGCTACCTGGGTGAGAG	24	Mature 5' super	0	0	0	0	0	0	0	0	6.91295	1.72824
mir-500a	AATGCACCTGGGCAAGGATTCT	22	Mature 3' sub/super	0	12.8761	19.5206	6.87966	9.81907	14.831	3.92032	0	6.91295	6.41607
mir-500a	ATGCACCTGGGCAAGGATTCT	21	Mature 3' sub	25.6443	32.1902	39.0411	20.639	29.3786	14.831	27.4423	12.3135	20.7389	18.8314
mir-500a	ATGCACCTGGGCAAGGATTCTG	22	Mature 3'	0	12.8761	0	0	3.21902	11.1233	15.6813	12.3135	6.91295	11.5077
mir-500a	ATGCACCTGGGCAAGGATTCTGA	23	Mature 3' super	76.9329	12.8761	0	13.7593	25.8921	22.2465	19.6016	0	6.91295	12.1903
mir-500a	TAATCCTTGCTACCTGGGTGAGA	23	Mature 5'	0	0	0	6.87966	1.71992	0	3.92032	0	6.91295	2.70832
mir-5003	TCACAACAACCTTGCAGGGTAG	22	Mature 5' sub	0	0	0	0	0	3.70775	0	0	0	0.926939
mir-5001	TTCTGCCTCTGTCCAGGTCCT	21	Mature 3' sub	0	0	0	6.87966	1.71992	0	0	0	0	0
mir-499a	GAACATCACAGCAAGTCTGTGC	22	Mature 3' sub/super	0	0	0	0	0	3.70775	0	0	0	0.926939
mir-499a	TTAAGACTTGCAGTGATGTT	20	Mature 5' sub	0	0	0	0	0	0	0	12.3135	0	3.07836
mir-499a	TTAAGACTTGCAGTGATGTTT	21	Mature 5'	0	0	0	6.87966	1.71992	88.9861	11.761	480.225	0	145.243
mir-499a	TTAAGACTTGCAGTGATGTTTA	22	Mature 5' super	0	0	0	0	0	3.70775	0	0	0	0.926939
mir-497	AGCAGCACACTGTGGTTTGT	20	Mature 5' sub	25.6443	0	0	0	6.41108	14.831	0	24.6269	0	9.86448
mir-497	CAGCAGCACACTGTGGTTTG	20	Mature 5' sub	0	0	0	0	0	3.70775	7.84065	24.6269	0	9.04383
mir-497	CAGCAGCACACTGTGGTTTGT	21	Mature 5'	128.222	19.3141	117.123	13.7593	69.6046	237.296	58.8049	344.777	34.5648	168.861
mir-497	CCAAACCACACTGTGGTGTTAG	22	Mature 3' sub/super	0	6.43803	0	20.639	6.76925	18.5388	0	0	0	4.63469
mir-496	TGAGTATTACATGGCCAATCTC	22	Mature 3'	0	0	0	0	0	0	3.92032	0	0	0.980081
mir-495	AAACAAACATGGTGCACTTCT	21	Mature 3' sub	25.6443	0	0	0	6.41108	18.5388	3.92032	12.3135	6.91295	10.4214
mir-495	AAACAAACATGGTGCACTTCTT	22	Mature 3'	25.6443	6.43803	19.5206	27.5186	19.7804	29.662	0	12.3135	13.8259	13.9503
mir-495	AAACAAACATGGTGCACTTCTTT	23	Mature 3' super	0	6.43803	39.0411	0	11.3698	7.41551	0	12.3135	0	4.93224
mir-495	AAACAAACATGGTGCACTTCTTTT	24	Mature 3' super	0	0	0	0	0	3.70775	0	0	0	0.926939
mir-495	AACAAACATGGTGCACTTCTT	21	Mature 3' sub	25.6443	0	0	0	6.41108	0	0	0	0	0
mir-495	AACAAACATGGTGCACTTCTTT	22	Mature 3' sub/super	0	0	0	0	0	0	0	12.3135	0	3.07836
mir-494	TGAAACATACACGGGAAACC	20	Mature 3' sub	0	0	0	0	0	7.41551	0	0	0	1.85388
mir-494	TGAAACATACACGGGAAACCT	21	Mature 3' sub	0	0	0	0	0	0	3.92032	49.2538	0	13.2935
mir-494	TGAAACATACACGGGAAACCTC	22	Mature 3'	25.6443	0	0	6.87966	8.13099	14.831	3.92032	0	0	4.68784
mir-494	TGAAACATACACGGGAAACCTCT	23	Mature 3' super	0	12.8761	19.5206	34.3983	16.6987	33.3698	0	73.8807	0	26.8126
mir-493	TGAAGGTCTACTGTGTGCCAGG	22	Mature 3'	0	6.43803	0	13.7593	5.04934	7.41551	0	0	13.8259	5.31035
mir-493	TTGTACATGGTAGGCTTTCAT	21	Mature 5' sub	0	0	19.5206	0	4.88014	0	0	0	0	0
mir-493	TTGTACATGGTAGGCTTTCATT	22	Mature 5'	0	0	0	6.87966	1.71992	0	0	0	6.91295	1.72824
mir-492	ACCTGCGGGACAAGATTCTT	20	Mature 5' sub	0	0	0	0	0	3.70775	0	0	0	0.926939
mir-492	GACCTGCGGGACAAGATTCTT	21	Mature 5' sub	0	0	0	0	0	0	0	0	6.91295	1.72824
mir-491	AGTGGGGAACCCTTCCATG	19	Mature 5' sub	0	0	19.5206	0	4.88014	0	0	0	0	0
mir-491	AGTGGGGAACCCTTCCATGAGG	22	Mature 5'	0	6.43803	0	0	1.60951	0	3.92032	0	0	0.980081
mir-491	TGGGGAACCCTTCCATGAGGAGT	23	Mature 5' sub/super	25.6443	19.3141	19.5206	0	16.1197	0	3.92032	0	0	0.980081
mir-490	CAACCTGGAGGACTCCATGCT	21	Mature 3' sub	0	0	19.5206	0	4.88014	0	0	0	0	0
mir-490	CAACCTGGAGGACTCCATGCTGT	23	Mature 3' super	0	0	0	13.7593	3.43983	0	0	0	0	0
mir-489	GTGACATCACATATACGGCAG	21	Mature 3' sub	0	6.43803	0	6.87966	3.32942	7.41551	7.84065	0	13.8259	7.27052
mir-487b	AATCGTACAGGGTCATCCACT	21	Mature 3' sub	0	0	19.5206	0	4.88014	7.41551	0	12.3135	0	4.93224
mir-487b	AATCGTACAGGGTCATCCACTT	22	Mature 3'	0	0	19.5206	6.87966	6.60006	3.70775	0	0	0	0.926939
mir-487b	AATCGTACAGGGTCATCCACTTT	23	Mature 3' super	0	0	0	6.87966	1.71992	0	0	0	0	0
mir-487b	TCGTACAGGGTCATCCACTTT	21	Mature 3' sub/super	25.6443	0	0	0	6.41108	7.41551	0	24.6269	0	8.0106
mir-487a	GTGGTTATCCCTGCTGTGTTCG	22	Mature 5'	0	0	0	0	0	3.70775	0	0	0	0.926939
mir-486-2	GTACTGAGCTGCCCCGAGC	19	Mature 5' sub/super	0	6.43803	0	0	1.60951	0	0	0	0	0
mir-486-2	TCCTGTACTGAGCTGCCCCGAGC	23	Mature 5' super	51.2886	0	0	20.639	17.9819	3.70775	31.3626	0	34.5648	17.4088
mir-486-1//mir-486-2	ACTGAGCTGCCCCGA	15	Precursor	0	0	0	6.87966	1.71992	0	3.92032	0	0	0.980081
mir-486-1//mir-486-2	ACTGAGCTGCCCCGAG	16	Precursor	25.6443	12.8761	0	6.87966	11.35	0	0	0	0	0
mir-486-1//mir-486-2	CCTGTACTGAGCTGCCCCGA	20	Mature 5' sub	0	0	19.5206	13.7593	8.31997	0	3.92032	0	0	0.980081
mir-486-1//mir-486-2	CCTGTACTGAGCTGCCCCGAG	21	Mature 5' sub	0	12.8761	0	0	3.21902	0	3.92032	0	0	0.980081
mir-486-1//mir-486-2	CGGGGCAGCTCAGTACAGG	19	Mature 3' sub	0	0	0	0	0	0	23.5219	0	0	5.88049
mir-486-1//mir-486-2	CGGGGCAGCTCAGTACAGGA	20	Mature 3' sub	25.6443	45.0662	39.0411	89.4356	49.7968	18.5388	58.8049	12.3135	34.5648	31.0555
mir-486-1//mir-486-2	CGGGGCAGCTCAGTACAGGAT	21	Mature 3'	205.155	180.265	97.6029	233.908	179.233	37.0775	380.271	12.3135	152.085	145.437
mir-486-1//mir-486-2	CTCGGGGCAGCTCAGTACAGGA	22	Mature 3' sub/super	25.6443	0	0	0	6.41108	0	0	0	0	0
mir-486-1//mir-486-2	CTGAGCTGCCCCGAG	15	Precursor	0	0	0	6.87966	1.71992	0	0	0	0	0
mir-486-1//mir-486-2	CTGTACTGAGCTGCCCCGA	19	Mature 5' sub	0	6.43803	19.5206	0	6.48965	0	3.92032	0	0	0.980081
mir-486-1//mir-486-2	CTGTACTGAGCTGCCCCGAG	20	Mature 5' sub	0	0	0	13.7593	3.43983	0	0	0	0	0
mir-486-1//mir-486-2	GGGCAGCTCAGTACAGGAT	19	Mature 3' sub	0	0	0	0	0	0	7.84065	0	0	1.96016
mir-486-1//mir-486-2	GGGGCAGCTCAGTACAGGAT	20	Mature 3' sub	0	0	0	0	0	0	15.6813	0	0	3.92032
mir-486-1//mir-486-2	GTACTGAGCTGCCCCGA	17	Mature 5' sub	0	0	0	6.87966	1.71992	0	0	0	0	0
mir-486-1//mir-486-2	TACTGAGCTGCCCCGAG	17	Mature 5' sub	25.6443	12.8761	0	6.87966	11.35	0	0	0	0	0
mir-486-1//mir-486-2	TCCTGTACTGAGCTG	15	Precursor	76.9329	83.6944	39.0411	199.51	99.7947	111.233	768.383	61.5673	324.909	316.523
mir-486-1//mir-486-2	TCCTGTACTGAGCTGC	16	Precursor	179.51	122.323	58.5617	288.946	162.335	129.771	936.957	86.1942	476.994	407.479
mir-486-1//mir-486-2	TCCTGTACTGAGCTGCC	17	Mature 5' sub	153.866	218.893	156.165	330.224	214.787	163.141	1262.34	172.388	691.295	572.292
mir-486-1//mir-486-2	TCCTGTACTGAGCTGCCC	18	Mature 5' sub	0	83.6944	97.6029	137.593	79.7226	59.3241	674.296	73.8807	304.17	277.918
mir-486-1//mir-486-2	TCCTGTACTGAGCTGCCCC	19	Mature 5' sub	25.6443	19.3141	0	13.7593	14.6794	18.5388	62.7252	12.3135	13.8259	26.8508
mir-486-1//mir-486-2	TCCTGTACTGAGCTGCCCCG	20	Mature 5' sub	1436.08	3695.43	2986.65	2187.73	2576.47	348.529	2987.29	664.926	905.597	1226.58
mir-486-1//mir-486-2	TCCTGTACTGAGCTGCCCCGA	21	Mature 5' sub	17027.8	29891.8	30510.7	25131.4	25640.4	3670.68	29484.8	6255.23	10929.4	12585
mir-486-1//mir-486-2	TCCTGTACTGAGCTGCCCCGAG	22	Mature 5'	13694.1	12753.7	20106.2	18623.2	16294.3	1683.32	25011.7	2610.45	9332.49	9659.48
mir-486-1//mir-486-2	TGTACTGAGCTGCCCCGA	18	Mature 5' sub	0	12.8761	0	0	3.21902	0	0	0	0	0
mir-486-1//mir-486-2	TGTACTGAGCTGCCCCGAG	19	Mature 5' sub	0	6.43803	0	13.7593	5.04934	0	0	0	0	0
mir-486-1	ATCCTGTACTGAGCTGCCC	19	Mature 5' sub/super	0	0	0	0	0	0	3.92032	0	0	0.980081
mir-486-1	ATCCTGTACTGAGCTGCCCCG	21	Mature 5' sub/super	0	12.8761	0	0	3.21902	0	0	0	6.91295	1.72824
mir-486-1	ATCCTGTACTGAGCTGCCCCGA	22	Mature 5' sub/super	153.866	70.8183	136.644	48.1576	102.371	14.831	66.6455	24.6269	34.5648	35.167
mir-486-1	ATCCTGTACTGAGCTGCCCCGAG	23	Mature 5' super	0	0	0	0	0	0	3.92032	0	0	0.980081
mir-486-1	CGGGGCAGCTCAGTACAGGATA	22	Mature 3' super	51.2886	25.7521	39.0411	6.87966	30.7404	3.70775	0	0	6.91295	2.65518
mir-486-1	TCCTGTACTGAGCTGCCCCGAGG	23	Mature 5' super	0	19.3141	0	41.278	15.148	11.1233	82.3268	12.3135	48.3907	38.5385
mir-486-1	TCCTGTACTGAGCTGCCCCGAGGC	24	Mature 5' super	0	0	0	0	0	0	0	0	6.91295	1.72824
mir-485	AGAGGCTGGCCGTGATGAATTCG	23	Mature 5' super	25.6443	0	0	0	6.41108	7.41551	0	0	0	1.85388
mir-485	GTCATACACGGCTCTCCTCTCT	22	Mature 3'	0	0	0	6.87966	1.71992	7.41551	0	0	0	1.85388
mir-484	CAGGCTCAGTCCCCTCCCGAT	21	Mature 5' sub	0	0	0	0	0	3.70775	0	0	0	0.926939
mir-484	GGCTCAGTCCCCTCCCGAT	19	Mature 5' sub	0	0	0	6.87966	1.71992	0	0	0	0	0
mir-484	GTCAGGCTCAGTCCCCTCCCGA	22	Mature 5' sub/super	0	0	0	6.87966	1.71992	7.41551	7.84065	0	0	3.81404
mir-484	GTCAGGCTCAGTCCCCTCCCGAT	23	Mature 5' super	0	6.43803	0	0	1.60951	0	0	0	0	0
mir-484	TCAGGCTCAGTCCCC	15	Precursor	0	0	0	6.87966	1.71992	3.70775	3.92032	0	0	1.90702
mir-484	TCAGGCTCAGTCCCCTC	17	Mature 5' sub	0	19.3141	19.5206	6.87966	11.4286	0	0	0	0	0
mir-484	TCAGGCTCAGTCCCCTCC	18	Mature 5' sub	0	0	19.5206	6.87966	6.60006	3.70775	0	0	0	0.926939
mir-484	TCAGGCTCAGTCCCCTCCC	19	Mature 5' sub	0	0	19.5206	6.87966	6.60006	7.41551	0	0	0	1.85388
mir-484	TCAGGCTCAGTCCCCTCCCG	20	Mature 5' sub	384.665	701.745	390.411	887.476	591.074	166.849	427.315	61.5673	331.822	246.888
mir-484	TCAGGCTCAGTCCCCTCCCGA	21	Mature 5' sub	2231.06	5105.36	5992.82	4120.92	4362.54	1360.75	5672.71	2130.23	2917.27	3020.24
mir-484	TCAGGCTCAGTCCCCTCCCGAT	22	Mature 5'	2615.72	2845.61	3025.69	2001.98	2622.25	1212.44	1869.99	726.494	1520.85	1332.44
mir-484	TCAGGCTCAGTCCCCTCCCGATA	23	Mature 5' super	0	45.0662	58.5617	41.278	36.2265	44.4931	19.6016	0	82.9554	36.7625
mir-484	TCAGGCTCAGTCCCCTCCCGATAA	24	Mature 5' super	25.6443	25.7521	19.5206	0	17.7293	7.41551	0	0	0	1.85388
mir-484	TCAGGCTCAGTCCCCTCCCGATAAA	25	Mature 5' super	25.6443	0	0	0	6.41108	0	0	0	0	0
mir-483	AAGACGGGAGGAAAGAAG	18	Mature 5' sub	0	6.43803	0	0	1.60951	0	0	0	0	0
mir-483	AAGACGGGAGGAAAGAAGG	19	Mature 5' sub	0	0	0	6.87966	1.71992	0	0	12.3135	0	3.07836
mir-483	AAGACGGGAGGAAAGAAGGG	20	Mature 5' sub	0	0	0	6.87966	1.71992	3.70775	0	0	0	0.926939
mir-483	AAGACGGGAGGAAAGAAGGGA	21	Mature 5' sub	102.577	32.1902	117.123	0	62.9727	44.4931	3.92032	73.8807	0	30.5735
mir-483	AAGACGGGAGGAAAGAAGGGAG	22	Mature 5'	435.953	96.5705	312.329	68.7966	228.412	85.2784	27.4423	86.1942	41.4777	60.0981
mir-483	AAGACGGGAGGAAAGAAGGGAGT	23	Mature 5' super	153.866	45.0662	117.123	0	79.0139	22.2465	3.92032	24.6269	13.8259	16.1549
mir-483	ACTCCTCTCCTCCCGTCTTCT	21	Mature 3' sub/super	0	0	0	0	0	7.41551	0	0	0	1.85388
mir-483	AGACGGGAGGAAAGAAGGGA	20	Mature 5' sub	0	0	0	0	0	3.70775	0	0	0	0.926939
mir-483	AGACGGGAGGAAAGAAGGGAG	21	Mature 5' sub	25.6443	0	0	0	6.41108	0	0	0	0	0
mir-483	AGACGGGAGGAAAGAAGGGAGT	22	Mature 5' sub/super	76.9329	38.6282	19.5206	6.87966	35.4903	55.6163	19.6016	73.8807	0	37.2747
mir-483	AGACGGGAGGAAAGAAGGGAGTGG	24	Mature 5' sub/super	51.2886	12.8761	0	0	16.0412	37.0775	3.92032	73.8807	6.91295	30.4479
mir-483	AGACGGGAGGAAAGAAGGGAGTGGTT	26	Mature 5' sub/super	0	0	0	0	0	3.70775	0	0	0	0.926939
mir-483	CACTCCTCTCCTCCC	15	Mature 3' sub	0	0	0	0	0	3.70775	0	0	0	0.926939
mir-483	CACTCCTCTCCTCCCGT	17	Mature 3' sub	0	0	0	0	0	3.70775	0	0	0	0.926939
mir-483	CACTCCTCTCCTCCCGTCT	19	Mature 3' sub	0	0	39.0411	6.87966	11.4802	3.70775	0	0	0	0.926939
mir-483	CACTCCTCTCCTCCCGTCTT	20	Mature 3' sub	0	0	0	6.87966	1.71992	0	0	12.3135	0	3.07836
mir-483	CACTCCTCTCCTCCCGTCTTC	21	Mature 3' sub/super	0	6.43803	39.0411	20.639	16.5295	48.2008	3.92032	12.3135	0	16.1086
mir-483	CACTCCTCTCCTCCCGTCTTCT	22	Mature 3' sub/super	256.443	57.9423	253.767	96.3153	166.117	248.42	19.6016	172.388	34.5648	118.744
mir-483	GAAGACGGGAGGAAAGAAGGGAG	23	Mature 5' super	0	0	0	0	0	3.70775	0	0	0	0.926939
mir-483	TCACTCCTCTCCTCCCG	17	Mature 3' sub	0	0	0	0	0	3.70775	0	0	6.91295	2.65518
mir-483	TCACTCCTCTCCTCCCGT	18	Mature 3' sub	51.2886	0	0	6.87966	14.5421	0	0	0	0	0
mir-483	TCACTCCTCTCCTCCCGTC	19	Mature 3' sub	0	0	0	6.87966	1.71992	0	0	0	6.91295	1.72824
mir-483	TCACTCCTCTCCTCCCGTCT	20	Mature 3' sub	0	19.3141	78.0823	34.3983	32.9487	59.3241	3.92032	61.5673	6.91295	32.9312
mir-483	TCACTCCTCTCCTCCCGTCTT	21	Mature 3'	102.577	0	19.5206	13.7593	33.9643	33.3698	0	24.6269	13.8259	17.9556
mir-483	TCACTCCTCTCCTCCCGTCTTC	22	Mature 3' super	76.9329	0	19.5206	13.7593	27.5532	77.8629	0	86.1942	0	41.0143
mir-483	TCACTCCTCTCCTCCCGTCTTCT	23	Mature 3' super	0	0	0	13.7593	3.43983	40.7853	0	0	0	10.1963
mir-4799	ATCTAAATGCAGCATGCCAGTC	22	Mature 5'	0	0	0	0	0	3.70775	0	0	0	0.926939
mir-4795	AATGTCAATATTATTAGCCACT	22	Precursor	0	0	0	0	0	0	3.92032	0	0	0.980081
mir-4781	AGGTGCACGCTCTAGCGGGGATT	23	Precursor	0	0	19.5206	0	4.88014	0	0	0	0	0
mir-4772	CCTGCAACTTTGCCTGATCAG	21	Mature 3' sub	0	0	0	6.87966	1.71992	3.70775	0	0	0	0.926939
mir-4772	CCTGCAACTTTGCCTGATCAGA	22	Mature 3'	0	19.3141	0	6.87966	6.54844	22.2465	0	0	0	5.56163
mir-4772	TCTGATCAGGCAAAATTGCAG	21	Mature 5' sub/super	0	0	0	6.87966	1.71992	0	0	0	0	0
mir-4772	TGATCAGGCAAAATTGC	17	Mature 5' sub	0	0	0	0	0	3.70775	0	0	0	0.926939
mir-4772	TGATCAGGCAAAATTGCAGAC	21	Mature 5' sub	0	0	0	0	0	3.70775	0	0	0	0.926939
mir-4772	TGATCAGGCAAAATTGCAGACT	22	Mature 5'	0	0	19.5206	20.639	10.0399	55.6163	0	36.9404	6.91295	24.8674
mir-4762	CCCCAAATCTTGATCAGAAGCC	22	Mature 5' sub/super	0	0	0	0	0	0	3.92032	0	0	0.980081
mir-4757	AGGCCTCTGTGACGTCACGGT	21	Mature 5' sub	0	6.43803	0	0	1.60951	0	0	0	0	0
mir-4754	ATGCGGACCTGGGTTAGCGGAG	22	Mature 5' sub	0	0	0	6.87966	1.71992	0	0	0	0	0
mir-4747	AGGGAAGGAGGCTTGGTCT	19	Mature 5' sub	25.6443	0	0	0	6.41108	0	0	0	0	0
mir-4747	AGGGAAGGAGGCTTGGTCTT	20	Mature 5' sub	0	0	19.5206	0	4.88014	0	0	0	0	0
mir-4745	GTGAGTGGGGCTCCCGGGACG	21	Mature 5' sub/super	0	0	0	0	0	0	0	0	6.91295	1.72824
mir-4742	TCTGTATTCTCCTTTGCCTGCA	22	Mature 3' sub	0	0	0	0	0	3.70775	0	0	0	0.926939
mir-4732	GCCCTGACCTGTCCTGTT	18	Mature 3' sub	0	0	0	13.7593	3.43983	0	15.6813	0	0	3.92032
mir-4732	GCCCTGACCTGTCCTGTTC	19	Mature 3' sub	0	6.43803	0	0	1.60951	0	0	0	0	0
mir-4732	GCCCTGACCTGTCCTGTTCT	20	Mature 3' sub	51.2886	19.3141	39.0411	20.639	32.5707	3.70775	27.4423	0	0	7.7875
mir-4732	GCCCTGACCTGTCCTGTTCTG	21	Mature 3'	0	0	39.0411	27.5186	16.6399	25.9543	35.2829	12.3135	0	18.3877
mir-4732	GCCCTGACCTGTCCTGTTCTGC	22	Mature 3' super	0	0	0	6.87966	1.71992	0	3.92032	0	6.91295	2.70832
mir-4732	TAGAGCAGGGAGCAGGAAG	19	Mature 5' sub	0	0	0	0	0	0	3.92032	0	0	0.980081
mir-4732	TGTAGAGCAGGGAGCAGGA	19	Mature 5' sub	0	6.43803	0	0	1.60951	3.70775	3.92032	0	0	1.90702
mir-4732	TGTAGAGCAGGGAGCAGGAA	20	Mature 5' sub	0	6.43803	0	0	1.60951	0	0	0	6.91295	1.72824
mir-4732	TGTAGAGCAGGGAGCAGGAAG	21	Mature 5' sub	0	96.5705	19.5206	27.5186	35.9024	11.1233	58.8049	36.9404	0	26.7171
mir-4732	TGTAGAGCAGGGAGCAGGAAGC	22	Mature 5' sub	51.2886	0	0	6.87966	14.5421	7.41551	15.6813	0	6.91295	7.50244
mir-4732	TGTAGAGCAGGGAGCAGGAAGCT	23	Mature 5'	205.155	180.265	195.206	116.954	174.395	40.7853	156.813	0	27.6518	56.3125
mir-4732	TGTAGAGCAGGGAGCAGGAAGCTG	24	Mature 5' super	25.6443	0	39.0411	0	16.1714	7.41551	35.2829	0	6.91295	12.4028
mir-4732	TGTAGAGCAGGGAGCAGGAAGCTGT	25	Mature 5' super	0	0	0	0	0	0	0	0	6.91295	1.72824
mir-4729	AGCGTCCCAGCAGATAAATG	20	Precursor	0	0	0	0	0	11.1233	0	0	0	2.78082
mir-4728	TGGGAGGGGAGAGGCAGCAAGCA	23	Mature 5'	0	12.8761	0	0	3.21902	0	0	0	0	0
mir-4726	AGGGCCAGAGGAGCCTGGAGTGG	23	Mature 5'	0	6.43803	0	0	1.60951	0	0	0	0	0
mir-4725	TGGGGAAGGCGTCAGTGTCGG	21	Mature 3' sub	0	0	0	0	0	0	3.92032	0	0	0.980081
mir-4724	AACTGAACCAGGAGTGAGCTT	21	Mature 5' sub	0	0	0	0	0	0	0	24.6269	0	6.15673
mir-4714	TACCAACCTAGGTGGTCAGAG	21	Mature 3' sub/super	0	0	0	0	0	0	3.92032	0	0	0.980081
mir-4710	GGGTGAGGGCAGGTGG	16	Mature 5' sub	25.6443	0	0	0	6.41108	0	0	0	0	0
mir-4710	GGGTGAGGGCAGGTGGT	17	Mature 5' sub	25.6443	0	0	0	6.41108	0	0	0	0	0
mir-4706	AGCAGCCCACTCCTGTCCTG	20	Precursor	0	0	19.5206	0	4.88014	0	0	0	0	0
mir-4695	TGATCTCACCGCTGCCTCCTT	21	Mature 3' sub	0	0	19.5206	0	4.88014	0	0	0	0	0
mir-4695	TGATCTCACCGCTGCCTCCTTC	22	Mature 3'	0	0	0	0	0	0	0	12.3135	0	3.07836
mir-4687	CAGCCCTCCTCCCGCACCCA	20	Mature 5' sub	0	6.43803	0	0	1.60951	0	0	0	0	0
mir-4687	CAGCCCTCCTCCCGCACCCAA	21	Mature 5' sub	0	0	0	0	0	0	0	0	6.91295	1.72824
mir-4686	TATCTGCTGGGCTTTCTGGTGT	22	Mature 5' sub	0	0	0	0	0	0	0	12.3135	0	3.07836
mir-4685	CTCTCCCTTCCTGCCCTGGCT	21	Mature 3' sub/super	0	0	0	0	0	0	3.92032	0	0	0.980081
mir-4685	TCTCCCTTCCTGCCCTGG	18	Mature 3' sub	0	0	0	0	0	0	0	0	6.91295	1.72824
mir-4685	TCTCCCTTCCTGCCCTGGC	19	Mature 3' sub	0	0	0	0	0	7.41551	0	0	0	1.85388
mir-4685	TCTCCCTTCCTGCCCTGGCT	20	Mature 3' sub	0	51.5042	39.0411	13.7593	26.0762	3.70775	31.3626	0	13.8259	12.2241
mir-4685	TCTCCCTTCCTGCCCTGGCTAG	22	Mature 3'	0	0	0	6.87966	1.71992	0	0	0	0	0
mir-4683	TGGAGATCCAGTGCTCGCCCGA	22	Mature 3' sub	0	6.43803	0	0	1.60951	0	0	0	0	0
mir-4683	TGGAGATCCAGTGCTCGCCCGAT	23	Mature 3'	0	0	0	0	0	0	15.6813	0	0	3.92032
mir-4679-1	AACAAAAAGCAAAGA	15	Precursor	0	6.43803	0	0	1.60951	0	0	0	0	0
mir-4677	TCTGTGAGACCAAAGAACTA	20	Mature 3' sub	0	0	0	0	0	0	11.761	0	0	2.94024
mir-4676	GAGCCAGTGGTGAGACAGTGA	21	Mature 5'	0	0	0	6.87966	1.71992	0	0	0	0	0
mir-4674	GCTCGGGACGCGCGGCT	17	Mature 3' sub	0	0	19.5206	6.87966	6.60006	0	0	0	0	0
mir-4671	ACCGAAGACTGTGCGCTAAT	20	Mature 5' sub	0	6.43803	0	0	1.60951	0	0	0	0	0
mir-4669	TGTGTCCGGGAAGTGGAGGA	20	Mature 3' sub	0	0	0	0	0	0	3.92032	0	0	0.980081
mir-4669	TGTGTCCGGGAAGTGGAGGAG	21	Mature 3' sub	0	6.43803	0	0	1.60951	0	3.92032	0	0	0.980081
mir-4669	TGTGTCCGGGAAGTGGAGGAGG	22	Mature 3'	0	6.43803	0	0	1.60951	0	0	0	0	0
mir-4668	AGGGAAAAAAAAAAGGATTTGT	22	Mature 5' sub	0	0	0	0	0	3.70775	0	0	0	0.926939
mir-4667	ACTGGGGAGCAGAAGGAGAACC	22	Mature 5'	0	0	0	0	0	0	0	0	6.91295	1.72824
mir-4662a	TTAGCCAATTGTCCATCTTTAG	22	Mature 5'	0	0	0	0	0	0	0	0	20.7389	5.18471
mir-4659a	TTCTTCTTAGACATGGCAACG	21	Mature 3' sub	0	0	0	0	0	0	3.92032	0	0	0.980081
mir-4654	TGTGGGATCTGGAGGCATCTGG	22	Mature 5'	25.6443	0	0	0	6.41108	0	0	0	0	0
mir-4635	TCTTGAAGTCAGAACCCGCA	20	Mature 3' sub	0	6.43803	0	0	1.60951	0	0	0	0	0
mir-455	ATGTGCCTTTGGACTACATCGT	22	Mature 5' sub/super	0	0	0	0	0	7.41551	0	0	0	1.85388
mir-455	GCAGTCCATGGGCATATA	18	Mature 3' sub	0	0	0	0	0	3.70775	0	0	0	0.926939
mir-455	GCAGTCCATGGGCATATAC	19	Mature 3' sub	0	0	0	0	0	3.70775	0	0	0	0.926939
mir-455	GCAGTCCATGGGCATATACA	20	Mature 3' sub	0	0	19.5206	0	4.88014	18.5388	0	0	0	4.63469
mir-455	GCAGTCCATGGGCATATACAC	21	Mature 3'	0	6.43803	0	0	1.60951	7.41551	0	12.3135	0	4.93224
mir-455	GCAGTCCATGGGCATATACACT	22	Mature 3' super	25.6443	0	0	0	6.41108	0	7.84065	0	0	1.96016
mir-455	TATGTGCCTTTGGACTACATCG	22	Mature 5'	0	0	0	0	0	3.70775	0	0	0	0.926939
mir-455	TATGTGCCTTTGGACTACATCGT	23	Mature 5' super	0	0	0	0	0	3.70775	0	0	0	0.926939
mir-455	TGCAGTCCATGGGCATATAC	20	Mature 3' sub/super	0	0	0	0	0	3.70775	0	0	0	0.926939
mir-454	ACCCTATCAATATTGTCTCT	20	Mature 5' sub	0	0	0	0	0	7.41551	3.92032	0	0	2.83396
mir-454	ACCCTATCAATATTGTCTCTG	21	Mature 5' sub	51.2886	0	0	13.7593	16.262	3.70775	50.9642	24.6269	0	19.8247
mir-454	ACCCTATCAATATTGTCTCTGC	22	Mature 5'	0	0	0	13.7593	3.43983	0	0	0	0	0
mir-454	AGTGCAATATTGCTTATAGGGT	22	Mature 3' sub	0	0	0	0	0	0	3.92032	0	0	0.980081
mir-454	AGTGCAATATTGCTTATAGGGTT	23	Mature 3' sub/super	0	0	0	0	0	0	0	12.3135	13.8259	6.53484
mir-454	TAGTGCAATATTGCTTATAG	20	Mature 3' sub	0	6.43803	0	0	1.60951	0	0	0	6.91295	1.72824
mir-454	TAGTGCAATATTGCTTATAGG	21	Mature 3' sub	0	12.8761	19.5206	0	8.09916	0	3.92032	24.6269	0	7.13681
mir-454	TAGTGCAATATTGCTTATAGGG	22	Mature 3' sub	0	6.43803	0	0	1.60951	7.41551	11.761	0	0	4.79412
mir-454	TAGTGCAATATTGCTTATAGGGT	23	Mature 3'	0	32.1902	39.0411	41.278	28.1273	22.2465	82.3268	24.6269	110.607	59.9519
mir-454	TAGTGCAATATTGCTTATAGGGTT	24	Mature 3' super	25.6443	0	0	6.87966	8.13099	0	15.6813	0	6.91295	5.64856
mir-454	TAGTGCAATATTGCTTATAGGGTTT	25	Mature 3' super	0	0	0	13.7593	3.43983	0	0	0	20.7389	5.18471
mir-4533	TGGAAGGAGGTTGCCGGACG	20	Mature 5' sub	0	0	0	0	0	0	0	0	6.91295	1.72824
mir-4533	TGGAAGGAGGTTGCCGGACGCT	22	Mature 5'	0	0	0	0	0	0	0	0	6.91295	1.72824
mir-4532	CCCCGGGGAGCCCGGCG	17	Mature 5'	0	0	19.5206	0	4.88014	14.831	0	0	0	3.70775
mir-4532	CCCCGGGGAGCCCGGCGG	18	Mature 5' super	0	0	0	0	0	3.70775	0	0	0	0.926939
mir-4532	CCCGGGGAGCCCGGCG	16	Mature 5' sub	0	6.43803	0	0	1.60951	3.70775	0	12.3135	0	4.0053
mir-4532	CCCGGGGAGCCCGGCGG	17	Mature 5' sub/super	0	0	0	6.87966	1.71992	7.41551	0	0	6.91295	3.58212
mir-4532	CCGGGGAGCCCGGCGG	16	Mature 5' sub/super	0	6.43803	0	0	1.60951	0	0	0	0	0
mir-4532	CGGGGAGCCCGGCGG	15	Mature 5' sub/super	0	25.7521	0	0	6.43803	0	0	0	0	0
mir-4525	AATCAGCGTGCACTTCCCCA	20	Precursor	0	0	19.5206	0	4.88014	0	0	0	0	0
mir-4524a	TGAGACAGGCTTATGCTGCTAT	22	Mature 3'	0	0	0	0	0	18.5388	3.92032	12.3135	0	8.69314
mir-4521	GCTAAGGAAGTCCTGTGCTCAGTTT	25	Mature 5' super	0	0	0	0	0	0	0	12.3135	0	3.07836
mir-452	AACTGTTTGCAGAGGAAAC	19	Mature 5' sub	0	0	0	0	0	3.70775	0	24.6269	0	7.08366
mir-452	AACTGTTTGCAGAGGAAACT	20	Mature 5' sub	0	0	0	0	0	7.41551	0	12.3135	0	4.93224
mir-452	AACTGTTTGCAGAGGAAACTG	21	Mature 5' sub	0	0	0	0	0	22.2465	11.761	24.6269	0	14.6586
mir-452	AACTGTTTGCAGAGGAAACTGA	22	Mature 5'	0	0	0	0	0	18.5388	15.6813	73.8807	0	27.0252
mir-452	AACTGTTTGCAGAGGAAACTGAGA	24	Mature 5' super	0	0	0	0	0	0	0	0	6.91295	1.72824
mir-452	TCAGTCTCATCTGCAAAGAAGT	22	Mature 3' sub/super	0	0	0	0	0	11.1233	3.92032	12.3135	0	6.83926
mir-452	TGTTTGCAGAGGAAACTGAG	20	Mature 5' sub/super	0	0	0	0	0	7.41551	3.92032	24.6269	0	8.99068
mir-452	TGTTTGCAGAGGAAACTGAGA	21	Mature 5' sub/super	0	6.43803	19.5206	0	6.48965	14.831	7.84065	86.1942	13.8259	30.6729
mir-452	TGTTTGCAGAGGAAACTGAGAC	22	Mature 5' sub/super	0	0	0	0	0	3.70775	0	0	0	0.926939
mir-451b	AACTCAGTAATGGTAACGGT	20	Precursor	0	6.43803	0	0	1.60951	0	0	24.6269	0	6.15673
mir-451b	ACTCAGTAATGGTAACGGT	19	Precursor	0	0	0	0	0	0	0	0	6.91295	1.72824
mir-451b	AGTAATGGTAACGGTTT	17	Precursor	0	0	0	0	0	0	0	0	6.91295	1.72824
mir-451b	CTCAGTAATGGTAACGG	17	Precursor	0	0	0	0	0	7.41551	0	0	0	1.85388
mir-451b	GTAATGGTAACGGTTT	16	Precursor	0	0	0	0	0	3.70775	0	0	0	0.926939
mir-451b	TCAGTAATGGTAACGGTTT	19	Precursor	0	0	0	0	0	3.70775	0	0	0	0.926939
mir-451a	AAACCGTTACCATTA	15	Precursor	76.9329	32.1902	0	13.7593	30.7206	66.7396	47.0439	49.2538	6.91295	42.4876
mir-451a	AAACCGTTACCATTAC	16	Precursor	25.6443	19.3141	19.5206	27.5186	22.9994	29.662	27.4423	12.3135	13.8259	20.8109
mir-451a	AAACCGTTACCATTACT	17	Mature 5' sub	102.577	38.6282	78.0823	110.075	82.3406	137.187	125.45	24.6269	69.1295	89.0984
mir-451a	AAACCGTTACCATTACTG	18	Mature 5' sub	128.222	77.2564	39.0411	185.751	107.567	304.036	235.219	123.135	214.302	219.173
mir-451a	AAACCGTTACCATTACTGA	19	Mature 5' sub	692.396	1590.19	741.782	963.153	996.881	1568.38	2297.31	2684.33	843.38	1848.35
mir-451a	AAACCGTTACCATTACTGAG	20	Mature 5' sub	17643.3	64251.5	35878.8	22923	35174.2	25483.4	62446.8	61973.6	19052.1	42239
mir-451a	AAACCGTTACCATTACTGAGT	21	Mature 5' sub	45390.4	61573.3	69493.2	54686.4	57785.9	28809.3	214473	93717.7	67055.6	101014
mir-451a	AAACCGTTACCATTACTGAGTT	22	Mature 5'	225619	160494	136878	237809	190200	245731	93656.5	167549	262478	192354
mir-451a	AAACCGTTACCATTACTGAGTTT	23	Mature 5' super	122529	82355.3	90595	129936	106354	145841	52183.4	176156	150398	131145
mir-451a	AAACCGTTACCATTACTGAGTTTA	24	Mature 5' super	5898.19	2002.23	800.344	5152.87	3463.41	5116.7	1180.02	3718.66	10334.9	5087.56
mir-451a	AAACCGTTACCATTACTGAGTTTAG	25	Mature 5' super	48647.3	17678.8	10170.2	34336.4	27708.2	28238.3	10878.9	11316.1	73588.4	31005.4
mir-451a	AAACCGTTACCATTACTGAGTTTAGT	26	Mature 5' super	102.577	32.1902	78.0823	82.5559	73.8514	22.2465	39.2032	0	345.648	101.774
mir-451a	AAACCGTTACCATTACTGAGTTTAGTA	27	Mature 5' super	51.2886	19.3141	0	34.3983	26.2503	14.831	3.92032	24.6269	124.433	41.9528
mir-451a	AAACCGTTACCATTACTGAGTTTAGTAA	28	Precursor	25.6443	6.43803	39.0411	0	17.7809	55.6163	3.92032	0	48.3907	26.9818
mir-451a	AAACCGTTACCATTACTGAGTTTAGTAAT	29	Precursor	76.9329	25.7521	19.5206	34.3983	39.151	114.94	31.3626	24.6269	200.476	92.8514
mir-451a	AAACCGTTACCATTACTGAGTTTAGTAATG	30	Precursor	0	0	0	0	0	3.70775	0	0	13.8259	4.38341
mir-451a	AACCGTTACCATTAC	15	Precursor	0	0	0	0	0	3.70775	0	0	0	0.926939
mir-451a	AACCGTTACCATTACT	16	Mature 5' sub	0	6.43803	0	0	1.60951	0	0	0	6.91295	1.72824
mir-451a	AACCGTTACCATTACTG	17	Mature 5' sub	0	0	0	0	0	0	7.84065	0	0	1.96016
mir-451a	AACCGTTACCATTACTGA	18	Mature 5' sub	0	0	0	6.87966	1.71992	3.70775	7.84065	0	6.91295	4.61534
mir-451a	AACCGTTACCATTACTGAG	19	Mature 5' sub	25.6443	115.885	39.0411	123.834	76.101	25.9543	109.769	147.761	20.7389	76.0559
mir-451a	AACCGTTACCATTACTGAGT	20	Mature 5' sub	153.866	173.827	156.165	233.908	179.441	66.7396	266.582	135.448	48.3907	129.29
mir-451a	AACCGTTACCATTACTGAGTT	21	Mature 5' sub	538.531	328.34	351.37	653.568	467.952	400.438	184.255	197.015	338.735	280.111
mir-451a	AACCGTTACCATTACTGAGTTT	22	Mature 5' sub/super	333.376	212.455	409.932	405.9	340.416	285.497	148.972	283.209	207.389	231.267
mir-451a	AACCGTTACCATTACTGAGTTTA	23	Mature 5' sub/super	25.6443	19.3141	0	48.1576	23.279	7.41551	0	49.2538	13.8259	17.6238
mir-451a	AACCGTTACCATTACTGAGTTTAG	24	Mature 5' sub/super	256.443	64.3803	117.123	288.946	181.723	85.2784	58.8049	49.2538	241.953	108.823
mir-451a	AATGGTAATGGTTCTCTTGCT	21	Precursor	25.6443	0	0	0	6.41108	0	0	0	0	0
mir-451a	ACCATTACTGAGTTT	15	Precursor	0	0	0	0	0	3.70775	0	0	0	0.926939
mir-451a	ACCGTTACCATTACTG	16	Mature 5' sub	0	0	0	6.87966	1.71992	0	3.92032	0	0	0.980081
mir-451a	ACCGTTACCATTACTGAG	18	Mature 5' sub	0	12.8761	19.5206	0	8.09916	0	0	0	13.8259	3.45648
mir-451a	ACCGTTACCATTACTGAGT	19	Mature 5' sub	0	19.3141	0	20.639	9.98827	0	74.4861	0	6.91295	20.3498
mir-451a	ACCGTTACCATTACTGAGTT	20	Mature 5' sub	0	12.8761	0	6.87966	4.93893	22.2465	11.761	0	34.5648	17.1431
mir-451a	ACCGTTACCATTACTGAGTTT	21	Mature 5' sub/super	0	0	39.0411	20.639	14.92	22.2465	15.6813	12.3135	20.7389	17.745
mir-451a	ACCGTTACCATTACTGAGTTTAG	23	Mature 5' sub/super	0	0	0	6.87966	1.71992	7.41551	7.84065	0	13.8259	7.27052
mir-451a	CCGTTACCATTACTGA	16	Mature 5' sub	0	0	0	0	0	0	3.92032	0	0	0.980081
mir-451a	CCGTTACCATTACTGAG	17	Mature 5' sub	0	6.43803	0	0	1.60951	7.41551	7.84065	0	0	3.81404
mir-451a	CCGTTACCATTACTGAGT	18	Mature 5' sub	0	12.8761	0	13.7593	6.65885	14.831	109.769	12.3135	27.6518	41.1413
mir-451a	CCGTTACCATTACTGAGTT	19	Mature 5' sub	0	6.43803	19.5206	20.639	11.6494	3.70775	11.761	12.3135	6.91295	8.67378
mir-451a	CCGTTACCATTACTGAGTTT	20	Mature 5' sub/super	76.9329	12.8761	0	6.87966	24.1722	3.70775	11.761	36.9404	13.8259	16.5587
mir-451a	CCGTTACCATTACTGAGTTTA	21	Mature 5' sub/super	0	0	0	0	0	0	0	0	6.91295	1.72824
mir-451a	CCGTTACCATTACTGAGTTTAG	22	Mature 5' sub/super	0	0	0	0	0	0	7.84065	0	6.91295	3.6884
mir-451a	CGTTACCATTACTGAG	16	Mature 5' sub	0	0	19.5206	0	4.88014	3.70775	27.4423	0	0	7.7875
mir-451a	CGTTACCATTACTGAGT	17	Mature 5' sub	0	12.8761	58.5617	0	17.8594	14.831	50.9642	0	6.91295	18.177
mir-451a	CGTTACCATTACTGAGTT	18	Mature 5' sub	25.6443	0	0	6.87966	8.13099	33.3698	23.5219	0	6.91295	15.9512
mir-451a	CGTTACCATTACTGAGTTT	19	Mature 5' sub/super	0	0	0	20.639	5.15975	22.2465	23.5219	0	20.7389	16.6268
mir-451a	CGTTACCATTACTGAGTTTA	20	Mature 5' sub/super	0	0	0	0	0	0	7.84065	0	0	1.96016
mir-451a	CGTTACCATTACTGAGTTTAG	21	Mature 5' sub/super	0	0	0	6.87966	1.71992	3.70775	3.92032	0	0	1.90702
mir-451a	GAAACCGTTACCATTACTGA	20	Mature 5' sub/super	0	0	0	0	0	3.70775	0	0	0	0.926939
mir-451a	GAAACCGTTACCATTACTGAG	21	Mature 5' sub/super	0	0	0	13.7593	3.43983	0	7.84065	12.3135	0	5.03852
mir-451a	GAAACCGTTACCATTACTGAGT	22	Mature 5' sub/super	0	0	19.5206	0	4.88014	3.70775	3.92032	61.5673	0	17.2988
mir-451a	GAAACCGTTACCATTACTGAGTT	23	Mature 5' super	25.6443	6.43803	0	27.5186	14.9002	40.7853	19.6016	61.5673	34.5648	39.1297
mir-451a	GAAACCGTTACCATTACTGAGTTT	24	Mature 5' super	0	0	58.5617	20.639	19.8002	29.662	23.5219	36.9404	6.91295	24.2593
mir-451a	GAAACCGTTACCATTACTGAGTTTAG	26	Mature 5' super	0	0	0	0	0	0	0	12.3135	0	3.07836
mir-451a	GAAACCGTTACCATTACTGAGTTTAGT	27	Mature 5' super	0	0	0	0	0	0	0	0	6.91295	1.72824
mir-451a	GGAAACCGTTACCATTACTGAGT	23	Mature 5' sub/super	0	0	0	0	0	3.70775	0	0	0	0.926939
mir-451a	GGAAACCGTTACCATTACTGAGTT	24	Mature 5' super	25.6443	6.43803	0	13.7593	11.4604	7.41551	0	12.3135	6.91295	6.66048
mir-451a	GGAAACCGTTACCATTACTGAGTTT	25	Mature 5' super	25.6443	32.1902	0	41.278	24.7781	3.70775	0	0	0	0.926939
mir-451a	GGAAACCGTTACCATTACTGAGTTTAG	27	Mature 5' super	0	0	0	0	0	3.70775	0	0	0	0.926939
mir-451a	GTTACCATTACTGAG	15	Mature 5' sub	0	12.8761	0	0	3.21902	0	0	0	0	0
mir-451a	GTTACCATTACTGAGT	16	Mature 5' sub	0	12.8761	0	6.87966	4.93893	18.5388	35.2829	12.3135	0	16.5338
mir-451a	GTTACCATTACTGAGTT	17	Mature 5' sub	25.6443	12.8761	0	48.1576	21.6695	37.0775	39.2032	24.6269	6.91295	26.9552
mir-451a	GTTACCATTACTGAGTTT	18	Mature 5' sub/super	0	32.1902	0	41.278	18.367	51.9086	58.8049	61.5673	27.6518	49.9831
mir-451a	GTTACCATTACTGAGTTTA	19	Mature 5' sub/super	0	0	0	20.639	5.15975	11.1233	3.92032	0	6.91295	5.48913
mir-451a	GTTACCATTACTGAGTTTAG	20	Mature 5' sub/super	25.6443	6.43803	19.5206	6.87966	14.6206	11.1233	11.761	0	34.5648	14.3622
mir-451a	GTTTAGTAATGGTAATGGTTC	21	Precursor	0	0	19.5206	0	4.88014	0	0	0	0	0
mir-451a	GTTTAGTAATGGTAATGGTTCT	22	Precursor	0	0	0	0	0	0	0	0	6.91295	1.72824
mir-451a	TAATGGTAATGGTTCTCTTG	20	Precursor	0	0	0	6.87966	1.71992	0	19.6016	0	13.8259	8.35688
mir-451a	TAATGGTAATGGTTCTCTTGCT	22	Precursor	0	6.43803	0	0	1.60951	0	0	0	6.91295	1.72824
mir-451a	TACCATTACTGAGTT	15	Precursor	0	0	0	0	0	18.5388	27.4423	0	6.91295	13.2235
mir-451a	TACCATTACTGAGTTT	16	Precursor	0	0	0	6.87966	1.71992	7.41551	15.6813	0	0	5.7742
mir-451a	TACCATTACTGAGTTTAG	18	Precursor	0	0	0	0	0	3.70775	0	12.3135	0	4.0053
mir-451a	TGGTAATGGTTCTCTTGCT	19	Precursor	0	0	0	0	0	0	3.92032	0	0	0.980081
mir-451a	TTACCATTACTGAGT	15	Precursor	0	0	0	6.87966	1.71992	7.41551	50.9642	0	0	14.5949
mir-451a	TTACCATTACTGAGTT	16	Precursor	0	0	0	6.87966	1.71992	3.70775	23.5219	0	6.91295	8.53566
mir-451a	TTACCATTACTGAGTTT	17	Precursor	25.6443	12.8761	0	27.5186	16.5098	14.831	3.92032	0	13.8259	8.14431
mir-451a	TTAGTAATGGTAATGGTTCT	20	Precursor	0	0	0	6.87966	1.71992	0	7.84065	0	0	1.96016
mir-451a	TTGGGAATGGCAAGGAAACCGT	22	Precursor	0	0	0	0	0	0	0	12.3135	0	3.07836
mir-451a	TTTAGTAATGGTAATGGTT	19	Precursor	0	0	0	0	0	7.41551	0	0	6.91295	3.58212
mir-451a	TTTAGTAATGGTAATGGTTCT	21	Precursor	0	0	39.0411	13.7593	13.2001	0	39.2032	49.2538	13.8259	25.5707
mir-4516	GGGAGAAGGGTCGGG	15	Mature 5' sub	0	0	0	6.87966	1.71992	0	0	0	0	0
mir-450b	TTTGCAATATGTTCCTGAAT	20	Mature 5' sub	0	0	0	0	0	0	3.92032	0	0	0.980081
mir-450b	TTTTGCAATATGTTCCTGAA	20	Mature 5' sub	0	0	0	0	0	0	19.6016	0	0	4.9004
mir-450b	TTTTGCAATATGTTCCTGAAT	21	Mature 5' sub	25.6443	0	0	6.87966	8.13099	22.2465	11.761	49.2538	13.8259	24.2718
mir-450a-2	ATTGGGGACATTTTGCATTCAT	22	Mature 3'	0	0	0	0	0	0	3.92032	0	0	0.980081
mir-450a-1//mir-450a-2	TTTGCGATGTGTTCCTAA	18	Mature 5' sub	0	0	0	6.87966	1.71992	0	0	0	0	0
mir-450a-1//mir-450a-2	TTTGCGATGTGTTCCTAATAT	21	Mature 5' sub	0	0	0	0	0	3.70775	0	0	0	0.926939
mir-450a-1//mir-450a-2	TTTTGCGATGTGTTCCTAAT	20	Mature 5' sub	0	12.8761	0	0	3.21902	11.1233	0	0	13.8259	6.23729
mir-450a-1//mir-450a-2	TTTTGCGATGTGTTCCTAATAT	22	Mature 5'	0	0	0	6.87966	1.71992	11.1233	0	12.3135	0	5.85918
mir-4508	AGCGGGGCTGGGCGC	15	Mature 5' sub/super	0	6.43803	0	0	1.60951	0	0	0	6.91295	1.72824
mir-4508	AGCGGGGCTGGGCGCG	16	Mature 5' sub/super	0	0	19.5206	13.7593	8.31997	0	11.761	0	0	2.94024
mir-4508	AGCGGGGCTGGGCGCGC	17	Mature 5' sub/super	0	0	19.5206	0	4.88014	3.70775	0	0	0	0.926939
mir-4508	AGCGGGGCTGGGCGCGCG	18	Mature 5' super	0	57.9423	0	27.5186	21.3652	3.70775	7.84065	24.6269	0	9.04383
mir-4508	GCGGGGCTGGGCGCG	15	Mature 5' sub	0	6.43803	0	0	1.60951	0	0	0	0	0
mir-4508	GCGGGGCTGGGCGCGCG	17	Mature 5'	0	19.3141	0	6.87966	6.54844	3.70775	7.84065	0	6.91295	4.61534
mir-4508	GGGGCTGGGCGCGCG	15	Mature 5' sub	0	6.43803	0	0	1.60951	0	0	0	0	0
mir-4504	TGTGACAATAGAGATGAACATG	22	Mature 3'	0	6.43803	0	0	1.60951	0	0	0	0	0
mir-449b	AGGCAGTGTATTGTTAGCT	19	Mature 5' sub	0	0	0	0	0	0	0	0	13.8259	3.45648
mir-449a	GTGTATTGTTAGCTGGT	17	Mature 5' sub	0	0	0	0	0	0	3.92032	0	0	0.980081
mir-449a	TGGCAGTGTATTGTTAGCTGG	21	Mature 5' sub	0	0	0	0	0	0	3.92032	0	0	0.980081
mir-449a	TGGCAGTGTATTGTTAGCTGGTT	23	Mature 5' super	0	0	0	0	0	0	0	0	6.91295	1.72824
mir-4492	GGGCTGGGCGCGCGCC	16	Mature 3' sub	0	0	0	0	0	3.70775	0	0	0	0.926939
mir-4489	TGGGGCTAGTGATGCAGGA	19	Mature 5' sub	0	0	0	0	0	0	3.92032	0	0	0.980081
mir-4488	AGGGGGCGGGCTCCGGC	17	Mature 5' sub	0	0	0	0	0	11.1233	0	0	0	2.78082
mir-4488	GGGGCGGGCTCCGGC	15	Mature 5' sub	0	0	0	0	0	3.70775	3.92032	0	0	1.90702
mir-4488	GGGGGCGGGCTCCGGC	16	Mature 5' sub	0	0	0	0	0	7.41551	3.92032	0	0	2.83396
mir-4484	AAAGGCGGGAGAAGC	15	Mature 3' sub	0	0	0	6.87966	1.71992	0	0	0	0	0
mir-4467	TGGCGGCGGTAGTTATGGGCTTCT	24	Mature 5' super	0	0	0	0	0	0	0	0	6.91295	1.72824
mir-4466	GGGTGCGGGCCGGCG	15	Mature 5' sub	0	6.43803	0	0	1.60951	0	0	0	0	0
mir-4466	GGGTGCGGGCCGGCGGGGT	19	Mature 5' super	0	0	19.5206	0	4.88014	0	0	0	0	0
mir-4459	AGGAGGTGGAGGTTGCAGTGAGC	23	Precursor	0	0	0	0	0	3.70775	0	0	0	0.926939
mir-4459	AGGTGGAGGTTGCAGTGAGCCAA	23	Precursor	0	6.43803	0	0	1.60951	0	0	0	0	0
mir-4459	GAGGTGGAGGTTGCAGTGAGC	21	Precursor	0	0	0	0	0	0	3.92032	0	0	0.980081
mir-4459	GAGGTGGAGGTTGCAGTGAGCC	22	Precursor	0	12.8761	0	0	3.21902	0	0	0	0	0
mir-4459	GGAGGTGGAGGTTGCAGTGAGCC	23	Precursor	0	6.43803	0	0	1.60951	3.70775	0	0	0	0.926939
mir-4454	ATCCGAGTCACGGCACCAA	19	Mature 5' sub/super	0	12.8761	0	0	3.21902	0	0	0	0	0
mir-4454	TCCGAGTCACGGCACC	16	Mature 5' sub	0	0	0	0	0	0	0	0	6.91295	1.72824
mir-4454	TCCGAGTCACGGCACCA	17	Mature 5' sub	0	0	0	0	0	3.70775	0	0	0	0.926939
mir-4449	CGTCCCGGGGCTGCGCGAGGCA	22	Mature 3'	0	0	19.5206	0	4.88014	0	0	0	0	0
mir-4449	GTCCCGGGGCTGCGCGAGGCACA	23	Mature 3' sub/super	0	0	0	0	0	0	0	0	6.91295	1.72824
mir-4446	CAGGGCTGGCAGTGACATGGGT	22	Mature 3'	25.6443	12.8761	0	6.87966	11.35	3.70775	0	0	0	0.926939
mir-4440	TGTCGTGGGGCTTGCTGGCT	20	Mature 3' sub	0	0	0	0	0	0	7.84065	0	0	1.96016
mir-4433b	ACAGGAGTGGGGGGTGGGACGT	22	Mature 3' super	0	6.43803	58.5617	6.87966	17.9699	0	0	0	0	0
mir-4433b	ACAGGAGTGGGGGGTGGGACGTA	23	Mature 3' super	0	0	19.5206	0	4.88014	3.70775	0	0	6.91295	2.65518
mir-4433b	AGGAGTGGGGGGTGGGACGTA	21	Mature 3' sub/super	25.6443	0	19.5206	0	11.2912	0	0	0	13.8259	3.45648
mir-4433b	ATGTCCCACCCCCACTCCTG	20	Mature 5' sub	25.6443	0	0	6.87966	8.13099	0	0	0	13.8259	3.45648
mir-4433b	ATGTCCCACCCCCACTCCTGT	21	Mature 5'	410.309	51.5042	468.494	213.269	285.894	33.3698	7.84065	0	110.607	37.9544
mir-4433b	ATGTCCCACCCCCACTCCTGTT	22	Mature 5' super	359.02	38.6282	780.823	282.066	365.134	33.3698	35.2829	73.8807	338.735	120.317
mir-4433b	ATGTCCCACCCCCACTCCTGTTT	23	Mature 5' super	76.9329	12.8761	175.685	41.278	76.693	3.70775	3.92032	0	62.2166	17.4612
mir-4433b	CTTATGTCCCACCCCCACTCCTGT	24	Mature 5' super	0	6.43803	0	0	1.60951	0	0	0	0	0
mir-4433b	GGAGTGGGGGGTGGGACGTAAGG	23	Mature 3' sub/super	0	6.43803	0	0	1.60951	0	0	0	13.8259	3.45648
mir-4433b	GGAGTGGGGGGTGGGACGTAAGGA	24	Mature 3' sub/super	0	0	19.5206	0	4.88014	0	0	0	6.91295	1.72824
mir-4433b	TATGTCCCACCCCCACTCCTG	21	Mature 5' sub/super	0	0	39.0411	20.639	14.92	7.41551	0	0	0	1.85388
mir-4433b	TATGTCCCACCCCCACTCCTGT	22	Mature 5' super	25.6443	0	58.5617	41.278	31.371	0	7.84065	0	20.7389	7.14488
mir-4433b	TGTCCCACCCCCACTCCT	18	Mature 5' sub	0	0	19.5206	0	4.88014	0	0	0	0	0
mir-4433b	TGTCCCACCCCCACTCCTG	19	Mature 5' sub	0	0	19.5206	13.7593	8.31997	0	0	0	0	0
mir-4433b	TGTCCCACCCCCACTCCTGT	20	Mature 5' sub	76.9329	0	19.5206	27.5186	30.993	3.70775	0	0	0	0.926939
mir-4433b	TGTCCCACCCCCACTCCTGTT	21	Mature 5' sub/super	205.155	25.7521	97.6029	41.278	92.4469	18.5388	3.92032	0	34.5648	14.256
mir-4433b	TGTCCCACCCCCACTCCTGTTT	22	Mature 5' sub/super	76.9329	38.6282	117.123	82.5559	78.8101	18.5388	3.92032	0	89.8684	28.0819
mir-4433b	TGTCCCACCCCCACTCCTGTTTG	23	Mature 5' sub/super	0	0	0	0	0	3.70775	0	0	0	0.926939
mir-4433b	TTATGTCCCACCCCCACTCCT	21	Mature 5' sub/super	0	0	0	6.87966	1.71992	0	0	0	0	0
mir-4433b	TTATGTCCCACCCCCACTCCTG	22	Mature 5' sub/super	0	0	0	6.87966	1.71992	0	0	0	0	0
mir-4433b	TTATGTCCCACCCCCACTCCTGT	23	Mature 5' super	0	0	0	6.87966	1.71992	3.70775	0	0	13.8259	4.38341
mir-4433a	CGTCCCACCCCCCACTCCTGTT	22	Mature 5' super	0	0	0	0	0	7.41551	0	0	0	1.85388
mir-4433a	GTCCCACCCCCCACTCCTGTTT	22	Mature 5' sub/super	0	6.43803	0	0	1.60951	0	0	0	0	0
mir-4429	AAAAGCTGGGCTGAGAGGCGA	21	Mature 5' super	0	0	0	6.87966	1.71992	0	0	0	0	0
mir-4419a	ACTCGGGAGGCTGAGG	16	Precursor	0	0	0	6.87966	1.71992	0	0	0	0	0
mir-4419a	AGCTACTCGGGAGGCTGA	18	Precursor	0	0	0	0	0	0	3.92032	0	0	0.980081
mir-4417	GGTGGGCTTCCCGGAGGG	18	Mature 5'	0	6.43803	0	0	1.60951	0	0	0	0	0
mir-433	ATCATGATGGGCTCCTCGGTGT	22	Mature 3'	0	6.43803	19.5206	0	6.48965	0	0	0	6.91295	1.72824
mir-4326	TGTTCCTCTGTCTCCCAGACT	21	Mature 5' super	0	6.43803	0	13.7593	5.04934	0	7.84065	0	0	1.96016
mir-4326	TGTTCCTCTGTCTCCCAGACTCT	23	Mature 5' super	0	0	0	0	0	7.41551	0	0	0	1.85388
mir-4326	TGTTCCTCTGTCTCCCAGACTCTG	24	Mature 5' super	0	0	0	6.87966	1.71992	0	0	0	0	0
mir-4306	TGGAGAGAAAGGCAG	15	Mature 3' sub	0	6.43803	0	0	1.60951	0	3.92032	0	0	0.980081
mir-4306	TGGAGAGAAAGGCAGT	16	Mature 3' sub	0	0	0	0	0	0	11.761	0	20.7389	8.12496
mir-429	TAATACTGTCTGGTAAAACCG	21	Mature 3' sub	0	0	0	0	0	7.41551	3.92032	12.3135	0	5.91232
mir-429	TAATACTGTCTGGTAAAACCGT	22	Mature 3'	0	0	0	0	0	3.70775	11.761	12.3135	0	6.94554
mir-4286	ACCCCACTCCTGGTAC	16	Mature 5' sub	0	0	0	6.87966	1.71992	3.70775	0	0	0	0.926939
mir-4286	ACCCCACTCCTGGTACC	17	Mature 5'	0	0	0	6.87966	1.71992	14.831	0	12.3135	6.91295	8.51436
mir-4286	ACCCCACTCCTGGTACCA	18	Mature 5' super	128.222	315.464	390.411	171.992	251.522	463.469	207.777	135.448	152.085	239.695
mir-4286	ACCCCACTCCTGGTACCAT	19	Mature 5' super	153.866	296.149	195.206	123.834	192.264	255.835	43.1236	172.388	158.998	157.586
mir-4286	ACCCCACTCCTGGTACCATA	20	Mature 5' super	0	12.8761	19.5206	6.87966	9.81907	3.70775	0	0	0	0.926939
mir-425	AATGACACGATCACTCCCG	19	Mature 5' sub	0	109.447	19.5206	20.639	37.4015	22.2465	31.3626	86.1942	27.6518	41.8638
mir-425	AATGACACGATCACTCCCGT	20	Mature 5' sub	76.9329	231.769	214.726	96.3153	154.936	70.4473	141.132	110.821	152.085	118.621
mir-425	AATGACACGATCACTCCCGTT	21	Mature 5' sub	589.819	1686.76	1132.19	577.892	996.667	344.821	627.252	394.03	532.297	474.6
mir-425	AATGACACGATCACTCCCGTTG	22	Mature 5' sub	2461.85	4371.42	3884.59	2421.64	3284.88	1601.75	1768.07	837.315	1887.24	1523.59
mir-425	AATGACACGATCACTCCCGTTGA	23	Mature 5'	2615.72	2485.08	2440.07	2187.73	2432.15	1835.34	713.499	541.792	1866.5	1239.28
mir-425	AATGACACGATCACTCCCGTTGAG	24	Mature 5' super	25.6443	57.9423	117.123	55.0373	63.9368	7.41551	3.92032	12.3135	89.8684	28.3794
mir-425	AATGACACGATCACTCCCGTTGAGT	25	Mature 5' super	51.2886	32.1902	117.123	48.1576	62.19	0	0	12.3135	27.6518	9.99131
mir-425	ATCGGGAATGTCGTGTCCGC	20	Mature 3' sub	51.2886	6.43803	0	0	14.4317	0	3.92032	0	0	0.980081
mir-425	ATCGGGAATGTCGTGTCCGCC	21	Mature 3' sub	0	19.3141	19.5206	0	9.70867	3.70775	0	0	6.91295	2.65518
mir-425	ATCGGGAATGTCGTGTCCGCCC	22	Mature 3'	0	6.43803	0	6.87966	3.32942	11.1233	0	0	20.7389	7.96553
mir-425	ATCGGGAATGTCGTGTCCGCCCA	23	Mature 3' super	0	0	0	6.87966	1.71992	3.70775	0	0	6.91295	2.65518
mir-425	ATCGGGAATGTCGTGTCCGCCCAGT	25	Mature 3' super	0	0	0	0	0	0	0	0	6.91295	1.72824
mir-425	ATGACACGATCACTCCCG	18	Mature 5' sub	0	0	0	0	0	7.41551	0	0	0	1.85388
mir-425	ATGACACGATCACTCCCGT	19	Mature 5' sub	0	0	0	0	0	7.41551	0	36.9404	0	11.089
mir-425	ATGACACGATCACTCCCGTT	20	Mature 5' sub	0	12.8761	19.5206	0	8.09916	7.41551	23.5219	0	6.91295	9.4626
mir-425	ATGACACGATCACTCCCGTTG	21	Mature 5' sub	0	25.7521	58.5617	41.278	31.398	22.2465	23.5219	73.8807	34.5648	38.5535
mir-425	ATGACACGATCACTCCCGTTGA	22	Mature 5' sub	51.2886	96.5705	175.685	55.0373	94.6454	66.7396	39.2032	36.9404	96.7813	59.9161
mir-425	ATGACACGATCACTCCCGTTGAG	23	Mature 5' sub/super	0	6.43803	0	0	1.60951	0	11.761	0	27.6518	9.85319
mir-425	ATGACACGATCACTCCCGTTGAGT	24	Mature 5' sub/super	25.6443	19.3141	117.123	13.7593	43.9603	0	0	24.6269	62.2166	21.7109
mir-425	CATCGGGAATGTCGT	15	Precursor	0	0	0	0	0	0	3.92032	0	6.91295	2.70832
mir-425	CATCGGGAATGTCGTGTCCG	20	Mature 3' sub/super	0	6.43803	19.5206	20.639	11.6494	11.1233	15.6813	12.3135	13.8259	13.236
mir-425	CATCGGGAATGTCGTGTCCGC	21	Mature 3' sub/super	0	0	19.5206	13.7593	8.31997	0	7.84065	12.3135	0	5.03852
mir-425	CATCGGGAATGTCGTGTCCGCC	22	Mature 3' sub/super	0	0	0	13.7593	3.43983	0	3.92032	0	6.91295	2.70832
mir-425	GGAATGACACGATCACTCCCGTTGA	25	Mature 5' super	25.6443	0	0	0	6.41108	0	0	0	0	0
mir-425	TCGGGAATGTCGTGTCCGCC	20	Mature 3' sub	0	6.43803	0	0	1.60951	0	0	0	0	0
mir-425	TGACACGATCACTCCCGTT	19	Mature 5' sub	0	6.43803	0	0	1.60951	0	0	0	0	0
mir-425	TGACACGATCACTCCCGTTGAGT	23	Mature 5' sub/super	0	0	0	0	0	0	0	0	6.91295	1.72824
mir-424	AAAACGTGAGGCGCTGCTAT	20	Mature 3' sub	0	0	0	0	0	7.41551	0	0	0	1.85388
mir-424	AAAACGTGAGGCGCTGCTATAC	22	Mature 3' sub/super	0	0	0	0	0	0	0	0	6.91295	1.72824
mir-424	ACAGCAGCAATTCATGTTTTG	21	Mature 5' sub/super	0	0	0	0	0	3.70775	3.92032	0	0	1.90702
mir-424	ACAGCAGCAATTCATGTTTTGA	22	Mature 5' sub/super	0	0	78.0823	6.87966	21.2405	0	7.84065	12.3135	0	5.03852
mir-424	CAAAACGTGAGGCGCTGCT	19	Mature 3' sub	0	0	0	0	0	0	3.92032	0	6.91295	2.70832
mir-424	CAAAACGTGAGGCGCTGCTA	20	Mature 3' sub	0	0	0	0	0	0	0	12.3135	27.6518	9.99131
mir-424	CAAAACGTGAGGCGCTGCTAT	21	Mature 3'	0	45.0662	19.5206	0	16.1467	18.5388	3.92032	24.6269	27.6518	18.6845
mir-424	CAGCAGCAATTCATGTTT	18	Mature 5' sub	0	0	0	0	0	3.70775	0	0	6.91295	2.65518
mir-424	CAGCAGCAATTCATGTTTT	19	Mature 5' sub	0	0	0	0	0	0	0	12.3135	6.91295	4.8066
mir-424	CAGCAGCAATTCATGTTTTG	20	Mature 5' sub	0	6.43803	39.0411	6.87966	13.0897	3.70775	0	0	13.8259	4.38341
mir-424	CAGCAGCAATTCATGTTTTGA	21	Mature 5' sub	794.974	1364.86	1307.88	1059.47	1131.8	1757.48	654.694	3250.75	580.688	1560.9
mir-424	CAGCAGCAATTCATGTTTTGAA	22	Mature 5'	128.222	25.7521	0	6.87966	40.2133	14.831	3.92032	12.3135	0	7.7662
mir-423	AAGCTCGGTCTGAGGCCCCT	20	Mature 3' sub/super	0	12.8761	19.5206	6.87966	9.81907	3.70775	7.84065	12.3135	6.91295	7.6937
mir-423	AAGCTCGGTCTGAGGCCCCTC	21	Mature 3' sub/super	0	12.8761	0	6.87966	4.93893	3.70775	3.92032	0	20.7389	7.09173
mir-423	AAGCTCGGTCTGAGGCCCCTCA	22	Mature 3' sub/super	25.6443	6.43803	0	0	8.02059	3.70775	15.6813	0	48.3907	16.9449
mir-423	AAGCTCGGTCTGAGGCCCCTCAG	23	Mature 3' sub/super	0	0	0	0	0	3.70775	0	0	6.91295	2.65518
mir-423	AAGCTCGGTCTGAGGCCCCTCAGT	24	Mature 3' super	51.2886	51.5042	214.726	27.5186	86.2595	51.9086	7.84065	0	34.5648	23.5785
mir-423	AGCTCGGTCTGAGGC	15	Precursor	0	0	0	0	0	3.70775	3.92032	0	0	1.90702
mir-423	AGCTCGGTCTGAGGCCC	17	Precursor	0	0	0	6.87966	1.71992	7.41551	3.92032	0	0	2.83396
mir-423	AGCTCGGTCTGAGGCCCC	18	Mature 3' sub	0	6.43803	58.5617	13.7593	19.6898	55.6163	11.761	36.9404	27.6518	32.9924
mir-423	AGCTCGGTCTGAGGCCCCT	19	Mature 3' sub	153.866	128.761	97.6029	27.5186	101.937	114.94	35.2829	61.5673	41.4777	63.3171
mir-423	AGCTCGGTCTGAGGCCCCTC	20	Mature 3' sub	51.2886	0	19.5206	0	17.7023	0	0	24.6269	20.7389	11.3414
mir-423	AGCTCGGTCTGAGGCCCCTCA	21	Mature 3' sub	128.222	160.951	156.165	144.473	147.452	48.2008	125.45	36.9404	193.563	101.039
mir-423	AGCTCGGTCTGAGGCCCCTCAG	22	Mature 3' sub	51.2886	0	39.0411	41.278	32.9019	18.5388	54.8845	0	20.7389	23.5405
mir-423	AGCTCGGTCTGAGGCCCCTCAGT	23	Mature 3'	1846.39	1609.51	1834.93	1114.51	1601.33	1008.51	470.439	1108.21	1306.55	973.427
mir-423	AGCTCGGTCTGAGGCCCCTCAGTC	24	Mature 3' super	0	0	19.5206	0	4.88014	0	0	0	0	0
mir-423	AGGGGCAGAGAGCGAGACT	19	Mature 5' sub	25.6443	6.43803	0	6.87966	9.7405	0	0	0	0	0
mir-423	AGGGGCAGAGAGCGAGACTT	20	Mature 5' sub	0	0	0	6.87966	1.71992	0	0	0	0	0
mir-423	GAGGGGCAGAGAGCGAGACTTT	22	Mature 5' sub	25.6443	0	0	0	6.41108	0	0	0	0	0
mir-423	GCTCGGTCTGAGGCCCCTCAGT	22	Mature 3' sub	0	0	19.5206	6.87966	6.60006	3.70775	0	12.3135	0	4.0053
mir-423	GTCTGAGGCCCCTCAGT	17	Precursor	0	0	0	0	0	3.70775	0	0	0	0.926939
mir-423	TGAGGGGCAGAGAGC	15	Precursor	0	6.43803	0	6.87966	3.32942	18.5388	11.761	0	6.91295	9.30317
mir-423	TGAGGGGCAGAGAGCG	16	Precursor	0	6.43803	0	0	1.60951	0	0	0	0	0
mir-423	TGAGGGGCAGAGAGCGA	17	Precursor	0	19.3141	0	0	4.82852	70.4473	47.0439	12.3135	69.1295	49.7335
mir-423	TGAGGGGCAGAGAGCGAG	18	Mature 5' sub	0	70.8183	39.0411	0	27.4649	11.1233	23.5219	12.3135	27.6518	18.6526
mir-423	TGAGGGGCAGAGAGCGAGA	19	Mature 5' sub	359.02	746.812	331.85	171.992	402.418	103.817	219.538	160.075	158.998	160.607
mir-423	TGAGGGGCAGAGAGCGAGAC	20	Mature 5' sub	333.376	579.423	370.891	89.4356	343.281	96.4016	148.972	98.5076	117.52	115.35
mir-423	TGAGGGGCAGAGAGCGAGACT	21	Mature 5' sub	2923.45	7790.02	5387.68	2648.67	4687.45	830.537	2924.56	1428.36	2530.14	1928.4
mir-423	TGAGGGGCAGAGAGCGAGACTT	22	Mature 5' sub	743.685	1248.98	1190.76	660.447	960.966	326.282	372.431	357.09	788.077	460.97
mir-423	TGAGGGGCAGAGAGCGAGACTTT	23	Mature 5'	4385.18	6186.95	6051.38	3075.21	4924.68	1553.55	1368.19	1994.78	2813.57	1932.52
mir-423	TGAGGGGCAGAGAGCGAGACTTTT	24	Mature 5' super	512.886	276.835	409.932	371.502	392.789	229.881	86.2471	147.761	248.866	178.189
mir-421	ACAGACATTAATTGGGCGCC	20	Mature 3' sub/super	0	0	0	0	0	3.70775	0	0	0	0.926939
mir-421	ACAGACATTAATTGGGCGCCTGC	23	Mature 3' sub/super	0	0	0	0	0	3.70775	0	0	0	0.926939
mir-421	ATCAACAGACATTAATT	17	Precursor	0	0	0	0	0	0	3.92032	0	0	0.980081
mir-421	ATCAACAGACATTAATTGG	19	Mature 3' sub	0	0	0	0	0	0	0	0	6.91295	1.72824
mir-421	ATCAACAGACATTAATTGGG	20	Mature 3' sub	0	0	0	0	0	11.1233	0	0	0	2.78082
mir-421	ATCAACAGACATTAATTGGGC	21	Mature 3' sub	0	6.43803	0	0	1.60951	0	19.6016	0	0	4.9004
mir-421	ATCAACAGACATTAATTGGGCG	22	Mature 3' sub	0	0	19.5206	0	4.88014	0	0	12.3135	0	3.07836
mir-421	ATCAACAGACATTAATTGGGCGC	23	Mature 3'	25.6443	0	19.5206	13.7593	14.7311	22.2465	3.92032	0	20.7389	11.7264
mir-421	CAACAGACATTAATTGGGC	19	Mature 3' sub	0	0	0	0	0	0	3.92032	0	0	0.980081
mir-421	TCAACAGACATTAATTGGGCGC	22	Mature 3' sub	25.6443	12.8761	0	13.7593	13.0699	18.5388	7.84065	36.9404	0	15.8299
mir-411	TAGTAGACCGTATAGCGTACG	21	Mature 5'	0	0	0	6.87966	1.71992	0	0	0	0	0
mir-410	AGGTTGTCTGTGATGAGTTCG	21	Mature 5'	0	0	0	20.639	5.15975	0	0	0	0	0
mir-409	AGGTTACCCGAGCAACTT	18	Mature 5' sub	0	0	0	0	0	3.70775	0	0	0	0.926939
mir-409	AGGTTACCCGAGCAACTTTGCAT	23	Mature 5'	0	0	0	0	0	0	0	0	6.91295	1.72824
mir-409	AGGTTACCCGAGCAACTTTGCATC	24	Mature 5' super	25.6443	0	0	0	6.41108	0	0	0	6.91295	1.72824
mir-409	CGAATGTTGCTCGGTGAACCCCT	23	Mature 3' super	0	0	39.0411	41.278	20.0798	14.831	0	0	13.8259	7.16423
mir-409	CGAATGTTGCTCGGTGAACCCCTT	24	Mature 3' super	0	0	0	0	0	3.70775	0	0	20.7389	6.11165
mir-409	CGAATGTTGCTCGGTGAACCCCTTT	25	Mature 3' super	0	0	0	13.7593	3.43983	3.70775	0	12.3135	20.7389	9.19002
mir-409	GAATGTTGCTCGGTGAACCCC	21	Mature 3' sub	0	0	0	6.87966	1.71992	0	0	0	0	0
mir-409	GAATGTTGCTCGGTGAACCCCT	22	Mature 3'	25.6443	0	39.0411	27.5186	23.051	7.41551	0	61.5673	20.7389	22.4304
mir-409	GAATGTTGCTCGGTGAACCCCTT	23	Mature 3' super	0	0	19.5206	0	4.88014	0	0	12.3135	13.8259	6.53484
mir-409	GAATGTTGCTCGGTGAACCCCTTT	24	Mature 3' super	0	0	19.5206	27.5186	11.7598	0	0	0	27.6518	6.91295
mir-409	TGTTGCTCGGTGAACCCCT	19	Mature 3' sub	0	6.43803	0	0	1.60951	0	0	0	0	0
mir-3976	AACCTTTACTGCAGC	15	Precursor	0	0	0	0	0	0	3.92032	0	0	0.980081
mir-3960	CGGCGGCGGCGGCGG	15	Precursor	25.6443	0	0	0	6.41108	0	0	0	0	0
mir-3960	GCGGCGGCGGCGGCG	15	Precursor	0	0	0	6.87966	1.71992	0	0	0	0	0
mir-3960	GCGGCGGCGGCGGCGG	16	Precursor	0	6.43803	0	6.87966	3.32942	0	0	0	0	0
mir-3960	GCGGCGGCGGCGGCGGA	17	Precursor	0	0	0	0	0	3.70775	0	0	0	0.926939
mir-3945	TACAGCCTCTTATGCTTTCC	20	Precursor	0	0	0	20.639	5.15975	0	0	0	0	0
mir-3945	TACAGCCTCTTATGCTTTCCA	21	Precursor	0	0	0	0	0	0	0	12.3135	0	3.07836
mir-3944	TGTGCAGCAGGCCAACCGAGA	21	Mature 5'	0	0	0	0	0	0	3.92032	0	0	0.980081
mir-3940	ACAGCCCGGATCCCAGCCCA	20	Mature 3' sub/super	0	0	0	0	0	0	0	12.3135	0	3.07836
mir-3940	ACAGCCCGGATCCCAGCCCAC	21	Mature 3' sub/super	0	6.43803	0	0	1.60951	0	0	0	0	0
mir-3940	ACAGCCCGGATCCCAGCCCACT	22	Mature 3' sub/super	0	0	0	0	0	0	0	0	6.91295	1.72824
mir-3940	CAGCCCGGATCCCAGCCCACT	21	Mature 3' sub	0	0	19.5206	13.7593	8.31997	0	7.84065	0	13.8259	5.41664
mir-3929	AGCACTTTGGGAGGC	15	Precursor	0	0	0	0	0	0	3.92032	12.3135	0	4.05844
mir-3929	CAGCACTTTGGGAGGCTGA	19	Precursor	0	0	0	0	0	0	0	0	6.91295	1.72824
mir-3929	CCAGCACTTTGGGAGGC	17	Precursor	0	0	58.5617	0	14.6404	3.70775	0	12.3135	0	4.0053
mir-3929	CCAGCACTTTGGGAGGCTG	19	Precursor	0	0	0	0	0	0	0	0	6.91295	1.72824
mir-3929	CCCAGCACTTTGGGAGGC	18	Precursor	0	6.43803	0	0	1.60951	0	0	0	0	0
mir-3928	GGAGGAACCTTGGAGCTTCG	20	Mature 3' sub	0	12.8761	0	0	3.21902	0	0	0	0	0
mir-3928	GGAGGAACCTTGGAGCTTCGG	21	Mature 3' sub	0	6.43803	0	6.87966	3.32942	0	0	0	0	0
mir-3913-1//mir-3913-2	AGACATCAAGATCAGTCCCA	20	Mature 3' sub	0	0	0	0	0	0	3.92032	0	0	0.980081
mir-3913-1//mir-3913-2	TGGGACTGATCTTGATGTCT	20	Mature 5' sub	0	0	0	0	0	0	3.92032	0	0	0.980081
mir-3912	ATACTAACGCATAATATGGACA	22	Mature 3' sub/super	0	0	0	0	0	0	0	0	6.91295	1.72824
mir-3912	TAACGCATAATATGGACATGT	21	Mature 3'	0	0	0	0	0	0	3.92032	0	0	0.980081
mir-3912	TGTCCATATTATGGGTTAGT	20	Mature 5' sub	0	0	0	0	0	0	0	12.3135	0	3.07836
mir-3909	GAGCAGGCTCCGGGGGACAG	20	Precursor	0	0	0	6.87966	1.71992	0	0	0	0	0
mir-3909	TGTCCTCTAGGGCCTGC	17	Mature 3' sub	0	0	0	0	0	3.70775	0	0	0	0.926939
mir-3909	TGTCCTCTAGGGCCTGCAGT	20	Mature 3' sub	0	6.43803	0	0	1.60951	0	0	24.6269	0	6.15673
mir-3909	TGTCCTCTAGGGCCTGCAGTC	21	Mature 3' sub	0	0	0	0	0	3.70775	0	0	6.91295	2.65518
mir-3909	TGTCCTCTAGGGCCTGCAGTCT	22	Mature 3'	25.6443	6.43803	39.0411	0	17.7809	14.831	3.92032	12.3135	6.91295	9.49444
mir-3909	TTGTCCTCTAGGGCCTGCAGT	21	Mature 3' sub/super	0	0	0	0	0	0	0	0	6.91295	1.72824
mir-3907	GTAGGTGTGGAGGGGCATGGATACGGGGG	29	Precursor	25.6443	0	0	0	6.41108	0	0	0	0	0
mir-382	AATCATTCACGGACAACACTT	21	Mature 3'	0	0	0	0	0	7.41551	0	0	0	1.85388
mir-382	AATCATTCACGGACAACACTTT	22	Mature 3' super	0	0	0	0	0	7.41551	0	12.3135	0	4.93224
mir-382	AGTTGTTCGTGGTGGATTCGCT	22	Mature 5' sub/super	0	0	0	0	0	0	0	12.3135	0	3.07836
mir-382	GAAGTTGTTCGTGGTGGAT	19	Mature 5' sub	0	6.43803	0	0	1.60951	0	0	0	0	0
mir-382	GAAGTTGTTCGTGGTGGATTC	21	Mature 5' sub	0	0	0	0	0	3.70775	0	0	0	0.926939
mir-382	GAAGTTGTTCGTGGTGGATTCG	22	Mature 5'	128.222	38.6282	39.0411	89.4356	73.8316	25.9543	23.5219	24.6269	20.7389	23.7105
mir-381	TATACAAGGGCAAGCTCTCTGT	22	Mature 3'	0	0	0	13.7593	3.43983	14.831	0	0	0	3.70775
mir-380	TATGTAATATGGTCCACATCT	21	Mature 3' sub	0	0	0	0	0	3.70775	0	0	0	0.926939
mir-379	TGGTAGACTATGGAACGTAGG	21	Mature 5'	0	0	0	0	0	0	0	0	13.8259	3.45648
mir-378i	ACTGGACTAGGAGTCAGAAGG	21	Mature 5'	0	6.43803	0	0	1.60951	0	0	0	0	0
mir-378f	ACTGGACTTGGAGCCAGAAG	20	Mature 3'	0	0	0	0	0	3.70775	0	0	0	0.926939
mir-378d-2	ACTGGACTTGGAGTCA	16	Mature 5' sub	0	0	0	0	0	0	0	12.3135	0	3.07836
mir-378d-2	ACTGGACTTGGAGTCAG	17	Mature 5' sub	0	0	0	0	0	3.70775	0	0	0	0.926939
mir-378d-2	ACTGGACTTGGAGTCAGA	18	Mature 5' sub	0	6.43803	0	0	1.60951	14.831	3.92032	12.3135	0	7.7662
mir-378d-2	ACTGGACTTGGAGTCAGAA	19	Mature 5' sub	0	0	0	0	0	3.70775	0	12.3135	0	4.0053
mir-378d-2	ACTGGACTTGGAGTCAGAAA	20	Mature 5'	25.6443	0	0	6.87966	8.13099	3.70775	0	0	6.91295	2.65518
mir-378c	ACTGGACTTGGAGTCAGAAG	20	Mature 5' sub	307.732	154.513	234.247	75.6763	193.042	255.835	113.689	504.851	89.8684	241.061
mir-378c	ACTGGACTTGGAGTCAGAAGA	21	Mature 5' sub	0	12.8761	19.5206	13.7593	11.539	11.1233	11.761	49.2538	0	18.0345
mir-378c	CTGGACTTGGAGTCAGAAG	19	Mature 5' sub	0	19.3141	0	6.87966	6.54844	22.2465	0	0	0	5.56163
mir-378c	CTGGACTTGGAGTCAGAAGA	20	Mature 5' sub	0	0	19.5206	0	4.88014	0	0	0	6.91295	1.72824
mir-378a	ACTGGACTTGGAGTCAGAAGG	21	Mature 3' sub	410.309	489.29	390.411	151.353	360.341	697.058	517.483	578.732	235.04	507.078
mir-378a	ACTGGACTTGGAGTCAGAAGGC	22	Mature 3'	1077.06	656.679	605.138	171.992	627.717	685.935	282.263	1120.52	331.822	605.136
mir-378a	CACTGGACTTGGAGTCAGAAGG	22	Mature 3' sub/super	0	0	0	0	0	3.70775	0	0	0	0.926939
mir-378a	CTCCTGACTCCAGGTCCTG	19	Mature 5' sub	25.6443	6.43803	0	0	8.02059	0	0	0	0	0
mir-378a	CTCCTGACTCCAGGTCCTGTGT	22	Mature 5'	76.9329	0	19.5206	6.87966	25.8333	88.9861	27.4423	0	0	29.1071
mir-378a	CTGGACTTGGAGTCAGAAGG	20	Mature 3' sub	51.2886	32.1902	19.5206	6.87966	27.4698	48.2008	47.0439	61.5673	0	39.203
mir-378a	CTGGACTTGGAGTCAGAAGGC	21	Mature 3' sub	25.6443	38.6282	39.0411	13.7593	29.2682	25.9543	19.6016	49.2538	34.5648	32.3436
mir-378a	TCCTGACTCCAGGTCCTGTGT	21	Mature 5' sub	0	0	0	0	0	18.5388	7.84065	12.3135	0	9.67322
mir-377	AGAGGTTGCCCTTGGTGAATTC	22	Mature 5'	0	0	0	0	0	3.70775	0	0	0	0.926939
mir-377	ATCACACAAAGGCAACTTTTG	21	Mature 3' sub	0	0	0	0	0	0	0	12.3135	0	3.07836
mir-376c	AAACATAGAGGAAATTCCACG	21	Mature 3' sub/super	0	0	0	6.87966	1.71992	0	0	0	0	0
mir-376c	AAACATAGAGGAAATTCCACGT	22	Mature 3' super	0	0	0	0	0	0	0	0	6.91295	1.72824
mir-376c	AACATAGAGGAAATTCC	17	Mature 3' sub	0	0	0	0	0	0	0	12.3135	0	3.07836
mir-376c	AACATAGAGGAAATTCCACG	20	Mature 3' sub	0	0	0	0	0	11.1233	3.92032	0	0	3.7609
mir-376c	AACATAGAGGAAATTCCACGT	21	Mature 3'	51.2886	57.9423	292.809	75.6763	119.429	181.68	58.8049	332.463	69.1295	160.519
mir-376c	AACATAGAGGAAATTCCACGTT	22	Mature 3' super	25.6443	0	0	13.7593	9.85091	0	3.92032	12.3135	0	4.05844
mir-376b	ATCATAGAGGAAAATCCATGT	21	Mature 3' sub	0	0	0	6.87966	1.71992	11.1233	0	0	0	2.78082
mir-376b	GTGGATATTCCTTCTATGTTT	21	Mature 5' sub	0	0	0	0	0	3.70775	0	0	0	0.926939
mir-376b	TGGATATTCCTTCTATGTTT	20	Mature 5' sub	0	0	0	0	0	3.70775	0	0	0	0.926939
mir-376a-2	GTAGATTTTCCTTCTATGGTTA	22	Mature 5' sub/super	0	0	0	0	0	0	0	24.6269	0	6.15673
mir-376a-1//mir-376a-2	ATCATAGAGGAAAATCCACGT	21	Mature 3'	0	0	19.5206	6.87966	6.60006	14.831	0	12.3135	6.91295	8.51436
mir-376a-1//mir-376a-2	ATCATAGAGGAAAATCCACGTT	22	Mature 3' super	0	0	0	0	0	7.41551	3.92032	0	0	2.83396
mir-376a-1	GTAGATTCTCCTTCTATGAGT	21	Mature 5' sub	0	0	0	0	0	3.70775	0	0	0	0.926939
mir-376a-1	GTAGATTCTCCTTCTATGAGTAC	23	Mature 5' super	0	0	0	6.87966	1.71992	0	0	0	6.91295	1.72824
mir-375	TTGTTCGTTCGGCTCGCGTGA	21	Mature 3' sub	51.2886	6.43803	19.5206	6.87966	21.0317	29.662	0	12.3135	13.8259	13.9503
mir-375	TTTGTTCGTTCGGCTCGC	18	Mature 3' sub	0	0	0	0	0	11.1233	7.84065	36.9404	0	13.9761
mir-375	TTTGTTCGTTCGGCTCGCG	19	Mature 3' sub	0	0	0	0	0	22.2465	0	0	0	5.56163
mir-375	TTTGTTCGTTCGGCTCGCGT	20	Mature 3' sub	0	6.43803	0	0	1.60951	22.2465	3.92032	0	0	6.54171
mir-375	TTTGTTCGTTCGGCTCGCGTG	21	Mature 3' sub	0	0	0	0	0	11.1233	7.84065	12.3135	0	7.81934
mir-375	TTTGTTCGTTCGGCTCGCGTGA	22	Mature 3'	615.464	64.3803	351.37	55.0373	271.563	418.976	62.7252	344.777	55.3036	220.445
mir-375	TTTTGTTCGTTCGGCTCGCGT	21	Mature 3' sub/super	0	0	39.0411	0	9.76029	7.41551	0	0	0	1.85388
mir-374b//mir-374c	TAATACAACCTGCTAAGTG	19	Mature 5' sub	0	6.43803	19.5206	0	6.48965	0	0	0	0	0
mir-374b	ATATAATACAACCTGCT	17	Mature 5' sub	0	0	0	0	0	0	3.92032	0	0	0.980081
mir-374b	ATATAATACAACCTGCTAA	19	Mature 5' sub	0	0	0	6.87966	1.71992	0	3.92032	0	0	0.980081
mir-374b	ATATAATACAACCTGCTAAG	20	Mature 5' sub	0	6.43803	0	34.3983	10.2091	37.0775	58.8049	0	13.8259	27.4271
mir-374b	ATATAATACAACCTGCTAAGT	21	Mature 5' sub	76.9329	0	0	20.639	24.393	3.70775	35.2829	0	20.7389	14.9324
mir-374b	ATATAATACAACCTGCTAAGTG	22	Mature 5'	76.9329	103.008	39.0411	103.195	80.5444	111.233	54.8845	61.5673	158.998	96.6706
mir-374b	ATATAATACAACCTGCTAAGTGT	23	Mature 5' super	0	0	19.5206	0	4.88014	0	3.92032	0	0	0.980081
mir-374b	TAATACAACCTGCTAAGTGTCC	22	Mature 5' sub/super	0	0	0	0	0	0	0	0	6.91295	1.72824
mir-374a	TTATAATACAACCTG	15	Precursor	0	0	0	0	0	0	3.92032	12.3135	0	4.05844
mir-374a	TTATAATACAACCTGATAA	19	Mature 5' sub	0	0	0	0	0	0	3.92032	0	0	0.980081
mir-373	AAGTGCTTCGATTTTGGGGTGT	22	Mature 3' sub	51.2886	6.43803	0	6.87966	16.1516	0	0	0	0	0
mir-373	AGTGCTTCGATTTTGGGGTGT	21	Mature 3' sub	0	19.3141	0	0	4.82852	0	0	0	0	0
mir-373	GAAGTGCTTCGATTTTGGGGTGT	23	Mature 3'	0	0	19.5206	0	4.88014	0	0	0	0	0
mir-373	TGCTTCGATTTTGGGGTG	18	Mature 3' sub	0	0	0	6.87966	1.71992	0	0	0	0	0
mir-373	TGCTTCGATTTTGGGGTGT	19	Mature 3' sub	25.6443	6.43803	0	13.7593	11.4604	0	0	0	0	0
mir-371b	CACTCAAAAGATGGCGGCACTTT	23	Mature 5' super	0	0	0	6.87966	1.71992	0	0	0	0	0
mir-3691	AGTGGATGATGGAGACTCGGT	21	Mature 5' sub	0	0	0	0	0	0	3.92032	0	0	0.980081
mir-369	AATAATACATGGTTGATCTT	20	Mature 3' sub	0	0	0	0	0	0	0	12.3135	0	3.07836
mir-369	AATAATACATGGTTGATCTTT	21	Mature 3'	0	0	0	0	0	14.831	0	73.8807	6.91295	23.9062
mir-3687-1//mir-3687-2	CCCGGACAGGCGTTCGTGCGACGT	24	Mature 3'	0	6.43803	0	0	1.60951	0	0	0	0	0
mir-3687-1//mir-3687-2	GGTCCCTCCCGGACAGGCGTTCGTGCGACGT	31	Precursor	0	6.43803	0	0	1.60951	0	0	0	0	0
mir-3680-1//mir-3680-2	TTTTGCATGACCCTGGGAGTA	21	Mature 3' sub	0	0	19.5206	0	4.88014	0	0	0	0	0
mir-3679	TGAGGATATGGCAGGGAAGG	20	Mature 5' sub	0	12.8761	0	0	3.21902	0	0	0	0	0
mir-3667	AAAGACCCATTGAGGAGAAGGT	22	Mature 5'	0	19.3141	0	6.87966	6.54844	0	3.92032	0	0	0.980081
mir-3667	AAGACCCATTGAGGAGAAGG	20	Mature 5' sub	0	0	19.5206	0	4.88014	0	0	0	0	0
mir-3667	AAGACCCATTGAGGAGAAGGT	21	Mature 5' sub	0	0	0	0	0	0	3.92032	0	0	0.980081
mir-3667	AAGACCCATTGAGGAGAAGGTT	22	Mature 5' sub/super	0	0	0	0	0	3.70775	0	0	0	0.926939
mir-3667	ACCTTCCTCTCCATGGGTCTTT	22	Mature 3'	0	0	0	0	0	3.70775	0	0	0	0.926939
mir-3667	AGACCCATTGAGGAGAAGGT	20	Mature 5' sub	0	0	0	0	0	0	3.92032	0	0	0.980081
mir-3667	AGACCCATTGAGGAGAAGGTT	21	Mature 5' sub/super	0	0	19.5206	0	4.88014	3.70775	0	0	6.91295	2.65518
mir-3665	GCGGCGGCGGCGGCA	15	Precursor	0	0	19.5206	0	4.88014	0	0	0	0	0
mir-3665	GGCGGCAGCAGCAGC	15	Precursor	0	0	0	0	0	3.70775	0	0	0	0.926939
mir-3665	GGCGGCGGCGGCGGC	15	Precursor	0	0	0	0	0	3.70775	0	0	0	0.926939
mir-3665	GGGCGGCGGCGGCGG	15	Precursor	25.6443	0	0	6.87966	8.13099	7.41551	0	0	0	1.85388
mir-3665	GGGCGGCGGCGGCGGC	16	Precursor	0	0	19.5206	0	4.88014	0	0	0	0	0
mir-3663	AGGCGCTGGTCTGCG	15	Precursor	0	0	0	0	0	0	7.84065	0	0	1.96016
mir-365b	AGGGACTTTCAGGGGCAGCT	20	Mature 5' sub	0	0	19.5206	0	4.88014	0	0	0	0	0
mir-365b	GAGGGACTTTCAGGGGCAGC	20	Mature 5' sub/super	0	0	19.5206	0	4.88014	0	0	0	0	0
mir-365a//mir-365b	TAATGCCCCTAAAAAT	16	Precursor	0	0	0	0	0	7.41551	11.761	0	0	4.79412
mir-365a//mir-365b	TAATGCCCCTAAAAATCC	18	Mature 3' sub	0	0	0	0	0	7.41551	0	0	0	1.85388
mir-365a//mir-365b	TAATGCCCCTAAAAATCCT	19	Mature 3' sub	51.2886	38.6282	234.247	20.639	86.2007	396.73	133.291	209.329	13.8259	188.294
mir-365a//mir-365b	TAATGCCCCTAAAAATCCTT	20	Mature 3' sub	51.2886	25.7521	136.644	20.639	58.5809	122.356	15.6813	344.777	6.91295	122.432
mir-365a//mir-365b	TAATGCCCCTAAAAATCCTTA	21	Mature 3' sub	76.9329	38.6282	97.6029	0	53.291	344.821	27.4423	172.388	34.5648	144.804
mir-365a//mir-365b	TAATGCCCCTAAAAATCCTTAT	22	Mature 3'	487.242	366.968	1288.36	151.353	573.48	3088.56	309.706	1994.78	89.8684	1370.73
mir-3656	CGGGTGCGGGGGTGG	15	Mature 3' sub	25.6443	0	0	0	6.41108	0	0	0	0	0
mir-3656	GCGGGTGCGGGGGTGG	16	Mature 3' sub	0	0	0	0	0	0	3.92032	0	6.91295	2.70832
mir-3656	GCGGGTGCGGGGGTGGG	17	Mature 3' sub/super	0	0	0	0	0	3.70775	0	0	0	0.926939
mir-3653	CCCTCCTGATGATTCTTCTTCCTGAGC	27	Precursor	0	19.3141	0	0	4.82852	0	0	12.3135	0	3.07836
mir-3652	GGGGTGGGGGGTGGAGGC	18	Precursor	0	0	0	6.87966	1.71992	0	0	0	0	0
mir-3648-1//mir-3648-2	AGGGGTCCCCGTGGC	15	Precursor	0	0	0	0	0	14.831	11.761	0	6.91295	8.37624
mir-3648-1//mir-3648-2	AGGGGTCCCCGTGGCG	16	Precursor	0	0	0	0	0	7.41551	3.92032	0	0	2.83396
mir-3648-1//mir-3648-2	AGGGGTCCCCGTGGCGT	17	Precursor	0	6.43803	0	0	1.60951	3.70775	0	0	0	0.926939
mir-3648-1//mir-3648-2	CGACTGCGGCGGCGGTGGTGGGGGGA	26	Precursor	25.6443	0	0	0	6.41108	0	0	0	0	0
mir-3648-1//mir-3648-2	GAGGGGTCCCCGTGGC	16	Precursor	0	0	0	0	0	3.70775	0	0	0	0.926939
mir-3648-1//mir-3648-2	GGAGCCGCGGGGATCG	16	Precursor	0	0	0	0	0	3.70775	0	0	0	0.926939
mir-3648-1//mir-3648-2	GGCGGCGGTGAGGCCCCGCGC	21	Precursor	0	0	0	0	0	3.70775	0	0	0	0.926939
mir-3648-1//mir-3648-2	GGGAGCCGCGGGGATC	16	Precursor	0	0	0	0	0	7.41551	0	0	0	1.85388
mir-3648-1//mir-3648-2	GGGAGCCGCGGGGATCGC	18	Precursor	0	0	0	0	0	0	3.92032	0	0	0.980081
mir-3648-1//mir-3648-2	GGGGAGCCGCGGGGA	15	Precursor	0	6.43803	0	0	1.60951	18.5388	3.92032	0	20.7389	10.7995
mir-3648-1//mir-3648-2	GGGGAGCCGCGGGGATC	17	Precursor	0	0	0	0	0	22.2465	3.92032	0	0	6.54171
mir-3648-1//mir-3648-2	GGGGAGCCGCGGGGATCG	18	Precursor	0	0	0	0	0	3.70775	0	0	0	0.926939
mir-3648-1//mir-3648-2	GGGGAGCCGCGGGGATCGCCGAG	23	Mature 5' sub/super	153.866	0	0	0	38.4665	0	0	0	0	0
mir-3648-1//mir-3648-2	GGGGAGCCGCGGGGATCGCCGAGG	24	Mature 5' sub/super	25.6443	0	0	0	6.41108	0	0	0	0	0
mir-3648-1//mir-3648-2	GGGGGAGCCGCGGGG	15	Precursor	0	0	0	0	0	3.70775	0	0	0	0.926939
mir-3648-1//mir-3648-2	GGGGGAGCCGCGGGGAT	17	Precursor	0	0	0	0	0	0	0	12.3135	0	3.07836
mir-3648-1//mir-3648-2	GGGGGAGCCGCGGGGATC	18	Precursor	0	0	0	0	0	11.1233	0	0	0	2.78082
mir-3648-1//mir-3648-2	GGGGGAGCCGCGGGGATCG	19	Precursor	0	0	39.0411	0	9.76029	7.41551	0	0	0	1.85388
mir-3648-1//mir-3648-2	GGGGGAGCCGCGGGGATCGC	20	Precursor	0	0	0	6.87966	1.71992	0	3.92032	0	0	0.980081
mir-3648-1//mir-3648-2	GGGGGAGCCGCGGGGATCGCCGAGG	25	Mature 5' sub/super	25.6443	0	0	0	6.41108	0	0	0	0	0
mir-3648-1//mir-3648-2	GGGGGGAGCCGCGGGG	16	Precursor	0	0	0	0	0	3.70775	0	0	0	0.926939
mir-3648-1//mir-3648-2	GGGGGGAGCCGCGGGGA	17	Precursor	0	0	0	0	0	3.70775	0	0	0	0.926939
mir-3648-1//mir-3648-2	GGGGTCCCCGTGGCGT	16	Precursor	0	0	0	0	0	0	3.92032	0	0	0.980081
mir-3648-1//mir-3648-2	GGGGTCCCCGTGGCGTCCC	19	Precursor	0	0	0	0	0	3.70775	0	0	0	0.926939
mir-3648-1//mir-3648-2	GGGTCCCCGTGGCGTCCCC	19	Precursor	0	0	0	0	0	7.41551	0	0	0	1.85388
mir-3648-1//mir-3648-2	GTCGGCCGCGCTCGAGGGGTCCCCGT	26	Precursor	0	0	0	0	0	0	0	0	13.8259	3.45648
mir-363	AATTGCACGGTATCCA	16	Precursor	0	0	0	0	0	0	7.84065	0	6.91295	3.6884
mir-363	AATTGCACGGTATCCATCT	19	Mature 3' sub	0	12.8761	19.5206	20.639	13.2589	14.831	66.6455	12.3135	0	23.4475
mir-363	AATTGCACGGTATCCATCTG	20	Mature 3' sub	76.9329	57.9423	78.0823	75.6763	72.1584	48.2008	199.936	61.5673	117.52	106.806
mir-363	AATTGCACGGTATCCATCTGT	21	Mature 3' sub	51.2886	51.5042	78.0823	68.7966	62.4179	25.9543	74.4861	86.1942	76.0425	65.6693
mir-363	AATTGCACGGTATCCATCTGTA	22	Mature 3'	0	6.43803	0	55.0373	15.3688	14.831	15.6813	12.3135	34.5648	19.3476
mir-363	AATTGCACGGTATCCATCTGTAA	23	Mature 3' super	0	0	0	0	0	0	0	0	27.6518	6.91295
mir-363	ATTGCACGGTATCCATCTGT	20	Mature 3' sub	25.6443	6.43803	0	0	8.02059	0	19.6016	12.3135	0	7.97877
mir-363	ATTGCACGGTATCCATCTGTA	21	Mature 3' sub	0	0	0	0	0	7.41551	15.6813	12.3135	6.91295	10.5808
mir-363	ATTGCACGGTATCCATCTGTAA	22	Mature 3' sub/super	0	0	0	6.87966	1.71992	0	3.92032	0	6.91295	2.70832
mir-363	GTCGGGTGGATCACGATGCA	20	Mature 5' sub/super	0	0	0	0	0	3.70775	0	0	0	0.926939
mir-3621	CGCGGGTCGGGGTCTGCAGG	20	Mature 5'	0	0	19.5206	0	4.88014	0	0	0	6.91295	1.72824
mir-362	AACACACCTATTCAAGGATT	20	Mature 3' sub	0	0	19.5206	0	4.88014	11.1233	11.761	73.8807	0	24.1912
mir-362	AACACACCTATTCAAGGATTC	21	Mature 3' sub	0	6.43803	0	20.639	6.76925	14.831	11.761	86.1942	0	28.1965
mir-362	AACACACCTATTCAAGGATTCA	22	Mature 3'	51.2886	6.43803	0	20.639	19.5914	33.3698	7.84065	147.761	20.7389	52.4277
mir-362	AACACACCTATTCAAGGATTCAA	23	Mature 3' super	0	0	0	0	0	3.70775	0	0	0	0.926939
mir-362	AATCCTTGGAACCTAGGTGTGA	22	Mature 5' sub	0	0	0	0	0	0	0	0	20.7389	5.18471
mir-362	AATCCTTGGAACCTAGGTGTGAG	23	Mature 5' sub	0	0	0	0	0	0	0	0	6.91295	1.72824
mir-362	AATCCTTGGAACCTAGGTGTGAGT	24	Mature 5'	0	0	0	0	0	0	0	0	6.91295	1.72824
mir-362	TGGAACCTAGGTGTGA	16	Precursor	0	0	0	0	0	0	7.84065	0	0	1.96016
mir-3619	GGGACCATCCTGCCTGCTGTGG	22	Mature 3'	0	0	19.5206	0	4.88014	0	0	0	0	0
mir-3617	AAAGACATAGTTGCAAGATGGGA	23	Mature 5' super	0	0	0	0	0	3.70775	0	0	0	0.926939
mir-3615	TCTCTCGGCTCCTCGCGG	18	Mature 3' sub	0	0	0	0	0	3.70775	0	0	0	0.926939
mir-3615	TCTCTCGGCTCCTCGCGGC	19	Mature 3' sub	0	0	0	0	0	0	3.92032	0	0	0.980081
mir-3615	TCTCTCGGCTCCTCGCGGCT	20	Mature 3' sub	51.2886	154.513	253.767	48.1576	126.932	40.7853	78.4065	12.3135	20.7389	38.061
mir-3615	TCTCTCGGCTCCTCGCGGCTC	21	Mature 3'	0	0	0	0	0	3.70775	0	0	0	0.926939
mir-3615	TCTCTCGGCTCCTCGCGGCTCG	22	Mature 3' super	102.577	495.728	546.576	233.908	344.698	103.817	156.813	233.956	103.694	149.57
mir-3615	TCTCTCGGCTCCTCGCGGCTCGC	23	Mature 3' super	0	45.0662	19.5206	20.639	21.3064	48.2008	3.92032	0	6.91295	14.7585
mir-3615	TCTCTCGGCTCCTCGCGGCTCGCG	24	Mature 3' super	0	0	0	6.87966	1.71992	0	0	0	0	0
mir-3613	ACAAAAAAAAAAGCCCAAC	19	Mature 3' sub	0	0	0	0	0	0	3.92032	0	0	0.980081
mir-3613	ACAAAAAAAAAAGCCCAACCCT	22	Mature 3' sub	0	0	19.5206	0	4.88014	0	7.84065	0	0	1.96016
mir-3613	ACAAAAAAAAAAGCCCAACCCTTC	24	Mature 3'	0	0	0	0	0	3.70775	0	0	0	0.926939
mir-3613	TGTTGTACTTTTTTT	15	Precursor	0	0	0	0	0	3.70775	0	0	0	0.926939
mir-3613	TGTTGTACTTTTTTTTTTG	19	Mature 5' sub	0	6.43803	0	13.7593	5.04934	11.1233	3.92032	12.3135	6.91295	8.5675
mir-3613	TGTTGTACTTTTTTTTTTGT	20	Mature 5' sub	25.6443	25.7521	58.5617	41.278	37.809	29.662	62.7252	49.2538	41.4777	45.7797
mir-3613	TGTTGTACTTTTTTTTTTGTT	21	Mature 5' sub	25.6443	25.7521	19.5206	6.87966	19.4492	33.3698	11.761	12.3135	27.6518	21.274
mir-3613	TGTTGTACTTTTTTTTTTGTTC	22	Mature 5'	0	19.3141	0	13.7593	8.26835	37.0775	3.92032	0	6.91295	11.9777
mir-3613	TGTTGTACTTTTTTTTTTGTTCG	23	Mature 5' super	0	0	0	0	0	0	0	12.3135	0	3.07836
mir-3613	TTGTACTTTTTTTTTTGTTCG	21	Mature 5' sub/super	0	0	0	13.7593	3.43983	0	0	0	0	0
mir-3611	TGAAGAAAGAAATTCTTACTAG	22	Mature 3' sub/super	0	0	0	0	0	0	3.92032	0	0	0.980081
mir-361	AGTCCCCCAGGTGTGATTCTGA	22	Mature 3' sub/super	0	0	0	6.87966	1.71992	0	0	0	0	0
mir-361	CCCCAGGTGTGATTCTGATT	20	Mature 3' sub	0	0	0	0	0	3.70775	0	0	0	0.926939
mir-361	CCCCCAGGTGTGATTCTGATT	21	Mature 3' sub	0	0	0	0	0	3.70775	0	0	0	0.926939
mir-361	CCCCCAGGTGTGATTCTGATTT	22	Mature 3' sub	0	6.43803	0	6.87966	3.32942	0	0	0	0	0
mir-361	CCCCCAGGTGTGATTCTGATTTG	23	Mature 3' sub/super	0	25.7521	19.5206	0	11.3182	7.41551	3.92032	49.2538	6.91295	16.8756
mir-361	CCCCCAGGTGTGATTCTGATTTGC	24	Mature 3' sub/super	0	6.43803	0	6.87966	3.32942	0	0	0	6.91295	1.72824
mir-361	GTCCCCCAGGTGTGATTCTGATT	23	Mature 3' sub/super	0	0	0	0	0	0	0	0	13.8259	3.45648
mir-361	GTCCCCCAGGTGTGATTCTGATTT	24	Mature 3' super	0	6.43803	0	0	1.60951	0	0	0	0	0
mir-361	TCCCCCAGGTGTGATT	16	Precursor	0	0	0	0	0	0	0	12.3135	0	3.07836
mir-361	TCCCCCAGGTGTGATTCTGA	20	Mature 3' sub	25.6443	45.0662	78.0823	41.278	47.5177	11.1233	0	24.6269	13.8259	12.394
mir-361	TCCCCCAGGTGTGATTCTGAT	21	Mature 3' sub	0	32.1902	0	6.87966	9.76745	0	0	0	0	0
mir-361	TCCCCCAGGTGTGATTCTGATT	22	Mature 3' sub	76.9329	115.885	117.123	34.3983	86.0848	33.3698	11.761	12.3135	62.2166	29.9152
mir-361	TCCCCCAGGTGTGATTCTGATTT	23	Mature 3'	25.6443	148.075	39.0411	34.3983	61.7896	33.3698	15.6813	12.3135	34.5648	23.9823
mir-361	TCCCCCAGGTGTGATTCTGATTTG	24	Mature 3' super	153.866	115.885	136.644	41.278	111.918	66.7396	15.6813	0	76.0425	39.6158
mir-361	TCCCCCAGGTGTGATTCTGATTTGC	25	Mature 3' super	0	0	0	0	0	0	0	0	6.91295	1.72824
mir-361	TTATCAGAATCTCCAGGGG	19	Mature 5' sub	0	0	0	0	0	0	3.92032	0	0	0.980081
mir-361	TTATCAGAATCTCCAGGGGT	20	Mature 5' sub	51.2886	6.43803	19.5206	13.7593	22.7516	3.70775	7.84065	0	6.91295	4.61534
mir-361	TTATCAGAATCTCCAGGGGTA	21	Mature 5' sub	0	12.8761	19.5206	13.7593	11.539	25.9543	3.92032	12.3135	13.8259	14.0035
mir-361	TTATCAGAATCTCCAGGGGTAC	22	Mature 5'	128.222	148.075	78.0823	110.075	116.113	77.8629	19.6016	12.3135	6.91295	29.1727
mir-361	TTATCAGAATCTCCAGGGGTACT	23	Mature 5' super	0	0	0	0	0	0	0	12.3135	0	3.07836
mir-3609	CAAAGTGATGAGTAATACTGGCT	23	Mature 3' sub	0	0	0	0	0	3.70775	0	0	0	0.926939
mir-3609	GCAAAGTGATGAGTAATACTGGCTGGAGCCC	31	Precursor	0	6.43803	0	0	1.60951	0	0	0	0	0
mir-3607	ACTGTAAACGCTTTCTGATG	20	Mature 3'	0	0	0	0	0	3.70775	0	0	0	0.926939
mir-3607	GCATGTGATGAAGCAAATCAG	21	Mature 5' sub	0	6.43803	0	0	1.60951	0	0	0	0	0
mir-3605	CCTCCGTGTTACCTGTCC	18	Mature 3' sub	0	6.43803	0	0	1.60951	0	0	0	0	0
mir-3605	CCTCCGTGTTACCTGTCCTCT	21	Mature 3' sub	0	0	0	0	0	0	15.6813	0	0	3.92032
mir-3605	CCTCCGTGTTACCTGTCCTCTAG	23	Mature 3'	0	0	0	0	0	3.70775	0	0	0	0.926939
mir-3591	AAACACCATTGTCACACTCC	20	Mature 3' sub	51.2886	6.43803	19.5206	27.5186	26.1915	0	0	0	0	0
mir-3591	AAACACCATTGTCACACTCCA	21	Mature 3' sub	538.531	347.654	566.097	474.697	481.744	0	0	0	0	0
mir-3591	AACACCATTGTCACACT	17	Mature 3' sub	0	6.43803	0	0	1.60951	0	0	0	0	0
mir-3591	AACACCATTGTCACACTCC	19	Mature 3' sub	25.6443	25.7521	0	55.0373	26.6084	0	0	0	0	0
mir-3591	AACACCATTGTCACACTCCA	20	Mature 3' sub	589.819	489.29	976.029	467.817	630.739	0	0	0	0	0
mir-3591	ACACCATTGTCACAC	15	Mature 3' sub	0	0	0	6.87966	1.71992	0	0	0	0	0
mir-3591	ACACCATTGTCACACT	16	Mature 3' sub	0	0	0	6.87966	1.71992	0	0	0	0	0
mir-3591	ACACCATTGTCACACTCC	18	Mature 3' sub	25.6443	12.8761	78.0823	13.7593	32.5905	0	0	0	0	0
mir-3591	ACACCATTGTCACACTCCA	19	Mature 3' sub	461.598	386.282	1015.07	364.622	556.893	0	0	0	0	0
mir-3591	ACCATTGTCACACTCC	16	Mature 3' sub	0	19.3141	0	0	4.82852	0	0	0	0	0
mir-3591	ACCATTGTCACACTCCA	17	Mature 3' sub	153.866	109.447	136.644	96.3153	124.068	0	0	0	0	0
mir-3591	CAAACACCATTGTCACACTCC	21	Mature 3' sub/super	51.2886	19.3141	39.0411	6.87966	29.1309	0	0	0	0	0
mir-3591	CAAACACCATTGTCACACTCCA	22	Mature 3' sub/super	461.598	386.282	663.7	488.456	500.009	0	0	0	0	0
mir-3591	CACCATTGTCACACTCC	17	Mature 3' sub	25.6443	6.43803	0	0	8.02059	0	0	0	0	0
mir-3591	CACCATTGTCACACTCCA	18	Mature 3' sub	102.577	154.513	253.767	89.4356	150.073	0	0	0	0	0
mir-3591	CATTGTCACACTCCA	15	Precursor	0	32.1902	0	0	8.04754	0	0	0	0	0
mir-3591	CCATTGTCACACTCCA	16	Mature 3' sub	128.222	38.6282	234.247	89.4356	122.633	0	3.92032	0	0	0.980081
mir-3591	TTTAGTGTGATAATGGCGTTT	21	Mature 5' sub	25.6443	0	0	0	6.41108	11.1233	0	0	0	2.78082
mir-3591	TTTAGTGTGATAATGGCGTTTG	22	Mature 5' sub	0	0	0	0	0	0	0	12.3135	0	3.07836
mir-3529	ACAAAATCACTAGTCTTCCA	20	Mature 3' sub	25.6443	0	19.5206	0	11.2912	0	0	0	0	0
mir-3529	CAAAATCACTAGTCTTCCA	19	Mature 3' sub	0	0	0	6.87966	1.71992	0	0	0	0	0
mir-34c	AATCACTAACCACACGGCCA	20	Mature 3' sub	0	0	0	0	0	0	3.92032	0	0	0.980081
mir-34c	AATCACTAACCACACGGCCAG	21	Mature 3' sub	0	0	0	0	0	0	3.92032	0	0	0.980081
mir-34c	AATCACTAACCACACGGCCAGG	22	Mature 3'	0	0	0	0	0	0	0	12.3135	0	3.07836
mir-34c	AGGCAGTGTAGTTAGCT	17	Precursor	0	0	0	0	0	3.70775	0	0	0	0.926939
mir-34c	AGGCAGTGTAGTTAGCTGA	19	Mature 5' sub	0	0	0	0	0	3.70775	19.6016	0	0	5.82734
mir-34c	AGGCAGTGTAGTTAGCTGAT	20	Mature 5' sub	0	0	0	0	0	7.41551	0	0	0	1.85388
mir-34c	AGGCAGTGTAGTTAGCTGATT	21	Mature 5' sub	0	0	0	0	0	18.5388	62.7252	0	0	20.316
mir-34c	AGGCAGTGTAGTTAGCTGATTG	22	Mature 5' sub	0	0	0	0	0	66.7396	19.6016	0	0	21.5853
mir-34c	AGGCAGTGTAGTTAGCTGATTGC	23	Mature 5'	0	0	0	0	0	29.662	27.4423	0	0	14.2761
mir-34b	AATCACTAACTCCACTGCCA	20	Mature 3' sub	0	0	0	0	0	0	3.92032	0	0	0.980081
mir-34b	AATCACTAACTCCACTGCCATC	22	Mature 3' sub/super	0	0	0	0	0	3.70775	0	0	0	0.926939
mir-34b	AGGCAGTGTCATTAGCTGATT	21	Mature 5' sub	0	0	0	0	0	7.41551	0	0	0	1.85388
mir-34b	AGGCAGTGTCATTAGCTGATTG	22	Mature 5' sub	0	0	0	0	0	29.662	0	0	0	7.41551
mir-34b	AGGCAGTGTCATTAGCTGATTGT	23	Mature 5' sub/super	0	0	19.5206	0	4.88014	33.3698	11.761	0	0	11.2827
mir-34b	CAATCACTAACTCCACTGCC	20	Mature 3' sub	0	0	0	0	0	3.70775	0	0	0	0.926939
mir-34b	CAATCACTAACTCCACTGCCAT	22	Mature 3'	0	0	0	0	0	3.70775	0	0	0	0.926939
mir-34a	AATCAGCAAGTATACTGCCC	20	Mature 3' sub	0	0	0	0	0	3.70775	0	0	0	0.926939
mir-34a	AATCAGCAAGTATACTGCCCTA	22	Mature 3' sub/super	0	0	0	0	0	25.9543	11.761	0	0	9.42881
mir-34a	AGTGTCTTAGCTGGTTGT	18	Mature 5' sub	0	0	19.5206	20.639	10.0399	0	0	0	0	0
mir-34a	ATCAGCAAGTATACTGCCC	19	Mature 3' sub	0	0	0	0	0	0	0	24.6269	0	6.15673
mir-34a	CAATCAGCAAGTATACTGCCC	21	Mature 3' sub	0	0	0	0	0	0	0	36.9404	0	9.23509
mir-34a	CAATCAGCAAGTATACTGCCCT	22	Mature 3'	0	0	0	0	0	3.70775	0	0	0	0.926939
mir-34a	CAATCAGCAAGTATACTGCCCTA	23	Mature 3' super	0	6.43803	19.5206	0	6.48965	7.41551	0	24.6269	0	8.0106
mir-34a	GCAGTGTCTTAGCTG	15	Mature 5' sub	0	6.43803	0	0	1.60951	0	15.6813	0	0	3.92032
mir-34a	GCAGTGTCTTAGCTGGTTGT	20	Mature 5' sub	0	25.7521	58.5617	6.87966	22.7984	0	0	0	0	0
mir-34a	GGCAGTGTCTTAGCTGGT	18	Mature 5' sub	0	0	0	0	0	3.70775	0	0	0	0.926939
mir-34a	GGCAGTGTCTTAGCTGGTTGT	21	Mature 5' sub	0	6.43803	0	13.7593	5.04934	0	7.84065	0	0	1.96016
mir-34a	GTGTCTTAGCTGGTT	15	Mature 5' sub	0	0	0	6.87966	1.71992	0	0	0	0	0
mir-34a	GTGTCTTAGCTGGTTGT	17	Mature 5' sub	76.9329	12.8761	39.0411	13.7593	35.6524	0	0	0	0	0
mir-34a	TGGCAGTGTCTTAGCT	16	Precursor	0	0	0	0	0	3.70775	0	0	0	0.926939
mir-34a	TGGCAGTGTCTTAGCTGG	18	Mature 5' sub	0	0	0	0	0	3.70775	0	0	0	0.926939
mir-34a	TGGCAGTGTCTTAGCTGGT	19	Mature 5' sub	0	12.8761	0	0	3.21902	48.2008	23.5219	110.821	13.8259	49.0924
mir-34a	TGGCAGTGTCTTAGCTGGTT	20	Mature 5' sub	0	12.8761	19.5206	6.87966	9.81907	22.2465	11.761	61.5673	0	23.8937
mir-34a	TGGCAGTGTCTTAGCTGGTTG	21	Mature 5' sub	25.6443	25.7521	214.726	34.3983	75.1303	81.5706	23.5219	61.5673	27.6518	48.5779
mir-34a	TGGCAGTGTCTTAGCTGGTTGT	22	Mature 5'	230.799	51.5042	780.823	103.195	291.58	441.223	239.14	948.136	41.4777	417.494
mir-34a	TGGCAGTGTCTTAGCTGGTTGTT	23	Mature 5' super	0	6.43803	39.0411	0	11.3698	0	0	0	0	0
mir-34a	TGGCAGTGTCTTAGCTGGTTGTTG	24	Mature 5' super	0	0	0	0	0	0	3.92032	0	0	0.980081
mir-34a	TGTCTTAGCTGGTTGT	16	Precursor	25.6443	0	19.5206	0	11.2912	7.41551	0	0	0	1.85388
mir-346	TGTCTGCCCGCATGCCTGCCTCT	23	Mature 5'	0	0	0	0	0	3.70775	0	0	0	0.926939
mir-345	CTGACTCCTAGTCCAGGGCT	20	Mature 5' sub	0	0	0	0	0	3.70775	0	0	0	0.926939
mir-345	GCTGACTCCTAGTCCAGG	18	Mature 5' sub	0	0	0	0	0	7.41551	0	0	0	1.85388
mir-345	GCTGACTCCTAGTCCAGGG	19	Mature 5' sub	0	0	0	0	0	7.41551	0	0	0	1.85388
mir-345	GCTGACTCCTAGTCCAGGGC	20	Mature 5' sub	0	6.43803	19.5206	0	6.48965	0	7.84065	0	0	1.96016
mir-345	GCTGACTCCTAGTCCAGGGCT	21	Mature 5' sub	51.2886	19.3141	19.5206	0	22.5308	18.5388	11.761	24.6269	27.6518	20.6446
mir-345	GCTGACTCCTAGTCCAGGGCTC	22	Mature 5'	0	90.1324	58.5617	20.639	42.3333	33.3698	7.84065	123.135	13.8259	44.5427
mir-345	GCTGACTCCTAGTCCAGGGCTCGT	24	Mature 5' super	0	0	19.5206	0	4.88014	0	0	0	0	0
mir-345	TGACTCCTAGTCCAGGGCTC	20	Mature 5' sub	0	0	0	0	0	3.70775	0	0	0	0.926939
mir-342	ACACAGAAATCGCACCCG	18	Mature 3' sub	25.6443	0	0	0	6.41108	0	0	0	0	0
mir-342	AGGGGTGCTATCTGTGATTG	20	Mature 5' sub	0	6.43803	0	13.7593	5.04934	0	0	0	0	0
mir-342	AGGGGTGCTATCTGTGATTGA	21	Mature 5'	0	12.8761	19.5206	20.639	13.2589	0	3.92032	0	0	0.980081
mir-342	AGGGGTGCTATCTGTGATTGAG	22	Mature 5' super	0	32.1902	19.5206	13.7593	16.3675	7.41551	0	0	0	1.85388
mir-342	AGGGGTGCTATCTGTGATTGAGG	23	Mature 5' super	0	12.8761	0	0	3.21902	0	0	0	6.91295	1.72824
mir-342	AGGGGTGCTATCTGTGATTGAGGGA	25	Mature 5' super	0	6.43803	0	0	1.60951	0	0	0	0	0
mir-342	CTCACACAGAAATCGCACCCGT	22	Mature 3' sub	0	0	39.0411	0	9.76029	0	0	0	0	0
mir-342	GGGGTGCTATCTGTGATTGA	20	Mature 5' sub	0	19.3141	0	0	4.82852	0	0	0	0	0
mir-342	GGGGTGCTATCTGTGATTGAG	21	Mature 5' sub/super	25.6443	45.0662	0	6.87966	19.3975	0	0	0	0	0
mir-342	GGGGTGCTATCTGTGATTGAGG	22	Mature 5' sub/super	0	6.43803	0	0	1.60951	0	0	0	6.91295	1.72824
mir-342	GGGGTGCTATCTGTGATTGAGGGA	24	Mature 5' sub/super	0	0	0	6.87966	1.71992	0	3.92032	0	0	0.980081
mir-342	GGGGTGCTATCTGTGATTGAGGGAC	25	Mature 5' sub/super	0	6.43803	0	0	1.60951	0	0	0	0	0
mir-342	GGGTGCTATCTGTGATTGA	19	Mature 5' sub	0	6.43803	0	0	1.60951	0	0	0	0	0
mir-342	GTCTCACACAGAAATCGCACCCG	23	Mature 3' sub/super	0	6.43803	0	0	1.60951	0	0	0	0	0
mir-342	TCACACAGAAATCGCA	16	Mature 3' sub	0	0	0	0	0	3.70775	0	0	0	0.926939
mir-342	TCACACAGAAATCGCACC	18	Mature 3' sub	25.6443	0	0	0	6.41108	0	0	0	0	0
mir-342	TCACACAGAAATCGCACCC	19	Mature 3' sub	0	6.43803	0	6.87966	3.32942	0	0	0	0	0
mir-342	TCACACAGAAATCGCACCCG	20	Mature 3' sub	0	0	19.5206	6.87966	6.60006	14.831	0	0	27.6518	10.6207
mir-342	TCACACAGAAATCGCACCCGT	21	Mature 3' sub	0	77.2564	39.0411	55.0373	42.8337	14.831	43.1236	12.3135	0	17.567
mir-342	TCACACAGAAATCGCACCCGTC	22	Mature 3' sub/super	76.9329	32.1902	0	20.639	32.4405	7.41551	7.84065	0	13.8259	7.27052
mir-342	TCACACAGAAATCGCACCCGTCA	23	Mature 3' sub/super	25.6443	103.008	39.0411	103.195	67.7222	25.9543	27.4423	0	13.8259	16.8056
mir-342	TCTCACACAGAAATC	15	Precursor	0	0	0	6.87966	1.71992	0	0	0	0	0
mir-342	TCTCACACAGAAATCGCA	18	Mature 3' sub	0	0	0	0	0	7.41551	0	0	0	1.85388
mir-342	TCTCACACAGAAATCGCAC	19	Mature 3' sub	0	6.43803	0	0	1.60951	29.662	3.92032	0	0	8.39559
mir-342	TCTCACACAGAAATCGCACC	20	Mature 3' sub	25.6443	51.5042	19.5206	41.278	34.4868	29.662	3.92032	0	34.5648	17.0368
mir-342	TCTCACACAGAAATCGCACCC	21	Mature 3' sub	0	45.0662	58.5617	20.639	31.0667	33.3698	15.6813	0	6.91295	13.991
mir-342	TCTCACACAGAAATCGCACCCG	22	Mature 3' sub	1769.46	4397.17	2342.47	1857.51	2591.65	815.706	576.288	98.5076	497.733	497.058
mir-342	TCTCACACAGAAATCGCACCCGT	23	Mature 3'	1461.73	2961.49	1327.4	1582.32	1833.24	708.181	442.997	36.9404	407.864	398.996
mir-342	TCTCACACAGAAATCGCACCCGTC	24	Mature 3' super	25.6443	193.141	39.0411	27.5186	71.3363	7.41551	15.6813	12.3135	6.91295	10.5808
mir-342	TCTCACACAGAAATCGCACCCGTCA	25	Mature 3' super	0	115.885	78.0823	27.5186	55.3714	0	0	0	6.91295	1.72824
mir-342	TGCTATCTGTGATTGAGGGACA	22	Precursor	0	0	0	6.87966	1.71992	0	0	0	0	0
mir-340	TATAAAGCAATGAGACTGAT	20	Mature 5' sub	0	0	0	0	0	3.70775	0	0	0	0.926939
mir-340	TCCGTCTCAGTTACTTTATAG	21	Mature 3' sub	0	0	0	0	0	3.70775	0	0	13.8259	4.38341
mir-340	TCCGTCTCAGTTACTTTATAGC	22	Mature 3'	0	0	0	0	0	0	3.92032	0	0	0.980081
mir-340	TCCGTCTCAGTTACTTTATAGCC	23	Mature 3' super	51.2886	0	58.5617	0	27.4626	3.70775	0	0	6.91295	2.65518
mir-340	TCCGTCTCAGTTACTTTATAGCCA	24	Mature 3' super	0	0	0	6.87966	1.71992	0	0	0	0	0
mir-340	TTATAAAGCAATGAGACTGA	20	Mature 5' sub	0	6.43803	19.5206	0	6.48965	18.5388	11.761	73.8807	20.7389	31.2298
mir-340	TTATAAAGCAATGAGACTGAT	21	Mature 5' sub	25.6443	38.6282	19.5206	20.639	26.108	114.94	15.6813	61.5673	34.5648	56.6884
mir-340	TTATAAAGCAATGAGACTGATT	22	Mature 5'	0	51.5042	19.5206	48.1576	29.7956	129.771	39.2032	184.702	48.3907	100.517
mir-33b	GTGCATTGCTGTTGCATTG	19	Mature 5' sub	0	6.43803	39.0411	0	11.3698	18.5388	0	73.8807	27.6518	30.0178
mir-33b	GTGCATTGCTGTTGCATTGC	20	Mature 5'	25.6443	6.43803	39.0411	6.87966	19.5008	63.0318	0	86.1942	0	37.3065
mir-33a	CAATGTTTCCACAGTG	16	Precursor	0	6.43803	0	0	1.60951	0	0	0	0	0
mir-33a	CAATGTTTCCACAGTGCA	18	Mature 3' sub	0	0	0	6.87966	1.71992	0	0	0	0	0
mir-33a	CAATGTTTCCACAGTGCAT	19	Mature 3' sub	0	12.8761	0	0	3.21902	0	0	0	0	0
mir-33a	CAATGTTTCCACAGTGCATCA	21	Mature 3' sub	0	0	0	0	0	7.41551	0	0	0	1.85388
mir-33a	GTGCATTGTAGTTGCA	16	Mature 5' sub	0	0	0	0	0	3.70775	0	0	6.91295	2.65518
mir-33a	GTGCATTGTAGTTGCATTG	19	Mature 5' sub	0	12.8761	78.0823	0	22.7396	40.7853	0	24.6269	0	16.3531
mir-33a	GTGCATTGTAGTTGCATTGC	20	Mature 5' sub	76.9329	38.6282	39.0411	68.7966	55.8497	107.525	11.761	147.761	124.433	97.8701
mir-33a	GTGCATTGTAGTTGCATTGCA	21	Mature 5'	0	19.3141	39.0411	27.5186	21.4685	40.7853	0	0	20.7389	15.381
mir-33a	TGTTCTGGTGGTACCCATG	19	Precursor	0	0	0	0	0	3.70775	0	0	0	0.926939
mir-339	AGCGCCTCGACGACAGAGCCG	21	Mature 3' sub	25.6443	6.43803	0	0	8.02059	3.70775	0	12.3135	0	4.0053
mir-339	CCCTGTCCTCCAGGAGCTCACG	22	Mature 5' sub	0	0	0	0	0	3.70775	0	0	0	0.926939
mir-339	GAGCGCCTCGACGACAGAGCC	21	Mature 3' sub	0	0	0	6.87966	1.71992	0	0	0	0	0
mir-339	GAGCGCCTCGACGACAGAGCCG	22	Mature 3' sub	0	12.8761	0	0	3.21902	0	3.92032	0	0	0.980081
mir-339	TCCCTGTCCTCCAGGAGC	18	Mature 5' sub	0	6.43803	0	0	1.60951	11.1233	3.92032	0	6.91295	5.48913
mir-339	TCCCTGTCCTCCAGGAGCT	19	Mature 5' sub	25.6443	218.893	214.726	89.4356	137.175	55.6163	66.6455	160.075	96.7813	94.7795
mir-339	TCCCTGTCCTCCAGGAGCTC	20	Mature 5' sub	25.6443	19.3141	0	34.3983	19.8392	22.2465	3.92032	0	13.8259	9.99819
mir-339	TCCCTGTCCTCCAGGAGCTCA	21	Mature 5' sub	76.9329	77.2564	39.0411	13.7593	51.7474	7.41551	7.84065	73.8807	69.1295	39.5666
mir-339	TCCCTGTCCTCCAGGAGCTCAC	22	Mature 5' sub	25.6443	0	19.5206	6.87966	13.0111	22.2465	0	0	13.8259	9.01811
mir-339	TCCCTGTCCTCCAGGAGCTCACG	23	Mature 5'	0	12.8761	39.0411	34.3983	21.5789	3.70775	7.84065	0	0	2.8871
mir-339	TCCCTGTCCTCCAGGAGCTCACGT	24	Mature 5' super	25.6443	6.43803	39.0411	0	17.7809	0	0	0	0	0
mir-339	TGAGCGCCTCGACGACAGA	19	Mature 3' sub	0	19.3141	0	0	4.82852	0	3.92032	0	0	0.980081
mir-339	TGAGCGCCTCGACGACAGAG	20	Mature 3' sub	25.6443	6.43803	0	27.5186	14.9002	3.70775	11.761	12.3135	0	6.94554
mir-339	TGAGCGCCTCGACGACAGAGC	21	Mature 3' sub	0	0	0	6.87966	1.71992	0	0	0	6.91295	1.72824
mir-339	TGAGCGCCTCGACGACAGAGCC	22	Mature 3' sub	0	0	0	6.87966	1.71992	0	0	0	0	0
mir-339	TGAGCGCCTCGACGACAGAGCCG	23	Mature 3'	0	12.8761	19.5206	13.7593	11.539	0	0	0	6.91295	1.72824
mir-338	AACAATATCCTGGTGCTGAG	20	Mature 5' sub	25.6443	0	0	0	6.41108	0	0	0	6.91295	1.72824
mir-338	AACAATATCCTGGTGCTGAGT	21	Mature 5' sub	25.6443	64.3803	19.5206	6.87966	29.1062	29.662	19.6016	61.5673	20.7389	32.8924
mir-338	CTCCAGCATCAGTGATTTTGTTGA	24	Mature 3' super	0	0	0	0	0	3.70775	0	0	0	0.926939
mir-338	TCCAGCATCAGTGATTTTG	19	Mature 3' sub	0	0	0	0	0	3.70775	0	0	0	0.926939
mir-338	TCCAGCATCAGTGATTTTGT	20	Mature 3' sub	0	0	0	0	0	0	0	12.3135	0	3.07836
mir-338	TCCAGCATCAGTGATTTTGTT	21	Mature 3' sub	0	0	0	0	0	3.70775	0	0	0	0.926939
mir-338	TCCAGCATCAGTGATTTTGTTG	22	Mature 3'	0	45.0662	0	55.0373	25.0259	22.2465	3.92032	12.3135	0	9.62008
mir-338	TCCAGCATCAGTGATTTTGTTGA	23	Mature 3' super	25.6443	25.7521	0	6.87966	14.569	11.1233	3.92032	12.3135	0	6.83926
mir-337	GAACGGCTTCATACAGGAGT	20	Mature 5' sub	0	0	19.5206	6.87966	6.60006	7.41551	0	0	0	1.85388
mir-337	TCCAGCTCCTATATGA	16	Precursor	0	0	0	6.87966	1.71992	0	0	0	0	0
mir-337	TCCTATATGATGCCTTTCT	19	Mature 3' sub	0	0	0	0	0	0	0	24.6269	0	6.15673
mir-337	TCCTATATGATGCCTTTCTTC	21	Mature 3' sub	0	0	0	0	0	3.70775	0	12.3135	0	4.0053
mir-335	AAGAGCAATAACGAAAAATGT	21	Mature 5' sub	0	0	0	0	0	0	3.92032	0	0	0.980081
mir-335	GTTTTTCATTATTGCTCCTG	20	Mature 3' sub/super	0	0	0	0	0	3.70775	0	0	6.91295	2.65518
mir-335	GTTTTTCATTATTGCTCCTGA	21	Mature 3' sub/super	0	0	0	0	0	0	0	0	6.91295	1.72824
mir-335	GTTTTTCATTATTGCTCCTGACC	23	Mature 3' super	0	0	0	6.87966	1.71992	3.70775	0	0	6.91295	2.65518
mir-335	TCAAGAGCAATAACGAA	17	Precursor	0	0	0	0	0	3.70775	3.92032	0	0	1.90702
mir-335	TCAAGAGCAATAACGAAA	18	Mature 5' sub	0	0	0	0	0	7.41551	3.92032	0	0	2.83396
mir-335	TCAAGAGCAATAACGAAAA	19	Mature 5' sub	0	0	0	13.7593	3.43983	0	3.92032	0	0	0.980081
mir-335	TCAAGAGCAATAACGAAAAA	20	Mature 5' sub	0	6.43803	19.5206	6.87966	8.20957	66.7396	0	24.6269	13.8259	26.2981
mir-335	TCAAGAGCAATAACGAAAAAT	21	Mature 5' sub	51.2886	51.5042	39.0411	41.278	45.778	81.5706	58.8049	233.956	27.6518	100.496
mir-335	TCAAGAGCAATAACGAAAAATG	22	Mature 5' sub	102.577	77.2564	370.891	123.834	168.64	144.602	250.901	357.09	131.346	220.985
mir-335	TCAAGAGCAATAACGAAAAATGT	23	Mature 5'	179.51	276.835	312.329	220.149	247.206	285.497	207.777	578.732	193.563	316.392
mir-335	TTTTCATTATTGCTCCTGACC	21	Mature 3' sub	0	0	0	0	0	3.70775	0	0	0	0.926939
mir-335	TTTTTCATTATTGCTCCTGACC	22	Mature 3'	0	0	0	0	0	3.70775	0	0	0	0.926939
mir-331	CCCTGGGCCTATCCTAGA	18	Mature 3' sub	0	0	19.5206	0	4.88014	0	0	0	0	0
mir-331	CCTGGGCCTATCCTAGAA	18	Mature 3' sub	0	0	0	6.87966	1.71992	0	0	0	0	0
mir-331	CTAGGTATGGTCCCAGGGAT	20	Mature 5' sub	0	19.3141	19.5206	6.87966	11.4286	0	15.6813	0	13.8259	7.3768
mir-331	CTAGGTATGGTCCCAGGGATCC	22	Mature 5'	0	0	0	0	0	0	0	24.6269	0	6.15673
mir-331	GCCCCTGGGCCTATCCTAGA	20	Mature 3' sub	0	0	0	0	0	0	0	0	6.91295	1.72824
mir-331	GCCCCTGGGCCTATCCTAGAA	21	Mature 3'	25.6443	12.8761	19.5206	0	14.5102	0	0	0	6.91295	1.72824
mir-331	GGTATGGTCCCAGGGATCC	19	Mature 5' sub	0	0	0	6.87966	1.71992	0	0	0	0	0
mir-331	TCTAGGTATGGTCCCAGGGA	20	Mature 5' sub/super	0	6.43803	0	0	1.60951	0	7.84065	0	0	1.96016
mir-331	TCTAGGTATGGTCCCAGGGAT	21	Mature 5' sub/super	0	12.8761	39.0411	0	12.9793	7.41551	27.4423	12.3135	13.8259	15.2493
mir-331	TTCTAGGTATGGTCCCAGGGA	21	Mature 5' sub/super	0	0	19.5206	0	4.88014	3.70775	0	0	0	0.926939
mir-331	TTCTAGGTATGGTCCCAGGGAT	22	Mature 5' sub/super	0	19.3141	19.5206	0	9.70867	7.41551	15.6813	12.3135	6.91295	10.5808
mir-330	AAAGCACACGGCCTGCAGAGA	21	Mature 3' sub	0	12.8761	0	0	3.21902	0	0	0	0	0
mir-330	CAAAGCACACGGCCTGCAGA	20	Mature 3' sub	0	6.43803	0	0	1.60951	0	0	0	0	0
mir-330	CAAAGCACACGGCCTGCAGAGA	22	Mature 3' sub	0	6.43803	0	0	1.60951	0	0	12.3135	0	3.07836
mir-330	CAAAGCACACGGCCTGCAGAGAG	23	Mature 3' sub/super	0	0	0	13.7593	3.43983	3.70775	0	0	0	0.926939
mir-330	GCAAAGCACACGGCCTGCAG	20	Mature 3' sub	0	0	19.5206	0	4.88014	0	0	0	0	0
mir-330	GCAAAGCACACGGCCTGCAGA	21	Mature 3' sub	0	0	0	0	0	0	3.92032	0	6.91295	2.70832
mir-330	GCAAAGCACACGGCCTGCAGAGA	23	Mature 3'	25.6443	25.7521	19.5206	13.7593	21.1691	3.70775	3.92032	0	20.7389	7.09173
mir-330	TCTCTGGGCCTGTGTCTTAG	20	Mature 5' sub	0	12.8761	0	0	3.21902	0	7.84065	0	27.6518	8.87311
mir-329-1//mir-329-2	AACACACCTGGTTAACCTCT	20	Mature 3' sub	0	0	19.5206	0	4.88014	3.70775	3.92032	0	0	1.90702
mir-329-1//mir-329-2	AACACACCTGGTTAACCTCTT	21	Mature 3' sub	0	6.43803	0	0	1.60951	0	0	0	0	0
mir-329-1//mir-329-2	AACACACCTGGTTAACCTCTTT	22	Mature 3'	0	0	0	0	0	7.41551	0	0	0	1.85388
mir-329-1//mir-329-2	ACACACCTGGTTAACCTCTTT	21	Mature 3' sub	0	0	0	0	0	0	0	12.3135	0	3.07836
mir-328	AGGAGGGGCTCAGGG	15	Precursor	0	0	0	0	0	0	3.92032	0	0	0.980081
mir-328	CCTGGCCCTCTCTGCCCTTC	20	Mature 3' sub/super	0	0	0	0	0	0	0	0	6.91295	1.72824
mir-328	CTGGCCCTCTCTGCCCTTCCG	21	Mature 3' sub	0	6.43803	58.5617	0	16.2499	7.41551	0	0	0	1.85388
mir-328	CTGGCCCTCTCTGCCCTTCCGT	22	Mature 3'	51.2886	19.3141	117.123	96.3153	71.0104	44.4931	15.6813	36.9404	48.3907	36.3763
mir-328	GGCAGGAGGGGCTCAGGG	18	Mature 5' sub	0	0	0	13.7593	3.43983	0	0	0	0	0
mir-328	GGGCAGGAGGGGCTCAGGG	19	Mature 5' sub	0	12.8761	0	0	3.21902	0	3.92032	0	0	0.980081
mir-328	GGGGCAGGAGGGGCT	15	Mature 5' sub	0	0	0	0	0	0	7.84065	0	0	1.96016
mir-328	GGGGGCAGGAGGGGCT	16	Mature 5' sub	0	0	0	0	0	0	3.92032	0	0	0.980081
mir-328	GGGGGCAGGAGGGGCTCAGGG	21	Mature 5' sub	0	0	0	0	0	0	0	12.3135	0	3.07836
mir-328	GGGGGGCAGGAGGGGCTCAGGG	22	Mature 5' sub	0	0	19.5206	0	4.88014	0	0	0	0	0
mir-328	TGGCCCTCTCTGCCCTTCCGT	21	Mature 3' sub	0	0	39.0411	0	9.76029	0	0	0	6.91295	1.72824
mir-326	CCTCTGGGCCCTTCCT	16	Mature 3' sub	0	0	0	0	0	7.41551	0	0	0	1.85388
mir-326	CCTCTGGGCCCTTCCTCCAG	20	Mature 3'	0	19.3141	0	0	4.82852	0	0	0	6.91295	1.72824
mir-326	CCTCTGGGCCCTTCCTCCAGC	21	Mature 3' super	0	6.43803	0	0	1.60951	3.70775	0	0	13.8259	4.38341
mir-326	CCTCTGGGCCCTTCCTCCAGCC	22	Mature 3' super	0	0	19.5206	0	4.88014	0	0	0	0	0
mir-324	ACTGCCCCAGGTGCTG	16	Mature 3' sub	0	0	19.5206	0	4.88014	0	0	0	0	0
mir-324	ACTGCCCCAGGTGCTGCT	18	Mature 3' sub	0	6.43803	0	0	1.60951	3.70775	3.92032	12.3135	0	4.98538
mir-324	ACTGCCCCAGGTGCTGCTG	19	Mature 3' sub	25.6443	19.3141	39.0411	13.7593	24.4397	0	7.84065	0	0	1.96016
mir-324	ACTGCCCCAGGTGCTGCTGG	20	Mature 3'	25.6443	12.8761	19.5206	0	14.5102	14.831	3.92032	12.3135	0	7.7662
mir-324	CCACTGCCCCAGGTGCTGC	19	Mature 3' sub/super	0	12.8761	0	0	3.21902	0	15.6813	0	0	3.92032
mir-324	CCACTGCCCCAGGTGCTGCT	20	Mature 3' sub/super	25.6443	12.8761	0	20.639	14.7898	3.70775	7.84065	0	13.8259	6.34358
mir-324	CCACTGCCCCAGGTGCTGCTG	21	Mature 3' sub/super	0	12.8761	0	6.87966	4.93893	7.41551	7.84065	12.3135	20.7389	12.0771
mir-324	CCACTGCCCCAGGTGCTGCTGG	22	Mature 3' super	25.6443	32.1902	156.165	13.7593	56.9396	11.1233	0	12.3135	20.7389	11.0439
mir-324	CGCATCCCCTAGGGCATT	18	Mature 5' sub	0	0	0	0	0	0	3.92032	0	0	0.980081
mir-324	CGCATCCCCTAGGGCATTG	19	Mature 5' sub	0	6.43803	0	20.639	6.76925	0	7.84065	12.3135	0	5.03852
mir-324	CGCATCCCCTAGGGCATTGG	20	Mature 5' sub	128.222	115.885	0	61.9169	76.5058	63.0318	129.371	36.9404	41.4777	67.7051
mir-324	CGCATCCCCTAGGGCATTGGT	21	Mature 5' sub	102.577	167.389	58.5617	130.714	114.81	18.5388	101.928	24.6269	110.607	63.9253
mir-324	CGCATCCCCTAGGGCATTGGTG	22	Mature 5' sub	51.2886	32.1902	19.5206	13.7593	29.1897	11.1233	39.2032	0	41.4777	22.9511
mir-324	CGCATCCCCTAGGGCATTGGTGT	23	Mature 5'	25.6443	70.8183	195.206	82.5559	93.5561	14.831	31.3626	147.761	62.2166	64.0429
mir-323b	CCCAATACACGGTCGACCTCT	21	Mature 3' sub	0	0	0	13.7593	3.43983	0	0	0	0	0
mir-323a	CACATTACACGGTCGACCTCT	21	Mature 3'	0	0	19.5206	6.87966	6.60006	3.70775	3.92032	61.5673	0	17.2988
mir-323a	GCACATTACACGGTCGACCTC	21	Mature 3' sub/super	0	12.8761	0	0	3.21902	0	0	0	0	0
mir-323a	GCACATTACACGGTCGACCTCT	22	Mature 3' super	0	19.3141	78.0823	13.7593	27.7889	18.5388	11.761	12.3135	13.8259	14.1098
mir-320d-1//mir-320d-2	AAAAGCTGGGTTGAGAGGA	19	Mature 3'	0	12.8761	0	0	3.21902	3.70775	0	0	0	0.926939
mir-320c-1//mir-320d-1//mir-320c-2//mir-320d-2	AAAAGCTGGGTTGAG	15	Mature 3' sub	0	0	0	0	0	0	0	12.3135	6.91295	4.8066
mir-320c-1//mir-320d-1//mir-320c-2//mir-320d-2	AAAAGCTGGGTTGAGA	16	Mature 3' sub	0	6.43803	0	0	1.60951	11.1233	15.6813	0	27.6518	13.6141
mir-320c-1//mir-320c-2	AAAAGCTGGGTTGAGAGGGT	20	Mature 3'	0	0	0	6.87966	1.71992	0	3.92032	0	6.91295	2.70832
mir-320b-2	AAAAGCTGGGTTGAGAGGGCAAAA	24	Mature 3' super	0	6.43803	0	0	1.60951	0	0	0	0	0
mir-320b-1//mir-320b-2	AAAAGCTGGGTTGAGAGGGCA	21	Mature 3' sub	0	38.6282	0	20.639	14.8168	14.831	3.92032	0	6.91295	6.41607
mir-320b-1//mir-320b-2	AAAAGCTGGGTTGAGAGGGCAA	22	Mature 3'	0	51.5042	39.0411	27.5186	29.516	55.6163	19.6016	12.3135	0	21.8828
mir-320b-1//mir-320b-2	AAAAGCTGGGTTGAGAGGGCAAA	23	Mature 3' super	0	0	0	6.87966	1.71992	0	0	12.3135	0	3.07836
mir-320b-1//mir-320b-2	AAAGCTGGGTTGAGAGGGCAA	21	Mature 3' sub	25.6443	0	0	0	6.41108	0	0	0	0	0
mir-320b-1//mir-320b-2	GAAAAGCTGGGTTGAGAGGGCA	22	Mature 3' sub/super	0	0	0	0	0	0	3.92032	0	0	0.980081
mir-320b-1//mir-320b-2	GAAAAGCTGGGTTGAGAGGGCAA	23	Mature 3' super	0	6.43803	0	0	1.60951	0	0	0	6.91295	1.72824
mir-320a//mir-320b-1//mir-320c-1//mir-320b-2//mir-320d-1//mir-320c-2//mir-320d-2	AAAAGCTGGGTTGAGAG	17	Mature 3' sub	0	12.8761	0	6.87966	4.93893	3.70775	3.92032	0	0	1.90702
mir-320a//mir-320b-1//mir-320c-1//mir-320b-2//mir-320d-1//mir-320c-2//mir-320d-2	AAAAGCTGGGTTGAGAGG	18	Mature 3' sub	0	12.8761	97.6029	6.87966	29.3396	18.5388	3.92032	0	6.91295	7.34301
mir-320a//mir-320b-1//mir-320c-1//mir-320b-2//mir-320d-1//mir-320c-2//mir-320d-2	GAAAAGCTGGGTTGAGAGG	19	Mature 3' sub/super	0	0	0	0	0	3.70775	0	0	0	0.926939
mir-320a//mir-320b-1//mir-320c-1//mir-320b-2//mir-320c-2	AAAAGCTGGGTTGAGAGGG	19	Mature 3' sub	0	70.8183	39.0411	13.7593	30.9047	44.4931	19.6016	24.6269	27.6518	29.0933
mir-320a//mir-320b-1//mir-320c-1//mir-320b-2//mir-320c-2	GAAAAGCTGGGTTGAGAGGG	20	Mature 3' sub/super	0	19.3141	19.5206	0	9.70867	0	0	0	0	0
mir-320a//mir-320b-1//mir-320b-2	AAAAGCTGGGTTGAGAGGGC	20	Mature 3' sub	76.9329	186.703	214.726	130.714	152.269	59.3241	50.9642	36.9404	82.9554	57.546
mir-320a//mir-320b-1//mir-320b-2	AAAGCTGGGTTGAGAGGGC	19	Mature 3' sub	25.6443	6.43803	19.5206	6.87966	14.6206	14.831	0	0	0	3.70775
mir-320a//mir-320b-1//mir-320b-2	GAAAAGCTGGGTTGAGAGGGC	21	Mature 3' sub/super	0	12.8761	0	6.87966	4.93893	0	7.84065	0	0	1.96016
mir-320a	AAAAGCTGGGTTGAGAGGGCG	21	Mature 3' sub	282.087	675.993	644.179	199.51	450.442	77.8629	156.813	147.761	255.779	159.554
mir-320a	AAAAGCTGGGTTGAGAGGGCGA	22	Mature 3'	7257.34	14401.9	15206.5	5434.93	10575.2	3359.23	4241.79	5097.77	5896.75	4648.88
mir-320a	AAAAGCTGGGTTGAGAGGGCGAA	23	Mature 3' super	2718.3	6682.68	5856.17	2490.44	4436.9	1453.44	1250.58	1686.94	2302.01	1673.24
mir-320a	AAAAGCTGGGTTGAGAGGGCGAAA	24	Mature 3' super	794.974	1358.42	1776.37	777.402	1176.79	348.529	372.431	443.284	705.121	467.341
mir-320a	AAAAGCTGGGTTGAGAGGGCGAAAA	25	Mature 3' super	76.9329	173.827	97.6029	144.473	123.209	48.2008	54.8845	49.2538	138.259	72.6495
mir-320a	AAAAGCTGGGTTGAGAGGGCGAAAAA	26	Mature 3' super	25.6443	38.6282	19.5206	0	20.9483	3.70775	3.92032	12.3135	27.6518	11.8983
mir-320a	AAAGCTGGGTTGAGAGGGCG	20	Mature 3' sub	0	25.7521	58.5617	13.7593	24.5183	0	0	0	0	0
mir-320a	AAAGCTGGGTTGAGAGGGCGA	21	Mature 3' sub	230.799	354.092	546.576	185.751	329.304	118.648	105.849	110.821	214.302	137.405
mir-320a	AAAGCTGGGTTGAGAGGGCGAA	22	Mature 3' sub/super	153.866	154.513	214.726	89.4356	153.135	74.1551	58.8049	86.1942	27.6518	61.7015
mir-320a	AAAGCTGGGTTGAGAGGGCGAAA	23	Mature 3' sub/super	25.6443	6.43803	19.5206	13.7593	16.3406	22.2465	7.84065	24.6269	13.8259	17.135
mir-320a	AAAGCTGGGTTGAGAGGGCGAAAA	24	Mature 3' sub/super	0	12.8761	0	0	3.21902	3.70775	0	0	6.91295	2.65518
mir-320a	AAAGCTGGGTTGAGAGGGCGAAAAA	25	Mature 3' sub/super	0	6.43803	0	0	1.60951	0	0	0	0	0
mir-320a	AAGCTGGGTTGAGAGGGCGA	20	Mature 3' sub	0	0	39.0411	6.87966	11.4802	0	0	0	0	0
mir-320a	AAGCTGGGTTGAGAGGGCGAA	21	Mature 3' sub/super	25.6443	0	0	48.1576	18.4505	7.41551	3.92032	0	0	2.83396
mir-320a	AAGCTGGGTTGAGAGGGCGAAA	22	Mature 3' sub/super	0	0	19.5206	0	4.88014	7.41551	0	0	0	1.85388
mir-320a	AAGCTGGGTTGAGAGGGCGAAAA	23	Mature 3' sub/super	25.6443	0	0	0	6.41108	0	0	0	0	0
mir-320a	AAGCTGGGTTGAGAGGGCGAAAAAG	25	Mature 3' sub/super	0	0	0	0	0	3.70775	0	0	0	0.926939
mir-320a	AGCTGGGTTGAGAGGGCGA	19	Mature 3' sub	0	6.43803	0	0	1.60951	0	0	0	0	0
mir-320a	AGCTGGGTTGAGAGGGCGAA	20	Mature 3' sub/super	0	6.43803	0	0	1.60951	0	0	0	0	0
mir-320a	CCGGAGTCGGGAAAAGCTGGGTTGAGAGGGCGA	33	Precursor	0	0	0	0	0	0	0	0	20.7389	5.18471
mir-320a	GAAAAGCTGGGTTGAGAGGGCG	22	Mature 3' sub/super	0	12.8761	0	6.87966	4.93893	7.41551	7.84065	0	6.91295	5.54228
mir-320a	GAAAAGCTGGGTTGAGAGGGCGA	23	Mature 3' super	205.155	193.141	351.37	165.112	228.694	51.9086	54.8845	86.1942	82.9554	68.9857
mir-320a	GAAAAGCTGGGTTGAGAGGGCGAA	24	Mature 3' super	0	25.7521	19.5206	6.87966	13.0381	0	0	12.3135	6.91295	4.8066
mir-320a	GAAAAGCTGGGTTGAGAGGGCGAAA	25	Mature 3' super	0	6.43803	0	0	1.60951	0	0	0	0	0
mir-320a	GAAAAGCTGGGTTGAGAGGGCGAAAA	26	Mature 3' super	0	12.8761	0	0	3.21902	0	0	0	0	0
mir-320a	GGAAAAGCTGGGTTGAGAGGGCGAA	25	Mature 3' super	0	6.43803	0	0	1.60951	0	0	0	0	0
mir-3202-1//mir-3202-2	AAGCTCTTCTCCCTTCCATATT	22	Precursor	0	0	0	0	0	0	3.92032	0	0	0.980081
mir-3202-1//mir-3202-2	ATTAAAGCTCTTCTCCCTTCC	21	Precursor	0	6.43803	0	0	1.60951	0	0	0	0	0
mir-3200	AATCTGAGAAGGCGCACAAGGT	22	Mature 5'	0	12.8761	0	6.87966	4.93893	0	0	0	0	0
mir-3200	AATCTGAGAAGGCGCACAAGGTT	23	Mature 5' super	0	25.7521	0	0	6.43803	0	0	0	0	0
mir-3200	AATCTGAGAAGGCGCACAAGGTTT	24	Mature 5' super	0	6.43803	0	6.87966	3.32942	0	0	0	0	0
mir-3200	CACCTTGCGCTACTCAGGTC	20	Mature 3' sub	0	6.43803	0	0	1.60951	0	0	0	0	0
mir-3200	CACCTTGCGCTACTCAGGTCT	21	Mature 3' sub	0	12.8761	39.0411	6.87966	14.6992	0	3.92032	24.6269	0	7.13681
mir-3200	CACCTTGCGCTACTCAGGTCTG	22	Mature 3'	25.6443	0	0	0	6.41108	7.41551	0	0	0	1.85388
mir-3200	GAATCTGAGAAGGCGCACAAGG	22	Mature 5' sub/super	0	6.43803	0	0	1.60951	0	0	0	6.91295	1.72824
mir-3200	GAATCTGAGAAGGCGCACAAGGTT	24	Mature 5' super	0	0	0	6.87966	1.71992	0	0	0	0	0
mir-32	ATATTGCACATTACTAAGTTG	21	Mature 5' sub/super	0	0	0	0	0	11.1233	7.84065	0	6.91295	6.46922
mir-32	ATGCAATTTAGTGTGTGTGAT	21	Mature 3' sub/super	0	0	0	6.87966	1.71992	3.70775	0	0	0	0.926939
mir-32	CAATTTAGTGTGTGTGATAT	20	Mature 3' sub	0	0	0	0	0	0	0	24.6269	6.91295	7.88496
mir-32	GCACATTACTAAGTTGC	17	Mature 5' sub	0	0	0	0	0	0	0	0	6.91295	1.72824
mir-32	TATTGCACATTACTAAGTT	19	Mature 5' sub	0	6.43803	0	0	1.60951	11.1233	7.84065	24.6269	0	10.8977
mir-32	TATTGCACATTACTAAGTTG	20	Mature 5' sub	51.2886	115.885	156.165	27.5186	87.7141	85.2784	246.98	492.538	145.172	242.492
mir-32	TATTGCACATTACTAAGTTGC	21	Mature 5' sub	25.6443	12.8761	58.5617	0	24.2705	29.662	35.2829	147.761	103.694	79.1002
mir-32	TATTGCACATTACTAAGTTGCA	22	Mature 5'	0	0	0	6.87966	1.71992	7.41551	0	0	0	1.85388
mir-32	TGCAATTTAGTGTGTGTGAT	20	Mature 3' sub/super	0	0	0	0	0	0	0	12.3135	0	3.07836
mir-32	TGCAATTTAGTGTGTGTGATAT	22	Mature 3' sub/super	0	0	0	0	0	7.41551	0	0	0	1.85388
mir-3199-1//mir-3199-2	AAACTTTCTCCTAAGGCAGT	20	Precursor	0	6.43803	0	0	1.60951	0	0	0	0	0
mir-3198-1//mir-3198-2	GTGGAGTCCTGGGGAATGGAGA	22	Mature 3'	0	6.43803	19.5206	34.3983	15.0892	0	15.6813	0	0	3.92032
mir-3194	AGCTCTGCTGCTCACTGG	18	Mature 3' sub	0	6.43803	0	0	1.60951	0	0	0	0	0
mir-3194	GGCCAGCCACCAGGAGGGCTGC	22	Mature 5' super	0	19.3141	0	0	4.82852	3.70775	0	0	0	0.926939
mir-3194	GGCCAGCCACCAGGAGGGCTGCG	23	Mature 5' super	0	0	0	0	0	0	0	0	20.7389	5.18471
mir-3190	GTGGAAGGTAGACGGCCAGAGA	22	Mature 3' sub	0	0	0	0	0	0	0	0	6.91295	1.72824
mir-3189	GGTCTGATGGGGTAG	15	Precursor	0	0	0	6.87966	1.71992	0	0	0	0	0
mir-3188	AGAGGCTTTGTGCGGATACGG	21	Mature 3' sub	0	0	0	0	0	0	7.84065	0	0	1.96016
mir-3177	TGCACGGCACTGGGGACACGT	21	Mature 3'	0	6.43803	0	0	1.60951	0	0	0	0	0
mir-3176	ACTGGCCTGGGACTACCGGGG	21	Mature 3' super	0	0	0	0	0	7.41551	0	0	0	1.85388
mir-3173	AAAGGAGGAAATAGGCAGGCCA	22	Mature 3'	0	0	0	13.7593	3.43983	0	0	0	0	0
mir-3173	AAGGAGGAAATAGGCAGGCCAG	22	Mature 3' sub/super	0	0	0	0	0	0	0	0	13.8259	3.45648
mir-3173	CCCTGCCTGTTTTCTCCTTTGT	22	Mature 5' sub/super	0	0	0	0	0	0	7.84065	0	0	1.96016
mir-3173	GCCCTGCCTGTTTTCTCCTTT	21	Mature 5' sub	0	0	0	0	0	11.1233	0	0	0	2.78082
mir-3173	TGCCCTGCCTGTTTTCTCC	19	Mature 5' sub	0	0	0	0	0	3.70775	0	0	0	0.926939
mir-3173	TGCCCTGCCTGTTTTCTCCT	20	Mature 5' sub	0	0	19.5206	0	4.88014	0	3.92032	0	13.8259	4.43656
mir-3173	TGCCCTGCCTGTTTTCTCCTT	21	Mature 5' sub	0	6.43803	0	0	1.60951	0	0	0	0	0
mir-3173	TGCCCTGCCTGTTTTCTCCTTT	22	Mature 5'	25.6443	0	0	0	6.41108	7.41551	3.92032	12.3135	6.91295	7.64056
mir-3165	AGGTGGATGCAATGTGACCTCA	22	Mature 5'	0	0	0	0	0	0	0	0	6.91295	1.72824
mir-3160-1//mir-3160-2	GAGAGCTGAGACTAGAAAGCC	21	Mature 3' sub/super	0	0	0	0	0	3.70775	0	0	0	0.926939
mir-3158-1//mir-3158-2	AAGGGCTTCCTCTCTGCAGGA	21	Mature 3' sub	0	0	0	6.87966	1.71992	0	0	0	0	0
mir-3158-1//mir-3158-2	AAGGGCTTCCTCTCTGCAGGAC	22	Mature 3'	0	0	0	0	0	0	0	0	13.8259	3.45648
mir-3158-1//mir-3158-2	GTCCTGCAGAGAGGAAGCC	19	Mature 5' sub/super	0	0	0	0	0	0	3.92032	0	0	0.980081
mir-3158-1//mir-3158-2	GTCCTGCAGAGAGGAAGCCC	20	Mature 5' sub/super	0	0	0	6.87966	1.71992	0	0	0	0	0
mir-3158-1//mir-3158-2	GTCCTGCAGAGAGGAAGCCCTT	22	Mature 5' sub/super	0	0	0	6.87966	1.71992	0	0	0	0	0
mir-3157	TTCAGCCAGGCTAGTGCAGT	20	Mature 5' sub	25.6443	0	0	0	6.41108	0	0	0	0	0
mir-3157	TTCAGCCAGGCTAGTGCAGTCT	22	Mature 5'	0	0	0	0	0	11.1233	0	0	0	2.78082
mir-3154	CAGAAGGGGAGTTGGGAGCAGA	22	Mature 3'	0	19.3141	0	0	4.82852	0	0	0	0	0
mir-3150b	TGAGGAGATCGTCGAGGTTGG	21	Mature 3'	25.6443	25.7521	0	0	12.8491	0	3.92032	0	0	0.980081
mir-3143	ATAACATTGTAAAGCGCTTC	20	Mature 5' sub	0	0	0	0	0	0	3.92032	0	0	0.980081
mir-3143	ATAACATTGTAAAGCGCTTCT	21	Mature 5' sub	0	12.8761	0	0	3.21902	7.41551	23.5219	12.3135	0	10.8127
mir-3143	ATAACATTGTAAAGCGCTTCTT	22	Mature 5' sub	0	0	0	0	0	3.70775	0	0	0	0.926939
mir-3140	ACCTGAATTACCAAAAGCTT	20	Mature 5' sub	0	0	0	0	0	0	0	12.3135	0	3.07836
mir-3140	ACCTGAATTACCAAAAGCTTT	21	Mature 5'	0	6.43803	0	0	1.60951	0	0	0	0	0
mir-3140	AGCTTTTGGGAATTCAGGT	19	Mature 3' sub	0	0	0	0	0	0	3.92032	0	6.91295	2.70832
mir-3140	AGCTTTTGGGAATTCAGGTAG	21	Mature 3' sub	0	0	0	0	0	0	7.84065	0	0	1.96016
mir-3140	GCTTTTGGGAATTCAGGTAGT	21	Mature 3' sub	0	0	0	6.87966	1.71992	0	0	0	0	0
mir-3140	GGGAATTCAGGTAGT	15	Precursor	0	6.43803	19.5206	0	6.48965	0	0	0	0	0
mir-3140	TGGGAATTCAGGTAGT	16	Precursor	0	6.43803	0	13.7593	5.04934	0	0	0	0	0
mir-3140	TTGGGAATTCAGGTAGT	17	Mature 3' sub	0	0	0	13.7593	3.43983	0	0	0	0	0
mir-3140	TTTGGGAATTCAGGTAG	17	Mature 3' sub	0	0	19.5206	0	4.88014	0	0	0	0	0
mir-3138	ACAGTGAGGTAGAGGGAGTGC	21	Mature 3' sub/super	0	12.8761	0	0	3.21902	0	0	0	0	0
mir-3135b	AGCTCACTGCAGCCTCG	17	Precursor	0	6.43803	0	0	1.60951	0	0	0	0	0
mir-3135b	CACTGCAGCCTCGAACTCCTGGG	23	Precursor	0	0	58.5617	0	14.6404	0	0	0	0	0
mir-3133	TAAAGAACTCTTAAAACCCA	20	Mature 5' sub	0	0	0	6.87966	1.71992	0	3.92032	0	0	0.980081
mir-3130-1//mir-3130-2	TACCCAGTCTCCGGTGCAG	19	Mature 5' sub	0	12.8761	0	0	3.21902	0	0	0	6.91295	1.72824
mir-3128	TGGCAAGTAAAAAACTCTCATT	22	Mature 5' sub/super	25.6443	0	0	0	6.41108	0	0	0	0	0
mir-3128	TGGCAAGTAAAAAACTCTCATTT	23	Mature 5' sub/super	25.6443	0	0	0	6.41108	0	0	0	0	0
mir-3124	TTCGCGGGCGAAGGCAAAGT	20	Mature 5' sub	0	6.43803	0	0	1.60951	0	0	0	0	0
mir-3124	TTCGCGGGCGAAGGCAAAGTCG	22	Mature 5' super	0	0	0	0	0	3.70775	0	0	0	0.926939
mir-3117	ATAGGACTCATATAGTGCCAGG	22	Mature 3' super	0	0	0	0	0	0	7.84065	0	0	1.96016
mir-3117	ATAGGACTCATATAGTGCCAGGT	23	Mature 3' super	0	0	0	0	0	0	3.92032	0	0	0.980081
mir-31	AGGCAAGATGCTGGC	15	Precursor	0	0	0	0	0	0	3.92032	0	0	0.980081
mir-31	AGGCAAGATGCTGGCATAG	19	Mature 5' sub	0	0	19.5206	0	4.88014	7.41551	3.92032	36.9404	0	12.069
mir-31	AGGCAAGATGCTGGCATAGCT	21	Mature 5'	0	12.8761	0	0	3.21902	0	0	0	0	0
mir-31	AGGCAAGATGCTGGCATAGCTG	22	Mature 5' super	0	0	0	0	0	0	3.92032	0	6.91295	2.70832
mir-31	AGGCAAGATGCTGGCATAGCTGT	23	Mature 5' super	0	6.43803	0	0	1.60951	0	0	0	13.8259	3.45648
mir-31	GGCAAGATGCTGGCATAGCT	20	Mature 5' sub	0	0	39.0411	0	9.76029	0	0	0	0	0
mir-31	GGCAAGATGCTGGCATAGCTGT	22	Mature 5' sub/super	0	0	0	0	0	3.70775	0	0	0	0.926939
mir-31	TGCTATGCCAACATATTGCCA	21	Mature 3' sub	0	0	0	0	0	7.41551	0	0	0	1.85388
mir-31	TGCTATGCCAACATATTGCCATC	23	Mature 3' super	0	0	0	0	0	3.70775	0	0	0	0.926939
mir-30e	AAACATCCTTGACTGGAAGCT	21	Mature 5' sub/super	0	0	0	0	0	3.70775	0	0	0	0.926939
mir-30e	AAACATCCTTGACTGGAAGCTG	22	Mature 5' sub/super	25.6443	0	0	0	6.41108	0	0	0	0	0
mir-30e	AAACATCCTTGACTGGAAGCTGT	23	Mature 5' sub/super	0	0	0	0	0	0	0	0	13.8259	3.45648
mir-30e	CTTTCAGTCGGATGTTTACAG	21	Mature 3' sub	0	6.43803	0	20.639	6.76925	7.41551	0	0	0	1.85388
mir-30e	CTTTCAGTCGGATGTTTACAGC	22	Mature 3'	25.6443	0	0	0	6.41108	0	0	0	0	0
mir-30e	GTAAACATCCTTGACT	16	Mature 5' sub	0	0	0	6.87966	1.71992	3.70775	7.84065	12.3135	0	5.96546
mir-30e	GTAAACATCCTTGACTGG	18	Mature 5' sub	0	0	0	0	0	0	3.92032	0	0	0.980081
mir-30e	GTAAACATCCTTGACTGGAA	20	Mature 5' sub	25.6443	6.43803	0	0	8.02059	0	0	0	0	0
mir-30e	GTAAACATCCTTGACTGGAAG	21	Mature 5' sub	25.6443	77.2564	58.5617	41.278	50.6851	29.662	35.2829	184.702	13.8259	65.8682
mir-30e	GTAAACATCCTTGACTGGAAGC	22	Mature 5' sub/super	128.222	154.513	195.206	137.593	153.883	92.6939	70.5658	147.761	62.2166	93.3094
mir-30e	GTAAACATCCTTGACTGGAAGCT	23	Mature 5' sub/super	794.974	1995.79	2791.44	1355.29	1734.37	704.473	1258.42	1748.51	670.556	1095.49
mir-30e	GTAAACATCCTTGACTGGAAGCTG	24	Mature 5' sub/super	0	12.8761	97.6029	27.5186	34.4994	7.41551	15.6813	12.3135	20.7389	14.0373
mir-30e	GTAAACATCCTTGACTGGAAGCTGT	25	Mature 5' sub/super	51.2886	6.43803	19.5206	6.87966	21.0317	11.1233	19.6016	0	6.91295	9.40946
mir-30e	TAAACATCCTTGACTGGAAGC	21	Mature 5' sub/super	0	0	0	0	0	3.70775	0	12.3135	0	4.0053
mir-30e	TAAACATCCTTGACTGGAAGCT	22	Mature 5' sub/super	51.2886	32.1902	19.5206	20.639	30.9096	18.5388	7.84065	0	34.5648	15.236
mir-30e	TAAACATCCTTGACTGGAAGCTG	23	Mature 5' sub/super	0	38.6282	0	0	9.65705	0	3.92032	12.3135	0	4.05844
mir-30e	TAAACATCCTTGACTGGAAGCTGT	24	Mature 5' sub/super	0	0	0	0	0	3.70775	0	0	0	0.926939
mir-30e	TGTAAACATCCTTGA	15	Precursor	0	0	0	0	0	25.9543	3.92032	24.6269	6.91295	15.3536
mir-30e	TGTAAACATCCTTGAC	16	Precursor	0	0	0	0	0	3.70775	3.92032	0	6.91295	3.63526
mir-30e	TGTAAACATCCTTGACT	17	Mature 5' sub	0	0	0	0	0	11.1233	11.761	24.6269	13.8259	15.3343
mir-30e	TGTAAACATCCTTGACTG	18	Mature 5' sub	0	0	0	0	0	18.5388	0	0	0	4.63469
mir-30e	TGTAAACATCCTTGACTGG	19	Mature 5' sub	0	0	19.5206	13.7593	8.31997	7.41551	23.5219	36.9404	27.6518	23.8824
mir-30e	TGTAAACATCCTTGACTGGA	20	Mature 5' sub	0	0	0	0	0	14.831	11.761	0	0	6.648
mir-30e	TGTAAACATCCTTGACTGGAA	21	Mature 5' sub	0	45.0662	58.5617	34.3983	34.5066	77.8629	35.2829	283.209	48.3907	111.186
mir-30e	TGTAAACATCCTTGACTGGAAG	22	Mature 5'	897.551	1197.47	1717.81	866.837	1169.92	1067.83	548.845	1342.17	725.86	921.176
mir-30e	TGTAAACATCCTTGACTGGAAGC	23	Mature 5' super	1333.5	1030.08	1913.02	1011.31	1321.98	1894.66	580.208	1465.3	546.123	1121.57
mir-30e	TGTAAACATCCTTGACTGGAAGCT	24	Mature 5' super	3872.29	3128.88	4548.29	3584.3	3783.44	2224.65	2042.49	3041.42	2882.7	2547.82
mir-30d	AACATCCCCGACTGGAAG	18	Mature 5' sub	0	0	0	0	0	3.70775	0	0	0	0.926939
mir-30d	ACATCCCCGACTGGA	15	Mature 5' sub	0	0	0	0	0	0	3.92032	0	0	0.980081
mir-30d	GTAAACATCCCCGACTGG	18	Mature 5' sub	0	0	0	0	0	7.41551	0	0	0	1.85388
mir-30d	GTAAACATCCCCGACTGGA	19	Mature 5' sub	0	0	0	0	0	0	0	12.3135	0	3.07836
mir-30d	GTAAACATCCCCGACTGGAA	20	Mature 5' sub	25.6443	0	0	0	6.41108	0	0	0	0	0
mir-30d	TAAACATCCCCGACTGGAAG	20	Mature 5' sub	0	6.43803	0	0	1.60951	0	0	0	0	0
mir-30d	TAAACATCCCCGACTGGAAGCT	22	Mature 5' sub/super	25.6443	0	0	0	6.41108	0	0	0	0	0
mir-30d	TGTAAACATCCCCGAC	16	Precursor	0	12.8761	19.5206	0	8.09916	0	3.92032	0	0	0.980081
mir-30d	TGTAAACATCCCCGACT	17	Mature 5' sub	0	12.8761	19.5206	0	8.09916	3.70775	0	12.3135	0	4.0053
mir-30d	TGTAAACATCCCCGACTG	18	Mature 5' sub	0	0	0	0	0	11.1233	0	0	0	2.78082
mir-30d	TGTAAACATCCCCGACTGG	19	Mature 5' sub	307.732	302.587	292.809	144.473	261.9	318.867	129.371	73.8807	76.0425	149.54
mir-30d	TGTAAACATCCCCGACTGGA	20	Mature 5' sub	1205.28	1905.66	936.988	873.717	1230.41	2139.37	791.905	1169.78	656.73	1189.45
mir-30d	TGTAAACATCCCCGACTGGAA	21	Mature 5' sub	3000.38	3740.5	2830.48	1678.64	2812.5	3058.9	1195.7	1514.55	1002.38	1692.88
mir-30d	TGTAAACATCCCCGACTGGAAG	22	Mature 5'	4641.62	6238.45	6558.91	3487.99	5231.74	5832.3	2932.4	3509.33	2212.14	3621.54
mir-30d	TGTAAACATCCCCGACTGGAAGC	23	Mature 5' super	2692.65	1242.54	1639.73	1183.3	1689.56	2702.95	560.606	726.494	774.251	1191.08
mir-30d	TGTAAACATCCCCGACTGGAAGCT	24	Mature 5' super	5462.24	2163.18	2498.63	3398.55	3380.65	2424.87	842.87	381.717	2073.89	1430.84
mir-30c-2//mir-30c-1	ACATCCTACACTCTCAGC	18	Mature 5' sub	25.6443	6.43803	0	0	8.02059	0	0	0	0	0
mir-30c-2//mir-30c-1	ACATCCTACACTCTCAGCT	19	Mature 5' sub/super	0	0	0	0	0	0	0	0	6.91295	1.72824
mir-30c-2//mir-30c-1	ATCCTACACTCTCAGC	16	Precursor	0	0	0	0	0	0	0	0	13.8259	3.45648
mir-30c-2//mir-30c-1	GTAAACATCCTACACTCTCAGC	22	Mature 5' sub	0	6.43803	19.5206	0	6.48965	0	0	0	0	0
mir-30c-2//mir-30c-1	TAAACATCCTACACTCTCAGCT	22	Mature 5' sub/super	0	0	19.5206	0	4.88014	0	0	0	0	0
mir-30c-2//mir-30c-1	TGTAAACATCCTACACTCT	19	Mature 5' sub	128.222	244.645	253.767	116.954	185.897	530.209	239.14	714.18	110.607	398.534
mir-30c-2//mir-30c-1	TGTAAACATCCTACACTCTC	20	Mature 5' sub	51.2886	25.7521	117.123	82.5559	69.18	226.173	94.0878	270.896	41.4777	158.159
mir-30c-2//mir-30c-1	TGTAAACATCCTACACTCTCA	21	Mature 5' sub	307.732	341.216	351.37	357.742	339.515	522.793	709.579	911.195	449.342	648.227
mir-30c-2//mir-30c-1	TGTAAACATCCTACACTCTCAG	22	Mature 5' sub	76.9329	25.7521	39.0411	75.6763	54.3506	40.7853	54.8845	24.6269	55.3036	43.9001
mir-30c-2//mir-30c-1	TGTAAACATCCTACACTCTCAGC	23	Mature 5'	51.2886	167.389	156.165	48.1576	105.75	51.9086	19.6016	24.6269	131.346	56.8708
mir-30c-2//mir-30c-1	TGTAAACATCCTACACTCTCAGCT	24	Mature 5' super	1051.42	450.662	1151.71	509.095	790.722	292.913	109.769	295.523	829.554	381.94
[truncated: 2,085 more rows]
